# Supplementary material for: Maturation signatures of conventional dendritic cell subtypes in COVID‐19 suggest direct viral sensing
Source: Eur J Immunol. 2021 Oct 1;52(1):109–22. doi: 10.1002/eji.202149298 (PMC8420462; doi:10.1002/eji.202149298)
Supplement: Supplementary file 2 — Table S1 [file EJI-52-109-s007.xlsx]

## Sheet: Foglio1
sample ID	Disease severity	age	gender	experiment
Covid 1	5, severe	62	female	scRNAseq
Covid 2	4, mild	66	male	scRNAseq
Covid 3	4, mild	68	female	scRNAseq
HD 1	/	N/A	N/A	scRNAseq
HD 2	/	N/A	N/A	scRNAseq
Covid 4	5, severe	87		DC Frequency analysis
Covid 5	5, severe	68		DC Frequency analysis
Covid 6	5, severe	49		DC Frequency analysis
Covid 7	4, mild	79		DC Frequency analysis
Covid 8	6, severe	77		DC Frequency analysis
Covid 9	4, mild	60		DC Frequency analysis
Covid 10	4, mild	81		DC Frequency analysis
Covid 11	4, mild	84		DC Frequency analysis
Covid 12	4, mild	67		DC Frequency analysis
Covid 13	4, mild	69		DC Frequency analysis
Covid 14	4, mild	89		DC Frequency analysis
Covid 15	6, severe	59		DC Frequency analysis
Covid 16	3, mild	53		DC Frequency analysis
Covid 17	3, mild	89		DC Frequency analysis
Covid 18	6, severe	61		DC Frequency analysis
Covid 19	4, mild	80		DC Frequency analysis
Covid 20	4, mild	79		DC Frequency analysis
Covid 21	4, mild	85		DC Frequency analysis
Covid 22	4, mild	59		DC Frequency analysis
Covid 23	4, mild	72		DC Frequency analysis
Covid 24	6, severe	62		DC Frequency analysis
Covid 25	3, mild	78		DC Frequency analysis
Covid 26	6, severe	68		DC Frequency analysis
Covid 27	3, mild	67		DC Frequency analysis
Covid 28	4, mild	83		DC Frequency analysis
Covid 29	6, severe	31		DC Frequency analysis
Covid 30	4, mild	79		DC Frequency analysis
Covid 31	4, mild	80		DC Frequency analysis
Covid 32	3, mild	72		DC Frequency analysis
Covid 33	6, severe	65		DC Frequency analysis
HD 3	/	34		DC Frequency analysis
HD 4	/	32		DC Frequency analysis
HD 5	/	27		DC Frequency analysis
HD 6	/	40		DC Frequency analysis
HD 7	/	N/A		DC Frequency analysis
HD 8	/	N/A		DC Frequency analysis
HD 9	/	N/A		DC Frequency analysis
HD 10	/	N/A		DC Frequency analysis
HD 11	/	N/A		DC Frequency analysis
HD 12	/	N/A		DC Frequency analysis
HD 13	/	N/A		DC Frequency analysis
HD 14	/	57		DC Frequency analysis
HD 15	/	41		DC Frequency analysis
HD 16	/	85		DC Frequency analysis
HD 17	/	62		DC Frequency analysis
HD 18	/	73		DC Frequency analysis
HD 19	/	57		DC Frequency analysis
HD 20	/	34		DC Frequency analysis
HD 21	/	70		DC Frequency analysis
HD 22	/	64		DC Frequency analysis
