# Supplementary material for: Maturation signatures of conventional dendritic cell subtypes in COVID‐19 suggest direct viral sensing
Source: Eur J Immunol. 2021 Oct 1;52(1):109–22. doi: 10.1002/eji.202149298 (PMC8420462; doi:10.1002/eji.202149298)
Supplement: Supplementary file 3 — Table S2 [file EJI-52-109-s001.xlsx]

## Sheet: Dataset 1 DEGs in DC2 and DC3
DATASET 1 (Marongiu et al. 2021)
DEGs in DC2s COVID-19 vs Healthy					DEGs in DC3s COVID-19 vs Healthy
gene	logFC	PValue	FDR		gene	logFC	PValue	FDR
RPS4Y1	9.59069	4.31901e-20	2.92656e-16		RPS4Y1	11.3807	8.18534e-08	0.000554639
DDX3Y	8.54001	2.89338e-11	9.80276e-08		DDX3Y	8.15206	3.46488e-06	0.011739
SAMHD1	2.24638	2.88148e-10	6.50829e-07		HRH2	3.32134	6.12909e-06	0.0138436
SMOX	-3.56297	3.45246e-09	4.01197e-06		PLK2	-3.68608	1.31087e-05	0.0222062
FTH1	-1.2764	3.52371e-09	4.01197e-06		XIST	-8.06533	2.32546e-05	0.0302485
NR4A2	-2.09838	3.55252e-09	4.01197e-06		UTY	7.29738	3.51082e-05	0.0302485
H2AW	-3.52407	7.54085e-09	7.29954e-06		FGL2	2.54147	3.64737e-05	0.0302485
PDE4D	-3.08108	1.04581e-08	8.85799e-06		NAIP	2.59676	3.84559e-05	0.0302485
TNFSF9	-3.81872	1.73397e-08	1.30549e-05		H2AC17	-5.36333	4.01766e-05	0.0302485
UCP2	1.99177	1.98513e-08	1.34512e-05		H2AW	-2.97478	4.875e-05	0.033033
CSRNP1	-2.02669	2.34003e-08	1.40138e-05		IGSF6	2.07657	5.73844e-05	0.0353488
SGK1	-1.80559	2.48178e-08	1.40138e-05		CD300E	2.21982	7.35277e-05	0.0415186
ENSG00000285106	-3.09697	4.88684e-08	2.54717e-05		ATP5MF	1.65748	0.000183938	0.0865034
CD1C	1.86694	5.85897e-08	2.69562e-05		MNDA	2.06625	0.000188623	0.0865034
XIST	-7.86783	5.96728e-08	2.69562e-05		PRDM1	-2.46139	0.000214958	0.0865034
SAMSN1	-1.94158	6.77666e-08	2.86992e-05		USP12	-1.77241	0.000217778	0.0865034
PSMB9	2.41188	1.12172e-07	4.47104e-05		ARPC5	1.85042	0.000219965	0.0865034
CLEC9A	3.71722	1.39583e-07	4.97811e-05		MARCHF1	2.31173	0.000229791	0.0865034
GPR183	-1.52762	1.39587e-07	4.97811e-05		CASP9	-1.88864	0.000245572	0.0875786
PLK2	-2.68598	1.51559e-07	5.13483e-05		MS4A6A	1.47841	0.000289583	0.0892323
HRH2	2.84416	1.72457e-07	5.5646e-05		TNFSF9	-2.7743	0.000291772	0.0892323
ATF3	-1.76833	1.97585e-07	5.91751e-05		ZNF503	-2.23442	0.000300213	0.0892323
CREM	-1.87017	2.0086e-07	5.91751e-05		NR4A2	-1.76852	0.000340511	0.0892323
PRDM1	-3.96368	2.48531e-07	7.01685e-05		GPR183	-1.3507	0.000342255	0.0892323
CEBPD	-1.57345	2.81033e-07	7.61713e-05		TENT5C	-4.41031	0.000346919	0.0892323
PHLDA1	-4.48447	3.17617e-07	8.27758e-05		PHF1	-2.76553	0.000362507	0.0892323
THBD	-3.03539	3.79842e-07	9.38269e-05		PSMB9	1.98289	0.000364935	0.0892323
H2AC17	-5.02832	4.09354e-07	9.38269e-05		SMOX	-3.4487	0.000383328	0.0892323
ATP5MF	1.58839	4.14649e-07	9.38269e-05		PTAFR	3.00734	0.000383637	0.0892323
KLF4	-1.52648	4.15408e-07	9.38269e-05		CD1C	1.93482	0.000410257	0.0892323
HLA-DOB	3.50648	4.38662e-07	9.58829e-05		EIF1AY	7.4886	0.000424733	0.0892323
RGS2	-1.58099	6.60335e-07	0.000139826		GPR157	-3.34321	0.000429685	0.0892323
UTY	7.22365	7.53338e-07	0.000154685		RNASE2	1.98785	0.000443207	0.0892323
H3-3B	-1.19099	1.01215e-06	0.000201716		CD300A	2.02743	0.00045998	0.0892323
C1orf54	2.74646	1.05347e-06	0.000203951		TYMP	1.41986	0.000460911	0.0892323
DDX17	2.03537	1.33074e-06	0.000244371		ATF3	-1.50385	0.000480057	0.0903574
ZNF503	-2.63309	1.33549e-06	0.000244371		IL17RA	1.42785	0.0005084	0.0931058
MIR22HG	-1.7885	1.38545e-06	0.000244371		TNFRSF21	-3.21916	0.00053175	0.0948194
WDFY4	3.07946	1.4065e-06	0.000244371		H1-3	-2.43255	0.000627283	0.104321
UBC	-1.07194	1.55099e-06	0.000257227		G0S2	-3.01518	0.00062789	0.104321
HBEGF	-1.72113	1.55642e-06	0.000257227		DDX17	1.62387	0.000631224	0.104321
MARCHF1	2.09064	2.01329e-06	0.000324811		FYB1	2.07474	0.0006491	0.104721
SRGN	-1.11858	2.59422e-06	0.000408801		ENSG00000285106	-2.12568	0.000752416	0.118567
DPYSL2	2.99517	3.01327e-06	0.000464044		TMEM35B	4.79647	0.000891313	0.133413
CRIP3	2.96182	3.73749e-06	0.000550716		CKB	-4.72168	0.000899488	0.133413
TNFRSF21	-2.49504	3.73863e-06	0.000550716		F13A1	2.96011	0.000905697	0.133413
HOXA5	-3.46927	3.9154e-06	0.000551839		CARD16	1.37654	0.000949119	0.13603
ASAP1	1.68739	3.93373e-06	0.000551839		LYPD3	-4.15494	0.000971473	0.13603
BTG1	-1.32241	3.99057e-06	0.000551839		ZFP91	-1.67202	0.000983689	0.13603
NDEL1	-1.64822	4.3481e-06	0.000589255		CXCL2	-2.5242	0.00102213	0.137532
IFI16	1.85424	4.53774e-06	0.000602897		PSMB10	1.38157	0.00105133	0.137532
PTGER4	-1.74177	4.83782e-06	0.000630405		MYLIP	-1.96325	0.00105544	0.137532
SYK	1.61717	4.98272e-06	0.000637036		SAMHD1	1.7623	0.00115937	0.148225
BIN1	-1.52484	5.82876e-06	0.000706918		GPX3	-3.44091	0.00121924	0.152992
GABARAPL2	1.52847	5.98907e-06	0.000706918		MPEG1	1.40469	0.00125452	0.154074
PPP1R16A	-2.26928	5.99093e-06	0.000706918		TSPYL2	-2.72871	0.00129431	0.154074
RIPK2	-1.50513	6.0277e-06	0.000706918		SPIN1	-2.2369	0.00129608	0.154074
CASP9	-1.96774	6.05095e-06	0.000706918		POU2F2	1.65847	0.00131923	0.154123
NAV1	3.23234	6.73687e-06	0.000766911		VCAN	1.45032	0.00135996	0.156188
CLDND1	-1.96992	6.79083e-06	0.000766911		ADA2	1.37933	0.00139672	0.157736
POU2F2	1.94887	7.03542e-06	0.000781508		TBC1D2	2.32093	0.00147344	0.163477
H2AC19	-2.67369	9.47153e-06	0.00103515		GCA	1.50006	0.00150979	0.163477
CRTC2	-2.0441	1.14906e-05	0.00121821		PAPSS2	-2.0892	0.00154787	0.163477
ODC1	-2.1544	1.15061e-05	0.00121821		CALM2	1.13943	0.00155738	0.163477
H1-2	-2.39471	1.24797e-05	0.00130096		DPYSL2	2.29863	0.00159809	0.163477
NIBAN1	2.03156	1.44583e-05	0.00148438		EPB41L3	-1.66601	0.00162134	0.163477
GNA15	-1.2828	1.64011e-05	0.00165872		GASK1B	5.03453	0.00165482	0.163477
OSM	-1.9395	1.66884e-05	0.00166295		ENSG00000257764	1.65868	0.00170423	0.163477
CD300A	2.156	1.74001e-05	0.00170874		UCP2	1.18096	0.00177322	0.163477
FCER1A	1.22843	1.78493e-05	0.00172781		PARVG	1.26857	0.00178144	0.163477
C1orf162	1.24059	1.81587e-05	0.001733		HNRNPA2B1	1.08165	0.00179754	0.163477
CD69	-1.58551	1.87378e-05	0.00176344		UQCR10	1.16573	0.00182417	0.163477
CD109	-2.56024	1.95738e-05	0.00181688		CAP1	1.21275	0.0018472	0.163477
TRIB1	-1.75629	2.21008e-05	0.00199834		C1orf162	1.42998	0.0018656	0.163477
PLAUR	-1.15286	2.21186e-05	0.00199834		MN1	-4.20536	0.00187418	0.163477
CXCL2	-3.1254	2.28923e-05	0.00204103		DDIT3	1.94633	0.00189899	0.163477
CELF1	1.55778	3.27411e-05	0.00288122		ATP6V0E1	1.31621	0.0019072	0.163477
ALDOA	-1.01885	3.33211e-05	0.00289467		PTGES	-3.24231	0.00191487	0.163477
SLAMF7	4.83428	3.75675e-05	0.00322224		TGIF1	-1.59739	0.00193383	0.163477
CXCL16	-1.26089	3.90015e-05	0.00327204		CREB5	2.06271	0.00195078	0.163477
ZFY	6.59214	3.91138e-05	0.00327204		TLN1	1.35299	0.0019542	0.163477
NEU4	-6.69242	4.51229e-05	0.00372869		TRIM11	-1.42603	0.00209638	0.173233
FYB1	1.68673	4.82943e-05	0.00394268		COQ8A	-2.5038	0.00213267	0.174108
PTP4A1	-1.40832	4.91026e-05	0.00396095		DUSP5	-1.89862	0.00217206	0.174269
ITGB2-AS1	1.57036	5.2919e-05	0.00421858		HLA-F	1.92568	0.00218608	0.174269
H1-4	-2.58939	5.38073e-05	0.00423951		TIMM8B	1.56157	0.00221472	0.174499
PSMB10	1.31229	5.7499e-05	0.00447831		PRKCB	1.46547	0.00229304	0.176178
SMIM14	2.34868	5.95103e-05	0.00458229		HOXA5	-3.47883	0.0023864	0.176178
RNF145	-1.21171	6.20905e-05	0.00472725		CYP2S1	-1.41639	0.00239953	0.176178
EZR	-1.1142	6.64443e-05	0.00500252		THBD	-1.47607	0.00241732	0.176178
CDK2AP2	2.056	7.27125e-05	0.00541429		CARD8	2.16596	0.00243193	0.176178
ZNF580	-1.41838	7.61888e-05	0.00561147		BCL2	-2.95028	0.00243505	0.176178
KDM5D	6.46192	7.88434e-05	0.00568569		CREM	-1.85845	0.00243793	0.176178
CKLF	1.21807	7.88747e-05	0.00568569		RIPK2	-1.36946	0.00244403	0.176178
IGSF6	1.54788	8.0556e-05	0.00574576		SMCO4	2.91399	0.00250643	0.178775
H1-3	-1.70357	8.44983e-05	0.00596417		SGK1	-1.10937	0.00255356	0.180239
ARPC5	1.27986	8.55812e-05	0.00597834		CKLF	1.05958	0.00268778	0.186638
RPS2	-0.790663	8.86217e-05	0.00611998		BAIAP2	-2.07565	0.00269931	0.186638
RPS4X	-0.79307	8.97487e-05	0.00611998		ADAM9	-1.88396	0.00283436	0.193996
BAK1	-1.66041	9.05577e-05	0.00611998		CSRNP1	-1.50659	0.00292166	0.196424
KIAA0930	2.24068	9.12216e-05	0.00611998		ARPC4	1.33183	0.00293576	0.196424
EMP1	-2.43867	9.31603e-05	0.00618877		LCP1	1.16501	0.00295679	0.196424
GNA13	-1.26059	9.52331e-05	0.00626504		ANKRD37	-3.55763	0.002997	0.197162
BCL2A1	-1.34679	9.85995e-05	0.00642413		DDX18	1.49591	0.0030673	0.199846
TREM1	-2.50603	0.000100508	0.00646113		USP53	-6.24566	0.00315382	0.203527
MAPRE2	-1.40587	0.000101074	0.00646113		MIR23AHG	-1.27714	0.00323585	0.205417
KLF2	-2.13633	0.000104683	0.006599		KDM5D	5.83534	0.00327484	0.205417
CALR	1.08446	0.000105179	0.006599		ZFY	6.22072	0.00329184	0.205417
ELL2	-3.70324	0.000113152	0.00703412		THAP2	-2.94324	0.00332144	0.205417
USP12	-1.53503	0.000115374	0.00710702		SIRPB1	2.55904	0.00333664	0.205417
SIDT1	-4.0832	0.000116635	0.00712002		YWHAB	0.893287	0.00336501	0.205417
CALHM2	2.43519	0.000118745	0.00715023		PPP1R16A	-2.68874	0.0034106	0.206341
ACTR2	1.13819	0.000119543	0.00715023		KIAA0930	1.86211	0.00364319	0.21745
STAT2	2.34446	0.000120296	0.00715023		CD93	2.3464	0.00365839	0.21745
SLC25A33	-1.4964	0.000123243	0.00726166		THAP4	-1.58291	0.003712	0.218718
ARRDC3	-3.41208	0.000129994	0.0074674		JAML	1.10301	0.00376021	0.219648
SP110	1.43685	0.000130543	0.0074674		C4orf3	1.21151	0.00397326	0.220889
PICALM	-1.21173	0.000130971	0.0074674		METTL7A	2.0675	0.00401442	0.220889
SSH2	-1.22877	0.000131142	0.0074674		VMO1	-3.90938	0.00405864	0.220889
TIPARP	-1.64015	0.000135255	0.0076374		RPS2	-0.739072	0.00409242	0.220889
DNASE1L3	2.19435	0.000139247	0.00779762		UBL5	0.989512	0.00411386	0.220889
TENT5C	-2.51408	0.000140394	0.00779762		C3AR1	3.79664	0.00417259	0.220889
CNDP2	1.45939	0.00014481	0.00797753		NMD3	-1.59144	0.0041867	0.220889
ADA2	1.69812	0.000146986	0.00803205		PLAC8	1.51225	0.00419897	0.220889
NLRP3	-1.30278	0.000153967	0.00834623		NPLOC4	2.0439	0.00419968	0.220889
GPX3	-3.11956	0.000158694	0.00852562		ZFP36L2	1.43704	0.00420896	0.220889
ACP5	2.59493	0.000159792	0.00852562		NR4A3	-1.65055	0.00422486	0.220889
ATP2B1-AS1	-1.19036	0.000161231	0.00853517		ATP5MC1	1.05852	0.00426678	0.220889
H1-10	-1.43132	0.000169669	0.00891224		TRIM44	1.50819	0.00431709	0.220889
PLEKHJ1	1.58403	0.000174861	0.00911427		NDUFAF3	1.59932	0.00434527	0.220889
TSPOAP1	-2.46034	0.000178139	0.00921427		PARP6	-1.70656	0.00438512	0.220889
TNFAIP8	1.42517	0.00018314	0.0094012		LINC01315	-2.89449	0.004389	0.220889
G0S2	-3.5652	0.000185141	0.00943243		CELF1	1.27393	0.00444732	0.220889
APBB1IP	1.51144	0.000188077	0.00951051		IQGAP1	1.01222	0.00448369	0.220889
SYTL3	-2.55102	0.000199712	0.0100241		PAG1	1.85966	0.00451929	0.220889
LAPTM5	-0.826679	0.000202589	0.0100937		EIF4E	-1.12033	0.00455188	0.220889
NAIP	2.28156	0.000211544	0.0103638		LIN7B	-3.85631	0.00458254	0.220889
SYNJ2	-2.39792	0.000212081	0.0103638		RASGRP3	-3.35908	0.00461514	0.220889
NCOA7	1.99538	0.000212599	0.0103638		HSD17B4	2.74637	0.00463421	0.220889
TRMT112	1.16305	0.000223176	0.0108017		PIH1D1	2.03423	0.00464751	0.220889
THBS1	-3.29237	0.000230289	0.0110669		CCR1	2.34049	0.00465225	0.220889
FYTTD1	-1.31657	0.000234541	0.0111761		CD53	1.10176	0.00465346	0.220889
KPNB1	1.38669	0.00023746	0.0111761		SDF2L1	1.78505	0.00466162	0.220889
CYP2S1	-1.31596	0.000238617	0.0111761		BTG3	-1.63833	0.00491937	0.228825
ATG2A	-1.9253	0.000239158	0.0111761		TSPAN14	1.47728	0.00494654	0.228825
H2AC20	-2.50889	0.000255909	0.011877		RIPOR2	2.55039	0.00496702	0.228825
UBE2D3	-0.931098	0.000270248	0.0124076		H1-5	-5.96297	0.00501125	0.228825
CD44	-0.986958	0.000271005	0.0124076		ATP5F1E	0.839128	0.00501477	0.228825
WHAMM	-1.35684	0.00027591	0.0124687		GMFG	1.35029	0.00509499	0.228825
CKB	-3.57952	0.000276019	0.0124687		PID1	-0.979524	0.00512481	0.228825
CAP1	1.02309	0.000285414	0.0128077		TNFSF13B	1.0866	0.00514856	0.228825
PAK1	1.19927	0.000290213	0.0129338		CTSL	2.66336	0.00515612	0.228825
GNAQ	1.43812	0.000292042	0.0129338		RER1	1.4341	0.00517186	0.228825
H2AX	-2.22485	0.00030299	0.0132636		SH3PXD2B	6.22487	0.00524533	0.228825
ARL2	2.11472	0.000303402	0.0132636		VAMP8	1.01492	0.00524714	0.228825
EIF1AY	6.22298	0.000309661	0.0134504		DBNDD2	1.91984	0.0052681	0.228825
CPNE3	1.2053	0.000319071	0.0137709		PHLDA1	-2.91233	0.00541076	0.230668
TBC1D12	-1.88107	0.000328518	0.0140888		HCLS1	1.00184	0.00543604	0.230668
CLEC2B	-1.01713	0.000332724	0.0141795		SELENOH	0.97124	0.00548343	0.230668
RNF24	-1.45043	0.000369347	0.0156221		FCER1G	1.3218	0.00549338	0.230668
TGIF1	-1.99893	0.000372245	0.0156221		TMBIM6	0.995046	0.00551104	0.230668
RIPOR2	1.86267	0.000375478	0.0156221		WHAMM	-1.22044	0.00555496	0.230668
RSBN1L	1.65127	0.000378187	0.0156221		HM13	1.03782	0.00557977	0.230668
SELENOO	-1.5604	0.000379224	0.0156221		GIMAP4	2.43388	0.00558287	0.230668
ARL4A	-1.29982	0.000380408	0.0156221		QTRT1	-1.80578	0.00568376	0.233413
MRPL55	-1.23891	0.000386098	0.0156999		GALR2	-5.87145	0.00575236	0.233748
PIK3CG	-1.43577	0.00038838	0.0156999		SIGLEC14	3.15097	0.0057609	0.233748
ERAP2	1.95481	0.000391167	0.0156999		NEDD9	-1.15263	0.00584103	0.235588
MSMO1	2.54688	0.00039157	0.0156999		NDUFB2	0.998622	0.00596597	0.237422
CD86	-1.10605	0.000418268	0.0166717		ACADM	2.46618	0.00596699	0.237422
HNRNPA2B1	0.912055	0.000438827	0.0173888		SERF2	0.90228	0.0059916	0.237422
POLD4	1.25143	0.000445385	0.0175461		IQCJ-SCHIP1	-3.78422	0.00609571	0.237869
MTMR6	-1.69057	0.000458846	0.0178765		GALK1	1.89001	0.00609782	0.237869
NFIL3	-2.2931	0.000459048	0.0178765		AOAH	1.05829	0.00617248	0.237869
CHKA	-1.59336	0.000472902	0.0183108		RNF139	-1.5132	0.00621152	0.237869
CSK	1.12307	0.000480219	0.0183681		BCL2L11	-1.60054	0.00626364	0.237869
EPS8	2.63289	0.00048171	0.0183681		KLF4	-1.05981	0.00628046	0.237869
BAIAP2	-1.36423	0.000482514	0.0183681		TMCO3	-1.43618	0.0063248	0.237869
PNPLA8	-1.42126	0.000493846	0.0186944		RNF169	2.10713	0.00634377	0.237869
NDUFB2	0.977868	0.000496993	0.018709		GIMAP7	6.00099	0.00635954	0.237869
PRXL2C	-1.72034	0.00054066	0.0201625		CYBB	1.69946	0.00635996	0.237869
CYTIP	-1.00525	0.000543083	0.0201625		UHRF1BP1L	-1.4188	0.00639416	0.237869
FAM157C	-3.99297	0.00054453	0.0201625		EGLN1	-2.02887	0.00644124	0.237869
GPAT3	-1.13198	0.000554408	0.0204167		RPS4X	-0.691622	0.00645926	0.237869
STX11	-1.07298	0.000559587	0.020496		NEU4	-2.70177	0.00655637	0.238143
RNF139	-1.74626	0.000563118	0.0205144		KCTD12	1.47071	0.00658921	0.238143
GPR157	-2.15965	0.000571434	0.0206582		CBLL1	-1.82537	0.00659425	0.238143
EPC1	-0.977027	0.000573162	0.0206582		BORCS5	-1.29362	0.00660726	0.238143
SLC2A3	-0.925995	0.000594913	0.0212222		LILRA1	1.71099	0.00669083	0.239879
UPP1	-1.05782	0.000597102	0.0212222		NUP54	-1.58488	0.00677091	0.241232
NRIP1	-1.03724	0.000598205	0.0212222		CD109	-2.39874	0.00679979	0.241232
MPEG1	1.24971	0.000604196	0.0213231		MX1	1.99055	0.00684616	0.241612
GSN	1.1477	0.000614701	0.0214757		RNF149	1.4578	0.0071243	0.250126
FOXO3	-1.51049	0.000614858	0.0214757		ZBTB8OS	1.99982	0.00719176	0.251193
DNAJC25	-2.33716	0.000632898	0.0219924		MIR223HG	2.46867	0.00738283	0.255279
CTNNB1	-0.985718	0.000682006	0.0235779		GNAQ	1.17587	0.0073841	0.255279
UVRAG	1.01064	0.000695759	0.0239313		ATG2A	-1.41199	0.00747599	0.257144
BEST1	-2.06018	0.000703399	0.0240719		SYK	1.11247	0.00760607	0.259807
ECHDC1	1.96517	0.000721488	0.0245669		CDCP1	-5.66844	0.00763012	0.259807
KRR1	-1.39891	0.000729132	0.024703		SYTL3	-2.07748	0.00776654	0.262003
PIM2	1.56531	0.000740484	0.0249628		SLC16A3	1.9806	0.00782888	0.262003
ANKRD28	-2.00537	0.000753342	0.0252705		CPEB2	-2.0209	0.00784464	0.262003
EPB41L3	-1.3684	0.00076598	0.0255679		DOK2	0.928603	0.00784927	0.262003
APOL3	2.38502	0.000816566	0.0271228		ARHGAP27	1.47506	0.00794721	0.262157
PLEC	1.1335	0.000821702	0.0271603		MTSS1	2.90747	0.00797369	0.262157
YWHAB	0.869916	0.000831073	0.0273366		FRS2	-2.04516	0.00798455	0.262157
GALR2	-6.27801	0.000858913	0.0281159		SNHG12	-1.8497	0.00800865	0.262157
VAMP2	1.24847	0.000889781	0.0289863		GTF2I	1.24568	0.00825484	0.2671
CYBC1	2.61931	0.000910679	0.0295252		KPNA2	-2.09276	0.00831224	0.2671
NINJ1	-1.10816	0.000930757	0.0299358		ZBTB10	-2.04466	0.00834225	0.2671
MANBA	-0.986287	0.00093218	0.0299358		ADGRE2	1.13789	0.00835483	0.2671
CD300E	2.36351	0.000941428	0.0300902		AIF1	0.944147	0.00835858	0.2671
TNRC6B	1.50202	0.000955044	0.0303821		TUBA4A	-1.59068	0.00839615	0.2671
PNRC1	-0.877282	0.000960183	0.0304028		LHFPL2	4.4219	0.00849892	0.269106
TYMP	0.918329	0.000968858	0.0305348		NBPF26	1.25357	0.0085861	0.270602
TSPYL2	-2.43458	0.000976539	0.0306344		RIF1	1.74075	0.00878957	0.274518
PAM	-2.6747	0.000982267	0.0306721		PTX3	-2.29916	0.008817	0.274518
TIMP1	-0.798411	0.00100765	0.0312296		DENND4B	1.7593	0.00886387	0.274518
RP2	-1.66253	0.00100934	0.0312296		HCK	0.955149	0.00887242	0.274518
SOD2	-0.986164	0.00104043	0.0319436		CLDND1	-1.12006	0.00902131	0.275528
TNFSF13B	1.14007	0.00104461	0.0319436		SELENOO	-1.22152	0.00904798	0.275528
NBPF26	0.993293	0.00104656	0.0319436		CCR7	-2.80342	0.00906095	0.275528
MED30	-1.0834	0.00105257	0.0319831		ASPH	1.88523	0.0090677	0.275528
TUBB4B	-0.99564	0.0010677	0.0322981		CXCL3	-8.4038	0.00911189	0.275635
ENSG00000257764	1.14765	0.00109296	0.0328601		WDFY3	2.53413	0.00926618	0.279056
AFF3	1.41301	0.00109598	0.0328601		ACTR2	0.907167	0.00951725	0.284198
ANXA4	1.98956	0.00111327	0.0332314		MACO1	-1.64905	0.00962056	0.284198
ANAPC16	1.07283	0.00111895	0.0332543		STAT6	1.35046	0.00969423	0.284198
UQCR10	0.944979	0.00114197	0.0337902		IVNS1ABP	-0.947003	0.0099348	0.284198
HMG20B	-1.47839	0.00117055	0.0342372		PPP1R11	1.69737	0.0100344	0.284198
IRF8	1.12802	0.00117331	0.0342372		DDX21	0.900322	0.0100504	0.284198
DAD1	1.13213	0.00117416	0.0342372		GLIPR1	0.920411	0.010058	0.284198
ID3	1.22445	0.00117728	0.0342372		CTSA	1.10585	0.0101045	0.284198
MIS18BP1	1.0383	0.00119915	0.034473		RHBDD2	-1.13624	0.0101258	0.284198
GPR137B	-1.83602	0.00119939	0.034473		P4HA1	-1.64879	0.0101298	0.284198
METRNL	1.20976	0.00120356	0.034473		MICOS10	0.928152	0.0101396	0.284198
LMNA	-0.950382	0.00121005	0.034473		NEDD8	0.84239	0.0101593	0.284198
SELPLG	1.77427	0.00121488	0.034473		HSF2	-2.18311	0.0102004	0.284198
AP1S3	-1.9122	0.00121592	0.034473		PCGF5	-1.05321	0.01022	0.284198
NR1H2	-0.931544	0.0012279	0.0346677		ARHGDIB	0.848707	0.0102323	0.284198
TMEM8B	-1.98454	0.00124403	0.0349774		HMOX1	1.43721	0.0102551	0.284198
DOCK2	1.02474	0.00128632	0.036017		ZC3H11A	-2.30689	0.0103244	0.284198
HPCAL1	-1.79341	0.0013017	0.0362975		IFI30	1.06821	0.0103624	0.284198
TMEM208	2.4098	0.00132318	0.0367455		PTGER4	-1.03866	0.0103929	0.284198
MPC1	-1.17638	0.0013301	0.0367868		VMP1	1.07694	0.0103971	0.284198
CD52	0.774408	0.0013434	0.0369168		TM9SF4	1.43546	0.0104144	0.284198
PELI1	-1.71172	0.0013457	0.0369168		TOB1	-1.10666	0.010451	0.284198
PSME2	0.921459	0.00139283	0.0380556		RNF187	-1.28253	0.0104902	0.284198
PMVK	2.11261	0.00140145	0.0381376		HK2	-2.08589	0.0105073	0.284198
PARP1	1.49617	0.00140711	0.0381383		ERICH1	1.37713	0.0105551	0.284198
NXT1	-1.00006	0.00142592	0.0383958		HOOK2	-2.97175	0.0105669	0.284198
HIP1	1.65847	0.00142794	0.0383958		PYCARD	1.02558	0.010641	0.284198
PTGS2	-1.36644	0.00147487	0.0395009		CD83	-1.0041	0.010653	0.284198
TBC1D9	2.06433	0.00151327	0.0403698		TBC1D12	-1.55623	0.0106532	0.284198
HIF1A	-0.842929	0.00152587	0.0405462		RBKS	-2.24043	0.0108292	0.286567
TXNL1	-1.16517	0.0015506	0.0410245		OTUD1	-1.57969	0.010913	0.286567
SBDS	-0.995989	0.00155598	0.0410245		VSIR	1.10093	0.0109417	0.286567
RRP7A	1.56754	0.00158052	0.0412338		BIN1	-1.15154	0.0110293	0.286567
MMGT1	-2.03517	0.00158838	0.0412338		DAB2	3.14093	0.0110794	0.286567
RGCC	-0.929041	0.00159112	0.0412338		MFGE8	4.73813	0.0111133	0.286567
GPR146	-1.95015	0.00159865	0.0412338		RARS1	-1.50213	0.0112127	0.286567
GTF2A2	1.19154	0.00159926	0.0412338		LRG1	2.39927	0.0112431	0.286567
TESC	-2.30484	0.00160043	0.0412338		BANF1	1.09719	0.0113339	0.286567
SELENOH	0.893506	0.00163016	0.0418409		TRMT112	1.06173	0.011394	0.286567
UQCC2	2.52671	0.00165485	0.0423141		CRTC2	-1.1831	0.0114503	0.286567
MNDA	1.21955	0.00168317	0.0427484		EIF4G1	0.96295	0.0114893	0.286567
LPCAT2	1.31346	0.00169007	0.0427484		ENSG00000260651	-1.83706	0.0115025	0.286567
EIF1	-0.616673	0.00169076	0.0427484		OAZ1	0.906531	0.0116435	0.286567
PIK3R5	-1.041	0.00170698	0.0429982		ARL6IP5	0.908987	0.0116845	0.286567
AK5	2.24222	0.00174727	0.0438501		NENF	-1.06837	0.0117178	0.286567
DTYMK	3.50799	0.0017905	0.0446514		TMEM258	0.79254	0.0117312	0.286567
SOD1	1.23019	0.00179238	0.0446514		H1-2	-1.16589	0.0117496	0.286567
JAK3	2.10326	0.00186784	0.0463607		LYST	0.928106	0.0118258	0.286567
DHRS3	-1.40142	0.00188004	0.0464933		HNRNPLL	-2.31934	0.0118719	0.286567
ARHGDIB	0.842912	0.00190686	0.0469345		NAA38	0.897848	0.0119073	0.286567
GLIPR1	0.915421	0.00191173	0.0469345		PRDX5	0.84563	0.0119195	0.286567
LCP1	0.823955	0.00195457	0.047813		LMBRD1	-0.982778	0.0119251	0.286567
TMEM70	-1.09968	0.00197374	0.0480022		TLR4	2.75045	0.0119374	0.286567
PYCARD	0.899915	0.00197648	0.0480022		MDH1	1.15189	0.0119742	0.286567
FLT3	1.27546	0.00198402	0.0480133		SELENOW	1.01524	0.0119903	0.286567
UCK2	1.64957	0.00202224	0.0486454		ADRB2	-3.57613	0.0121138	0.286567
PDE4B	-1.07117	0.0020245	0.0486454		PON2	-1.61799	0.0121192	0.286567
B4GALT4	1.63873	0.00204377	0.0488178		PRKAG2	-0.979939	0.0121316	0.286567
LEMD2	-2.52857	0.00204608	0.0488178		RSRC1	1.83101	0.0121646	0.286567
MX1	2.59191	0.00207505	0.0493353		FAM157C	-2.3211	0.012219	0.286567
RBM38	-1.356	0.00208771	0.0494627		S100A4	1.08875	0.0122396	0.286567
NDUFA13	0.845982	0.00212549	0.0501824		PRKRA	-1.9184	0.0122956	0.286567
PARVG	0.986145	0.00215377	0.050346		TUBB4B	-0.843232	0.0122962	0.286567
SMIM3	-1.51169	0.00216592	0.050346		NDUFA3	1.1817	0.0123255	0.286567
ENSG00000015479	-1.00759	0.00216623	0.050346		SNX18	-1.86148	0.0123273	0.286567
ENSG00000272256	-3.53841	0.00216755	0.050346		GPAT3	-0.886964	0.0123875	0.286567
PTX3	-3.63325	0.00217152	0.050346		FLVCR2	3.71199	0.0124013	0.286567
RRP15	1.89977	0.00217784	0.050346		TBC1D2B	1.97546	0.0124161	0.286567
ARPC4	1.05855	0.00218443	0.050346		TNFSF10	1.62009	0.0124343	0.286567
MPDU1	1.65278	0.00219546	0.0504287		NCF1	2.6085	0.012476	0.286567
ISCA1	-1.42617	0.00222951	0.0509226		S100A11	1.66041	0.0126381	0.287979
KPNA2	-1.33882	0.002232	0.0509226		HES1	3.74838	0.0126571	0.287979
TLR1	1.75229	0.00224171	0.0509726		KDM6A	-1.84008	0.0127036	0.287979
RNF138	-1.15139	0.00225462	0.0510946		RARG	-1.6708	0.0130034	0.287979
NBPF19	1.79658	0.00226603	0.0511816		TCF4	1.717	0.0130255	0.287979
CARD19	-0.932004	0.00227356	0.0511816		FAM110A	1.72008	0.0130258	0.287979
BIRC3	1.96874	0.00229055	0.0513933		ARRDC3	-1.41747	0.0130512	0.287979
FNIP2	1.37228	0.00230255	0.0514921		ELP2	-2.29012	0.0131084	0.287979
PCGF5	-0.858252	0.00232554	0.051835		SLC7A5	-1.07518	0.0131222	0.287979
BCAS2	-1.19621	0.00235075	0.0521032		POFUT2	-1.78336	0.0131575	0.287979
AHR	-0.93808	0.00235675	0.0521032		N4BP3	-5.422	0.013171	0.287979
HCLS1	0.821441	0.00236064	0.0521032		LATS1	-1.45818	0.0131711	0.287979
N4BP2L2	1.15135	0.00238483	0.0523185		STAT2	1.74232	0.0131737	0.287979
S100A11	0.786704	0.00238584	0.0523185		CSTB	0.872653	0.0131959	0.287979
LRRFIP2	-1.19319	0.00243857	0.0533024		ASB2	-3.42187	0.0132075	0.287979
PID1	-0.969796	0.00245312	0.0533848		ACTR10	-1.67857	0.0132175	0.287979
SMIM13	-2.91035	0.00245809	0.0533848		GLIPR2	1.09517	0.013361	0.290175
ACTB	0.629983	0.00252352	0.0543638		ATP5MK	0.840805	0.0135434	0.293195
BZW1	-0.817319	0.00253151	0.0543638		RAB1B	0.930312	0.0135982	0.293445
LTC4S	-2.05902	0.00253316	0.0543638		MYO1F	0.813547	0.0137154	0.295033
TPRA1	-1.34868	0.00253526	0.0543638		KCTD20	-0.982556	0.0138331	0.29517
CARD16	0.901189	0.00254923	0.0544908		UQCR11	0.809818	0.0138388	0.29517
TMBIM4	1.15491	0.00261732	0.0555963		H2AC20	-2.2802	0.0138524	0.29517
SMIM7	1.46871	0.00261736	0.0555963		COX14	1.01087	0.0141256	0.298612
RPN1	0.885285	0.00265052	0.0561248		SEL1L3	-2.60666	0.0141494	0.298612
CYTOR	1.18453	0.00266387	0.0562318		NDUFC1	1.03283	0.0142568	0.298612
AREG	-0.842284	0.00270357	0.0568925		TMEM104	-1.86595	0.0142609	0.298612
CD53	0.846969	0.00274792	0.0576468		RLF	-1.44955	0.0142989	0.298612
PNPLA2	-0.873542	0.0027786	0.0580608		CYBC1	2.18112	0.0143114	0.298612
COG3	-0.997135	0.00279124	0.0580608		SREBF1	1.88056	0.0143923	0.298612
POP5	2.14935	0.00279954	0.0580608		ACP5	1.83202	0.0144011	0.298612
EID1	0.857419	0.00280303	0.0580608		IRF4	-1.82235	0.0144106	0.298612
ARL6IP5	0.878843	0.0028105	0.0580608		SELPLG	1.3281	0.0145575	0.299861
HGSNAT	-1.09565	0.00282919	0.0582693		CLEC12A	1.62201	0.0145933	0.299861
TMEM138	2.06044	0.00284269	0.05837		MRPL55	-1.23565	0.0146036	0.299861
CD59	1.63378	0.00291072	0.0595863		KCNN4	1.69818	0.014746	0.301135
CNIH4	-1.11211	0.00292367	0.059671		CALR	0.807167	0.0147546	0.301135
PRR14L	1.67249	0.00293297	0.0596775		POLR2A	-1.0446	0.015009	0.305408
CAT	0.901069	0.0029416	0.0596775		CENPB	1.52629	0.0151954	0.308043
VMO1	-2.16941	0.00296192	0.0599103		IKBKE	2.6718	0.0152382	0.308043
PCIF1	-0.999736	0.00300564	0.060465		ANXA5	0.704392	0.0152749	0.308043
PTGES3	-0.834743	0.00300719	0.060465		CFAP20	-2.11084	0.0153419	0.308102
HEBP2	-1.28606	0.00305892	0.0613232		PSME2	0.80185	0.0153687	0.308102
YWHAZ	-0.732228	0.00318126	0.0635877		MARF1	1.83479	0.0155071	0.30871
DCXR	1.17484	0.00322665	0.0641377		NDUFB6	1.1285	0.0155274	0.30871
MYO9A	2.39329	0.00322771	0.0641377		MKNK1	1.40323	0.0155357	0.30871
CARD8	1.98543	0.00325587	0.0645081		RNASE6	1.10138	0.0157787	0.311175
ENSG00000277117	-2.83668	0.00328491	0.0648937		NXT1	-0.737809	0.0158395	0.311175
SFT2D2	0.918675	0.00334074	0.0658047		GABARAPL2	0.916739	0.0158412	0.311175
MACO1	-1.15273	0.00335962	0.0658059		GNG11	5.74437	0.0158942	0.311175
UTRN	1.27718	0.00336514	0.0658059		NUDT16	1.75872	0.0159211	0.311175
SLC9A3R1	-1.02057	0.0033768	0.0658059		DIDO1	1.49609	0.0159679	0.311175
FLOT1	0.929418	0.00337964	0.0658059		PNKD	1.2176	0.0160523	0.311175
TLN1	0.816243	0.0034086	0.0661796		LRRC58	1.67806	0.0160665	0.311175
CFLAR	0.886085	0.00342554	0.0663185		HSBP1	1.23356	0.0161498	0.311175
TRIP10	-2.02596	0.00354606	0.0683526		GNS	1.50486	0.0161648	0.311175
ERBIN	1.61334	0.00355079	0.0683526		CSK	0.848911	0.0161754	0.311175
RIOK3	-0.826754	0.00359515	0.0685207		CD86	-1.03858	0.0162109	0.311175
POLE4	1.233	0.0036009	0.0685207		MAST3	2.01801	0.0163682	0.313307
SNX29	1.37567	0.00360857	0.0685207		CHST2	-1.66468	0.0165193	0.313418
RNF213	1.07085	0.00360896	0.0685207		HEXIM1	-1.64184	0.0165264	0.313418
EREG	-2.55134	0.00361987	0.0685207		CLU	6.57482	0.0165986	0.313418
SUCLA2	1.79012	0.00362321	0.0685207		CRYL1	-1.40622	0.0166161	0.313418
GAPDH	-0.560497	0.00363031	0.0685207		H2AC19	-1.41991	0.0166412	0.313418
COQ10B	-1.20255	0.00370673	0.0696357		TALDO1	0.786319	0.0166515	0.313418
TMEM35B	5.66671	0.00371449	0.0696357		IFI16	0.978718	0.0167607	0.314353
P2RY13	1.58894	0.00373358	0.0696357		HAS1	-4.00766	0.0169349	0.314353
PCSK5	-2.83853	0.00374617	0.0696357		CEP57	-1.32867	0.0169504	0.314353
ADAM28	-0.908735	0.00374997	0.0696357		FLOT1	0.83979	0.0169522	0.314353
PRDX1	1.10219	0.00375104	0.0696357		EFHD2	0.933527	0.0170094	0.314353
AKAP12	-5.76893	0.00380088	0.070241		USPL1	-1.67126	0.0170392	0.314353
MRPL52	0.980575	0.00381593	0.070241		ZEB2	0.950185	0.0171074	0.314353
LYPD3	-2.00433	0.00382661	0.070241		YWHAE	0.742586	0.0171231	0.314353
POLR3GL	1.81823	0.00383361	0.070241		PNPLA8	-1.10641	0.017139	0.314353
STRAP	-0.809359	0.00383547	0.070241		UBE2D3	-0.775049	0.0171651	0.314353
MRPL51	1.29558	0.0038676	0.0705212		JAK2	1.3242	0.0172207	0.314522
MRPL9	-1.13803	0.00387159	0.0705212		TAOK1	2.40751	0.0173043	0.315198
ECH1	0.976291	0.00388706	0.0706133		PAK2	0.800206	0.0174279	0.3166
USPL1	-1.32359	0.00393276	0.0711621		ACTB	0.599402	0.0180196	0.326473
STAT1	1.24496	0.00393828	0.0711621		PIK3CG	-1.66093	0.0181281	0.327563
ATP6V0E1	0.939672	0.00398931	0.0717461		ZSWIM6	2.21439	0.0182424	0.328752
TCF4	1.51907	0.00399178	0.0717461		ATP6V0A2	-2.76347	0.0184117	0.330051
LARS1	1.74768	0.00402919	0.0720718		TOB2	-1.68384	0.0184461	0.330051
EMILIN2	-0.948562	0.00403117	0.0720718		ANAPC16	0.846525	0.0184607	0.330051
NDUFAF8	1.41831	0.00405495	0.0723062		SLA	3.16302	0.0186349	0.331455
SESN2	-1.82181	0.00413015	0.0732952		JMY	-1.56974	0.0186847	0.331455
TSG101	-1.57215	0.00413205	0.0732952		DUSP6	2.32719	0.0186859	0.331455
POLR2G	1.00171	0.00417933	0.0739404		YIPF4	1.34467	0.018835	0.331461
IRF1	0.772338	0.0042041	0.0741848		NDUFA1	0.709854	0.0188873	0.331461
MLEC	1.15261	0.00424936	0.0747888		CASP1	0.812675	0.0189212	0.331461
ID2	0.758935	0.00440133	0.0770537		NAV1	2.23391	0.0189516	0.331461
FOXO1	-2.17454	0.00440743	0.0770537		NLRP12	1.89996	0.0190186	0.331461
MRPL24	2.36294	0.00441216	0.0770537		HILPDA	-5.23277	0.0190242	0.331461
SREBF2-AS1	3.30174	0.00444957	0.0773186		SH3BGRL3	0.812542	0.0190475	0.331461
RANGAP1	-1.81915	0.00445545	0.0773186		PRKCD	1.15257	0.0191296	0.331461
TMBIM6	0.757757	0.00446157	0.0773186		LMNA	-0.872915	0.0192008	0.331461
ZFP36L2	0.746741	0.00449462	0.0776927		PPP1R7	-1.24675	0.0192271	0.331461
TBC1D25	-5.72946	0.00452955	0.0780973		AFF1	-2.08025	0.0192617	0.331461
LUC7L3	0.950951	0.00456144	0.0784476		CLEC9A	-5.1362	0.0192733	0.331461
FOSB	-0.72258	0.00458886	0.0787192		CENPC	-0.990316	0.0193548	0.33196
ARF4	-0.881167	0.00463502	0.0791205		ODC1	-1.69747	0.0194002	0.33196
ETF1	-0.784408	0.0046356	0.0791205		NET1	-2.19633	0.0195438	0.33241
ZNF148	1.58868	0.00467944	0.0796681		MORF4L2	-1.39709	0.0195521	0.33241
NORAD	1.14894	0.00471532	0.0799493		CLIC2	-1.72929	0.0196931	0.33241
CHMP4B	-0.799059	0.00471955	0.0799493		ANXA4	1.47367	0.0197058	0.33241
SPATS2L	1.17998	0.0047692	0.0805888		S100A8	3.74138	0.0197128	0.33241
FUOM	1.15654	0.0047852	0.080658		H1-4	-1.54292	0.0199269	0.33241
NDUFA3	0.981055	0.00484642	0.0814872		COQ10B	-0.97749	0.0199536	0.33241
TNFSF10	1.69313	0.00486472	0.0815924		WAC-AS1	1.20747	0.0199587	0.33241
PIGT	-1.11594	0.00488405	0.0817144		PRELID1	0.652989	0.0199753	0.33241
CDC42EP3	1.18436	0.00493463	0.0823573		ARHGAP25	2.26293	0.0200236	0.33241
RBM25	0.774218	0.00495936	0.0825114		C15orf40	1.51147	0.0200325	0.33241
TOM1	-1.17106	0.00496822	0.0825114		PIP4K2A	1.43702	0.0201254	0.33241
TARDBP	1.42683	0.0049994	0.0828262		TSPOAP1	-2.21909	0.0201869	0.33241
JARID2	-0.8403	0.00509104	0.0841388		TTC7A	-0.949091	0.0202131	0.33241
HES4	-3.38919	0.00511831	0.0843836		ZNF92	-1.72672	0.0202325	0.33241
OXSR1	-1.10039	0.00514981	0.0846969		RRP12	-1.35091	0.0202716	0.33241
IL6R	1.21391	0.0051728	0.0847996		TPRA1	-1.57129	0.0202866	0.33241
CHPT1	-1.37044	0.00518967	0.0847996		HNRNPUL2	2.02011	0.0204101	0.33241
MFSD1	0.993461	0.0051936	0.0847996		OPA1	-1.29455	0.0204305	0.33241
GLIPR2	0.933612	0.00521636	0.0849665		COLGALT1	1.54554	0.0204562	0.33241
SNX30	-1.5302	0.0052767	0.0856933		FCN1	0.680387	0.0204568	0.33241
DUSP23	1.09231	0.00529773	0.0856933		RBM38	-1.58812	0.0208046	0.332835
UBL5	0.74164	0.00529892	0.0856933		MYL6	0.695758	0.0208716	0.332835
ST14	1.40792	0.00535967	0.0864148		SRGAP3	-2.38149	0.0209086	0.332835
TOB2	-1.91429	0.00536904	0.0864148		SESN2	-1.44653	0.0209216	0.332835
HMGB3	-1.56196	0.00539895	0.0866659		DYNLL1	1.36515	0.0209322	0.332835
RNF149	0.869952	0.00541022	0.0866659		LEMD3	-1.4649	0.0209482	0.332835
GALNT3	-1.27493	0.00544294	0.0869843		ZBTB1	-1.38068	0.0209695	0.332835
EP300	-0.980334	0.00546621	0.0871506		MINK1	-1.22944	0.0209866	0.332835
RFTN1	-0.924691	0.00548713	0.0871884		MT-ATP6	0.850436	0.021075	0.332835
CBFA2T3	1.56784	0.00550305	0.0871884		PNN	0.719746	0.0211786	0.332835
JAML	0.778418	0.00551705	0.0871884		FAM53C	-1.72143	0.0212102	0.332835
DNMT1	1.48388	0.00552834	0.0871884		FGR	1.03986	0.0212189	0.332835
ATP2B4	2.52967	0.00553291	0.0871884		SGF29	-1.53689	0.0212862	0.332835
WNK1	1.10808	0.00557806	0.0876959		SPAST	-1.66685	0.0212978	0.332835
XAF1	1.435	0.00559595	0.0877735		LRRFIP2	-0.884479	0.0213138	0.332835
CLCF1	-5.6205	0.00561254	0.0878304		TMEM70	-1.07323	0.0213148	0.332835
APAF1	-1.44726	0.00583013	0.0910253		UBA7	1.77805	0.021318	0.332835
CALHM6	1.05037	0.00585058	0.0911345		TM6SF1	1.88552	0.0214185	0.333411
BNIP3L	-0.747914	0.00588579	0.0914727		EIF5B	1.06635	0.0215302	0.333411
RBM15	-2.00908	0.00593571	0.0920333		LFNG	1.96383	0.021625	0.333411
YPEL5	-0.744599	0.00596827	0.0920333		PDE4B	-1.25795	0.0216805	0.333411
CXCL3	-2.19473	0.00596866	0.0920333		RFTN1	-0.989023	0.0217236	0.333411
FOSL2	-0.897428	0.00597619	0.0920333		UBALD2	1.41083	0.0217643	0.333411
ENSG00000114395	1.51996	0.00599179	0.0920643		UVRAG	0.857804	0.0219506	0.333411
ZDHHC3	-1.24341	0.00603015	0.0922942		TRIM13	-1.35627	0.0219532	0.333411
PRMT2	1.0085	0.00603618	0.0922942		TAOK3	0.787321	0.0221046	0.333411
RFX2	-2.41943	0.00605802	0.0922942		ARIH1	-1.21739	0.0221132	0.333411
MS4A7	1.34178	0.00606123	0.0922942		RCSD1	0.943487	0.0221158	0.333411
IRF4	-1.06426	0.00608728	0.0924044		MBD2	1.02048	0.0222153	0.333411
SRRM2	-0.737145	0.00609654	0.0924044		ENSG00000259001	-1.96489	0.0222524	0.333411
RGL2	2.15835	0.00610938	0.0924044		S100A9	1.50697	0.022257	0.333411
CDKN1A	-0.792323	0.0061348	0.0925822		UAP1	-2.04792	0.0226046	0.333411
C15orf40	1.52427	0.00618371	0.0931129		RPS27L	0.887509	0.0226188	0.333411
CCNH	-0.877846	0.00625256	0.0937906		ZNF654	-1.35683	0.0226388	0.333411
TSC22D4	-1.18383	0.00629221	0.0937906		PLEKHA2	-1.37805	0.0226601	0.333411
CSTB	0.722743	0.0063053	0.0937906		NDUFS6	0.817583	0.0226643	0.333411
ATP1B3	-1.46675	0.00630774	0.0937906		CWC22	1.7916	0.0226687	0.333411
ADAM9	-1.59476	0.00630896	0.0937906		LENG1	1.45685	0.0226717	0.333411
RSRC1	1.96872	0.00631177	0.0937906		HSP90AA1	0.636474	0.022799	0.333411
SNHG9	-1.42366	0.00633155	0.0938788		FAM20C	1.70039	0.0228039	0.333411
ACTN4	-1.08374	0.00637326	0.0942267		MAD2L1BP	-1.555	0.0228501	0.333411
BTN2A2	1.82329	0.00639006	0.0942267		TTBK2	-2.23049	0.0228637	0.333411
CTSC	0.843866	0.00639674	0.0942267		PSMA4	0.752212	0.0228679	0.333411
AKT1	1.89258	0.00644163	0.0946822		TRMT1	0.834929	0.0228938	0.333411
MID1IP1	-1.46627	0.00659446	0.0965105		HLA-E	0.825969	0.022902	0.333411
CCDC93	-1.56229	0.0065945	0.0965105		DMXL2	1.65336	0.022929	0.333411
SNHG7	-1.09928	0.00660991	0.0965275		S100P	6.98921	0.0229494	0.333411
CSNK2A1	0.912142	0.00664527	0.0968351		MOB1A	0.746876	0.022954	0.333411
KDM2B	-1.09684	0.00668231	0.0969781		HGSNAT	-1.0234	0.0230299	0.333411
OAS3	2.16695	0.00668371	0.0969781		ZNF277	-1.23157	0.0230565	0.333411
ALDH16A1	1.59275	0.00675108	0.0975848		ZFAND1	-1.31214	0.0231172	0.333411
MYD88	0.769983	0.00675628	0.0975848		COASY	-1.54599	0.0232157	0.333411
TTC14	1.76301	0.00678582	0.0975848		CTNNB1	-0.918803	0.0232847	0.333411
MALT1	-0.903239	0.00679471	0.0975848		UTRN	1.003	0.02329	0.333411
NSMCE3	-1.50793	0.00679753	0.0975848		IFRD1	-0.912503	0.0233162	0.333411
CITED2	-1.02505	0.00682101	0.097715		PELATON	3.17018	0.0233169	0.333411
RBBP6	-0.7829	0.00685199	0.0979516		UQCRQ	0.704921	0.0234047	0.333411
PI4KA	1.33809	0.00687895	0.0979613		RBM15	-1.69382	0.0234082	0.333411
NDUFS6	0.867444	0.00688158	0.0979613		PPBP	5.5334	0.0234406	0.333411
ARF6	-0.713897	0.00690523	0.098092		NUP58	-0.986641	0.0235166	0.333411
CAMKK1	-2.29798	0.00693527	0.0983125		CFL1	0.592129	0.0235616	0.333411
ZNF143	3.25447	0.00697529	0.0986735		SPOP	1.63857	0.0235968	0.333411
HCK	0.957763	0.00706699	0.0997624		DBNL	0.840527	0.0236182	0.333411
RASGRP3	-2.49297	0.00708622	0.0998259		PDE2A	-2.30519	0.0237415	0.334455
ATAD2B	1.00282	0.00712719	0.100195		SKAP2	1.06889	0.0238127	0.334489
RFX5	2.12595	0.00714693	0.100264		HSPA1A	1.63949	0.0238427	0.334489
TMEM18	1.09969	0.00719935	0.100791		CAMKK2	1.46366	0.0241495	0.338093
HVCN1	3.22276	0.00722145	0.100851		H2AX	-1.40746	0.0242572	0.3389
ARHGEF40	3.3087	0.0072334	0.100851		MYL12B	0.65103	0.0243409	0.339371
C12orf43	1.79938	0.00725153	0.100896		MTARC1	4.37066	0.0245734	0.341908
CIB1	-0.714394	0.00740104	0.102765		YTHDF3	-0.925139	0.0246408	0.342144
SNX9	-0.826792	0.00743533	0.10303		SH3BP2	0.781336	0.0247064	0.342354
VAC14	1.74735	0.00749444	0.103338		CDIPT	1.34352	0.0248458	0.342403
G2E3	1.42442	0.00750579	0.103338		SMIM15	1.23548	0.0248587	0.342403
BSG	0.841885	0.00750764	0.103338		ENSG00000277117	-2.43378	0.024884	0.342403
CREBL2	2.11827	0.00751855	0.103338		ITGB2	0.605841	0.024932	0.342403
SDCCAG8	1.23586	0.00763958	0.104789		PKM	0.722021	0.0249627	0.342403
TIMM8B	1.22365	0.00768501	0.105199		ABTB1	1.58236	0.0250578	0.343013
LMBRD1	-0.907938	0.00772883	0.105586		SLC20A1	1.18222	0.0251272	0.343036
ENSG00000284292	-1.64322	0.00780477	0.106409		TLR2	2.43217	0.0251926	0.343036
JAK2	1.25196	0.00783718	0.106622		SIK1B	-1.882	0.0252196	0.343036
SLC27A3	1.59634	0.0078519	0.106622		COX5B	0.752823	0.0253024	0.343036
RCAN3	-1.43897	0.00796293	0.107689		TIMMDC1	2.17733	0.0253159	0.343036
IRF3	2.28823	0.00800213	0.107689		ASMTL	-1.14221	0.0254236	0.343036
DECR1	0.910502	0.00800321	0.107689		RGS14	1.72143	0.0254648	0.343036
UBE2A	-0.854738	0.00800852	0.107689		ROMO1	0.874025	0.0254756	0.343036
IL27RA	1.48805	0.0080374	0.107689		PHLDB3	-2.10496	0.0255482	0.343036
PHF1	-1.24888	0.00804017	0.107689		CAND1	-1.49024	0.0255811	0.343036
VAMP8	0.710821	0.00807532	0.107689		CYB5B	2.31204	0.0256163	0.343036
ATP1B1	-1.05867	0.00809396	0.107689		TBC1D14	1.45642	0.0256765	0.343164
PXN	-1.05289	0.00810334	0.107689		PHF10	-1.6708	0.0258334	0.344581
SOCS3	-1.09475	0.00810384	0.107689		SLC27A3	1.47787	0.0259094	0.344801
PLAC8	1.24695	0.00810531	0.107689		PIAS1	0.823899	0.0259516	0.344801
POMZP3	-1.76314	0.00815475	0.108134		APBB1IP	0.945223	0.0260364	0.34525
SYN1	-2.67416	0.00819129	0.108305		TMED9	0.831728	0.0261092	0.345539
PTGES2	1.26441	0.00820191	0.108305		DPYD	1.0441	0.0262024	0.346096
ITGAE	-0.836275	0.00821555	0.108305		LAT2	0.848682	0.0265459	0.349951
PIM3	-0.705029	0.00828865	0.108699		STXBP2	1.12274	0.0267967	0.35202
ANXA5	0.661762	0.0082906	0.108699		ENSG00000274712	-2.09746	0.0268619	0.35202
HLA-DQB2	1.18411	0.00829359	0.108699		ATP1B1	-1.4018	0.0269036	0.35202
MTCH1	-0.716175	0.00835385	0.109277		STK38	-1.91719	0.0269106	0.35202
ENSG00000265206	-0.850434	0.00838254	0.109441		NDEL1	-1.11803	0.0272255	0.355453
BICD2	1.26821	0.00844254	0.110013		ALPK1	2.64859	0.0274378	0.356885
ZFAND5	-0.746518	0.00849767	0.110519		MMP9	-3.11577	0.0274405	0.356885
TAP1	1.08817	0.00854292	0.110894		PSMB3	0.760022	0.0275446	0.356959
HDAC9	2.0688	0.00857459	0.111093		P2RY2	2.08457	0.0275516	0.356959
PRKCD	1.15735	0.00859498	0.111144		TLE4	-0.767729	0.0276696	0.357716
TGFBR2	-0.913401	0.00863985	0.111215		NARF	-1.39541	0.0277371	0.357716
VSIR	0.753912	0.00864842	0.111215		P2RX1	-1.60603	0.0277977	0.357716
THOC7	0.881504	0.00864968	0.111215		RAB7A	0.692992	0.0278212	0.357716
PRKDC	1.1707	0.00869519	0.111486		FCGR1A	1.67565	0.0279381	0.3582
ETS2	-0.898549	0.00870364	0.111486		MRPL57	0.833913	0.0279802	0.3582
SNAI3	1.50317	0.00874153	0.11176		PDHB	1.42168	0.0280174	0.3582
LMAN2	0.968714	0.00884299	0.112844		TANK	0.773403	0.0280931	0.358491
DUSP3	1.14667	0.00889117	0.113245		CALHM2	1.64143	0.028305	0.358966
ARRB2	-0.699103	0.00898367	0.114001		MAPRE2	-0.96114	0.0284132	0.358966
CAMK2D	1.55297	0.00898411	0.114001		BZW1	-0.667532	0.0284421	0.358966
PARP6	-1.35908	0.00901556	0.114186		AQP9	3.94293	0.0284769	0.358966
AK2	1.28995	0.00906638	0.114615		LRRC25	0.750137	0.0284782	0.358966
MKNK1	1.69263	0.00909048	0.114706		VAMP5	1.55068	0.0285107	0.358966
EIF4EBP3	1.62124	0.00922176	0.116146		FFAR3	-5.0151	0.0285316	0.358966
KDM3A	-1.36382	0.00924494	0.116222		PABIR3	-4.90167	0.0286217	0.358966
KDM2A	0.876255	0.00926819	0.116299		CARD8-AS1	1.84868	0.028646	0.358966
TRPV2	1.55361	0.00929045	0.116362		ISCA1	-1.40159	0.0286601	0.358966
JMJD6	-1.03873	0.00936791	0.117116		EEF1G	-0.61169	0.0289045	0.361359
ADAM19	2.65582	0.00939164	0.117197		AKAP12	-5.22232	0.0290756	0.36153
ARHGAP25	2.09965	0.00951529	0.118521		ERVK3-1	-1.29697	0.0291139	0.36153
MBIP	-1.62347	0.00961285	0.119353		PPP2R2A	0.995314	0.0291313	0.36153
KCTD20	-0.925031	0.00961729	0.119353		ZBTB7B	1.35701	0.0291819	0.36153
SPG7	1.09183	0.00973502	0.120593		LGMN	-1.14236	0.0291849	0.36153
ENSG00000273338	-1.54088	0.00985839	0.121899		USF2	0.935071	0.0292689	0.361909
THAP4	-1.27655	0.00990641	0.122269		ABRACL	0.783624	0.0293796	0.362616
NBPF10	1.4601	0.0100871	0.124273		NDUFA13	0.791602	0.0295065	0.36352
ZDHHC7	-1.01289	0.0101496	0.124646		CD14	2.62953	0.0295858	0.363694
ABHD12	-0.939282	0.0101542	0.124646		EHD4	-0.969887	0.0297445	0.363694
IFNGR1	-0.686704	0.0103372	0.126663		VPS13B	1.43098	0.0297609	0.363694
TCTN3	-0.844352	0.010379	0.126946		ZNF331	-1.55747	0.0297817	0.363694
THUMPD3	1.38045	0.0104578	0.127679		RAVER1	-1.76021	0.0298031	0.363694
RALA	-0.752702	0.0105391	0.128139		OSTF1	0.766287	0.0298481	0.363694
HCAR2	-5.45314	0.0105395	0.128139		DDX49	-1.12039	0.02999	0.363694
GORASP2	-1.02702	0.0105522	0.128139		CDKN1B	-0.978731	0.030037	0.363694
KCNMB1	2.06312	0.01075	0.130308		CD2BP2	1.17101	0.0300615	0.363694
DDX41	1.59612	0.0108059	0.130751		ERF	-1.69403	0.0300904	0.363694
LENG8	0.898642	0.0108797	0.13141		EFCAB2	-1.5287	0.030111	0.363694
NGDN	-1.07311	0.0109268	0.131485		HPSE	2.4354	0.0302483	0.364014
CHCHD1	1.2583	0.0109268	0.131485		DCAF16	1.52287	0.0302564	0.364014
NAGK	1.23071	0.0109441	0.131485		FOSL2	-0.822368	0.0302987	0.364014
PRMT9	-1.27053	0.0110349	0.132341		MBIP	-1.44384	0.0303596	0.3641
CSF1R	1.39839	0.0111077	0.132818		SLC25A33	-1.15806	0.0304258	0.36425
NUP54	-1.33118	0.0111139	0.132818		KBTBD8	-1.96471	0.0304903	0.364378
VIM	-0.475015	0.0111539	0.132895		LINC00482	5.78082	0.0305943	0.364977
NOP16	2.07665	0.0111666	0.132895		KAT8	-0.868691	0.030885	0.366497
IL17RA	0.898172	0.0111792	0.132895		UBC	-0.667108	0.0309001	0.366497
SDAD1	1.42118	0.0112302	0.133268		UBXN2A	-1.31015	0.0309546	0.366497
ANKRD37	-2.28478	0.0113049	0.133681		DICER1	1.17425	0.0310639	0.366497
IRF2BP2	-0.697227	0.011313	0.133681		NR1D2	-1.03853	0.0311086	0.366497
ARF1	-0.634072	0.0113242	0.133681		RALA	-0.750075	0.0311382	0.366497
CD1E	3.20873	0.0113493	0.133744		BCAR3	-2.3569	0.0312846	0.366497
ENSG00000269927	-1.31189	0.0114331	0.134497		SMDT1	0.768078	0.0313292	0.366497
AP1S1	1.9514	0.0114998	0.135047		ENSG00000270022	-1.14972	0.0313817	0.366497
AFF1	-1.15073	0.0115662	0.135592		NBPF10	1.88823	0.0314792	0.366497
KCTD12	1.31756	0.0116078	0.135756		ZNF703	-2.2307	0.0315491	0.366497
TNS3	2.16015	0.0116202	0.135756		SOD1	0.928609	0.0316833	0.366497
PPM1M	1.14538	0.0116977	0.136247		DDX47	-2.02954	0.0318488	0.366497
MED1	1.44861	0.0117025	0.136247		FEM1C	-1.32682	0.0318993	0.366497
NOCT	-1.50561	0.0117683	0.136779		GLDN	5.96485	0.0319062	0.366497
EEF1E1	0.965101	0.0118346	0.137314		VPS37B	-0.995176	0.0319234	0.366497
APOM	-2.56829	0.0119384	0.138281		NT5DC1	-1.22908	0.032145	0.366497
GTF2H5	2.3498	0.0120187	0.138636		SEC23B	-1.46138	0.0321486	0.366497
UBQLN1	-0.882267	0.0120277	0.138636		APOBEC3A	1.58368	0.0321627	0.366497
SERTAD1	-0.86637	0.0120304	0.138636		GRN	0.643827	0.0321781	0.366497
SLC12A6	1.43556	0.0120571	0.138708		LILRB1	1.0913	0.0321816	0.366497
FDPS	1.22342	0.0120849	0.138792		N4BP2L2	0.842355	0.0321879	0.366497
MTHFD2	0.876482	0.0121644	0.139469		PABPC4	-0.669596	0.0321902	0.366497
SMCHD1	-0.810304	0.0122429	0.140132		MGST1	1.05485	0.0321978	0.366497
ASB6	-1.75915	0.0123611	0.141114		NIBAN1	1.08103	0.0322551	0.366497
TTC19	-1.06322	0.0123704	0.141114		CYP27A1	4.18202	0.0322926	0.366497
LACTB	-0.885392	0.0123915	0.141117		CMPK1	-0.817154	0.0323342	0.366497
TMEM223	2.17446	0.012433	0.141353		CEACAM4	1.61116	0.0324237	0.366497
TOB1	-1.45563	0.0124556	0.141372		HSPA13	-1.45712	0.0324587	0.366497
CST3	0.455918	0.012552	0.142129		MARCKS	1.07519	0.032472	0.366497
ZDHHC18	1.36554	0.0125642	0.142129		JAK3	1.53447	0.0325148	0.366497
HIKESHI	1.63149	0.0126547	0.142634		FARP2	-1.44909	0.0325621	0.366497
SNX17	0.96016	0.0126881	0.142634		LUCAT1	-2.43667	0.0327116	0.366497
CD47	-0.761349	0.012694	0.142634		TAF15	0.826494	0.0327932	0.366497
SERF2	0.535793	0.0126958	0.142634		PIK3IP1	2.78912	0.0328788	0.366497
HSP90AB1	0.590379	0.0127141	0.142634		JOSD2	1.04812	0.0329081	0.366497
MFSD14A	-1.23601	0.0127727	0.143055		CNBD2	-1.51397	0.0329158	0.366497
ENSG00000241978	-1.77865	0.0128061	0.143192		PSMA7	0.640135	0.0329518	0.366497
LINC01315	-2.38306	0.0128842	0.143822		ZFAND2A	-0.882727	0.0329585	0.366497
N4BP3	-2.40064	0.0129049	0.143822		TMC6	-0.907831	0.033046	0.366497
EIF4E	-0.880066	0.0129579	0.144175		RO60	-0.964498	0.0330716	0.366497
HSP90AA1	0.630172	0.0129899	0.144294		MAPK8	-1.34286	0.033094	0.366497
NUBP2	1.26946	0.013022	0.144414		BLVRA	0.873348	0.0331358	0.366497
RNF114	-0.667926	0.0130594	0.144592		HNRNPU	0.642678	0.0331491	0.366497
BANF1	0.937604	0.0130898	0.144693		SRRT	-0.733877	0.0331954	0.366497
DDX5	-0.562018	0.0131881	0.145542		SNRPD3	0.725586	0.0332097	0.366497
ARPC1B	0.604519	0.0132304	0.145568		FPR1	1.70074	0.0333489	0.367434
GEM	-1.53099	0.0132334	0.145568		CALM3	0.789675	0.0335039	0.368543
ACTR3	0.768007	0.0132598	0.145621		SMIM4	1.24931	0.033637	0.369408
SREBF2	1.21616	0.0132945	0.145658		NEK1	-2.13706	0.0338803	0.369593
SAR1A	-1.03914	0.0133061	0.145658		TPD52	-2.13706	0.0338803	0.369593
HSPBAP1	2.26027	0.0133525	0.145728		NRIP3	-2.14296	0.0339209	0.369593
TRIM11	-1.03659	0.0133555	0.145728		CALCOCO1	2.41554	0.0339363	0.369593
FBXL15	1.3406	0.0133928	0.14574		DUSP2	-0.883396	0.0339708	0.369593
EIF2S3	-0.673095	0.0133997	0.14574		LAMTOR1	0.729324	0.0340536	0.369593
AKNA	1.09356	0.0136623	0.148359		SLC43A3	1.26392	0.034102	0.369593
SNRPD3	0.832276	0.0137715	0.14912		POLR3F	1.57288	0.0341129	0.369593
ASB2	-2.16432	0.0137765	0.14912		CDC42EP3	1.14344	0.0341476	0.369593
OGFRL1	-0.871675	0.0139781	0.151062		GNA12	-1.08549	0.034231	0.369593
PSMA2	-1.19527	0.0141882	0.152947		FNIP2	1.34463	0.0342653	0.369593
REEP5	0.748448	0.0141977	0.152947		TET3	1.34925	0.034323	0.369593
CXXC5	-0.896082	0.0142529	0.153298		USP36	-1.16172	0.034363	0.369593
MDH1	1.12359	0.0143553	0.154155		ENSG00000265206	-0.877183	0.0344763	0.370224
DUSP5	-1.18628	0.0144568	0.154632		G2E3	1.81065	0.0345723	0.370668
TPMT	1.31735	0.0144601	0.154632		MZT2A	-0.824332	0.034748	0.371369
BTN3A2	1.78191	0.0144682	0.154632		PSD4	1.73238	0.0348159	0.371369
FGL2	2.36109	0.0147003	0.156639		CD52	0.700847	0.0348816	0.371369
TAF6	1.72498	0.0147022	0.156639		SERPINA1	0.76698	0.0349297	0.371369
GTF2I	1.11566	0.0148115	0.157555		PDZD8	-1.0385	0.0349618	0.371369
MVP	0.912054	0.0148487	0.157704		MDP1	-1.51497	0.0349665	0.371369
PRKRA	-1.03686	0.0149228	0.158242		ANKRD28	-1.42903	0.0350752	0.37194
COPS5	-1.31773	0.0151457	0.160355		SH3BP4	-1.55733	0.0352405	0.373072
MSL3	1.20334	0.0152168	0.160856		PRPSAP1	1.86712	0.0353311	0.373072
THAP2	-1.48341	0.0152744	0.160925		ZNF296	-1.45082	0.0353716	0.373072
FTL	-0.453667	0.01529	0.160925		LARS1	1.43215	0.0354022	0.373072
CARHSP1	-1.34202	0.0152945	0.160925		FKBP15	1.2099	0.0356529	0.374966
FUBP1	1.10735	0.0153235	0.160941		TMEM38B	-1.5178	0.0357054	0.374966
ORAI1	1.17805	0.0153565	0.160941		SLU7	-0.849826	0.0357971	0.374966
PIGA	-2.47473	0.0153789	0.160941		ARRB1	1.65455	0.0358374	0.374966
MYLIP	-1.21369	0.0154164	0.160941		OTUD5	-1.40606	0.0358587	0.374966
OAZ1	0.567126	0.0154219	0.160941		UBE3A	0.710442	0.0359903	0.375763
SLC12A9	0.863249	0.0154385	0.160941		SYNJ2	-1.24841	0.0362852	0.377684
CPT1A	0.975009	0.0154976	0.161108		NOP10	1.08995	0.0363438	0.377684
BORCS5	-0.767176	0.0155236	0.161108		ACAP2	0.71172	0.0363798	0.377684
HOTAIRM1	-0.708331	0.0155259	0.161108		GNA13	-0.963872	0.0364441	0.377684
DYNC1I2	1.70604	0.0155863	0.161488		MZF1-AS1	-2.41136	0.0364897	0.377684
CPEB2	-2.15857	0.0156311	0.161704		DUSP23	1.13727	0.0365381	0.377684
EPB41L4A-AS1	-0.856302	0.0157048	0.16222		POGZ	-1.14283	0.0365964	0.377684
JUND	0.700072	0.0157342	0.162276		PPP1R14B	-1.01776	0.0366434	0.377684
COX14	0.807872	0.0158173	0.162804		PLXNC1	1.81787	0.0366759	0.377684
IDS	-0.672049	0.0158483	0.162804		TCTN3	-1.4283	0.0369383	0.379809
SHPRH	1.90242	0.0158575	0.162804		ZNF468	-2.04245	0.0370053	0.379921
ZFP91	-0.857569	0.0159355	0.163113		BCL7C	-1.11953	0.0371042	0.380361
RRP12	-1.68275	0.0159412	0.163113		COX7B	0.61157	0.0372624	0.381405
PLCG2	1.55329	0.0159931	0.163113		ADAP2	1.14189	0.0374447	0.381918
ATP5F1E	0.506563	0.015998	0.163113		ECHDC1	1.27663	0.0374587	0.381918
SARAF	-0.571472	0.0160576	0.163113		RPAP2	-1.54661	0.0375584	0.381918
YIPF4	1.40789	0.0160602	0.163113		CDC14A	-2.12386	0.0375993	0.381918
DDT	0.672789	0.0160693	0.163113		LCP2	0.665865	0.0376281	0.381918
SLC39A4	1.45824	0.0160802	0.163113		IPMK	-1.1002	0.0376569	0.381918
EXOC4	1.22363	0.0162521	0.164426		BTG1	-0.843738	0.0377863	0.381918
GBP2	-1.74978	0.0162581	0.164426		STAT3	0.741225	0.0377865	0.381918
ARMC8	-0.956052	0.0163357	0.164964		CSNK1D	0.668531	0.0378961	0.381918
NEGR1	1.66392	0.0164174	0.165542		TXNIP	0.924698	0.037908	0.381918
C5AR1	-2.10143	0.0166744	0.167884		CTSS	1.26544	0.0379438	0.381918
PNKD	1.15437	0.0168685	0.169586		DHRS3	-1.14008	0.0379889	0.381918
ISG20L2	-1.29472	0.0170772	0.17143		MGAT4B	1.25598	0.0381558	0.382151
SPAG9	-0.758918	0.017136	0.171628		MRM3	-1.98662	0.0381752	0.382151
CEBPZ	-0.786136	0.0171476	0.171628		PRRG4	1.66261	0.0382069	0.382151
KBTBD8	-1.24827	0.0172328	0.171803		DCP1A	-1.04421	0.0382376	0.382151
GON4L	1.12151	0.0172336	0.171803		SLC22A5	-1.4338	0.0383218	0.382428
MT-ATP6	0.507622	0.0172411	0.171803		EIF4A3	-1.05144	0.0385072	0.383564
PLD4	0.743105	0.0173405	0.17254		TAF6L	-1.71471	0.0385653	0.383564
HNRNPA3	0.629395	0.0173808	0.172686		ARHGDIA	0.629625	0.0386054	0.383564
WAC-AS1	1.30698	0.0174067	0.172691		BSG	0.792252	0.0386693	0.383635
WASHC1	1.11091	0.017597	0.174282		TUT7	1.63664	0.0388407	0.384595
NUP58	-0.841319	0.0176186	0.174282		RCAN3	-1.31591	0.0388795	0.384595
ALOX5AP	-0.8598	0.017675	0.174585		FAM168B	-1.12887	0.0390344	0.385564
PAK2	0.630392	0.0178307	0.175584		TPRKB	-1.37885	0.0391101	0.38575
ZNF821	-1.50848	0.0178533	0.175584		PIK3CD	1.16072	0.0392196	0.386261
COPZ1	1.09375	0.0178538	0.175584		NDUFB1	0.720534	0.0393682	0.386261
SLC35A4	1.24091	0.0180369	0.176762		PRDX1	0.90365	0.0394315	0.386261
SRRT	-0.764026	0.0180452	0.176762		DDIT4	0.715112	0.0394636	0.386261
HILPDA	-3.00612	0.0180549	0.176762		MEF2A	0.695865	0.0394803	0.386261
C11orf24	-2.46376	0.0180848	0.176762		VGLL4	-1.05134	0.039504	0.386261
IFI44L	2.21315	0.018104	0.176762		RANGAP1	-1.42626	0.0396329	0.386703
MAPK8IP3	1.138	0.0182097	0.177538		MTHFD1L	-1.90406	0.0396633	0.386703
MXD1	-0.728468	0.0182534	0.177709		GALNT7	1.55023	0.0397245	0.386743
HMGN3	0.687315	0.0183408	0.177824		EPC1	-0.627184	0.039941	0.387298
DOCK8	0.704265	0.0183414	0.177824		CCND2	-1.39287	0.040083	0.387298
MGST3	0.809686	0.0183664	0.177824		A1BG	-0.848369	0.0401209	0.387298
IL16	0.806235	0.0183992	0.177824		SLC31A1	-0.972118	0.0401727	0.387298
ELF4	-0.8919	0.0184173	0.177824		CEBPZ	-0.865299	0.0401897	0.387298
IQGAP1	0.618848	0.0184431	0.177824		DELE1	-1.18654	0.0402136	0.387298
ATAD3B	-3.02482	0.0184489	0.177824		CTDNEP1	0.878632	0.0402277	0.387298
LPP	1.08373	0.0184772	0.177843		TPST1	4.41486	0.0402387	0.387298
HCFC1	1.12818	0.0185055	0.177863		NUDT21	-0.98188	0.0402964	0.387303
HSD17B11	-0.74645	0.0185932	0.178453		EID1	0.660425	0.0403557	0.387323
SFT2D1	-0.714053	0.0187109	0.178755		KDM3A	-1.07704	0.0405619	0.388087
POLR2H	1.22307	0.0187549	0.178755		AKT1	1.29292	0.0405638	0.388087
MRPL20	0.93192	0.0187644	0.178755		TMSB10	0.495942	0.0406266	0.388087
C8orf76	-1.09157	0.0187667	0.178755		ACOX1	1.46451	0.0406644	0.388087
FGD2	1.10249	0.0188735	0.178755		VEZF1	-0.80973	0.0407812	0.388373
IGFLR1	0.850451	0.0188813	0.178755		SAMSN1	-1.00184	0.0408516	0.388373
IGF2R	2.59251	0.0189223	0.178755		TMED10	-0.658807	0.0408663	0.388373
TUBA1B	0.5276	0.018931	0.178755		FKBP5	1.69032	0.041125	0.390285
HK2	-1.77793	0.0189711	0.178755		PRMT9	-1.30435	0.0412363	0.390667
ZNF638	1.37046	0.0189724	0.178755		BANP	-1.93595	0.0413524	0.390667
TAF15	0.754014	0.0190581	0.178755		PLAUR	-0.681178	0.041397	0.390667
TMCO4	2.95681	0.0190613	0.178755		SRA1	0.706284	0.0414153	0.390667
GOPC	2.95681	0.0190613	0.178755		FBXO28	-1.48624	0.0415367	0.390667
PFKFB3	-0.966359	0.0190662	0.178755		CUL1	-1.16368	0.041544	0.390667
VCL	1.09858	0.0190687	0.178755		MRPL36	1.16921	0.0415689	0.390667
VAPA	-0.616231	0.019109	0.178755		ARPC3	0.60238	0.0417933	0.39219
MCEMP1	-5.20568	0.0191117	0.178755		POLDIP3	-0.959815	0.0418468	0.39219
CSTA	-0.608681	0.019138	0.178755		CAVIN2	2.97072	0.0420004	0.392367
CYTH4	0.856522	0.0191387	0.178755		TYROBP	0.738836	0.042026	0.392367
HSPA1A	3.73894	0.0191523	0.178755		PET100	0.862484	0.0420393	0.392367
PLP2	-0.614756	0.0192132	0.179077		RCE1	-1.22061	0.0422626	0.393909
SPAST	-1.36818	0.0192806	0.179458		SUCO	-1.38019	0.0423559	0.394068
TMCO3	-1.25732	0.0193765	0.179862		DLD	-0.894506	0.0424566	0.394068
TSEN54	-1.43674	0.0193771	0.179862		FARSA	1.42085	0.0425015	0.394068
NFYC	-1.31161	0.0194533	0.180322		ANAPC11	0.672821	0.0425123	0.394068
LDHA	-0.622951	0.0194824	0.180345		ZNF395	-2.18223	0.042754	0.39501
VPS13C	0.774351	0.0195691	0.180539		GNAI2	0.642991	0.0428258	0.39501
RPP21	-1.8202	0.0195702	0.180539		TMEM223	2.26383	0.042895	0.39501
PGAM1	-0.629928	0.0195832	0.180539		ATP5IF1	0.730385	0.0429035	0.39501
STAM	-1.03698	0.0197116	0.180658		PSMD14	-1.18074	0.043017	0.39501
RNF103	-1.68629	0.0197162	0.180658		ENSG00000237513	-1.75673	0.0430223	0.39501
OPN3	-1.50894	0.0197573	0.180658		AMPH	6.40597	0.04305	0.39501
RHOT2	1.07999	0.0197593	0.180658		ENSG00000273253	-1.70181	0.0431755	0.39501
CD93	1.5809	0.0197657	0.180658		TXN	0.643808	0.0432553	0.39501
PSMA6	0.666913	0.0197813	0.180658		TMEM205	0.780316	0.0432591	0.39501
GRN	0.582897	0.0198065	0.180658		PSMD8	0.608794	0.0432982	0.39501
LIPA	-0.987704	0.0198094	0.180658		CHRFAM7A	-1.13895	0.0433197	0.39501
LAMTOR2	0.757416	0.0198841	0.18072		ADAMTS2	6.3414	0.0433719	0.39501
HSPA13	-1.61846	0.0198903	0.18072		NOCT	-1.56623	0.0436803	0.396876
P4HA1	-1.08146	0.0198963	0.18072		RASD1	-2.0065	0.0437185	0.396876
GAB2	-0.933272	0.019924	0.180729		GADD45A	-1.96558	0.0437524	0.396876
DDAH2	-0.74203	0.0200034	0.181103		DYNLRB1	0.821907	0.0438852	0.397467
NDUFAF2	1.18271	0.0200186	0.181103		ZNHIT1	0.689638	0.0439349	0.397467
SNHG12	-1.86859	0.0201273	0.181844		SNRPN	-1.45144	0.0441103	0.398522
RAB20	-0.804367	0.0202095	0.182343		IFI44L	2.75429	0.0443508	0.399709
HNRNPH3	-0.632823	0.0202716	0.18244		CD63	0.716011	0.0444081	0.399709
SLC16A6	-2.36795	0.0203125	0.18244		ATOH8	4.10624	0.0444944	0.399709
CLTC	0.809021	0.0203149	0.18244		MIR22HG	-0.766315	0.0445113	0.399709
PIH1D1	1.14126	0.0203279	0.18244		UHRF1BP1	-1.39119	0.0445366	0.399709
TMED2	-0.690735	0.0204881	0.183355		AMZ2	-1.88983	0.0447613	0.400888
RAB3D	-5.19787	0.020526	0.183355		ARMC8	-0.818322	0.0448617	0.400888
CCAR2	-1.34954	0.0205475	0.183355		HOMER2	-2.06905	0.0448828	0.400888
TUT4	-1.34979	0.0205872	0.183355		BMT2	-1.41258	0.0449047	0.400888
RANBP3	-1.47251	0.0205917	0.183355		RNF44	-1.15326	0.0450446	0.401278
NOP2	1.60395	0.0205923	0.183355		BEST1	-1.26373	0.0451353	0.401278
RARA	-0.658715	0.0206406	0.18336		TFDP1	-0.966654	0.0451812	0.401278
POM121	-1.21043	0.020647	0.18336		H3-3B	-0.690281	0.0452422	0.401278
TRAPPC1	1.31453	0.0207295	0.183853		HBEGF	-0.734288	0.0452963	0.401278
EFHD2	0.621384	0.0208695	0.184852		PRR13	0.781496	0.0453196	0.401278
GPR65	-0.849362	0.0209115	0.184982		SOCS6	-1.46612	0.045405	0.401278
RNF169	1.52588	0.0211166	0.186242		KIDINS220	1.08521	0.0454221	0.401278
UNC45A	1.52588	0.0211166	0.186242		MMD	-2.0608	0.0454985	0.401429
ATM	1.53788	0.0211364	0.186242		NAF1	-1.52317	0.0456498	0.401835
NEDD8	0.656529	0.0212039	0.18653		HCST	0.611717	0.0456713	0.401835
SORL1	-2.04612	0.0212241	0.18653		TBL2	1.59673	0.0457493	0.401835
CTSZ	0.653381	0.0212559	0.186549		CST3	0.485993	0.0458941	0.401835
SMG6	1.23774	0.0212814	0.186549		VPS33A	-1.99188	0.0459392	0.401835
HLA-DRA	0.38364	0.0214279	0.187591		KRR1	-0.836619	0.0459426	0.401835
NDRG2	0.940318	0.021517	0.187599		TMSB4X	0.455971	0.0460391	0.401835
TAF9	-0.838905	0.0215541	0.187599		CST7	-1.04381	0.0460579	0.401835
GET4	-0.848696	0.0215584	0.187599		RNF6	-1.05196	0.0461152	0.401835
MARCKSL1	-0.610459	0.0215651	0.187599		SUPT16H	-0.951043	0.0461887	0.401835
EAPP	-0.786249	0.0215672	0.187599		CCL4	-4.18137	0.0462256	0.401835
TRABD	-0.614257	0.021678	0.188177		ADGRE5	0.914428	0.0462964	0.401835
ZFAND6	-0.883865	0.0216993	0.188177		DOCK8	0.722689	0.0463154	0.401835
GRB2	-0.561703	0.0217398	0.188177		PEDS1	-0.998611	0.0463888	0.401957
ALG13	-1.18569	0.0217448	0.188177		PSENEN	0.792065	0.0465598	0.402004
TSTD1	1.07526	0.0217853	0.188287		PAM	-1.6985	0.046582	0.402004
BCAT1	-1.43549	0.0218699	0.188584		KLHL9	1.85226	0.0466107	0.402004
TMEM258	0.600419	0.0218882	0.188584		ARL2BP	-0.962891	0.0466315	0.402004
KIAA0040	1.64598	0.0219284	0.188584		FYTTD1	-0.881521	0.0466952	0.402041
RNF13	1.14959	0.021931	0.188584		DESI2	-1.05373	0.0468384	0.402335
MTMR9	-1.44192	0.0219984	0.188924		LST1	0.625076	0.0469208	0.402335
DIAPH1	0.75006	0.0220539	0.189062		FCGR2A	0.920049	0.0469292	0.402335
MAP2K1	-0.722788	0.0220703	0.189062		PLXNB2	0.834874	0.0470146	0.402335
MAP3K8	-0.559413	0.0221691	0.189669		VCP	0.630587	0.0470776	0.402335
ENO1	0.576369	0.022201	0.189702		ANO6	0.87887	0.0471466	0.402335
NDUFA5	-0.919975	0.0222606	0.189972		LAMTOR4	0.691791	0.0472362	0.402335
LAT2	0.79586	0.0222944	0.190021		UBAP2	-1.38721	0.0472768	0.402335
ZNF703	-1.87544	0.0223878	0.190578		NOTCH1	1.33851	0.0472813	0.402335
LCMT1	-1.31481	0.022473	0.191063		BLVRB	0.830692	0.0473798	0.402335
CREG1	-0.809322	0.0225878	0.191799		KDM7A	1.05081	0.0473824	0.402335
HLA-DQA1	0.641453	0.0226245	0.191869		ENO1	0.53556	0.0475344	0.403121
DCPS	1.22084	0.0226716	0.192028		DNAJC8	0.657651	0.0476062	0.403225
IFRD2	1.7899	0.022716	0.192164		MRPL30	-1.31629	0.0478101	0.404446
TRAF7	-1.06713	0.022883	0.192981		PSMB8	0.705428	0.0479557	0.405172
EMD	-0.648155	0.0228903	0.192981		DUSP4	-3.42321	0.0483783	0.407372
HIVEP1	1.22564	0.0229024	0.192981		IL1B	-1.52132	0.048464	0.407372
RB1CC1	-0.852727	0.0229264	0.192981		PLAA	-1.19254	0.0484807	0.407372
EMB	0.8995	0.0230053	0.193007		ITGB2-AS1	1.0492	0.0486952	0.407372
VASH1	1.41798	0.0230221	0.193007		NXF1	-0.927636	0.0487038	0.407372
NUTM2B-AS1	-0.732565	0.0230295	0.193007		CISD3	1.07541	0.0488205	0.407372
TMED10	-0.605303	0.0230435	0.193007		MGST3	0.731337	0.0488294	0.407372
C1orf35	-1.20667	0.0231251	0.193425		CAPZB	0.734294	0.0488578	0.407372
LTB	1.1747	0.0231788	0.193425		NFX1	1.30304	0.0488681	0.407372
NRBP1	-0.801132	0.0232125	0.193425		ATP11B	-1.01435	0.0488702	0.407372
CCNY	0.941373	0.0232206	0.193425		YJU2	-1.09584	0.0488775	0.407372
MARCO	-2.93474	0.0232361	0.193425		CTSZ	0.687189	0.0490112	0.407666
PTPA	1.27817	0.0234942	0.195334		ENSG00000261222	2.09861	0.0490587	0.407666
RAB31	-0.612884	0.0236054	0.196017		IFI35	1.40212	0.0491333	0.407666
USP42	-1.14987	0.0237159	0.196694		SEC24D	-1.3348	0.0491533	0.407666
LSM7	0.595562	0.0238062	0.196855		TSC22D4	-0.956935	0.0493128	0.408489
HLA-DRB1	0.392027	0.0238215	0.196855		PIK3AP1	-1.05399	0.0493964	0.408681
TMED9	0.765295	0.0238225	0.196855		SLC9A8	-1.1509	0.0496766	0.409928
RUNX1	-0.627139	0.0239094	0.197332		GPR65	-0.977475	0.0497724	0.409928
SLAMF8	1.61359	0.0239872	0.197561		TNRC6A	-1.08093	0.0498668	0.409928
RAB22A	-0.981594	0.0239954	0.197561		CCNK	-0.810048	0.0498786	0.409928
CES1	-1.60402	0.0241063	0.198233		CFLAR	0.792994	0.0498829	0.409928
CASP7	-1.28605	0.0241923	0.198699		FTCDNL1	-2.16105	0.0499676	0.409928
SMIM4	1.40796	0.0243755	0.199962		UBE2G1	-0.828233	0.0500616	0.409928
C1D	-0.777934	0.0244119	0.200019		DNAJB9	-1.66595	0.0500853	0.409928
ERICH1	0.808068	0.0246059	0.201364		SEPTIN2	0.630306	0.0501101	0.409928
PPBP	4.91186	0.0246383	0.201387		ARL4C	-0.539358	0.0501583	0.409928
MT-ND5	-0.501034	0.0247593	0.202131		C15orf61	-1.1958	0.0502126	0.409928
GCA	0.876962	0.0248795	0.202868		IL3RA	-1.84747	0.0503713	0.410045
CSRP1	0.921684	0.0250213	0.203401		ATP2B1-AS1	-1.03943	0.0503924	0.410045
MIR181A1HG	0.814043	0.0250303	0.203401		RXRA	1.05836	0.0504084	0.410045
GOLM2	-1.62575	0.0250349	0.203401		CITED4	-2.09357	0.0506236	0.410551
PHETA1	1.70338	0.0251115	0.20373		DAAM2	6.74552	0.050656	0.410551
TNIP2	0.912865	0.0251424	0.20373		HBS1L	-1.00428	0.0507703	0.410551
PHACTR2	1.10006	0.0251684	0.20373		TRADD	1.22216	0.0507915	0.410551
MYO9B	-0.685768	0.0251956	0.20373		R3HCC1L	1.45594	0.0508116	0.410551
RBM47	-0.84384	0.02526	0.204007		MRPL22	-0.785853	0.0510165	0.410551
GSTP1	0.491877	0.0253445	0.204446		HLA-A	0.517739	0.0510285	0.410551
UQCRQ	0.591759	0.0253877	0.204543		ZNF721	-0.945607	0.0510572	0.410551
UBE2V1	-0.646243	0.0254565	0.204543		SUMO3	0.631092	0.0510645	0.410551
ADI1	1.06649	0.0255617	0.204543		STYXL1	1.45321	0.0510765	0.410551
TUBA4A	-1.07772	0.025567	0.204543		HCAR3	-1.82675	0.0512268	0.410873
ARFGAP2	0.977336	0.0255855	0.204543		PHC2	2.49768	0.0512378	0.410873
SUPT5H	-0.790652	0.0255919	0.204543		CISD2	-0.920422	0.0513147	0.411003
LILRB2	-0.790652	0.0255919	0.204543		EVI2A	0.719146	0.051502	0.411047
IREB2	-0.848256	0.0256012	0.204543		SND1	-0.982428	0.0516158	0.411047
CHD9	0.867117	0.0256283	0.204543		JUND	0.668748	0.0517583	0.411047
SLC8A1	0.965816	0.0257215	0.205046		CALCRL	-2.06084	0.0517782	0.411047
RREB1	-0.908429	0.0257885	0.205096		MICU1	1.42341	0.0518274	0.411047
DHRSX	1.34803	0.0258057	0.205096		TMEM107	-1.32046	0.0518525	0.411047
NCOA3	0.91431	0.0258186	0.205096		ROGDI	-0.99357	0.0518641	0.411047
MTHFD1L	-1.21624	0.0259137	0.205277		PDK4	2.66943	0.051865	0.411047
WBP11	-0.958317	0.0259276	0.205277		CHMP4A	1.14969	0.0518661	0.411047
H2AC6	1.6589	0.0259322	0.205277		PDE4D	-1.52605	0.0523957	0.414494
APOBR	0.90854	0.025999	0.20537		TCIRG1	0.734223	0.0524234	0.414494
LINC00540	-3.04359	0.0260119	0.20537		IL1R2	3.37596	0.0525574	0.414985
APOBEC3A	1.80011	0.026035	0.20537		ATP5PD	0.704557	0.052681	0.414985
BRAT1	1.63252	0.0260869	0.205541		C4orf48	0.725242	0.0527088	0.414985
FKBP15	1.4353	0.0261323	0.205659		RAPGEF2	1.47691	0.0527306	0.414985
YBX3	-0.765325	0.0263062	0.206788		PLEC	0.692087	0.0529341	0.415677
VGLL4	-1.08193	0.0263766	0.206969		SOCS3	-0.822591	0.0529412	0.415677
MMP9	-2.335	0.0264172	0.206969		FLNA	0.604503	0.053197	0.416495
TRADD	1.31715	0.0264224	0.206969		TSPO	0.609953	0.0532173	0.416495
LAPTM4A	-0.573153	0.0264515	0.206969		ANKRD36C	-1.82398	0.0532397	0.416495
GLG1	0.973003	0.0266007	0.207563		SLIRP	0.702415	0.0532938	0.416495
ENSG00000272092	-2.35345	0.0266172	0.207563		CXCL8	-2.4031	0.0534273	0.416495
ATP6V0C	-0.525247	0.0266193	0.207563		GADD45GIP1	0.668313	0.053481	0.416495
SP1	1.28284	0.0267622	0.208021		ATG3	-0.613286	0.0535198	0.416495
BCAP29	-1.20592	0.0267749	0.208021		IL10	2.04732	0.053537	0.416495
ZNF124	1.04961	0.0267905	0.208021		ENSG00000241978	-1.84261	0.0536473	0.416874
FAM20C	1.77814	0.0268008	0.208021		SNF8	-1.0142	0.0537203	0.416963
SERINC5	1.10641	0.0268948	0.208511		AP1S3	-1.8683	0.0540464	0.41862
TNRC6A	-1.1613	0.0269616	0.208732		ENSG00000272256	-2.42823	0.0540953	0.41862
PCGF1	1.51983	0.0269849	0.208732		ITGB8	-4.47603	0.0541191	0.41862
NUDT14	-1.33617	0.0270665	0.209007		CDK17	-1.34268	0.0544012	0.419952
MYL6	0.490194	0.0270821	0.209007		ZNF10	-2.2734	0.0544153	0.419952
DDA1	-0.780479	0.027363	0.210915		SPOPL	-0.979798	0.0546187	0.420608
EEF2	-0.452234	0.0273916	0.210915		MID1IP1	-0.910291	0.0546244	0.420608
PPP1R15A	-0.580713	0.0274293	0.210966		AP5Z1	1.31821	0.0547575	0.421154
RBM3	-0.52402	0.0274749	0.211077		HCAR2	-1.56794	0.0548606	0.421469
CIITA	0.656521	0.0275816	0.211621		TMEM208	0.90871	0.055678	0.427264
SLC8B1	1.51836	0.0276241	0.211621		PIN4	1.18536	0.0558047	0.427752
UGGT1	1.75516	0.0276394	0.211621		BAZ2A	0.620873	0.0558702	0.42777
DBNL	0.816529	0.0277359	0.211989		RNF103	-1.81404	0.0559938	0.427904
EXOSC5	1.50606	0.02775	0.211989		TMEM11	-1.00178	0.056014	0.427904
DNAJC10	1.04855	0.0277881	0.212041		IQGAP2	0.847588	0.0561014	0.427946
ZNF410	-1.14403	0.0279077	0.212714		ELL	-1.07675	0.0561512	0.427946
MYSM1	-1.69192	0.0280007	0.213082		RAC1	0.504183	0.0562089	0.427946
GMFG	0.575713	0.0280189	0.213082		MYG1	-1.0244	0.0563238	0.428321
HLA-F	0.832371	0.0281317	0.213484		BCL2L1	1.53129	0.0564342	0.428321
PPP1R3B	-1.89206	0.0281347	0.213484		CSNK1G1	-1.96773	0.0564478	0.428321
MRPS26	-1.40527	0.0282999	0.214345		TMX4	-0.822215	0.0566233	0.429171
CNP	1.96849	0.0283115	0.214345		AASDHPPT	-1.34368	0.0566986	0.429262
GYPC	-0.572438	0.0284818	0.215393		ZNF708	-1.36641	0.056905	0.430344
PCBP2	-0.516099	0.0285785	0.215748		MT-ND4	0.650213	0.0570152	0.430438
MCL1	-0.537781	0.0285923	0.215748		RAB33A	-2.08145	0.0571644	0.430438
PBX2	1.1727	0.0287338	0.216254		DNASE2	1.25957	0.0571796	0.430438
TMEM14C	0.61459	0.0287384	0.216254		KPNB1	0.861021	0.0574146	0.430438
AGPS	-1.62516	0.0287552	0.216254		MTMR6	-0.888076	0.0575125	0.430438
AIF1	0.525142	0.0288265	0.216329		ZDHHC7	-0.675326	0.0576144	0.430438
MINK1	-1.14196	0.0288418	0.216329		SLC11A1	2.13347	0.0576902	0.430438
GCLC	1.37532	0.0289288	0.216329		SIRT1	-1.71868	0.0577078	0.430438
HNRNPA0	-0.551041	0.0289474	0.216329		WDR45B	-0.667757	0.0577214	0.430438
CALU	1.30598	0.0289514	0.216329		SYNCRIP	0.601635	0.0577734	0.430438
SAT1	-0.441217	0.0289567	0.216329		GIT2	-0.720582	0.0577998	0.430438
DGKD	-1.00763	0.0291502	0.217535		TRIP11	1.32701	0.0578354	0.430438
TTC37	1.30675	0.0292669	0.218166		LINC02029	-2.99272	0.0578808	0.430438
ZNF467	1.12332	0.0293574	0.2186		ACTN1	-0.711187	0.0578827	0.430438
CORO1A	0.520939	0.0294303	0.218778		ZNF384	-1.76496	0.0578858	0.430438
MRPS6	1.16363	0.0294787	0.218778		ZBTB16	7.39677	0.0579338	0.430438
MYO1F	0.605039	0.0294942	0.218778		ATOX1	0.711253	0.0582003	0.431945
CNBD2	-1.3754	0.0295105	0.218778		SLC35E4	1.95831	0.0584155	0.432701
ZNF408	-2.94003	0.0296251	0.219388		MT-ND2	0.767811	0.0584299	0.432701
TLE4	-0.781773	0.0297132	0.2198		ACTR3	0.729053	0.0585282	0.432879
HIC1	-1.02095	0.0298393	0.220262		ABRAXAS1	-1.35157	0.0585818	0.432879
DDB1	1.04808	0.0298407	0.220262		MVP	0.714805	0.0586575	0.432967
GNL3	1.05477	0.029925	0.220644		MSMO1	2.02874	0.0587342	0.433061
SLC23A2	1.19907	0.0299736	0.220696		UBE2I	0.589295	0.0589819	0.434414
HAS1	-1.46311	0.0300311	0.220696		STX11	-0.779782	0.059173	0.435039
TOP2B	1.2764	0.0300352	0.220696		DAD1	0.687513	0.0592045	0.435039
CREBZF	2.24612	0.0300623	0.220696		ARGLU1	0.618308	0.0592705	0.435039
CAMLG	-0.674451	0.0301126	0.220826		FOLR3	5.77723	0.0593235	0.435039
ATL3	1.11302	0.0301661	0.220922		LINC01003	1.8239	0.0595572	0.435937
HMGXB4	0.775158	0.0302259	0.220922		PIKFYVE	-1.10677	0.0596107	0.435937
STAT5A	1.00587	0.0302448	0.220922		IKBIP	1.25618	0.0597192	0.435937
FAM53B	1.17695	0.0302561	0.220922		SEC63	-0.684513	0.0597665	0.435937
RNF6	-1.06922	0.0303145	0.221106		NRIP1	-0.678062	0.0599024	0.435937
SSB	0.649129	0.0303533	0.221106		OSBPL8	0.596368	0.0599302	0.435937
BOLA2-SMG1P6	-0.87599	0.030416	0.221106		SYN1	-1.78055	0.0599936	0.435937
ATG5	-0.971416	0.0304167	0.221106		CITED2	-1.38974	0.0600227	0.435937
IL3RA	-1.12838	0.0304555	0.221106		COPZ1	0.837903	0.060025	0.435937
APTX	-1.39631	0.0304771	0.221106		PICALM	-0.593451	0.0602457	0.437071
DBNDD2	1.14701	0.0305429	0.221221		EBLN3P	1.15722	0.0604347	0.437607
HDGFL3	-1.47911	0.0305582	0.221221		PFN1	0.461768	0.0604823	0.437607
UTF1	-1.23999	0.0306796	0.221562		SBDS	-0.858357	0.0605133	0.437607
SMCO4	2.06528	0.030687	0.221562		CTSD	1.99168	0.060608	0.437694
ETV3	-0.813008	0.0307072	0.221562		CHCHD3	-0.873374	0.0606544	0.437694
PABPC1	-0.428884	0.0307362	0.221562		HMGN1	-0.537691	0.0608555	0.437956
SRI	0.831133	0.0308005	0.221605		AHNAK	0.771766	0.0608711	0.437956
BLOC1S1	0.882578	0.0308075	0.221605		PRDX3	0.759677	0.0608847	0.437956
FAM76B	-1.57685	0.0309124	0.222123		VAMP4	-1.41695	0.0609506	0.437965
GSDMD	1.11862	0.0310491	0.222796		C5AR2	2.60077	0.061161	0.438592
CSF3R	-0.624854	0.0310718	0.222796		STRAP	-0.695329	0.0611672	0.438592
EIF4G1	0.742518	0.0311273	0.222958		PSMD9	-0.721362	0.0613389	0.438684
NRM	-1.08463	0.0311614	0.222967		RANBP9	-1.52073	0.0613574	0.438684
DDX18	0.987703	0.03129	0.223651		CHURC1	0.63529	0.0613743	0.438684
NENF	-0.7723	0.0313695	0.223983		ABI1	-0.953468	0.0616309	0.439601
SP140L	1.15457	0.0315796	0.225246		PARK7	0.580309	0.0616397	0.439601
RNF168	-0.712028	0.031721	0.226016		HSPA1B	1.51155	0.0616972	0.439601
SYAP1	-0.596357	0.0318122	0.226381		HNRNPH1	0.59844	0.061807	0.43992
PSMB3	0.559335	0.0318389	0.226381		RASSF2	0.672164	0.0619451	0.440441
MAP3K7	-2.25987	0.0318842	0.226465		PXK	-0.916286	0.062326	0.441743
LAMTOR1	0.613684	0.0319584	0.226754		LRRC8C	-1.46377	0.0623522	0.441743
ADAM8	-0.579407	0.0321207	0.227648		ATG4D	-1.11069	0.062353	0.441743
WDR45B	-0.746768	0.0321516	0.227648		RPP21	-1.04142	0.0624318	0.441743
MAX	-0.663083	0.0322734	0.227823		HIGD2A	0.612908	0.0624542	0.441743
HSP90B1	0.54591	0.0322739	0.227823		PDE4A	-0.842414	0.0625952	0.442279
SDC2	-1.63464	0.0323006	0.227823		NDUFAB1	0.675964	0.0628148	0.443368
ELF1	-0.670069	0.0323391	0.227823		PHB	0.721259	0.0628869	0.443415
CYFIP2	0.923094	0.0323723	0.227823		ACAA1	0.572554	0.0633814	0.446437
ENSG00000270022	-1.00023	0.032378	0.227823		RGS19	0.593913	0.0637399	0.448198
PFN1	0.436483	0.0324669	0.228026		SLC2A3	-0.527261	0.0638273	0.448198
SDHC	1.02655	0.0324785	0.228026		VAMP3	-0.702	0.0638451	0.448198
CDYL	1.14637	0.0325111	0.228026		FCGRT	0.547296	0.063896	0.448198
MT-ATP8	-0.453067	0.0325507	0.228026		SEPTIN6	-0.53925	0.0642349	0.449943
TET3	1.81586	0.0325752	0.228026		QSOX1	-1.01119	0.0643406	0.449943
NSMAF	0.857058	0.0326652	0.228421		RSBN1L	0.974963	0.0647692	0.449943
TP53INP2	-1.58259	0.032746	0.228605		CHMP2A	0.746905	0.0648256	0.449943
MRPS21	0.637682	0.0327732	0.228605		CENPT	1.5169	0.0648419	0.449943
CD72	1.36546	0.0327929	0.228605		ZFR	-0.638571	0.0649182	0.449943
RIC1	-0.863292	0.0328269	0.228608		SETDB2	1.7875	0.0649954	0.449943
TSPAN33	1.06724	0.0328669	0.228651		AK5	3.24703	0.0651896	0.449943
CIAO2A	0.827672	0.0329471	0.228974		QPCT	-1.08725	0.0652025	0.449943
ITGAM	1.70471	0.0330155	0.229214		ZBTB44	1.47964	0.0652589	0.449943
UBE4B	-2.26858	0.0330967	0.229495		CD68	0.824359	0.065315	0.449943
SEC22C	-1.47311	0.0331236	0.229495		TMIGD3	5.66536	0.0653833	0.449943
SRSF5	-0.540403	0.0331818	0.229663		SLC31A2	0.802747	0.0654079	0.449943
PRPF38B	0.713514	0.0332515	0.22991		SEC24B	-0.952476	0.065411	0.449943
TMSB10	0.38149	0.033424	0.230652		EIF2S3	-0.58459	0.0654472	0.449943
TSPAN32	-1.22422	0.0334269	0.230652		GLRX5	-1.75964	0.0654648	0.449943
KCTD6	1.45663	0.0335284	0.231117		PNRC1	-0.663916	0.065645	0.449943
DNPH1	0.907883	0.0336056	0.231342		ENSG00000233461	1.55673	0.0656834	0.449943
FYN	1.03331	0.0336485	0.231342		TIMP2	0.895006	0.0656925	0.449943
SART1	-0.875317	0.0336634	0.231342		ATP1B3	-1.02862	0.0657376	0.449943
ELMOD2	2.20122	0.033777	0.231888		SLC39A4	1.1597	0.065742	0.449943
FLNA	0.56739	0.0338137	0.231904		C6orf136	-1.1084	0.065799	0.449943
CBFB	1.27282	0.0338692	0.23205		CALM1	0.596727	0.0658038	0.449943
HBP1	-0.727835	0.0340628	0.233141		UBE2L3	0.551568	0.0658757	0.449943
SLC25A3	-0.504719	0.0341272	0.233198		GRK6	1.02637	0.0659044	0.449943
MRPS34	0.988645	0.0341797	0.233198		PLCD1	-2.28949	0.0659332	0.449943
F11R	0.930697	0.0342021	0.233198		SYAP1	-0.555146	0.0659698	0.449943
SNF8	-0.89896	0.0342177	0.233198		SLC38A2	-0.660839	0.066004	0.449943
P2RX1	-1.25369	0.0342433	0.233198		EIF4EBP3	1.42489	0.0662255	0.450623
RMC1	-1.59412	0.034298	0.233336		PCF11	-0.824589	0.0662368	0.450623
SON	0.516989	0.0344516	0.233999		NORAD	0.798096	0.0663704	0.451079
TMX4	-0.778868	0.0344645	0.233999		BST2	0.665467	0.0666157	0.45167
SHTN1	0.745706	0.0345399	0.234277		GNG5	0.618689	0.0666302	0.45167
RABGAP1	-1.92367	0.0346762	0.234844		TSG101	-1.03001	0.0666647	0.45167
ATP5ME	0.554769	0.0346928	0.234844		RNF114	-0.552675	0.0667573	0.45167
OSER1	-1.56017	0.0348481	0.235294		CCDC93	-0.987946	0.0667906	0.45167
CCDC43	1.03804	0.0348566	0.235294		STK11	1.5453	0.0669977	0.452455
POGK	1.12244	0.0349242	0.235294		HNRNPH3	-0.673702	0.0670403	0.452455
ECHDC3	-4.94871	0.0349278	0.235294		ENSG00000284292	-1.116	0.0671542	0.452773
HSPA1B	2.7325	0.0349904	0.235294		SPATS2	-1.25819	0.0672556	0.453006
SIRT6	1.29662	0.0350001	0.235294		SHKBP1	0.578613	0.0674795	0.454063
NAGPA	1.01197	0.0350614	0.235294		MLLT1	1.64724	0.0675495	0.454083
ZSCAN16-AS1	1.11502	0.0351507	0.235294		MT-ND5	-0.501486	0.0676763	0.454262
UBXN11	-1.12602	0.0351719	0.235294		WASHC1	0.892584	0.0677102	0.454262
SH3BP2	0.70621	0.0351764	0.235294		GSTO1	0.663222	0.0678587	0.454808
BCL2	-1.20827	0.0351801	0.235294		UBE2J2	-1.05418	0.0679859	0.45521
ENSG00000237513	-1.45847	0.0352233	0.235294		RBP7	2.39551	0.0682207	0.45593
FBXO7	-0.657117	0.0352559	0.235294		UBXN11	0.711655	0.068228	0.45593
GPBAR1	1.94229	0.035363	0.235294		CYB561A3	-1.06476	0.068315	0.456061
MRPS22	-1.00925	0.0353763	0.235294		PIM3	-0.541668	0.068545	0.457147
ELMO2	1.63123	0.0353829	0.235294		ZMYM2	-0.962846	0.0687704	0.458194
BCL6	-1.02755	0.0354112	0.235294		RNF216	0.890125	0.0688373	0.458194
NACA	-0.407524	0.0354162	0.235294		IRF8	0.711749	0.0690278	0.459011
NUP62	0.896508	0.0354191	0.235294		RNF13	0.84105	0.0692775	0.459772
TRAK1	1.18423	0.0356562	0.236637		ADAM28	-0.701336	0.0693551	0.459772
NAT10	1.52811	0.0356945	0.236659		FIS1	0.642237	0.0693794	0.459772
FCHSD2	1.01465	0.0358475	0.237442		RNF126	-0.776179	0.0694137	0.459772
NDUFA2	0.602456	0.0359187	0.237544		SDC4	2.61267	0.0698046	0.461617
FNTA	-0.894262	0.0359457	0.237544		SHOC2	0.648041	0.069857	0.461617
RAB8B	-0.784397	0.0359682	0.237544		ATP2B4	1.42475	0.0698966	0.461617
ZBTB7A	-0.852055	0.0361026	0.238056		FAM199X	-1.59418	0.0701059	0.462549
GGA2	-0.852082	0.0361485	0.238056		HNRNPA0	-0.518741	0.0703066	0.463081
CPPED1	0.839821	0.0361511	0.238056		TIPARP	-0.997212	0.0703232	0.463081
CFDP1	0.944056	0.0365401	0.240384		DNMBP	-1.45593	0.0707553	0.464008
SEMA4A	0.71755	0.0367531	0.241338		HMGB3	-0.96959	0.070902	0.464008
SNX18	-1.42124	0.0367564	0.241338		SLC2A1	-1.56367	0.0709512	0.464008
PSTPIP1	-0.871191	0.0369174	0.242161		TNKS	-1.56896	0.0709631	0.464008
SLC11A2	2.16394	0.0370442	0.242758		PTDSS1	-0.621276	0.0709761	0.464008
ULK3	1.54802	0.0372086	0.2436		KLC1	-0.954977	0.0710617	0.464008
CYB561A3	0.948458	0.0373216	0.244103		CLASRP	-0.706732	0.0711098	0.464008
TMUB2	0.987919	0.0376401	0.245946		FOXO3	-0.923697	0.0711402	0.464008
AGPAT1	0.968925	0.037676	0.245946		FAM104A	-1.1227	0.0711403	0.464008
VEZF1	-0.807919	0.0377226	0.246014		RBM7	-0.833321	0.0711488	0.464008
PSMB1	-0.528035	0.0378462	0.246171		SECISBP2L	-0.892026	0.0712537	0.464246
PRCC	-0.983941	0.0378515	0.246171		DIAPH1	0.692808	0.0713977	0.464736
CALM2	0.536739	0.0378557	0.246171		TMEM71	1.31294	0.0716179	0.46565
HECTD4	-1.60854	0.0379575	0.246597		PPP1R9B	0.784558	0.0716755	0.46565
PDIA4	1.07971	0.0380193	0.246761		POGK	1.04964	0.0717458	0.465661
RAPH1	-1.0219	0.0381312	0.24725		STK11IP	1.21756	0.0719303	0.466021
AIMP2	-1.1969	0.0383113	0.248181		TRAPPC10	-1.28001	0.0720381	0.466021
EIPR1	1.26524	0.0385897	0.249745		CFDP1	0.904873	0.0720571	0.466021
ELP5	1.02301	0.0386759	0.249803		PLIN3	0.577918	0.0721362	0.466021
DCP1A	-0.774963	0.0386904	0.249803		LINC00540	-4.27416	0.0722138	0.466021
ENSG00000283839	-1.52205	0.0387164	0.249803		KRI1	1.71597	0.0722141	0.466021
CYB5R3	0.589705	0.0387461	0.249803		SORBS3	-1.36494	0.0724279	0.466957
MRPS27	-1.09003	0.0388403	0.250173		MGAT1	0.933901	0.0726739	0.467719
MRPL23	1.17362	0.0392869	0.252596		VPS39	-1.29511	0.0727361	0.467719
ASTE1	-2.75831	0.0392911	0.252596		PPP1R16B	-1.51886	0.0727532	0.467719
HEXIM1	-1.16192	0.039467	0.253487		C16orf87	-0.861212	0.072973	0.468356
EIF3H	-0.494731	0.0395392	0.25371		RNF145	-0.562687	0.0729905	0.468356
NCKAP1L	0.658106	0.0398645	0.255555		POLR2E	0.574399	0.0733225	0.469794
HSDL2	1.09724	0.0400173	0.256293		AAR2	-1.1697	0.0733933	0.469794
IVNS1ABP	-0.845393	0.0400955	0.256551		MAML2	1.94896	0.0734227	0.469794
TMOD3	0.89217	0.040144	0.256618		ODF3B	0.564578	0.0734938	0.469805
RPS6KA1	1.10006	0.0401968	0.256714		BRI3	0.660211	0.0739602	0.472263
RASD1	-2.21058	0.0403789	0.257316		SLC4A1AP	0.991081	0.0740703	0.472263
SMDT1	0.542688	0.0404141	0.257316		ELOC	0.552259	0.0741301	0.472263
NRGN	-1.30456	0.0404147	0.257316		FRYL	0.973344	0.0741571	0.472263
KLF3	-0.538763	0.040443	0.257316		MAFB	2.28151	0.0743491	0.473028
SIK1	-2.2046	0.0405373	0.257346		CMIP	-0.661512	0.0744254	0.473028
SLC16A3	1.42138	0.0405493	0.257346		CDK12	-0.608296	0.0745346	0.473028
DNAJB9	-0.946625	0.0406002	0.257346		USP38	-1.16648	0.0746077	0.473028
ADRM1	-0.578252	0.0406609	0.257346		SIK2	-1.7166	0.0746572	0.473028
NR4A3	-1.60074	0.0406658	0.257346		CBX3	0.659951	0.0746959	0.473028
DCTN4	-0.729683	0.0406756	0.257346		DPY30	1.29676	0.0750468	0.474806
GPCPD1	-0.787393	0.0407754	0.257737		HERPUD2	-0.930398	0.0753957	0.475567
RPRD2	-1.02643	0.0408504	0.257807		TCF25	0.494572	0.0754089	0.475567
MKRN1	-0.591323	0.0408626	0.257807		NAA16	-0.921544	0.0755473	0.475567
UIMC1	-0.919032	0.0409306	0.257996		PTGES3	-0.545859	0.075647	0.475567
ANKH	-1.60048	0.0411636	0.259224		GPATCH4	1.575	0.0757143	0.475567
SLC39A10	1.01083	0.0412186	0.259329		TENT5A	-0.910745	0.0757254	0.475567
CPSF6	0.657864	0.0412886	0.259528		CDK5RAP3	0.881225	0.0758188	0.475567
ARPP19	-0.748609	0.041344	0.259549		GPR137B	-1.2998	0.0758394	0.475567
ICAM1	0.575318	0.0413686	0.259549		ENOX2	1.67215	0.0758769	0.475567
YBX1	-0.433007	0.0414094	0.259565		RNF185	1.76537	0.0758794	0.475567
SNX10	0.68009	0.0415193	0.260014		YIPF5	-1.10181	0.0759391	0.475567
NR1D2	-0.908566	0.0416281	0.260454		GAMT	-2.58269	0.0761546	0.476476
CPD	-1.88254	0.0417504	0.260979		PECAM1	0.787782	0.0765801	0.478696
AFF4	-0.561671	0.0419472	0.261967		USP3	0.547207	0.0766735	0.478813
RAP1A	0.581065	0.0421475	0.26284		CPNE8	1.32961	0.0767461	0.478813
FGD4	1.50758	0.0422222	0.26284		HVCN1	1.60296	0.0768108	0.478813
CHST15	-2.85408	0.0422321	0.26284		TGOLN2	0.51607	0.0768904	0.478869
ALKBH4	2.22599	0.0422972	0.26284		ZSWIM8	1.5463	0.0772116	0.480062
DERL1	-0.694154	0.0423083	0.26284		CNOT4	0.891011	0.0772236	0.480062
KAT8	-0.802208	0.0423197	0.26284		REST	-0.79745	0.0773163	0.480197
CMPK2	1.25953	0.0423789	0.262945		EHBP1L1	0.651217	0.0776164	0.481115
RFX1	3.22341	0.0424143	0.262945		NMT1	1.0136	0.0776725	0.481115
FDX1	-0.697057	0.042468	0.263037		VIM	-0.433168	0.077677	0.481115
TRAF3	1.05209	0.0425167	0.263099		OASL	-1.85208	0.0778666	0.481343
CCND2	-0.845812	0.042559	0.26312		NFAT5	-1.01912	0.077901	0.481343
SECISBP2L	-0.846613	0.0426275	0.263303		TAGAP	-0.625243	0.0779269	0.481343
PPM1L	-1.7378	0.0427615	0.263651		MPV17L2	-1.69665	0.078122	0.481886
FAM168B	-0.955195	0.0427616	0.263651		PER2	-1.30586	0.0781861	0.481886
ZNF687	-1.50943	0.0428044	0.263675		DPM2	1.23392	0.0783097	0.481886
PTAFR	1.72735	0.0430247	0.264593		PTPN6	0.583473	0.0784286	0.481886
AOAH	0.648048	0.0430315	0.264593		RBM25	0.529331	0.0785999	0.481886
TWF1	-1.07874	0.0431036	0.264796		UPF3A	-0.883068	0.0786345	0.481886
ARIH1	-0.913129	0.0431993	0.265069		ILK	0.985267	0.0786723	0.481886
ADGRE2	0.710488	0.0432311	0.265069		DCAF5	-0.871411	0.0788151	0.481886
FRMD4B	1.05621	0.0432654	0.265069		FFAR2	3.23504	0.0788294	0.481886
LAMP1	-1.03616	0.0435259	0.266424		SEC24C	0.998491	0.0788417	0.481886
RNF11	-0.621472	0.0436932	0.267207		SLC25A3	-0.487121	0.0788522	0.481886
SNX1	1.11225	0.0437485	0.267304		COX6C	0.492922	0.0789397	0.481886
TAF1D	0.623311	0.0439084	0.267822		C19orf25	1.13051	0.0789523	0.481886
NDUFAF3	0.956897	0.0439441	0.267822		AP1S1	1.21611	0.0790654	0.481886
EFCAB2	-1.08141	0.0439519	0.267822		TBXAS1	0.938363	0.0791109	0.481886
BAZ2B	0.789382	0.0441411	0.268486		NBPF14	0.615057	0.0793347	0.481886
SEM1	0.568255	0.0441589	0.268486		ESYT1	1.22882	0.0793364	0.481886
CHP1	-0.674323	0.0441798	0.268486		SIRPB2	1.63231	0.0793619	0.481886
C4orf3	0.622791	0.0444483	0.269876		BCR	1.34814	0.0794418	0.481886
HSD17B4	1.71901	0.0445914	0.270487		RCHY1	-1.67706	0.079484	0.481886
CSNK1G2	0.829757	0.0446287	0.270487		UBALD1	-1.09093	0.0795723	0.481886
NRIP3	-4.81409	0.0447044	0.270703		PITPNB	-1.15098	0.0795795	0.481886
LSM6	0.788504	0.0447856	0.270953		CHN2	-1.21909	0.0797894	0.482726
NEDD9	-0.842136	0.0448692	0.271216		RAB5A	-0.619154	0.0800665	0.48397
MS4A6A	0.561544	0.0450034	0.27172		SLC44A2	1.70416	0.0802025	0.48436
YTHDF3	-0.814025	0.0450327	0.27172		CHMP4B	-0.605795	0.080292	0.484469
TMBIM1	0.832878	0.0450876	0.271809		TMBIM1	0.68714	0.0803724	0.484522
PSMA7	0.532238	0.0451327	0.271839		DDA1	-0.650879	0.0806787	0.485179
SERPINF1	1.00797	0.0452845	0.272512		SGK3	0.922424	0.0806872	0.485179
TTC17	0.771596	0.045396	0.27294		ARHGAP21	-0.918691	0.0806961	0.485179
IRF5	0.849483	0.0455954	0.273896		CLEC4E	2.20733	0.0808934	0.485461
RNF181	-0.622127	0.0457031	0.274124		RBBP7	-0.825317	0.0809781	0.485461
DTNBP1	1.10003	0.0457144	0.274124		COMT	0.702209	0.0812365	0.485461
RHOB	-0.711469	0.0458467	0.274675		CA5B	-1.12939	0.0812917	0.485461
HMGB2	-0.913669	0.0460331	0.274943		SLC38A10	1.11606	0.0813148	0.485461
LINC02029	-4.80529	0.0460537	0.274943		NIP7	1.22002	0.0813169	0.485461
HPGD	-4.80529	0.0460537	0.274943		EEF2	-0.422874	0.0814147	0.485461
ABHD17C	-4.80529	0.0460537	0.274943		SPCS1	0.523023	0.0814371	0.485461
ABRAXAS1	-1.20686	0.0461775	0.275439		CCND3	0.806154	0.0814729	0.485461
CHMP2B	-0.567584	0.0463724	0.276182		ZNF326	-0.776512	0.081515	0.485461
SMARCD3	-1.87094	0.0464068	0.276182		MALT1	-0.729136	0.0815311	0.485461
APEH	1.34126	0.0464651	0.276182		NBEAL2	-1.10805	0.0821743	0.487004
MICU1	1.34126	0.0464651	0.276182		ORAI2	-1.03251	0.0822642	0.487004
SIGIRR	-0.684896	0.046517	0.276241		DAP	-0.678289	0.0824668	0.487004
OTUD1	-1.58766	0.0465566	0.276241		AP3M1	1.18279	0.0825362	0.487004
KHDC4	1.59647	0.0467688	0.277258		EIF4E3	2.52415	0.0825773	0.487004
UBASH3B	-1.25414	0.0468104	0.277262		FAM204A	0.562038	0.0826248	0.487004
LGALS9	0.563276	0.0469497	0.277844		AKNA	0.762031	0.082636	0.487004
CMTM6	-0.511284	0.047121	0.278377		MAN2A1	0.912007	0.0826628	0.487004
KCNAB2	-0.658642	0.0471284	0.278377		ASTE1	-2.12065	0.0827252	0.487004
ANKLE2	-0.649163	0.0471631	0.278377		HIVEP3	1.62409	0.0827731	0.487004
WDFY2	0.753892	0.0473816	0.279213		GIHCG	-1.29031	0.0828599	0.487004
ZNF708	-1.63571	0.0473872	0.279213		COX6B1	0.533794	0.0828602	0.487004
WDR37	-0.96837	0.0476521	0.280316		ZNF317	-1.39542	0.0828695	0.487004
ZC3H11A	-1.09572	0.0476571	0.280316		SLC30A5	-1.24487	0.0829129	0.487004
TRIM56	3.15678	0.0477664	0.280715		BRAP	-1.35197	0.0829547	0.487004
SURF4	-0.786169	0.0478121	0.280741		TARDBP	1.21615	0.0829676	0.487004
TMSB4X	0.350083	0.0478955	0.280987		TPP1	0.650815	0.083012	0.487004
GOLT1B	-0.912193	0.0481782	0.282401		SLC25A25	-0.745747	0.0832151	0.487501
PKM	0.511759	0.0482432	0.282538		TBP	-1.76596	0.0832407	0.487501
RBM17	-0.529531	0.0483477	0.282905		UPRT	-1.40192	0.0834961	0.488054
RIT1	-0.796994	0.0484561	0.283065		CHPT1	-0.800084	0.0836132	0.488054
STX17	1.52207	0.0484586	0.283065		SMARCD1	-0.877291	0.0836247	0.488054
NFATC2	1.20503	0.0486124	0.283719		C16orf70	-1.17004	0.0837667	0.488054
C2CD5	1.95969	0.0486708	0.283815		KAT6B	-0.942155	0.083777	0.488054
CCDC91	1.00203	0.0490714	0.285869		ITPA	1.11622	0.0838293	0.488054
PPP1CB	-0.615728	0.0491074	0.285869		ALDOA	-0.455331	0.0838559	0.488054
DCAF8	1.17206	0.0492721	0.286002		TMEM170A	-0.862788	0.0839113	0.488054
TXNRD1	-0.741464	0.0492907	0.286002		TRIP10	-2.05609	0.0841055	0.488606
IFNAR2	1.21099	0.0493107	0.286002		BCL10	-1.01855	0.0841504	0.488606
PLXNB2	0.911137	0.049339	0.286002		PSMG4	-1.04043	0.0842534	0.488785
LONP2	0.869136	0.0493413	0.286002		ERCC3	-0.951873	0.084466	0.48932
LSM10	0.755018	0.0494945	0.286645		LSM7	0.49637	0.0844955	0.48932
TRAPPC2B	-1.48401	0.0495797	0.286894		EEF1A1	-0.389484	0.084655	0.48932
RBKS	-1.02049	0.0499158	0.28806		PSME4	-0.901555	0.0846811	0.48932
BCL7B	-0.571782	0.0499586	0.28806		RPN2	0.516544	0.0847485	0.48932
TAOK3	0.566668	0.0499729	0.28806		ALG5	-0.907965	0.0849205	0.48932
DCTN1	0.947615	0.0500583	0.28806		TBC1D10B	1.57058	0.084958	0.48932
CCDC69	-0.691702	0.0500698	0.28806		TAF8	0.992236	0.0853027	0.48932
MSL2	-1.19595	0.0501036	0.28806		NAA30	-1.26596	0.0853512	0.48932
SYNCRIP	0.561194	0.0501305	0.28806		LAP3	0.564938	0.085385	0.48932
ATP5MK	0.528806	0.050155	0.28806		COPB1	-0.805522	0.0853927	0.48932
IFT57	-1.01971	0.0501639	0.28806		ZNF580	-0.661533	0.0854374	0.48932
PHLDB3	-1.19924	0.0502965	0.288397		ZNF639	-1.32808	0.0854438	0.48932
MZF1-AS1	-2.09838	0.0503396	0.288397		PPP1R15A	-0.602125	0.0855586	0.48932
LCP2	0.604386	0.0503502	0.288397		MX2	1.39814	0.0856234	0.48932
UBE2R2	0.692818	0.0504212	0.288559		PLIN2	2.36442	0.0856375	0.48932
USB1	1.45128	0.0504913	0.288712		RFX1	1.76371	0.085827	0.48932
VPS28	0.534533	0.0505331	0.288712		DYM	-0.883359	0.0858519	0.48932
ENSG00000273253	-1.39107	0.0506216	0.28878		COPE	0.568493	0.085881	0.48932
CXCR4	-0.465059	0.0506774	0.28878		RP9	-0.872082	0.085888	0.48932
PPP2R2A	0.830795	0.0506987	0.28878		CDK11A	-0.626495	0.0859609	0.48932
CENPT	1.46522	0.0507161	0.28878		ZNF394	-0.681229	0.0859904	0.48932
FNIP1	-0.70401	0.0507582	0.28878		TMCO1	0.810225	0.0860526	0.48932
NDUFA1	0.49125	0.0509277	0.289502		NR1H2	-0.652066	0.0861522	0.48932
AP3S1	-0.661899	0.0511397	0.290229		SPHK1	1.11551	0.086198	0.48932
SMARCC2	0.934441	0.0511413	0.290229		DYRK4	-1.79655	0.0862362	0.48932
KIDINS220	0.965048	0.0512735	0.290736		SRSF9	0.594003	0.0863545	0.48932
HLA-E	0.442212	0.051407	0.290848		IFNAR2	1.04639	0.0865602	0.48932
TNFRSF10A	1.77034	0.0514115	0.290848		CD163	2.00627	0.0866031	0.48932
ABHD13	-0.953283	0.0514221	0.290848		EIF5A	0.465054	0.0866078	0.48932
TNFRSF1A	-0.623807	0.0517595	0.292513		KMT2E-AS1	-0.832705	0.0866682	0.48932
AP2B1	1.08862	0.0518101	0.292554		MYH9	0.481174	0.0867627	0.48932
SIRPB1	2.62387	0.0520534	0.293684		SAFB2	0.706305	0.0867771	0.48932
LATS1	-1.07003	0.0521716	0.293864		MAP4K3-DT	-1.31168	0.086807	0.48932
BTAF1	-0.734404	0.0521721	0.293864		SARAF	-0.462086	0.0868731	0.48932
WIPI2	-0.627898	0.0523006	0.294343		SMC4	-1.16456	0.0871936	0.490086
STAU1	-0.611705	0.0524215	0.29476		TRAPPC6A	-0.766158	0.0872203	0.490086
CDS2	-1.04144	0.0524748	0.29476		BNIP1	-1.03932	0.0873496	0.490086
STK17B	-0.475683	0.0525232	0.29476		GCH1	-1.18665	0.0874016	0.490086
EVL	0.705382	0.0525908	0.29476		AKIRIN1	-0.491944	0.0874249	0.490086
PNN	0.515938	0.0525923	0.29476		MEAF6	-0.739193	0.0875239	0.490086
ACAA1	0.53295	0.0526823	0.295021		PDCL3	-0.858845	0.087543	0.490086
BCL2L13	-0.921238	0.0527727	0.295283		MBP	0.563111	0.0876496	0.490086
CCL5	-1.90264	0.0531446	0.297067		POMP	0.490556	0.08766	0.490086
AIDA	1.51626	0.0532137	0.297067		LY96	0.700106	0.0877447	0.490141
DDX21	0.502477	0.0532293	0.297067		NACC2	1.05472	0.0878257	0.490141
EPB41	0.908448	0.0533074	0.297067		BRWD1	-0.57069	0.0878869	0.490141
SERTAD3	0.703092	0.0533107	0.297067		ADA	-1.31745	0.0879923	0.490325
GLRX	0.681429	0.0534118	0.297386		PTP4A1	-0.829876	0.0880658	0.490332
AKAP9	0.593466	0.0534587	0.297402		ERCC8	-1.48625	0.0881401	0.490342
TSC22D2	-0.82116	0.0535309	0.29756		TUBB2A	-1.70133	0.0882922	0.490751
GGCT	0.873379	0.0535778	0.297577		SIAH2	-1.27245	0.0884443	0.490751
PRDM4	-1.77882	0.0536835	0.297919		TENT4B	-0.822316	0.0884888	0.490751
ENSG00000261222	1.90563	0.0538008	0.298326		HLA-B	0.528956	0.0885033	0.490751
NAP1L4	1.03849	0.0538828	0.298536		KIAA2013	1.45083	0.088588	0.490819
SLC39A1	1.07639	0.0539274	0.298539		CD82	1.20579	0.0888419	0.491824
VPS37A	-1.36236	0.0541195	0.298777		PPARD	-0.881854	0.0889381	0.491859
MCCC2	1.33684	0.0541376	0.298777		PRXL2C	-0.637727	0.0889933	0.491859
GIGYF2	0.991336	0.0541449	0.298777		YBEY	-1.60993	0.0891789	0.492143
SIGLEC9	1.32606	0.0541613	0.298777		CTBP1	0.9736	0.0891901	0.492143
SPTBN1	1.37804	0.0541909	0.298777		SWAP70	-0.675903	0.0892759	0.492216
MAP3K3	0.9988	0.0543103	0.299192		SLC9A3R1	-0.622139	0.0893961	0.492478
TAX1BP1	-0.527896	0.0543582	0.299213		ENSG00000238142	0.826466	0.0895741	0.493025
DESI2	-0.746251	0.0545728	0.300122		PSMD11	-0.611873	0.0896409	0.493025
THUMPD2	-0.926128	0.0546383	0.300122		ARAP1	0.814089	0.0898013	0.493123
KRI1	1.76148	0.05469	0.300122		PTPRC	0.472596	0.0898042	0.493123
TMEM9B	-0.604909	0.0547005	0.300122		TP53INP2	-1.55292	0.0902515	0.49499
PRKAR2B	-1.33316	0.0548367	0.300424		CRIP3	1.92582	0.0904025	0.49499
MORF4L2	-0.796093	0.0548443	0.300424		ATAD3B	-2.0833	0.0904196	0.49499
KLHDC2	-1.44617	0.0550602	0.301363		RETREG2	-1.19575	0.0904875	0.49499
EIF1AX	-0.609388	0.0554704	0.303246		PRIM2	2.1895	0.0905096	0.49499
SLC25A25	-0.846824	0.0554937	0.303246		CSF1R	0.789855	0.0907589	0.495544
PRPF6	0.719656	0.0555595	0.303358		SHISA5	0.701162	0.0908914	0.495544
HGS	-0.804839	0.0556353	0.303358		NDUFA12	0.551854	0.0910158	0.495544
RNPS1	-0.523257	0.0556485	0.303358		CD44	-0.566955	0.0910536	0.495544
ALDH2	-0.477939	0.0557186	0.303496		REEP5	0.58754	0.0911023	0.495544
PAPSS2	-1.21682	0.055816	0.303782		HSP90B1	0.505909	0.0911105	0.495544
VAMP3	-0.687261	0.0558889	0.303935		ENSG00000253982	0.91906	0.0911228	0.495544
DCLRE1C	1.04846	0.0559587	0.304071		SNX6	0.615868	0.0912143	0.495644
SLC39A3	1.29183	0.0560301	0.304215		BIRC6	-0.866412	0.0913701	0.495817
SLC7A6OS	1.39155	0.0562829	0.305343		NDFIP1	0.533049	0.0914341	0.495817
FGD3	0.996393	0.0565993	0.306813		EMP1	-0.89223	0.0914657	0.495817
C12orf45	-0.710704	0.0566622	0.306909		OSBP	-1.12814	0.0918685	0.496464
HAVCR2	0.642957	0.0567248	0.306954		MYD88	0.556991	0.0920337	0.496464
IL2RG	0.776336	0.056793	0.306954		TBK1	-0.731051	0.0920378	0.496464
ATXN7L3	1.48322	0.0568212	0.306954		IRF1	0.576403	0.0921365	0.496464
SMIM12	-1.04811	0.0568517	0.306954		IRAG2	-1.43721	0.0921399	0.496464
PRCP	0.539594	0.0570641	0.307652		EPB41L4A-AS1	-0.594131	0.0923216	0.496464
C15orf48	0.647623	0.0570717	0.307652		SH2B3	0.590716	0.0923515	0.496464
ARHGAP1	1.11427	0.0571405	0.307777		ANKIB1	1.65305	0.0923954	0.496464
SNHG15	-0.518582	0.0571894	0.307796		CYP51A1	-1.0484	0.0924275	0.496464
TRAPPC10	-0.961343	0.0573063	0.307986		PHTF1	-1.32931	0.0926757	0.496464
MBD2	0.761742	0.0573745	0.307986		ARL3	-1.17103	0.092719	0.496464
TBC1D22A	0.948054	0.0575562	0.307986		ATP5ME	0.51165	0.0927636	0.496464
MRPL57	0.711805	0.0575952	0.307986		INPP5D	0.643	0.0927945	0.496464
LIMD2	0.49785	0.0576265	0.307986		CCAR2	-0.949895	0.092822	0.496464
THOC6	1.07063	0.0576422	0.307986		HEXB	0.54145	0.0928807	0.496464
CEBPB	-0.531757	0.0576475	0.307986		SYNJ1	-0.926875	0.0929375	0.496464
NBEAL1	-0.989052	0.0576738	0.307986		BMF	-1.02741	0.0929578	0.496464
HAX1	-0.839648	0.0576785	0.307986		VSIG4	2.39667	0.0929582	0.496464
ARID1B	0.929305	0.0576792	0.307986		COPS7A	1.06961	0.0930049	0.496464
KDM5A	0.577667	0.0578799	0.308621		TOP1MT	-1.31191	0.0932216	0.496464
ZBED1	0.993175	0.0579279	0.308621		HSPA5	1.12008	0.0932463	0.496464
ZFAND2A	-0.782567	0.0579689	0.308621		ATP5PF	0.515884	0.0932564	0.496464
CYFIP1	1.06385	0.0579804	0.308621		MPLKIP	0.868764	0.0933229	0.496464
H1-0	-1.3735	0.058092	0.308973		TRIM41	1.42081	0.0933589	0.496464
CALM1	0.506401	0.0581991	0.3093		COQ7	-1.26382	0.0934453	0.496464
NECAP2	0.947105	0.0582891	0.309356		SEC61G	0.500882	0.09349	0.496464
STARD4	-1.26358	0.0583373	0.309356		ELK1	-0.901384	0.0935771	0.496538
BBC3	1.96938	0.0583466	0.309356		PATL1	-0.87958	0.0937852	0.496772
PSENEN	0.761764	0.0584135	0.309468		TTC19	-0.865433	0.0938421	0.496772
GOLIM4	-0.931488	0.0585823	0.310084		CAPNS1	0.591107	0.0939449	0.496772
ELAVL1	-0.648918	0.0586467	0.310084		CCNG1	-1.12939	0.0941027	0.496772
UROD	1.02401	0.0586906	0.310084		TIAL1	-0.582756	0.0941326	0.496772
HM13	0.655959	0.0587128	0.310084		XRN2	0.489105	0.094198	0.496772
SPN	0.749437	0.0589184	0.310928		ZDHHC3	-0.672521	0.0942067	0.496772
RPLP0	-0.361122	0.0590712	0.311491		C8orf76	-0.872677	0.0942365	0.496772
MPST	-0.688373	0.0592081	0.31197		ARPC1B	0.500237	0.0942811	0.496772
ACAP1	0.700366	0.0593115	0.312273		MRPS6	1.04422	0.0945079	0.49758
CD40	-1.64814	0.0594075	0.312315		RABAC1	0.761577	0.0947488	0.498175
RELL1	-0.894548	0.0594427	0.312315		CHTOP	1.06473	0.0948072	0.498175
KAT6A	-0.787667	0.0594578	0.312315		ATP5MJ	0.475117	0.0948586	0.498175
ZC3H15	-0.502392	0.0595937	0.312786		MT-CO2	0.490163	0.0949149	0.498175
HDAC3	0.647049	0.0597123	0.313166		UBE2M	-1.0924	0.0953176	0.499543
CFL1	0.387233	0.0597662	0.313206		GAPVD1	-0.842254	0.0953231	0.499543
CD300C	0.793509	0.0599452	0.313716		FHL3	-0.665217	0.0954852	0.499724
CD83	-0.527751	0.0599709	0.313716		NDUFA2	0.559618	0.095505	0.499724
BOD1	-1.41489	0.0600391	0.313716		BCAS2	-0.838401	0.0956553	0.500124
CCDC174	0.869374	0.0600486	0.313716		BAZ2B	0.788265	0.0960659	0.501189
SND1	-0.676685	0.0603629	0.315115		MAFG	-0.759554	0.0960778	0.501189
TRAPPC9	1.30551	0.0604516	0.315335		DCTN5	0.932638	0.0961179	0.501189
SUN1	-1.61584	0.0605594	0.315389		GAS7	0.668343	0.0961549	0.501189
COPS4	-0.992552	0.0605959	0.315389		PLAGL1	-0.841329	0.0963561	0.501309
TDG	0.748607	0.0606016	0.315389		KCTD9	-1.80596	0.0964494	0.501309
SPHK1	1.57831	0.0609574	0.316997		PAK1	0.644069	0.0965068	0.501309
RGS19	0.615418	0.0611446	0.317691		ARL5B	1.1995	0.0965218	0.501309
ATF5	0.658314	0.0612362	0.317691		LRRFIP1	0.470236	0.0965479	0.501309
ZNF586	-1.30036	0.061361	0.317691		TMEM176B	1.97919	0.0968248	0.501923
P2RY6	1.11006	0.0613656	0.317691		RPLP0	-0.403799	0.0968285	0.501923
RNF126	-0.667188	0.0613826	0.317691		TCF7L2	1.55425	0.0968884	0.501923
MT-ND4	0.403333	0.0613844	0.317691		CD2AP	-0.813579	0.0971031	0.502651
OTUD6B-AS1	0.939114	0.0614499	0.317691		MECP2	-0.667145	0.0972442	0.502676
CDCP1	-1.58571	0.0614659	0.317691		MT-ND3	0.47461	0.0973828	0.502676
RAB11A	0.659177	0.0616448	0.318175		B2M	0.634846	0.0974333	0.502676
YWHAG	0.820308	0.0616534	0.318175		TRIB1	-0.723134	0.0974746	0.502676
MRPL33	-0.548245	0.0617433	0.318396		NCOA2	1.00075	0.0974787	0.502676
TBC1D8	-1.30912	0.0618332	0.318617		MED6	-0.962401	0.0977054	0.503152
CTR9	-0.948519	0.0619442	0.318947		CALHM6	0.850338	0.0977233	0.503152
CISD2	-0.884123	0.0620762	0.319068		AGTPBP1	0.570775	0.0978103	0.503152
BTBD7	1.01551	0.0621327	0.319068		CERK	-0.86727	0.0978681	0.503152
PTK2B	-0.673507	0.0621398	0.319068		DENND5A	-0.895229	0.0979457	0.503169
VDAC2	-0.485162	0.0621672	0.319068		KEAP1	-1.04547	0.0983235	0.504727
ALOX5	0.716692	0.0622032	0.319068		MRPS11	0.925095	0.0984719	0.505106
GGA3	1.10004	0.0626363	0.321047		NUP62	0.836498	0.0987051	0.50518
DDX47	-1.14407	0.0627951	0.321617		PSMC2	-0.759339	0.0987504	0.50518
ZNF609	1.46829	0.0628789	0.321785		NR2C1	-0.97062	0.0987682	0.50518
EMC7	-0.602376	0.0629228	0.321785		HAUS4	-0.81721	0.0988582	0.50518
ACADM	1.55424	0.0630778	0.322234		MMGT1	-1.18459	0.0989416	0.50518
SLC25A36	-0.616069	0.0631057	0.322234		OST4	0.477292	0.0989725	0.50518
EIF2S2	0.618198	0.0632295	0.322623		CEBPB	1.09972	0.0990493	0.50518
OPA1	-0.828863	0.0633708	0.322747		MRPL58	-1.21093	0.0990828	0.50518
SLC38A1	0.663821	0.0634114	0.322747		RNASEH2C	0.675659	0.0991989	0.505392
MCRS1	0.947625	0.0634328	0.322747		TIPRL	-1.0316	0.0995289	0.505695
NOM1	1.21982	0.0634443	0.322747		TOR3A	-1.01307	0.0996576	0.505695
GTF2F1	-0.58732	0.0635887	0.323239		DNASE1L3	-2.44051	0.0997057	0.505695
PDHB	1.10061	0.063867	0.32441		S100A6	0.858142	0.0997575	0.505695
IQCJ-SCHIP1	-1.63743	0.0641027	0.325363		CDC42SE1	0.622357	0.0997593	0.505695
PDCL	-2.05363	0.0642004	0.325451		TAX1BP3	-1.11106	0.0998131	0.505695
SCP2	0.56771	0.0642161	0.325451		CCDC88A	0.482816	0.0998168	0.505695
SKI	1.11181	0.0643881	0.32584		ACSL1	1.53598	0.0998553	0.505695
ANTXR2	-0.928971	0.0643889	0.32584		ENSG00000276900	-1.33132	0.100213	0.506473
EEF1G	-0.409696	0.0644528	0.32592		PPP1R18	0.59046	0.100386	0.506473
GRAMD1A	-1.05247	0.0647051	0.326801		SARS2	-1.13912	0.100408	0.506473
HCAR3	-5.48312	0.0647235	0.326801		SNX8	0.846223	0.100516	0.506473
DDX27	0.624853	0.0648698	0.327176		SELL	0.670782	0.100525	0.506473
ESYT1	1.07171	0.0648944	0.327176		NEMF	0.5305	0.100532	0.506473
KDM5B	-0.956704	0.0649612	0.327269		AP2S1	0.47676	0.100532	0.506473
WDR77	1.34176	0.0650574	0.327488		STAM	-0.863464	0.10062	0.506537
PDZD8	-0.659831	0.0651057	0.327488		DEDD2	-0.700636	0.100786	0.506999
ZCCHC7	1.43034	0.0651496	0.327488		RGS2	-0.679473	0.100919	0.507006
SCAND1	-0.489264	0.0654294	0.32865		PRKCE	-1.4768	0.10102	0.507006
HAUS1	-1.2595	0.0655581	0.329053		PPP5C	1.35671	0.101102	0.507006
NBAS	1.65563	0.0656456	0.329248		CASS4	-1.14647	0.101201	0.507006
ARL4C	-0.455085	0.0657837	0.329445		SNX17	0.591802	0.101253	0.507006
CACUL1	-0.569344	0.0658626	0.329445		PTGS2	-1.49921	0.101277	0.507006
RAD23B	-0.65765	0.0658695	0.329445		TRAF4	-1.18336	0.101311	0.507006
POM121C	-0.92649	0.0658793	0.329445		PFKL	0.597113	0.101626	0.508207
OCEL1	1.62176	0.065983	0.329721		GLYCTK	1.34255	0.101775	0.508321
NFKBID	0.71848	0.0660711	0.329917		PHTF2	-0.994391	0.101799	0.508321
ALKBH7	-0.487057	0.0661955	0.330295		CCDC57	-0.847451	0.101965	0.508774
FKBP2	0.622643	0.0663082	0.33061		CHMP3	0.746774	0.102346	0.509639
ATP5IF1	0.651367	0.0664153	0.33061		NCL	0.461256	0.102369	0.509639
NOLC1	0.841226	0.0664414	0.33061		PRKAR1A	0.576907	0.102408	0.509639
WASHC2A	-1.31276	0.0664537	0.33061		PRPF6	0.630833	0.102439	0.509639
CST7	-0.625196	0.0666755	0.33147		STAG1	-0.948016	0.102581	0.509749
ATP5PD	0.487831	0.0668979	0.331972		NDUFS1	-1.19448	0.102612	0.509749
EXOSC4	0.7799	0.0669064	0.331972		ZNF160	-1.07932	0.102813	0.509949
API5	-1.14812	0.0669234	0.331972		RBM3	-0.429343	0.102883	0.509949
SNIP1	-0.904187	0.067533	0.334676		ING3	-0.889731	0.10297	0.509949
SLC4A3	1.10941	0.0675674	0.334676		MRPL9	-1.04274	0.10308	0.509949
PI4K2A	-1.19622	0.0676282	0.334732		GNA15	-0.522768	0.103126	0.509949
HAAO	-2.0345	0.067762	0.33491		CD302	0.64134	0.103169	0.509949
RNF130	-0.46471	0.0677629	0.33491		CDR2	-1.59217	0.103188	0.509949
PRDX5	0.517419	0.0678927	0.335077		CPSF4	-1.20956	0.103254	0.509949
ZFP36L1	-0.455825	0.067911	0.335077		GPI	-0.534051	0.103505	0.510817
TPD52L2	-0.718971	0.0679451	0.335077		UTF1	-0.892114	0.103793	0.511443
DNAJC19	0.909072	0.0683502	0.33683		CA2	-1.28008	0.10382	0.511443
ATP13A3	0.91097	0.0689378	0.339479		OSM	-0.650769	0.103913	0.511443
CFD	-1.20236	0.0690108	0.339521		HAUS1	-0.91705	0.103934	0.511443
REV3L	-0.874846	0.069108	0.339521		CUL3	-0.999498	0.104048	0.511591
NCBP2	1.14942	0.0691373	0.339521		ADAR	0.531285	0.104133	0.511591
ERI3	1.22056	0.0691702	0.339521		CORO1C	0.697418	0.104191	0.511591
KCNQ1	-0.925661	0.069197	0.339521		U2AF1L4	-0.992178	0.104403	0.512116
PDXDC1	0.851913	0.069283	0.339697		RBM10	-0.831597	0.104449	0.512116
RFC2	1.70561	0.0695354	0.340442		HOXB2	-1.38152	0.104644	0.512422
ITPRIPL2	1.70561	0.0695354	0.340442		GHITM	0.508142	0.104689	0.512422
SNRK	-0.857244	0.0695882	0.340455		WASF2	0.483949	0.104769	0.512422
XAB2	-0.801042	0.0697571	0.341034		MTIF3	0.887594	0.104814	0.512422
BTG2	-0.487862	0.0698299	0.341145		USP7	-0.699975	0.105085	0.512611
PSMD11	-0.609098	0.0698889	0.341187		LGALS3	0.489839	0.105216	0.512611
ARMC1	1.7504	0.0700933	0.341938		LMO4	-0.798468	0.105224	0.512611
RNFT1	-1.12	0.0701756	0.341959		PICK1	1.47538	0.105244	0.512611
PDK1	-1.58635	0.0702019	0.341959		CLK1	-0.659248	0.105316	0.512611
WTAP	-0.493061	0.0702775	0.341959		APOL3	1.36146	0.105361	0.512611
ZFAND3	-0.687869	0.0704878	0.341959		MYC	-1.75227	0.105382	0.512611
DGCR2	1.57965	0.0704957	0.341959		TCEAL8	-1.17401	0.105528	0.512781
USP25	1.57965	0.0704957	0.341959		BNIP3L	-0.535598	0.105568	0.512781
GAS2L3	1.49844	0.0705163	0.341959		RUNX3	0.651566	0.105668	0.512896
KDELR2	0.529376	0.0705498	0.341959		ATP6V1A	0.787833	0.105946	0.513288
STAC3	1.64715	0.0705517	0.341959		PIN1	0.557289	0.105959	0.513288
MGAT2	-1.0658	0.0707722	0.342782		CDC27	-1.06886	0.106098	0.513288
SNCA	-1.13391	0.0708227	0.342782		FOSB	-0.464451	0.106099	0.513288
PNISR	0.467006	0.0708972	0.342897		AGFG1	1.11235	0.106127	0.513288
TYW1	1.08538	0.0711184	0.343722		INAFM2	0.985837	0.106217	0.513355
USP39	-0.738727	0.07123	0.344016		CCNC	-0.823238	0.106573	0.514466
USP5	1.70851	0.0714293	0.344733		DOCK11	0.887174	0.106598	0.514466
GUK1	-0.460998	0.0717513	0.34604		CWF19L1	1.33375	0.106796	0.515052
DOCK10	0.930241	0.0719111	0.346447		ST14	1.14594	0.106944	0.515134
TLNRD1	-0.962352	0.0719378	0.346447		PIGA	-1.31207	0.107022	0.515134
NUDCD3	1.6789	0.0721252	0.346959		DNAJB1	-0.623123	0.107048	0.515134
PDK4	1.3738	0.0721465	0.346959		GLRX2	-1.31185	0.107117	0.515134
SUMO1	-0.516165	0.0723506	0.347693		DCUN1D1	-1.15185	0.107278	0.515201
NONO	-0.53057	0.0724669	0.347974		ZNF195	1.15587	0.107375	0.515201
RWDD4	-0.911299	0.0725118	0.347974		PUF60	0.62819	0.107401	0.515201
TCERG1	-0.541697	0.072787	0.349048		CCNB1IP1	-1.00508	0.107435	0.515201
EMP3	-0.378471	0.0731077	0.350193		PCSK7	0.861203	0.107734	0.515845
R3HDM4	-0.513707	0.0731292	0.350193		NPC2	0.535971	0.107735	0.515845
SVIL	-1.06598	0.0733663	0.350949		NKAPD1	-0.96535	0.107808	0.515845
KIF3B	1.30745	0.0733941	0.350949		ENSG00000274213	-0.918484	0.107874	0.515845
PLAGL2	1.34483	0.0734894	0.350949		ZNF274	-1.78566	0.108058	0.516253
CENPC	-0.633287	0.073514	0.350949		SCAMP2	0.555502	0.108181	0.516253
LRRK2	1.21098	0.0735656	0.350949		PTS	-0.890614	0.108384	0.516253
EIF4A3	-0.614854	0.0736233	0.350949		FAM3A	-1.19527	0.108385	0.516253
U2AF1	-0.855844	0.073691	0.350949		RIT1	-0.650094	0.108397	0.516253
NFKBIE	0.703702	0.0737013	0.350949		NDUFS8	0.458257	0.108416	0.516253
LY75	1.18462	0.0738874	0.351349		SEZ6L	-1.45617	0.108603	0.516454
GTF2H3	1.68759	0.0739245	0.351349		STXBP3	-1.27925	0.108611	0.516454
DNAJB6	-0.497675	0.0739608	0.351349		LINC00623	1.3888	0.108921	0.517567
WDR61	0.822008	0.0740105	0.351349		DCLRE1C	0.986903	0.109019	0.517666
RELT	-0.570857	0.0740844	0.351349		NCF2	0.587223	0.109114	0.517755
KLF9	-0.659895	0.0740965	0.351349		NOLC1	1.02792	0.109381	0.51848
PPARD	-0.965996	0.0741937	0.351564		FAM200B	0.878926	0.10942	0.51848
SLC4A2	1.57144	0.0743892	0.352244		P2RX7	1.13831	0.109708	0.519482
CCDC88A	0.454624	0.0746238	0.353108		CUEDC2	0.648619	0.110008	0.520177
MYNN	-1.54337	0.0750181	0.354385		SIDT1	-1.46289	0.110092	0.520177
ARHGEF2	0.644172	0.075044	0.354385		HAT1	-1.4845	0.110213	0.520177
LAP3	0.507996	0.0750505	0.354385		NOL7	0.595986	0.110367	0.520177
FAM135A	0.895164	0.0751228	0.354479		APLP2	0.588596	0.110369	0.520177
PCBP1	-0.419901	0.0752353	0.354763		BTN2A2	1.48274	0.110416	0.520177
TXNDC11	-0.694279	0.0753363	0.354992		ANKRD27	-1.78109	0.110424	0.520177
RAB27A	-1.48497	0.0755617	0.355643		P2RY6	-1.45503	0.110515	0.520177
RNF4	0.63273	0.0755793	0.355643		CENPX	0.725942	0.110547	0.520177
CASP1	0.568558	0.0757089	0.355809		CYBA	0.460674	0.110622	0.520177
DDX28	-1.5155	0.0757197	0.355809		RNF213	0.69006	0.110848	0.520849
ABHD17A	0.85667	0.0761269	0.35738		CTSC	0.715351	0.110919	0.520849
CISD1	1.11587	0.0761744	0.35738		FCER1A	1.0563	0.111084	0.521263
BTN2A1	0.98794	0.0762123	0.35738		SERPINB9	1.09534	0.111385	0.522206
NUDT3	0.678504	0.0763271	0.357671		LITAF	0.421804	0.111501	0.522206
CD74	0.273095	0.0765256	0.358354		CHKA	-0.798448	0.111537	0.522206
RFLNB	-2.53418	0.0767364	0.359006		TFE3	-0.736871	0.111593	0.522206
MSI2	-1.53831	0.0767853	0.359006		GSTP1	0.379732	0.111745	0.522403
GNL3L	1.46054	0.0768238	0.359006		MIR4435-2HG	0.820768	0.111846	0.522403
SBNO1	-0.588317	0.076941	0.35901		PALD1	-1.68284	0.111952	0.522403
FBXO28	-0.888806	0.0769528	0.35901		HSBP1L1	1.7672	0.111958	0.522403
DMAC2L	0.896208	0.0769837	0.35901		MAD2L2	-0.564227	0.112215	0.522403
COQ7	-1.48948	0.0770934	0.359274		GSN	0.510045	0.112226	0.522403
PPIB	0.426233	0.0772598	0.359802		VPS41	1.07172	0.112283	0.522403
CCNG1	-0.650393	0.0774389	0.360389		ENSG00000283839	-0.971405	0.112377	0.522403
SEMA4D	-1.19457	0.0775448	0.360634		DNAJC7	0.528792	0.112411	0.522403
NAA16	-0.881083	0.0776285	0.360776		ERI1	-1.12107	0.112477	0.522403
NCF1	0.937257	0.0779021	0.361799		GRHPR	-0.733616	0.112672	0.522403
ENSG00000124593	0.885473	0.0780095	0.36205		TNFRSF1B	0.535608	0.112678	0.522403
ZNF92	-0.966586	0.0781371	0.362393		KPNA4	-0.828085	0.112683	0.522403
BCKDK	0.810802	0.078695	0.364457		GLRX3	-0.690278	0.112714	0.522403
F13A1	1.95484	0.0787077	0.364457		HNRNPA3	0.436446	0.113424	0.52519
SRC	1.01574	0.0787874	0.364457		ZC3H14	-1.60453	0.113514	0.52519
MZT2A	-0.557672	0.0788993	0.364457		ARRDC1	0.621791	0.113602	0.52519
RASA3	-1.09738	0.0789079	0.364457		SLC39A3	1.39024	0.113637	0.52519
SEZ6L	-1.09738	0.0789079	0.364457		OARD1	-1.79318	0.113703	0.52519
RASSF2	0.577582	0.0789585	0.364457		CCNG2	1.67119	0.113841	0.525356
GPAT4	-0.747443	0.0790774	0.364729		GTF2H5	1.63192	0.113931	0.525356
ARMCX6	0.818362	0.0791251	0.364729		SLAIN2	-0.954476	0.113972	0.525356
CDK5RAP3	0.767247	0.079267	0.365135		EDF1	0.459954	0.114108	0.525627
FMC1	1.23886	0.0793437	0.36524		ABHD12	-0.879681	0.114343	0.526246
FBXL5	-0.638415	0.0795542	0.365841		TMEM167A	0.642841	0.114398	0.526246
LRRK1	0.852669	0.079606	0.365841		MICU2	-0.634784	0.114856	0.527898
MAP4K5	-0.682256	0.079699	0.365841		ASGR1	0.998089	0.114957	0.527898
WAPL	-0.620737	0.079717	0.365841		TENT2	-0.606935	0.115062	0.527898
CD164	-0.549216	0.0797444	0.365841		SNIP1	-0.742498	0.115069	0.527898
KLF6	-0.415286	0.079947	0.366153		MAN1A1	1.26666	0.115258	0.528063
SIK2	-1.23782	0.0799614	0.366153		YPEL5	-0.509316	0.115261	0.528063
TIA1	0.96008	0.0799743	0.366153		SSU72	0.483621	0.115576	0.528477
NUP107	1.43318	0.0800358	0.366187		IFITM2	1.47763	0.115607	0.528477
UBAC1	-0.776927	0.0800983	0.366206		GFER	-0.816293	0.115663	0.528477
SWAP70	-0.714849	0.080148	0.366206		EHD1	0.868219	0.115663	0.528477
ST6GALNAC6	-1.34299	0.0802962	0.366635		IFITM3	2.4259	0.115832	0.528891
NRDE2	1.10918	0.0803848	0.366793		EZR	-0.492446	0.115914	0.528913
TMEM120A	-1.21512	0.0806079	0.367563		WASHC4	0.92331	0.116174	0.529431
CAPZB	0.461948	0.0807044	0.367756		H4C3	-0.450987	0.116238	0.529431
PPP1R14A	1.04118	0.0809042	0.367822		FAM210A	-0.908209	0.116336	0.529431
QRICH1	-0.686175	0.0809923	0.367822		VAMP1	-1.62177	0.116368	0.529431
S100Z	1.23349	0.0810014	0.367822		SERTAD2	-0.764498	0.116419	0.529431
IKBIP	1.18198	0.0810171	0.367822		LTB4R2	1.23847	0.116514	0.529507
TAF1	1.21784	0.0810412	0.367822		RTN1	1.3145	0.116639	0.529723
ARHGAP24	2.91205	0.0810446	0.367822		SIGMAR1	0.998574	0.116767	0.52988
REEP3	1.10381	0.0811116	0.367879		POLR2J	0.505824	0.11683	0.52988
G3BP2	0.491742	0.0811682	0.36789		SNHG9	-1.03995	0.117128	0.530341
DAB2	2.40822	0.0814572	0.368659		GTPBP1	1.06869	0.117128	0.530341
XRN2	0.493814	0.081504	0.368659		TTYH2	-0.996231	0.117169	0.530341
KLHL9	1.63434	0.0815439	0.368659		STARD10	-1.60091	0.117456	0.530341
FFAR3	-4.47481	0.0815555	0.368659		BAK1	-0.987529	0.117502	0.530341
VPS13A	1.31727	0.0816915	0.369028		UHRF2	-0.886415	0.117522	0.530341
NIPSNAP3A	0.760281	0.0817551	0.369069		PLK3	0.499183	0.117528	0.530341
PIK3R1	-0.478863	0.0819192	0.369206		FLT3LG	-1.33529	0.117591	0.530341
ATXN2L	-0.641497	0.0819358	0.369206		TRAPPC2B	-1.44273	0.117652	0.530341
NREP	1.02774	0.0819489	0.369206		PPP1R3B	-1.39484	0.117808	0.530341
DHRS4L2	0.875069	0.082042	0.36938		SCARB2	0.933106	0.117906	0.530341
TRPC4AP	-0.777818	0.0823379	0.370466		PPP2R1A	0.503859	0.117933	0.530341
CCL4	-5.14395	0.0826579	0.371506		MRPS27	-0.856096	0.118092	0.530341
ARAP1	0.871337	0.0827225	0.371506		MRPL15	-1.0302	0.1181	0.530341
PEF1	0.842441	0.0827335	0.371506		UBQLN1	-0.510217	0.118106	0.530341
SPTLC1	-0.861587	0.0829572	0.371962		PTGER2	1.18653	0.118468	0.531617
TXNDC17	0.644222	0.0830062	0.371962		SHMT2	-1.16026	0.118636	0.53167
RPL28	-0.308662	0.0830145	0.371962		OSTM1	1.47239	0.118637	0.53167
CCDC107	0.78532	0.0830548	0.371962		TLR1	0.804213	0.118772	0.531693
MMADHC	-0.544147	0.0831699	0.372232		USP13	-1.71087	0.118875	0.531693
NASP	0.683362	0.0835698	0.373775		NOA1	-0.861345	0.118878	0.531693
PET100	0.511842	0.0842325	0.376172		SP100	0.46667	0.119304	0.532768
FRAT2	-1.95103	0.0843324	0.376172		CYTOR	0.756859	0.119404	0.532768
UBTD1	-1.95103	0.0843324	0.376172		DNAJC25	-1.35477	0.119419	0.532768
GFOD1	2.47557	0.0843793	0.376172		NLRP3	-0.83108	0.119478	0.532768
MAD2L1BP	-1.05442	0.0843833	0.376172		GPR146	-1.57133	0.119511	0.532768
ENSG00000276345	-4.85833	0.0844792	0.376352		HSH2D	-0.894623	0.119732	0.532949
VPS33A	1.28657	0.0845945	0.376618		SEC23IP	1.1082	0.119749	0.532949
HIGD2A	0.423289	0.084702	0.376708		RPS5	-0.380892	0.119788	0.532949
METTL22	-1.64839	0.084765	0.376708		RAC2	0.477774	0.120041	0.533515
MTMR11	-1.07401	0.0847814	0.376708		CRYZL1	-0.81078	0.120072	0.533515
CHD8	0.740187	0.084971	0.377077		TXNDC11	-0.597444	0.120529	0.534098
TXNIP	0.421532	0.0849758	0.377077		TAP1	0.692555	0.120532	0.534098
CCNC	-0.678957	0.0851282	0.377506		ABT1	-1.30067	0.120574	0.534098
CDK6	1.00438	0.0854249	0.378261		H2AC6	1.35785	0.120686	0.534098
GGNBP2	-0.479231	0.085431	0.378261		TMEM167B	-0.551615	0.120723	0.534098
DYNLL1	0.89243	0.085466	0.378261		RNF138	-0.658668	0.120869	0.534098
PPP1R21	1.2285	0.0858519	0.379436		NDUFA8	1.01073	0.120919	0.534098
LDLR	1.1814	0.0859617	0.379436		TSPAN15	-2.40057	0.121061	0.534098
IL1RN	-1.73183	0.0859877	0.379436		CD1E	1.59144	0.121066	0.534098
AKIRIN2	-0.482611	0.0860157	0.379436		EML3	0.920156	0.121071	0.534098
NECAP1	0.833403	0.0860295	0.379436		UCKL1	-1.0016	0.121202	0.534098
MFSD11	-0.974983	0.0860675	0.379436		TRIM56	1.82763	0.121218	0.534098
AAK1	-0.651826	0.0861287	0.379459		KLHL28	-1.39908	0.121315	0.534098
FAM110A	0.869705	0.0862378	0.379508		GLO1	0.782201	0.121366	0.534098
DNASE1L1	0.813023	0.0862518	0.379508		SLC27A5	-1.75939	0.121439	0.534098
CALCRL	-0.85917	0.0864752	0.380244		MT-CYB	0.448885	0.121465	0.534098
TIAL1	-0.602911	0.0868456	0.381625		NABP2	-1.0205	0.121698	0.534778
UBE2B	-0.462797	0.0869529	0.381849		ENSG00000269927	-1.09697	0.121784	0.53481
FBXW7	-0.673738	0.0874069	0.383594		MARS1	0.933085	0.12225	0.536506
MAPK8	-0.89116	0.0877587	0.3847		TRAPPC2L	0.657343	0.122496	0.537001
TOPBP1	-0.914502	0.0877725	0.3847		NGLY1	-0.701404	0.122521	0.537001
ROMO1	0.477975	0.0879434	0.3852		S100Z	0.993934	0.12265	0.537163
ZNF451	-0.77795	0.0881588	0.385894		ATP2A2	0.675529	0.122717	0.537163
RPS6KA4	0.628524	0.088352	0.386386		ARHGAP24	1.40646	0.122835	0.537333
ITPRID2	-0.661722	0.0884051	0.386386		TIMM23	-0.967241	0.123385	0.539391
RNPEP	0.572319	0.0885084	0.386386		EIF2D	-0.835295	0.123495	0.539525
H1-5	-1.66021	0.0885575	0.386386		ABHD17C	-1.84199	0.123719	0.540153
SEC61B	-0.413049	0.0885837	0.386386		RRM2B	-0.742845	0.12413	0.541602
NFATC1	-1.21747	0.0886133	0.386386		MRPL44	-0.756028	0.124233	0.54169
ZRANB2	0.685255	0.0887718	0.38659		MRRF	-1.32391	0.124384	0.54169
TAF5	1.8756	0.0887742	0.38659		C18orf21	-0.987029	0.12439	0.54169
ZNF350	-0.877807	0.0889461	0.38709		GPATCH2L	0.769821	0.124572	0.542132
MRPL3	0.686942	0.089128	0.387378		KDM1B	0.860962	0.124772	0.54254
STX7	0.678625	0.089164	0.387378		DHX29	-0.579958	0.124826	0.54254
AP2A2	1.22988	0.0891838	0.387378		RAB4A	-0.580797	0.124965	0.542694
PECAM1	0.810269	0.0894317	0.388061		OSER1	-0.666994	0.125021	0.542694
MS4A4E	-1.65331	0.0894555	0.388061		NGRN	-1.00151	0.12527	0.543155
PRELID1	0.431136	0.0896007	0.388177		NABP1	-1.24816	0.125288	0.543155
SMAP1	-0.593294	0.0896133	0.388177		POLE4	0.523588	0.125404	0.543205
FBXW11	-0.673588	0.0896542	0.388177		CRBN	-0.842239	0.125467	0.543205
TEP1	2.3867	0.0897571	0.388374		PPP1R12A	0.519484	0.12561	0.543205
TTC7A	-0.700743	0.0899369	0.388712		POLR2M	-0.948632	0.12572	0.543205
RNF10	-0.572011	0.0900352	0.388712		OFD1	0.849468	0.125761	0.543205
CAHM	-4.44589	0.0900645	0.388712		LTBR	0.556007	0.125808	0.543205
LINC00937	-4.44589	0.0900645	0.388712		MIR181A1HG	0.653287	0.125992	0.543205
HSPH1	0.834339	0.0902315	0.389184		STAT1	0.783968	0.126022	0.543205
QTRT2	0.768974	0.0905225	0.390143		BCAP31	0.531278	0.126153	0.543205
JAGN1	0.888544	0.0906412	0.390143		ZNF609	1.15487	0.126206	0.543205
PQBP1	-0.461472	0.090676	0.390143		MVB12A	0.778915	0.12633	0.543205
ARL8A	-0.652146	0.0907253	0.390143		SECTM1	0.865339	0.126447	0.543205
ZNF468	-1.12312	0.0907417	0.390143		CCL3	-0.94739	0.12645	0.543205
ARL5B	1.07823	0.0908762	0.390446		AAK1	-0.60282	0.12649	0.543205
DPM3	0.627069	0.0909273	0.390446		ITGA5	0.589801	0.126502	0.543205
USP10	0.60675	0.0910078	0.390544		CTR9	-0.957891	0.126811	0.544185
MRPL17	0.933138	0.0911018	0.390558		AHR	-0.605124	0.126908	0.544241
FRY	-1.01157	0.0911893	0.390558		MICOS13	0.520182	0.127063	0.544241
BCL10	-0.65599	0.0911945	0.390558		MSRB1	1.38035	0.127115	0.544241
LSM2	-0.753259	0.0912615	0.390558		PDCD7	-1.12547	0.127145	0.544241
NFU1	-1.1988	0.0913537	0.390558		ARID3B	-1.04138	0.127283	0.544363
EIF4E3	4.19241	0.0913876	0.390558		SPRTN	-1.19809	0.127345	0.544363
TOMM70	0.899232	0.091432	0.390558		MS4A7	0.96526	0.127481	0.544363
LIMS1	0.548789	0.0914721	0.390558		DMAP1	-1.01731	0.127495	0.544363
RASGRP4	-0.801042	0.0915825	0.390783		NUDT4	-0.769115	0.127582	0.544394
HRAS	-1.93854	0.0916798	0.390952		AHCY	-0.526837	0.127667	0.544414
EXOSC7	1.08269	0.0917625	0.391058		GATD3B	-0.875261	0.128289	0.54672
PSMB5	0.934652	0.0918599	0.391227		ATG12	0.671899	0.128603	0.546927
CYCS	0.511471	0.0919877	0.391526		MRPL24	1.0235	0.128683	0.546927
TPGS1	-0.610582	0.0921296	0.391883		SMAP2	1.39576	0.128705	0.546927
PABPC4	-0.470639	0.092384	0.392476		BOLA3	-0.982967	0.128806	0.546927
POFUT2	-1.28285	0.0924208	0.392476		NDUFB3	0.652405	0.128808	0.546927
SETD3	-0.854911	0.0924428	0.392476		EEA1	0.9065	0.128822	0.546927
PPM1B	-0.821285	0.0926345	0.393017		MAP3K8	-0.438778	0.129072	0.547646
CBX3	0.513131	0.0927368	0.393017		SNRPB	0.427987	0.129253	0.547829
YDJC	0.831603	0.092798	0.393017		MOB3B	-1.28177	0.129313	0.547829
C1orf52	0.717792	0.0928021	0.393017		C12orf75	-1.31296	0.129358	0.547829
TRIM27	1.18725	0.0930437	0.393236		EIF3L	-0.419801	0.129732	0.549072
PARP14	0.702664	0.0930962	0.393236		SNX10	0.676982	0.129934	0.549275
ZFPL1	-0.876449	0.0931077	0.393236		SUMO2	0.416849	0.13001	0.549275
CAST	-0.445647	0.0931424	0.393236		CRY2	-1.12286	0.130023	0.549275
SFPQ	-0.422934	0.0931439	0.393236		DTNBP1	1.01844	0.130286	0.550043
NMI	0.817834	0.0933353	0.393798		HSPB11	-0.915255	0.130439	0.550346
PHB	0.655512	0.0934358	0.393977		ACYP2	-0.921929	0.130924	0.551504
CHIC2	-0.595475	0.0935117	0.394052		ATP1A1	0.475271	0.130973	0.551504
CNEP1R1	-0.9487	0.0936814	0.394341		EXOC6	1.05705	0.131119	0.551504
TSC1	1.13907	0.093747	0.394341		TEN1	-0.885174	0.131138	0.551504
FAM214B	-0.768541	0.0937548	0.394341		VEGFB	1.43264	0.131171	0.551504
NOL12	-0.836132	0.0938359	0.394395		POLR2L	0.516938	0.131202	0.551504
RAB34	-0.527283	0.0938842	0.394395		DUSP10	-0.816646	0.131353	0.551798
RPAP2	1.01504	0.0940583	0.394882		TXNDC9	-1.11647	0.132123	0.553932
ECHDC2	1.17441	0.0941208	0.394899		ZNF787	-0.849164	0.132278	0.553932
LILRA5	-0.654332	0.0943024	0.394962		VIM-AS1	-1.22782	0.132282	0.553932
FBXL12	-0.945515	0.0943739	0.394962		GFOD1	1.91197	0.132459	0.553932
YY1AP1	-0.70394	0.0943781	0.394962		SOX4	-0.65549	0.132642	0.553932
LILRB1	0.82275	0.0944136	0.394962		TMEM131L	1.65692	0.132655	0.553932
RANBP1	0.600233	0.0944751	0.394962		ZC3H18	0.911164	0.132688	0.553932
HNRNPUL1	-0.435641	0.0944959	0.394962		MAP4K5	-0.756686	0.132749	0.553932
IWS1	0.822719	0.0945438	0.394962		PES1	-0.850593	0.132775	0.553932
SOX4	-0.671358	0.0951019	0.397049		CAMK1D	-0.836151	0.132806	0.553932
CCNB1IP1	-0.615978	0.0952468	0.397288		WDR83OS	0.429442	0.132838	0.553932
SRGAP3	-1.29479	0.0952765	0.397288		COX16	0.489073	0.132842	0.553932
MVB12A	-0.961379	0.0953824	0.397485		CYFIP1	0.794707	0.133296	0.555277
RAPGEF1	-0.55345	0.0956397	0.398313		NISCH	1.14381	0.133329	0.555277
MGAT4B	1.41597	0.0960148	0.399629		MSN	0.415515	0.133475	0.555545
TAF6L	-1.12161	0.0962043	0.400172		RAB22A	-0.920035	0.133626	0.555832
FARP2	-0.650256	0.0963649	0.400594		CCDC71L	1.08407	0.133828	0.55633
NGLY1	-0.741426	0.0964493	0.400618		RCOR3	-1.30402	0.134158	0.557361
PDE2A	-1.43518	0.0964888	0.400618		U2AF1	-1.04227	0.134465	0.558292
OTUD5	-0.965683	0.0967724	0.401342		TRAPPC1	0.591567	0.134708	0.558961
DNM1L	-0.580427	0.0968247	0.401342		LRP10	-0.828662	0.134906	0.559438
B3GNT5	-0.980403	0.096841	0.401342		FDFT1	0.466137	0.135027	0.5596
FAM160B1	-0.907583	0.0970607	0.401677		ORAI3	-0.81082	0.135279	0.559822
CIRBP	-0.407124	0.0970913	0.401677		AGPAT2	0.67644	0.135322	0.559822
TMEM39A	-0.979638	0.0970996	0.401677		MRPL10	-0.893822	0.135375	0.559822
ACOT2	-0.985232	0.0972968	0.40221		ENSG00000268734	2.57712	0.135411	0.559822
CD55	-0.439115	0.0973473	0.40221		LYRM4	-1.0633	0.135535	0.559831
TNFAIP3	0.447453	0.0974444	0.402345		FAM210B	0.879138	0.135588	0.559831
SCRN1	0.811535	0.0974987	0.402345		GET4	-0.56907	0.135705	0.559831
TMEM159	-1.13515	0.0980764	0.40419		GALNS	-1.1581	0.135744	0.559831
GALNT6	1.83608	0.0980992	0.40419		DDX5	-0.362066	0.136011	0.560589
FCHSD1	1.48855	0.0981246	0.40419		ADPGK	-0.542942	0.136695	0.563011
LYL1	-1.93193	0.0983014	0.404588		ANXA2	0.526968	0.136833	0.563011
PPM1D	-0.851569	0.0983406	0.404588		SCAF11	0.427937	0.136848	0.563011
PRR13	0.436867	0.0985964	0.405394		SEM1	0.514679	0.13711	0.563268
MIA2	-0.933939	0.0987964	0.40597		PGPEP1	0.805558	0.137172	0.563268
WDR5	-1.19002	0.0989566	0.406382		SIK3	-0.823235	0.137193	0.563268
BRAP	-0.932718	0.0990299	0.406436		IMPDH2	-0.576882	0.137275	0.563268
THYN1	1.52229	0.0992163	0.406807		INTS12	-1.45838	0.137326	0.563268
SART3	0.965143	0.0992402	0.406807		GGA1	-0.74776	0.137522	0.563481
UBE2G2	0.577753	0.0993034	0.40682		FUNDC2	0.450722	0.137544	0.563481
MCM5	0.777369	0.099501	0.407383		UQCC2	1.07928	0.137637	0.563523
AKAP11	1.70968	0.0997297	0.40807		AKR7A2	-0.641273	0.13779	0.563806
PPP2R3C	0.700589	0.0997893	0.40807		MOB4	-0.606309	0.137966	0.563903
CUL1	-0.576692	0.100124	0.409058		STX17	0.95211	0.13798	0.563903
LPIN1	0.790836	0.100197	0.409058		CLEC7A	0.602706	0.138099	0.56405
ZNF362	-1.04919	0.100212	0.409058		MUL1	-0.848443	0.138228	0.564163
SLC7A5	-1.46615	0.10033	0.409293		DUSP1	0.494455	0.138306	0.564163
PAK1IP1	1.51264	0.100546	0.409927		ZNF880	1.42908	0.138376	0.564163
HNMT	-0.823235	0.10065	0.410106		IFT52	-0.873344	0.138475	0.564226
ATF7IP2	-0.648781	0.100811	0.410513		CERT1	-0.601889	0.138583	0.564248
PCSK7	0.78261	0.100971	0.410676		SUPT7L	-1.00819	0.138647	0.564248
RAB21	-0.733629	0.100972	0.410676		MFSD14A	-0.744329	0.138852	0.564381
TEN1	-0.791778	0.101121	0.411037		KANSL2	-0.93345	0.138978	0.564381
GNG2	-0.534248	0.101268	0.411063		LY6E	0.443833	0.139074	0.564381
IBTK	0.75859	0.101364	0.411063		ACTN4	-0.537004	0.139085	0.564381
UTP23	0.75859	0.101364	0.411063		ECH1	0.601357	0.139136	0.564381
SUGP2	-0.970906	0.101495	0.411063		ATF7IP2	-0.90027	0.13918	0.564381
PAIP2	-0.44408	0.101504	0.411063		DDX60L	1.05851	0.139277	0.564439
ENSG00000274213	-0.887629	0.1016	0.411063		TFDP2	-0.84494	0.139411	0.564457
MAP4K3	0.826142	0.10167	0.411063		NCKAP1L	0.500433	0.139448	0.564457
RAC2	0.427831	0.101694	0.411063		RPS19BP1	0.507907	0.13956	0.564571
EEF1A1	-0.271199	0.1017	0.411063		ATP11A	1.05362	0.139762	0.56505
SULT1A1	-0.992871	0.101734	0.411063		ATP6V0D1	0.427641	0.140247	0.565839
YARS1	0.712602	0.101832	0.411119		PYGL	0.745368	0.140299	0.565839
LST1	0.391764	0.101917	0.411119		MTA1	-0.908342	0.140417	0.565839
TMC6	-0.640115	0.10193	0.411119		GABARAPL1	-0.695179	0.140486	0.565839
SEC23B	-0.855766	0.102163	0.411812		RESF1	0.519507	0.140515	0.565839
SCAMP2	0.546859	0.102317	0.412087		RSPH3	1.55162	0.140538	0.565839
DPM2	1.28881	0.102401	0.412087		PEX16	-0.801417	0.140567	0.565839
LGMN	-0.63031	0.102448	0.412087		MEA1	0.609052	0.140696	0.565839
PSMB4	0.519385	0.102474	0.412087		SLBP	-0.557559	0.140708	0.565839
TRIM21	1.47077	0.102719	0.412626		SFT2D2	0.561705	0.140958	0.566506
DUT	0.603841	0.10273	0.412626		APP	0.48886	0.141158	0.566974
EXOC6	1.10528	0.102856	0.412885		CTTNBP2NL	-1.10926	0.141401	0.567614
GLYCTK	1.45003	0.103108	0.413642		FAM217B	1.77541	0.141585	0.567911
STK38L	0.775543	0.103166	0.413642		EXTL3	-0.870316	0.141642	0.567911
SIDT2	0.866086	0.103829	0.416054		RAB10	0.577425	0.141967	0.568666
NDUFB1	0.507612	0.104001	0.416205		RNF10	-0.524809	0.142047	0.568666
GNL2	-0.896476	0.104092	0.416205		ARF3	0.501838	0.142083	0.568666
RHBDD2	-0.653802	0.104095	0.416205		CDKN1A	-0.559575	0.142219	0.568735
RNGTT	-1.16374	0.104113	0.416205		TMEM123	-0.453916	0.142304	0.568735
CPVL	0.393771	0.10427	0.416399		DBI	0.500746	0.142374	0.568735
SEC24D	0.791145	0.104338	0.416399		C5AR1	2.20229	0.14246	0.568735
VOPP1	0.492905	0.104346	0.416399		MRPL51	0.676869	0.142672	0.568735
MILR1	0.787735	0.104779	0.417215		CD72	-1.39651	0.142706	0.568735
LCOR	-0.55204	0.104815	0.417215		KIAA0232	0.67329	0.142707	0.568735
DNAJB4	-1.56891	0.104842	0.417215		GSDMD	0.715713	0.142771	0.568735
PRPS2	-1.56279	0.104898	0.417215		MIER2	0.815428	0.14309	0.569671
GBE1	-1.0104	0.104921	0.417215		COPA	0.545337	0.143559	0.571201
CD300LB	-0.776177	0.105018	0.417215		RAE1	-0.677912	0.143897	0.57172
RETREG2	-0.956271	0.10506	0.417215		TMEM256	0.482898	0.143979	0.57172
UQCR11	0.397365	0.105077	0.417215		RAB31	-0.433347	0.144019	0.57172
PIP4K2A	0.835435	0.105104	0.417215		JAK1	0.457056	0.144027	0.57172
PLXNC1	1.28064	0.105338	0.4179		SGSM2	-1.44175	0.144288	0.57186
ACTN1	-0.591008	0.105592	0.418507		TLNRD1	-0.757499	0.144377	0.57186
ATP2B1	0.452294	0.105615	0.418507		ABCB7	-0.751325	0.144517	0.57186
SNRNP70	0.506043	0.105723	0.418689		TUT4	-0.839083	0.144571	0.57186
PPM1G	0.453656	0.106013	0.419593		DOCK2	0.495106	0.144638	0.57186
YIF1A	0.779145	0.106136	0.419668		PPIL2	0.944695	0.144652	0.57186
DAZAP1	0.674176	0.106156	0.419668		ABHD2	0.725233	0.144653	0.57186
NFKB1	-0.742203	0.106263	0.419684		FBXO42	-0.950807	0.14528	0.574004
UHRF1BP1L	-0.600005	0.10631	0.419684		SLC39A1	0.826775	0.145497	0.574336
TCP1	-0.550461	0.106403	0.419684		SLC25A13	0.669552	0.145618	0.574336
RTN1	1.0817	0.106408	0.419684		CLTB	0.502496	0.145738	0.574336
MRPL19	0.904712	0.106587	0.420147		SELENOF	0.44965	0.145824	0.574336
NEAT1	0.410356	0.106681	0.420273		MT1F	1.38586	0.145864	0.574336
SMC5	-0.628463	0.10696	0.42095		EOLA1	-0.984051	0.145873	0.574336
BID	-0.382388	0.106977	0.42095		ALDH9A1	-0.937819	0.145974	0.574403
ERLEC1	-0.638719	0.107496	0.422252		PREX1	0.644084	0.14627	0.574794
RABGEF1	-0.945572	0.107525	0.422252		COX7A2	0.422677	0.146521	0.574794
MAPK1IP1L	-0.432314	0.107531	0.422252		POLR2K	-0.703548	0.146536	0.574794
CCR7	-1.70302	0.107557	0.422252		OSBPL11	1.06619	0.146702	0.574794
RTRAF	-0.422247	0.107686	0.422344		RB1CC1	-0.558664	0.146723	0.574794
TAF5L	1.36622	0.107705	0.422344		MRPS2	-0.901521	0.146726	0.574794
C12orf57	-0.504054	0.107837	0.422617		SRGAP2	0.560519	0.146753	0.574794
ADIPOR1	-0.493105	0.107997	0.422999		POLB	-0.869278	0.146856	0.574794
C5orf24	0.691786	0.108067	0.423029		LRRK2	1.03415	0.146991	0.574794
VTI1A	-0.674097	0.108154	0.423123		CEP63	-0.856233	0.147063	0.574794
TAGAP	-0.533637	0.108279	0.423309		DIPK2A	-0.848157	0.147069	0.574794
FKBP5	0.669326	0.108326	0.423309		SKP1	0.451347	0.147092	0.574794
LBR	-0.534446	0.108422	0.423438		IL13RA1	0.461619	0.147345	0.57531
CLSTN1	-1.09326	0.108603	0.423717		HK3	1.14385	0.147393	0.57531
TMEM104	-1.16637	0.108674	0.423717		PDLIM1	-0.940048	0.147528	0.575319
GPI	-0.438866	0.108681	0.423717		PRKD2	1.09511	0.147641	0.575319
FLOT2	0.553092	0.108845	0.423925		TMEM179B	0.519625	0.14766	0.575319
TBCC	-0.869871	0.108939	0.423925		RFK	-0.87137	0.147735	0.575319
MRPS5	0.667605	0.108975	0.423925		LBR	-0.575637	0.147833	0.575367
HSPA14	-1.30777	0.10905	0.423925		IL6R	0.625916	0.148246	0.576645
SPEN	-0.487644	0.109093	0.423925		SLC10A3	-0.936912	0.148418	0.576832
MXD4	0.772128	0.109109	0.423925		BTBD2	1.00541	0.148575	0.576832
CA5B	-0.854786	0.109237	0.424179		FUS	0.396357	0.148591	0.576832
ITGB8	-4.50394	0.109471	0.424841		RPL5	-0.308476	0.148777	0.576832
COMT	0.531495	0.109589	0.42501		PSMA3	0.534964	0.148902	0.576832
CTNND1	0.758028	0.10964	0.42501		ZNF675	-1.44367	0.149118	0.576832
SINHCAF	0.547433	0.109914	0.425241		LTB4R	1.67356	0.149343	0.576832
GK	-0.659573	0.109945	0.425241		SMIM14	1.00059	0.149362	0.576832
HPS3	-0.705188	0.109974	0.425241		LRPAP1	0.543469	0.149364	0.576832
HK3	-4.25811	0.110144	0.425241		SENP2	-1.38172	0.149465	0.576832
TRIM13	-0.792592	0.110246	0.425241		PHAX	-1.2906	0.149487	0.576832
SENP6	-0.593767	0.110257	0.425241		TSC22D3	0.685566	0.149587	0.576832
RAVER1	-1.01327	0.110261	0.425241		EDRF1	-0.955675	0.149713	0.576832
FAM78A	1.53098	0.11031	0.425241		PYROXD1	0.759821	0.149739	0.576832
EIF5B	0.606336	0.110499	0.425241		TBC1D15	0.800959	0.14979	0.576832
MYH9	0.4205	0.110513	0.425241		GNL3L	1.26009	0.149895	0.576832
SMAD3	-0.703369	0.110517	0.425241		PSMA2	-0.743808	0.149971	0.576832
DNMBP	-1.42465	0.11052	0.425241		TCEAL3	-0.855028	0.150203	0.576832
ARL16	1.0547	0.110528	0.425241		METRNL	1.00552	0.150203	0.576832
ACOT9	-0.743508	0.110578	0.425241		ACOT8	1.16531	0.150228	0.576832
RARG	-0.905663	0.110783	0.425529		PER1	0.752766	0.150357	0.576832
SDHB	-0.467543	0.110784	0.425529		SLC6A6	0.670151	0.150379	0.576832
SGK3	0.854648	0.110841	0.425529		C8orf82	-0.930128	0.150485	0.576832
PSMB8	0.505333	0.111206	0.426257		STAB1	1.51271	0.150507	0.576832
TALDO1	0.434456	0.111257	0.426257		ZNF714	1.69978	0.150545	0.576832
ERGIC3	-0.424704	0.11128	0.426257		TRMT6	0.490863	0.150569	0.576832
GPBP1	-0.498597	0.111355	0.426257		FRY	-0.907533	0.150593	0.576832
SNX2	0.502273	0.111466	0.426257		CCT5	0.495585	0.150693	0.576889
EVI2A	0.584104	0.111477	0.426257		BEX2	-1.86955	0.150779	0.576894
AMD1	-0.633062	0.111662	0.426257		SBNO1	-0.624801	0.151028	0.577367
FRMD8	-0.950384	0.111677	0.426257		REPS1	-0.803595	0.151157	0.577367
POLR2A	-0.529813	0.111775	0.426257		PAIP1	-0.668218	0.151158	0.577367
DYNC1LI2	0.662069	0.111798	0.426257		CPEB4	-0.778905	0.151467	0.578116
AGO3	0.887506	0.111811	0.426257		DYNC1I2	1.17003	0.151645	0.578116
EOLA1	-1.08507	0.111872	0.426257		MACF1	0.650827	0.151647	0.578116
CHTOP	0.885723	0.111908	0.426257		CORO1A	0.450624	0.15179	0.578116
BAG6	-0.562491	0.111911	0.426257		GSTK1	0.409528	0.151818	0.578116
MIOS	-0.711482	0.112131	0.426666		NDUFS7	0.514179	0.15189	0.578116
CLCN7	-1.07581	0.112184	0.426666		PDE4DIP	-0.890098	0.151952	0.578116
CACNA2D3	1.24143	0.112208	0.426666		OLR1	-1.35194	0.152088	0.57831
MSH3	1.05117	0.112274	0.426679		TBC1D5	0.736748	0.152747	0.580489
REV1	-0.848549	0.112447	0.426912		DIAPH2	0.630673	0.153319	0.582338
PABPN1	0.480486	0.112496	0.426912		CHRAC1	-0.497774	0.153465	0.582413
FKBP8	-0.415061	0.112587	0.426912		RNF2	-1.20189	0.153511	0.582413
PYM1	-0.717233	0.112587	0.426912		CD300C	0.552895	0.153633	0.582441
FKBP3	0.77962	0.112694	0.427079		UBE2Z	0.81165	0.153727	0.582441
FBXO6	0.770235	0.112775	0.427144		HHEX	-0.611445	0.153859	0.582441
SNRPA	0.436094	0.112963	0.427618		HSF1	-0.541175	0.153912	0.582441
TM6SF1	1.20341	0.113027	0.427622		MARVELD1	1.03138	0.153948	0.582441
ZNF384	-1.0216	0.1132	0.428039		CAMLG	-0.493855	0.154113	0.582739
EDF1	0.398984	0.113378	0.428253		LRRC40	-0.962238	0.154404	0.583513
DNAJA2	-0.592855	0.113431	0.428253		PHLDA2	0.676878	0.154772	0.58458
PDE4A	-1.03374	0.113483	0.428253		TPMT	0.875526	0.154966	0.58458
CDK16	-0.618743	0.113534	0.428253		RIC1	-0.618263	0.155025	0.58458
RIC8A	-0.927047	0.113658	0.428253		SGMS2	1.29965	0.155438	0.58458
RPF1	-0.851034	0.113666	0.428253		PSMA6	0.47035	0.155448	0.58458
GALNT1	-0.709971	0.113843	0.428253		SF3A3	-0.725011	0.155649	0.58458
TRIM38	0.580327	0.113946	0.428253		ESYT2	-0.785867	0.155677	0.58458
ACP3	1.01651	0.113954	0.428253		AKAP11	1.49378	0.155683	0.58458
NOP14	-0.926479	0.114046	0.428253		TMUB1	-0.819448	0.155691	0.58458
FARS2	1.09935	0.114102	0.428253		RGCC	-0.518471	0.155731	0.58458
FRG1	-0.614176	0.114119	0.428253		MCM7	1.07174	0.155773	0.58458
KIAA2013	1.36576	0.114141	0.428253		GLT1D1	1.63064	0.155809	0.58458
IFIH1	1.21006	0.114142	0.428253		NUP214	0.502621	0.15602	0.58458
TAOK1	1.3475	0.114248	0.428285		ZNF143	1.50074	0.156036	0.58458
PSME3	0.719267	0.114277	0.428285		WDR18	0.758011	0.156137	0.58458
MSRA	-0.558376	0.114365	0.428378		INO80E	0.778367	0.156212	0.58458
NDE1	0.783828	0.114768	0.429651		GALNT6	1.2534	0.15624	0.58458
GNA12	-0.652495	0.114958	0.430126		PPP1R10	-0.931596	0.156423	0.58458
APPL1	0.424053	0.11531	0.431203		LDLR	0.856481	0.156465	0.58458
WDR20	-1.04878	0.11549	0.431394		RBL2	0.722436	0.156475	0.58458
PNPLA6	0.768471	0.115551	0.431394		FBXO25	-1.51915	0.156498	0.58458
SAFB2	0.608386	0.115552	0.431394		ELAVL1	-0.466981	0.156713	0.584943
NIPBL	-0.484027	0.115622	0.431416		NAGA	-0.803205	0.156767	0.584943
RIF1	0.86098	0.115939	0.432362		FBXL3	-0.967266	0.157068	0.585468
PITHD1	-0.579402	0.116031	0.432468		GOLIM4	-1.20958	0.157081	0.585468
PPP2CA	-0.446393	0.116234	0.432785		CRKL	-1.28227	0.157342	0.585943
ATP6V1H	-0.628024	0.116244	0.432785		RPN1	0.468362	0.157381	0.585943
CCDC126	1.04292	0.116631	0.433627		VEGFA	-0.670515	0.157664	0.58627
GSTK1	0.399309	0.116678	0.433627		FPGS	-0.628948	0.157669	0.58627
SELENOK	-0.436329	0.11668	0.433627		PTBP3	0.453694	0.157935	0.58627
NOB1	0.678092	0.116726	0.433627		CLN8	0.828602	0.157993	0.58627
GRAMD4	1.2196	0.117125	0.43468		CTSB	0.588176	0.158025	0.58627
NMD3	-0.685588	0.117138	0.43468		HSPA8	-0.379806	0.158099	0.58627
MCUB	-0.471068	0.117439	0.435439		ABR	0.733605	0.158131	0.58627
NFAT5	-0.595605	0.117471	0.435439		HDAC9	0.899718	0.158203	0.58627
CISD3	0.994509	0.117588	0.435616		NELFA	-0.846289	0.158279	0.58627
NRARP	-1.4041	0.117647	0.435616		KRTCAP2	0.49311	0.158334	0.58627
CORO1C	0.636324	0.117736	0.435708		PRPF39	-1.24056	0.158433	0.586315
MRPL45	-0.74277	0.117957	0.436098		NDUFS5	0.453197	0.158759	0.586709
DENND1B	0.527678	0.117998	0.436098		GLRX	0.529523	0.158774	0.586709
TENT4B	-0.655185	0.118041	0.436098		MTRNR2L12	-1.88088	0.158799	0.586709
RPL3	-0.301228	0.11818	0.436098		IFRD2	-1.02419	0.158893	0.586736
CCDC85B	-0.450137	0.11822	0.436098		MRPL47	-0.516609	0.159003	0.586822
MRPL14	0.686738	0.118228	0.436098		SIRT2	-0.654811	0.159201	0.587232
CSF2RA	-0.507069	0.118372	0.436267		MT-CO3	0.454827	0.159407	0.587261
RHOQ	0.732984	0.11845	0.436267		PPP4R3A	-0.579285	0.159445	0.587261
GET3	0.564509	0.118467	0.436267		DESI1	-0.815493	0.159469	0.587261
HSPB1	0.486513	0.11865	0.436476		SDCBP	0.554378	0.159751	0.587714
H3-3A	-0.304144	0.118652	0.436476		TTC14	0.762322	0.159765	0.587714
CHMP1B	-0.45194	0.118807	0.436616		MRPS21	0.506366	0.159912	0.587925
TRMT1	0.515416	0.118825	0.436616		USF3	-0.836932	0.159996	0.587925
RAF1	-0.651887	0.118884	0.436616		GORASP2	-0.823358	0.160292	0.588371
MEFV	1.61754	0.118962	0.436665		SMC6	0.896546	0.160329	0.588371
SMARCD1	-0.760817	0.119139	0.43708		CLECL1	-1.41819	0.160378	0.588371
PFDN5	-0.319358	0.119359	0.437648		ERO1A	-0.867796	0.160914	0.588593
HLA-DMB	0.387867	0.119482	0.437865		PHACTR4	-0.744781	0.161155	0.588593
UBE2L6	0.550404	0.119604	0.438075		POLDIP2	-0.900549	0.161162	0.588593
EGLN1	-0.854366	0.119695	0.438172		GRWD1	1.43657	0.161169	0.588593
ARPC3	0.335038	0.119949	0.438862		ZNHIT3	-0.709898	0.161179	0.588593
ZNF277	-0.740792	0.120116	0.439098		SNN	0.72648	0.161214	0.588593
TENT2	-0.580947	0.120191	0.439098		LTC4S	-0.930124	0.161238	0.588593
PA2G4	0.449876	0.120208	0.439098		MPST	-0.57663	0.161302	0.588593
KEAP1	0.901586	0.120659	0.440509		CYTIP	-0.63814	0.161331	0.588593
USP32	1.07721	0.120785	0.440731		RAB29	0.861837	0.161406	0.588593
ZNF207	0.407251	0.120865	0.440787		RC3H1	-0.49898	0.161563	0.588593
RPS6KA3	0.752582	0.121052	0.441125		WIPI1	-0.773609	0.161605	0.588593
EBNA1BP2	1.1205	0.121088	0.441125		UQCRC1	0.507766	0.161667	0.588593
TRPM4	1.0069	0.121484	0.441635		GLUD1	-0.490267	0.161816	0.588593
COX7B	0.401196	0.121503	0.441635		C1GALT1	-0.901547	0.162016	0.588593
RBL2	0.796277	0.121535	0.441635		VPS28	0.52194	0.162044	0.588593
CNST	-0.699619	0.121575	0.441635		GMNN	-1.50207	0.162059	0.588593
ARIH2	-0.417183	0.121604	0.441635		RHOQ	0.653886	0.162141	0.588593
BRD9	0.807898	0.121619	0.441635		ITGAV	-1.54541	0.162231	0.588593
ARFIP1	-1.13225	0.121825	0.442146		TIMM10B	1.23343	0.162289	0.588593
RASA4	-0.746624	0.121931	0.442294		MANBA	-0.507312	0.162362	0.588593
MIER2	0.858943	0.122199	0.443029		XAF1	0.820194	0.162404	0.588593
RWDD1	-0.41591	0.122321	0.443233		WDR74	-0.561051	0.162436	0.588593
ATP6V0B	-0.361717	0.122641	0.444042		SON	0.360876	0.16256	0.588725
DTWD1	-2.29214	0.122703	0.444042		DDX39A	0.430567	0.163031	0.589468
PLAA	0.649812	0.122741	0.444042		ZNF22	0.721812	0.163143	0.589468
ZBTB20	1.33086	0.122935	0.444506		DCTN2	-0.68147	0.163326	0.589468
RSL24D1	-0.396895	0.123186	0.445178		GABARAP	0.387194	0.163353	0.589468
ARF3	0.459679	0.123275	0.445262		CDK2AP2	0.740298	0.163498	0.589468
REC8	0.863045	0.123569	0.446086		ITPRIP	-0.710632	0.163524	0.589468
UBE2G1	-0.618215	0.123701	0.446325		ELOB	0.415769	0.163525	0.589468
SORBS3	-0.741678	0.123773	0.446345		RAB8A	0.446112	0.163534	0.589468
SP3	-0.51848	0.123851	0.446391		HMGN3	0.416092	0.163548	0.589468
SERPINB1	-0.389463	0.123985	0.446582		HOTAIRM1	-0.514423	0.163817	0.589639
RBBP7	-0.585143	0.124036	0.446582		ATG16L2	0.602861	0.163862	0.589639
ACLY	0.920146	0.124128	0.446674		ASB7	-1.02746	0.163916	0.589639
BCAR3	-2.49658	0.12425	0.446762		RABGAP1L	0.871328	0.164017	0.589639
NEK1	-0.966853	0.124347	0.446762		XAB2	-0.81425	0.16408	0.589639
TMF1	-0.506193	0.12435	0.446762		ENSG00000275740	-1.2928	0.164223	0.589639
TBC1D15	-0.887311	0.12446	0.446921		COX7C	0.353273	0.164223	0.589639
SLC17A9	-1.21011	0.124562	0.447051		NFU1	-0.933352	0.164291	0.589639
YWHAH	-0.498862	0.124675	0.44722		MRPL45	-0.618183	0.164431	0.58964
ZBTB44	1.08339	0.124779	0.447357		GOT2	-0.918421	0.164466	0.58964
PANK3	1.10736	0.124875	0.447464		GLCE	1.56852	0.164772	0.590281
RNF187	-0.609947	0.125138	0.448169		CFD	1.04711	0.164819	0.590281
COX7C	0.342304	0.125422	0.448897		ZNF267	-0.481512	0.164981	0.590551
RMDN1	0.745999	0.125474	0.448897		RNF7	0.380151	0.165197	0.59101
GABBR1	1.2844	0.125582	0.449047		MRPS17	0.903397	0.16562	0.592213
CMTM7	-0.543013	0.125659	0.449086		EFNB1	-1.0752	0.166258	0.593666
IFI35	1.27941	0.125804	0.449365		MT-ATP8	-0.322084	0.166311	0.593666
FLI1	-0.736576	0.125944	0.449631		PPP1CA	0.389874	0.166326	0.593666
GNL1	-0.807132	0.126025	0.449682		THG1L	-0.851324	0.166414	0.593666
SYPL1	-0.596975	0.126199	0.450067		TARBP2	-0.988905	0.166474	0.593666
ENSG00000261526	-0.826294	0.126508	0.450672		RFNG	1.19872	0.166552	0.593666
VEGFB	1.48784	0.126656	0.450672		ATP6V1H	-0.567748	0.166643	0.593678
RNASEH2C	0.665539	0.126666	0.450672		SMAD7	0.919984	0.166816	0.59398
OCIAD2	-0.838794	0.126692	0.450672		PSME1	0.384058	0.1671	0.594607
PRNP	-0.438896	0.126702	0.450672		TYK2	0.57792	0.167167	0.594607
AMZ2	-0.764247	0.126877	0.450903		S100A12	1.6599	0.167425	0.595042
ZNF652	0.76787	0.1269	0.450903		CPNE3	-0.560818	0.167471	0.595042
PDLIM1	-0.485184	0.127621	0.453229		PMAIP1	-0.538743	0.167647	0.595042
TBRG1	0.60922	0.127697	0.453232		BRMS1	-0.589384	0.167665	0.595042
CHMP2A	0.494366	0.127756	0.453232		OGT	0.697991	0.167729	0.595042
RHOT1	-0.819224	0.127882	0.453443		BTG2	-0.452333	0.167963	0.595452
ANXA11	-0.426043	0.128205	0.454333		AAAS	1.0746	0.16802	0.595452
LIMK1	1.11276	0.128311	0.454333		MED14OS	-1.52632	0.168196	0.59569
PTCD3	1.18059	0.128358	0.454333		IGBP1	-0.394911	0.168263	0.59569
SENP5	-0.755512	0.128662	0.454333		BCKDHA	-0.574338	0.168518	0.596279
PLSCR1	-0.399455	0.128689	0.454333		DDX56	1.18894	0.168722	0.59669
A1BG	-0.539354	0.128702	0.454333		RALB	0.806259	0.168874	0.596774
SP2	-1.74209	0.128703	0.454333		TMEM176A	2.10222	0.169002	0.596774
GMEB1	-0.666433	0.128754	0.454333		RAB2A	0.391266	0.16901	0.596774
SLU7	-0.517529	0.128783	0.454333		KDM4C	-0.564963	0.169161	0.59684
PMM1	0.767399	0.128905	0.454333		RPS23	-0.323969	0.169204	0.59684
ICAM2	1.05692	0.128922	0.454333		PARP9	0.879934	0.169544	0.597402
RAB1B	0.498911	0.128938	0.454333		UBAC1	-0.552863	0.169638	0.597402
ATG14	-0.642276	0.129493	0.455879		PHF19	-0.938379	0.169701	0.597402
ITCH	-0.691258	0.129532	0.455879		HDAC7	0.797837	0.169717	0.597402
CUEDC2	0.619671	0.129578	0.455879		S100A10	0.379085	0.169967	0.597747
DCAF5	-0.77152	0.129676	0.455985		LIG3	1.12373	0.169991	0.597747
TNFRSF10B	-0.584189	0.129882	0.456474		PLEKHJ1	0.706038	0.17016	0.598029
SCAMP3	0.633032	0.130211	0.457394		RABIF	0.703812	0.170397	0.598029
IFRD1	-0.545073	0.13044	0.457958		SGSH	0.659166	0.170482	0.598029
DPP8	0.67909	0.130866	0.45875		CRIPT	0.985508	0.170483	0.598029
ARMCX3	0.868814	0.1309	0.45875		CNOT2	-0.494089	0.170512	0.598029
TMEM62	-0.909298	0.130965	0.45875		HDDC3	0.997155	0.170749	0.59855
FRS2	-1.16253	0.130973	0.45875		MTDH	0.434253	0.170921	0.598843
THUMPD3-AS1	0.837017	0.131053	0.45875		SDF2	-0.776693	0.171081	0.598843
CALCOCO2	0.579049	0.131106	0.45875		CACUL1	-0.620697	0.171098	0.598843
MPP1	-0.761081	0.131139	0.45875		TOPBP1	-1.18113	0.171545	0.599763
ABRACL	0.477158	0.131258	0.45893		ZNF24	0.516619	0.17158	0.599763
RLF	-0.574899	0.131954	0.461124		RRS1	1.18207	0.171814	0.599763
CSDE1	-0.37692	0.132286	0.462046		ELF4	-0.40844	0.171817	0.599763
PDCD4	-0.737552	0.132355	0.462048		POMZP3	-0.882509	0.171959	0.599763
PRKAG2	-0.622388	0.132583	0.462318		SETD2	-0.457789	0.172003	0.599763
ASXL2	1.07637	0.132614	0.462318		FBXO33	-1.14573	0.172061	0.599763
KIAA1191	-0.861434	0.132665	0.462318		TNRC6B	0.679493	0.172117	0.599763
PEDS1	-0.677511	0.132705	0.462318		SLC25A36	-0.500706	0.172157	0.599763
ERO1A	-0.815992	0.133158	0.463522		DAPP1	-0.655439	0.172358	0.600046
ST3GAL5	-1.30955	0.133202	0.463522		KCNE3	0.909993	0.172416	0.600046
ZNF385A	-0.390809	0.133256	0.463522		IPO9	1.37147	0.172631	0.600383
PARP9	0.802807	0.133351	0.46354		ANKLE2	-0.436306	0.17269	0.600383
MAP3K21	1.56064	0.133442	0.46354		AGPAT5	1.68749	0.172851	0.600479
PSIP1	-0.556221	0.133532	0.46354		PRKAG2-AS1	-0.800652	0.172974	0.600479
YIPF5	-0.810712	0.133583	0.46354		COPS4	-0.706472	0.172983	0.600479
KLF5	-4.22775	0.133695	0.46354		WNK1	0.737319	0.173279	0.60108
IL1R2	0.626707	0.133865	0.46354		SKA2	1.15495	0.173334	0.60108
TBP	0.786865	0.133873	0.46354		TPM3	0.320952	0.173637	0.601824
RHOC	0.466278	0.133887	0.46354		LYL1	0.760852	0.17376	0.60194
HSD17B10	0.497941	0.134119	0.46354		NUDT3	0.585454	0.173871	0.602017
CYLD	-0.437787	0.134166	0.46354		GALNT3	-0.799739	0.174123	0.60242
INSIG1	-0.642372	0.134169	0.46354		PHF5A	-0.583027	0.174165	0.60242
KPNA6	0.66474	0.134243	0.46354		NSMF	-1.0444	0.174288	0.602538
VPS36	0.66474	0.134243	0.46354		MED23	-0.840437	0.174903	0.603848
RPS29	0.318983	0.134261	0.46354		TMEM154	0.679868	0.174975	0.603848
TCEA3	0.887468	0.134292	0.46354		GMEB2	-0.816133	0.175112	0.603848
LMNB1	0.719822	0.134356	0.46354		RFX5	1.17553	0.175112	0.603848
SIAH2	-0.851836	0.13448	0.463734		ASAH1	0.544143	0.175112	0.603848
FAM120A	0.593293	0.135028	0.465388		CHCHD1	0.630189	0.175245	0.603946
RASSF5	-0.399085	0.135264	0.465868		ZDHHC1	-1.14525	0.175325	0.603946
RABEP1	0.792196	0.135345	0.465868		ENSG00000275441	-1.36051	0.175436	0.603946
THAP12	-0.922909	0.135374	0.465868		GOLGA2	0.905701	0.175497	0.603946
UBE2I	0.395176	0.135644	0.466339		KIAA0513	1.64678	0.175799	0.604678
DUSP4	-3.53186	0.135688	0.466339		DUSP11	-0.705986	0.176026	0.604945
HERPUD2	-0.647716	0.135771	0.466339		ZRSR2	-0.773394	0.17616	0.604945
BCL2L11	-0.647073	0.135786	0.466339		SUN2	0.475961	0.176219	0.604945
JUP	1.05108	0.136031	0.466944		IDS	-0.376572	0.176234	0.604945
GMIP	0.68049	0.136189	0.467249		MICAL2	1.12021	0.176559	0.605519
COMMD10	1.0446	0.136334	0.467511		TMED5	0.448588	0.17658	0.605519
LTBR	0.564701	0.136603	0.468196		GAPDH	-0.312111	0.176713	0.60567
PPP4R2	-0.496873	0.136763	0.468359		KLF5	-1.64415	0.17689	0.605957
GMPS	-0.696697	0.136828	0.468359		METTL21A	1.29953	0.176987	0.605957
CNPPD1	-0.387491	0.136858	0.468359		HEBP1	0.502074	0.177081	0.605957
UGCG	0.591432	0.136928	0.468362		LIMS1	0.451724	0.177192	0.605957
CTDNEP1	0.648257	0.137096	0.468578		EID2	1.22807	0.177244	0.605957
TMEM242	-0.753443	0.137167	0.468578		SLC20A2	1.23191	0.177387	0.60614
TACC1	-0.424054	0.137233	0.468578		CNPY3	0.412211	0.177705	0.606429
GPR141	-1.75571	0.137298	0.468578		PGK1	0.404545	0.177721	0.606429
EXOC1	0.933997	0.137374	0.468578		CHIC2	-0.486084	0.177755	0.606429
PHTF2	-0.648962	0.137514	0.468578		MARCHF5	-1.14468	0.17783	0.606429
ARNT	-1.09552	0.137545	0.468578		MARCHF6	-0.875756	0.178132	0.606898
KLHDC10	-1.09552	0.137545	0.468578		LEPROT	0.529608	0.178236	0.606898
USF1	0.662934	0.137775	0.469129		CHST15	1.69916	0.178277	0.606898
UNC50	-0.899047	0.137864	0.469143		BCL11A	-0.716772	0.178325	0.606898
NFE2	1.88706	0.138011	0.469143		ECHDC3	1.60014	0.178422	0.606923
AP1G2	0.793554	0.138014	0.469143		WDFY4	0.72432	0.17882	0.607971
PLEKHF2	-0.706426	0.138056	0.469143		MIA2	-0.996474	0.179028	0.608372
LYZ	-0.266622	0.138257	0.469589		TRIM21	1.25129	0.179148	0.608476
DNAJC21	0.706736	0.13847	0.469765		RAB24	0.468421	0.179454	0.609207
EMC3	-0.47051	0.138492	0.469765		AGO4	0.796199	0.179716	0.609613
[truncated: 4,779 more rows]

## Sheet: Dataset 2 DEGs in DC2 and DC3
DATASET 2 (Arunachalam et al. 2020)
DEGs in cDC1s COVID-19 vs Healthy					DEGs in DC2s COVID-19 vs Healthy					DEGs in DC3s COVID-19 vs Healthy
gene	logFC	PValue	FDR		gene	logFC	PValue	FDR		gene	logFC	PValue	FDR
IGLC3	8.35634	9.96712e-11	6.69591e-07		JCHAIN	4.60763	1.28976e-10	8.6646e-07		TYMP	1.37956	2.52918e-07	0.0016991
IGLC2	6.1181	4.47839e-10	1.50429e-06		IGLC3	6.57711	9.64108e-07	0.00323844		MS4A6A	-1.4491	5.38864e-07	0.00181005
IGHA1	4.58076	7.85467e-10	1.75892e-06		RPL10	-0.789769	1.11588e-05	0.024224		IGLC2	5.42824	1.83244e-06	0.00410343
JCHAIN	5.75668	2.25722e-08	3.791e-05		EEF1A1	-0.679624	2.19904e-05	0.024224		EEF1B2	-1.12105	8.89199e-06	0.0149341
EPSTI1	2.17937	3.88707e-08	4.7158e-05		RPLP1	-0.728335	2.65043e-05	0.024224		IFITM3	4.76128	1.42117e-05	0.0155636
IGHM	7.2076	4.21179e-08	4.7158e-05		RPL13	-0.710252	2.86797e-05	0.024224		RPLP0	-1.04841	1.60666e-05	0.0155636
IFI44	4.93014	1.10519e-07	0.000106066		SEC11A	-0.923697	2.94278e-05	0.024224		EEF2	-0.888114	1.94594e-05	0.0155636
XAF1	2.89441	3.54049e-07	0.000297313		IGHA1	4.90023	3.95747e-05	0.024224		GMPR	4.65203	1.98862e-05	0.0155636
SP110	1.64969	4.27495e-07	0.000319101		EEF1B2	-0.942766	4.67474e-05	0.024224		QARS	-1.14458	2.08503e-05	0.0155636
PARP9	2.85145	2.43005e-06	0.00163251		HLA-DPB1	-0.915187	4.71418e-05	0.024224		IGLC3	6.01666	2.44557e-05	0.0164218
LY6E	2.18581	4.43305e-06	0.00270738		RPS3A	-0.753758	4.90492e-05	0.024224		EEF1A1	-0.745569	2.86281e-05	0.0164218
USP18	4.12646	1.53791e-05	0.00860971		RPS12	-0.598576	4.93853e-05	0.024224		NUP214	-1.0173	3.15673e-05	0.0164218
BRI3	-1.40439	1.78633e-05	0.00923122		RPLP0	-0.891543	5.1768e-05	0.024224		RPLP1	-0.826281	3.17779e-05	0.0164218
OAS2	2.44799	2.6329e-05	0.0126342		RPS27A	-0.69471	6.03682e-05	0.024224		EIF3F	-0.808855	3.45033e-05	0.0165567
SAMD9L	2.39328	3.76552e-05	0.0168645		RPS8	-0.694339	6.94296e-05	0.024224		RPL10	-0.817801	3.76915e-05	0.016647
EIF2AK2	1.74504	4.98947e-05	0.0209495		RPL29	-0.593184	7.29724e-05	0.024224		CD36	-0.804389	3.96474e-05	0.016647
LAP3	1.03008	5.57273e-05	0.0218838		NCKAP5	-3.56521	7.35188e-05	0.024224		HSH2D	1.28	4.7207e-05	0.0186551
RPS11	-0.920595	5.86346e-05	0.0218838		HLA-DPA1	-0.83237	7.526e-05	0.024224		BLVRA	1.02645	5.67966e-05	0.0202212
CD81	-1.59656	0.000115094	0.0401848		MZB1	3.69094	7.59863e-05	0.024224		LY6E	2.4682	6.89026e-05	0.0202212
RPS20	-0.986616	0.000119633	0.0401848		RPL3	-0.825528	7.67105e-05	0.024224		PLSCR1	1.55018	7.03681e-05	0.0202212
RNPEPL1	-1.50831	0.000136474	0.0409313		SUSD3	-1.17267	7.83535e-05	0.024224		RPL3	-0.911987	7.08525e-05	0.0202212
GNLY	2.3884	0.000138961	0.0409313		SNHG8	-0.897057	8.7741e-05	0.024224		RPL5	-0.811732	7.24273e-05	0.0202212
RPS18	-0.745903	0.000140134	0.0409313		RPS2	-0.692026	8.91677e-05	0.024224		EIF3L	-1.00027	7.27071e-05	0.0202212
PARP14	1.55396	0.000148257	0.0414997		RPS6	-0.756931	8.95059e-05	0.024224		IGHA1	5.6427	7.5347e-05	0.0202212
KLF10	1.16167	0.000179424	0.0482149		IGHG3	4.66924	9.01458e-05	0.024224		RHOQ	-0.962364	8.04228e-05	0.0202212
RPL13A	-0.842631	0.000196859	0.0508654		IFITM3	4.36562	9.92345e-05	0.0243398		RPS12	-0.649052	8.40971e-05	0.0202212
UBE2L6	1.54507	0.000228866	0.0569452		IMPDH2	-0.921978	9.93273e-05	0.0243398		CDK11A	1.04139	8.41568e-05	0.0202212
FCER1A	-2.75893	0.00030314	0.072732		CD5	1.69768	0.000104544	0.0243398		RPS27A	-0.764175	8.86241e-05	0.0202212
PIM3	1.2666	0.000405848	0.0855723		RPL19	-0.567253	0.000109968	0.0243398		RPSA	-0.682409	8.9665e-05	0.0202212
IRF7	2.26535	0.00041939	0.0855723		RPS18	-0.734515	0.000111011	0.0243398		MT2A	1.88655	9.36379e-05	0.0202212
AXL	4.31674	0.000429583	0.0855723		RNASE2	2.62029	0.000112315	0.0243398		RPS8	-0.838269	9.60224e-05	0.0202212
GMPR	1.99303	0.000441602	0.0855723		TOMM7	-0.896809	0.00013397	0.0267273		CALR	0.74582	9.85121e-05	0.0202212
RPL23	-0.811126	0.000469018	0.0855723		IFI27	12.4323	0.000134313	0.0267273		IGBP1	-0.716268	9.94096e-05	0.0202212
TSPO	-0.81478	0.000469232	0.0855723		RPL18A	-0.568088	0.000138231	0.0267273		EIF3M	-0.624303	0.00010234	0.0202212
IMPDH2	-1.22927	0.000475948	0.0855723		AC010642.2	-1.23721	0.000139246	0.0267273		IFITM2	1.90983	0.000113399	0.0212692
AKT1	-1.63232	0.00048662	0.0855723		RPL5	-0.654985	0.000151979	0.0283609		RPS3A	-0.839958	0.00011464	0.0212692
MARCKS	-1.60365	0.000494378	0.0855723		MT1X	1.16648	0.000161999	0.0294138		EIF3E	-0.711927	0.000117503	0.0212692
SLC2A3	-1.95996	0.000501636	0.0855723		QARS	-0.81895	0.000174291	0.0307912		SH3BP5	0.75742	0.000120308	0.0212692
TRIM69	1.63626	0.000508266	0.0855723		IFI44L	5.98608	0.000182037	0.0307912		BRI3	-0.89239	0.000126598	0.0218074
PKN1	-1.17584	0.000514643	0.0855723		RPL9	-0.70312	0.000183335	0.0307912		RPL18A	-0.653539	0.000132851	0.0223123
RPS6	-0.679848	0.000531212	0.0855723		RPL4	-0.557296	0.000191975	0.0310086		SDF2L1	0.785107	0.000138373	0.0224601
RPS14	-0.729346	0.0005386	0.0855723		RPL6	-0.635779	0.000193862	0.0310086		RPL4	-0.693787	0.000140417	0.0224601
RPL27A	-0.988277	0.00055726	0.0855723		TPT1	-0.643235	0.000203777	0.0318365		IFI27	8.25388	0.000145674	0.0227591
RPL29	-0.694256	0.000560462	0.0855723		EIF3M	-0.662662	0.000231024	0.0341318		TRIM14	1.11197	0.000151432	0.0230055
RPLP1	-0.626263	0.000602992	0.09002		CEBPA	-1.08877	0.000233577	0.0341318		IFI44L	4.84209	0.000159449	0.0230055
IFITM1	3.14807	0.000682647	0.0996961		TNFRSF21	2.48766	0.000239738	0.0341318		RPS2	-0.781863	0.000160482	0.0230055
FYB1	-1.46936	0.000739396	0.101297		RPS5	-0.6327	0.000240312	0.0341318		NOP53	-0.743174	0.000160949	0.0230055
PPA1	0.776154	0.000744287	0.101297		IGHG1	5.40187	0.000243871	0.0341318		CACNA2D3	-1.06392	0.000178359	0.0249628
RPL13	-0.664684	0.000751557	0.101297		MED23	1.18512	0.000260198	0.0350347		CUL1	1.27362	0.00019644	0.0263284
HESX1	4.08891	0.000753923	0.101297		RPS14	-0.739574	0.000260752	0.0350347		RPS6	-0.808378	0.000198434	0.0263284
TGFBI	-0.882114	0.000794618	0.10331		FBL	-0.669891	0.000296665	0.0378576		RPS3	-0.723872	0.000202032	0.0263284
C6orf48	-0.965301	0.000799661	0.10331		GLIPR2	0.556606	0.000304132	0.0378576		IFI44	2.56328	0.000203792	0.0263284
ALYREF	-1.37316	0.000919765	0.112831		PFDN5	-0.566692	0.000306731	0.0378576		RPL13	-0.712287	0.000226515	0.0279947
JAML	-1.06811	0.00092015	0.112831		EPSTI1	2.17821	0.000309181	0.0378576		RPL7A	-0.717749	0.000226554	0.0279947
MX1	2.90286	0.000935053	0.112831		RPS23	-0.655663	0.000310296	0.0378576		RPS23	-0.691193	0.000229192	0.0279947
CCL3	-1.95322	0.000945752	0.112831		SIGLEC1	3.76301	0.000315574	0.0378576		SPAG7	-0.690091	0.00023618	0.0279982
RPL23A	-0.663698	0.000978703	0.112831		ARHGAP22	-1.69241	0.000323431	0.0381195		RPL29	-0.636266	0.000237622	0.0279982
STK11	-1.8221	0.000986009	0.112831		IGLC2	4.30019	0.000331671	0.0384166		IGKC	4.28102	0.000241723	0.0279982
RPS3A	-0.653284	0.000990928	0.112831		RPL18	-0.556181	0.000351187	0.0388624		SWAP70	0.801656	0.000268052	0.0295594
RPL3	-0.680143	0.00105486	0.113228		SHISA5	0.852871	0.000354951	0.0388624		XAF1	2.00022	0.000268298	0.0295594
RPS12	-0.653468	0.0010634	0.113228		TYMP	1.10427	0.000358511	0.0388624		HLA-DPB1	-0.724787	0.000268882	0.0295594
DYRK2	-1.57004	0.00107299	0.113228		C19orf66	1.31157	0.000358659	0.0388624		TOMM7	-0.869401	0.000272801	0.0295594
RPL7A	-0.643145	0.00107648	0.113228		RPS3	-0.543649	0.000371799	0.0395244		UXT	-0.624185	0.000280841	0.0299475
TYMP	0.831518	0.00107868	0.113228		RPL10A	-0.635353	0.000376534	0.0395244		MKI67	2.72826	0.000285954	0.0300162
ZNF880	-2.25888	0.00112511	0.114786		WAC-AS1	-1.00249	0.000389221	0.039686		ZFP36L1	-0.836541	0.000301445	0.0311555
METRNL	-1.48376	0.00113463	0.114786		RPL15	-0.600388	0.000389889	0.039686		PSME2	0.721998	0.00030663	0.0312113
TIMP2	-1.21002	0.00114479	0.114786		STAT2	1.04004	0.000423959	0.0425098		PTRHD1	-0.689902	0.00035195	0.0352895
IFI44L	5.76169	0.00119651	0.11541		IFI44	2.98601	0.000439524	0.0434224		STAT3	0.664013	0.000370263	0.035788
RPS2	-0.648308	0.001199	0.11541		RPS24	-0.592274	0.000449582	0.043755		CD2AP	1.32447	0.000375602	0.035788
RPLP0	-0.705758	0.00120254	0.11541		RPL32	-0.502402	0.000456327	0.043755		EIF4B	-0.849031	0.000380026	0.035788
EEF1B2	-0.654277	0.00124989	0.118153		PLSCR1	1.16958	0.000463421	0.043755		RPL10A	-0.690894	0.000382155	0.035788
TMEM191B	-1.59643	0.0012663	0.118153		RPSA	-0.508301	0.000468943	0.043755		HSCB	-0.81951	0.000383557	0.035788
VMO1	2.43383	0.0012884	0.118568		RPS11	-0.941977	0.000480006	0.0437893		RPS18	-0.713632	0.000390404	0.0359278
RSAD2	4.96296	0.0013315	0.119953		RPL7A	-0.607866	0.000482347	0.0437893		BST2	0.955846	0.000404001	0.0366768
RPL7	-0.690632	0.00133917	0.119953		RPL23A	-0.666357	0.000513114	0.0459614		STAT1	1.45834	0.000413234	0.0370147
PHF11	0.989155	0.00136242	0.120431		RPS16	-0.584246	0.000538974	0.0476424		ADAR	0.982345	0.000421188	0.0372308
ZNRF2	-1.59223	0.00138717	0.121026		STAT3	0.578657	0.000547785	0.0477925		EIF1B	-0.63525	0.000434818	0.0374285
OAS3	2.58163	0.00145114	0.124984		RPL8	-0.52269	0.00055493	0.0477952		SNHG8	-0.841097	0.00043956	0.0374285
RPL24	-0.649407	0.00148122	0.125328		TSEN54	1.08834	0.000595258	0.0505949		SMCHD1	0.955991	0.000447294	0.0374285
MT-ND1	-0.63412	0.00149269	0.125328		CD207	-2.70385	0.0006025	0.0505949		CCNG1	-0.855344	0.00044739	0.0374285
IGHG1	5.97474	0.0015111	0.125328		HIST1H1C	1.2232	0.000642245	0.0528175		IFI6	3.45968	0.000451282	0.0374285
ATP5F1A	-0.70314	0.00159102	0.129145		EIF3L	-0.814456	0.000644691	0.0528175		SP140	1.6228	0.000475154	0.0389279
EVA1B	1.86435	0.00159557	0.129145		RPS7	-0.630158	0.000655099	0.0530235		HEBP2	-0.66888	0.000486193	0.0393524
MTFMT	1.95357	0.00164456	0.129611		RPL26	-0.507697	0.000664278	0.0531264		MPST	-0.844784	0.000515083	0.0411944
ELP5	-1.25381	0.00164537	0.129611		GMPR	4.29644	0.000715953	0.0565856		CD226	1.75298	0.000543426	0.0429498
COX5A	0.744149	0.00167302	0.129611		NACA	-0.497409	0.000745086	0.0575647		HIF1A	0.742478	0.000551089	0.0430491
SEPHS2	0.879422	0.001681	0.129611		HIF1A	0.755886	0.000745479	0.0575647		RPL15	-0.69638	0.000576996	0.0433133
SGK1	-1.07338	0.00170904	0.129611		RPL21	-0.65825	0.000802543	0.0612669		IGHG1	5.6413	0.0005776	0.0433133
NFKB1	-1.22463	0.00171708	0.129611		TMEM18	-0.643851	0.000824241	0.0615183		RPL9	-0.710563	0.000579964	0.0433133
SKA2	1.40374	0.00173807	0.129737		ZFP36L1	-0.848119	0.000829902	0.0615183		CDC42EP3	-0.786605	0.000580261	0.0433133
IGHG3	5.25709	0.00185784	0.137154		ADAR	0.899152	0.000846117	0.0615183		RPS15A	-0.550514	0.00061804	0.0452189
IFI35	1.10074	0.0019521	0.1392		MT2A	1.98024	0.000848485	0.0615183		RPS14	-0.741685	0.000622826	0.0452189
HMOX1	1.12586	0.00196034	0.1392		NDUFAF8	-0.681882	0.000856723	0.0615183		RPS7	-0.687382	0.000625984	0.0452189
RPS23	-0.590533	0.00199087	0.1392		OLFM1	-4.45296	0.000866128	0.0615183		TPT1	-0.636815	0.000634631	0.0453559
RPL9	-0.603919	0.0019953	0.1392		HLA-DRA	-0.550264	0.000869938	0.0615183		HIST1H2AC	2.18701	0.000651738	0.0454336
BST2	0.718028	0.00199686	0.1392		TUBA1A	-0.533794	0.000903237	0.0630977		RPL19	-0.60083	0.000653086	0.0454336
IGHG4	5.3829	0.00200988	0.1392		HIST1H2AC	1.4294	0.000914289	0.0630977		RPL6	-0.691314	0.000662521	0.0454336
IFIH1	1.51256	0.00205694	0.139562		SLC25A5	-0.556399	0.000920448	0.0630977		SEC11A	-0.764528	0.000662771	0.0454336
CMPK2	1.5173	0.00209228	0.139562		PPA2	-0.719926	0.000930319	0.0631301		DDX60L	1.45028	0.000681041	0.0457971
NOP53	-0.762673	0.00209841	0.139562		PARP14	1.24325	0.000953926	0.0635947		RPL23	-1.16015	0.000681708	0.0457971
IGKC	5.84009	0.00211246	0.139562		EIF3F	-0.606715	0.000960811	0.0635947		CD84	-1.05325	0.000703914	0.0465765
MZT2B	-0.677586	0.00211898	0.139562		ARHGEF3	1.43242	0.000965564	0.0635947		FCGRT	-0.632356	0.000717761	0.0465765
RHOQ	-1.47495	0.00216521	0.141222		SAMD4A	1.92703	0.000986375	0.0641495		ID1	-1.05134	0.00071956	0.0465765
EREG	-3.31295	0.00234269	0.151168		UNC93B1	0.555804	0.000993086	0.0641495		SCPEP1	-0.629456	0.000721041	0.0465765
MZB1	3.32642	0.00237729	0.151168		LILRB1	0.853559	0.00101222	0.064763		MRFAP1	-0.723177	0.000734441	0.0469902
MIR4435-2HG	0.977083	0.00239436	0.151168		RPS13	-0.433027	0.00104039	0.0659373		PFDN5	-0.627998	0.00077864	0.0493482
CST7	2.02896	0.0024077	0.151168		EIF3E	-0.571154	0.00106311	0.0662696		HLA-DPA1	-0.621729	0.000797024	0.0493877
RPL27	-0.650171	0.00259837	0.161628		RPL23	-0.976359	0.00106536	0.0662696		RPL7	-0.883272	0.000799547	0.0493877
VCPIP1	1.21122	0.00263367	0.162321		RPS15A	-0.457905	0.00110972	0.068113		RPL8	-0.60059	0.000807653	0.0493877
IFITM2	2.02446	0.00267337	0.16235		RPL34	-0.571314	0.00111528	0.068113		AC010642.2	-1.20748	0.000808671	0.0493877
RPL19	-0.587438	0.00268248	0.16235		KIF22	-0.962384	0.00113528	0.0681456		LMO4	-0.607037	0.000820825	0.0494094
ATP6V1A	1.27747	0.00273346	0.162629		IFITM2	1.50418	0.0011361	0.0681456		PFKP	1.20428	0.000823735	0.0494094
RPL18A	-0.581808	0.0027594	0.162629		NOP53	-0.645262	0.0012216	0.0701783		RPS16	-0.596946	0.000852024	0.0502996
CLNS1A	-0.804952	0.0027597	0.162629		OASL	3.15004	0.00123205	0.0701783		RPL23A	-0.650493	0.000853551	0.0502996
KPNB1	-0.988163	0.00279661	0.163371		RPL11	-0.468508	0.0012339	0.0701783		FKBP11	1.36255	0.000867737	0.0506909
VCAN	-4.00195	0.00283911	0.164424		IFIT2	1.50842	0.00123833	0.0701783		PTPN1	0.744566	0.00092694	0.0536826
RPL10A	-0.589757	0.00306449	0.175959		BRI3	-0.729524	0.00124056	0.0701783		SIGLEC1	4.391	0.000938673	0.0538975
EIF3K	-0.617925	0.00315235	0.17947		TESC	-1.46792	0.00124308	0.0701783		ITGAE	-0.801365	0.000961694	0.0540737
TRIP4	1.76706	0.00318082	0.179569		UHRF2	0.923668	0.00124311	0.0701783		IRF7	2.08697	0.000962561	0.0540737
FBL	-0.79673	0.00324187	0.180151		ZNF296	0.883822	0.00134667	0.0753912		ATP5F1A	-0.608471	0.000984328	0.0540737
MX2	1.92611	0.00324476	0.180151		KMT2B	-1.1728	0.00136909	0.0758994		DTD1	-0.808795	0.000995554	0.0540737
EIF3E	-0.652035	0.00328726	0.181015		TCEA3	-0.927739	0.00138468	0.0758994		RPL18	-0.60901	0.00100149	0.0540737
SPAG7	-0.936565	0.00338806	0.18477		CUL1	1.17017	0.00138964	0.0758994		ADAM19	1.59986	0.00100395	0.0540737
C19orf66	1.42584	0.00341047	0.18477		BATF3	-1.01985	0.00140724	0.0761058		RPL24	-0.574321	0.00100576	0.0540737
HSDL2	1.0521	0.00349907	0.188054		IRF9	0.787414	0.00141608	0.0761058		OASL	3.06421	0.00101651	0.0540737
HERC5	3.00554	0.00353204	0.188283		RPL7	-0.840087	0.00144206	0.0768867		EPSTI1	2.18608	0.00101789	0.0540737
RFNG	-2.0964	0.00358095	0.188283		KLF10	0.865366	0.00150079	0.078943		RACK1	-0.542747	0.00102223	0.0540737
RPL31	-0.731558	0.0035874	0.188283		RPS4X	-0.62408	0.00150412	0.078943		WAC-AS1	-0.756812	0.00103572	0.0542175
RPL18	-0.571006	0.00362151	0.188599		SERPING1	2.33424	0.00153826	0.0801086		RPS11	-0.956477	0.00104109	0.0542175
HTATIP2	2.00347	0.00366178	0.18923		LY96	0.595593	0.00158469	0.081099		IMPDH2	-0.883586	0.00107047	0.0553184
JAK3	1.80362	0.00371364	0.190445		CMPK2	1.6928	0.00160041	0.081099		RPS24	-0.625025	0.00108668	0.0557274
RPS7	-0.561153	0.00377443	0.19057		CCR2	-1.64757	0.00161315	0.081099		RPL26	-0.539057	0.00111715	0.056856
KAT8	1.17225	0.00377642	0.19057		LY6E	2.31343	0.00161463	0.081099		CCND3	0.618287	0.00112874	0.0570141
PLSCR1	0.9365	0.00380558	0.19057		DDX58	1.51871	0.00161763	0.081099		NACA	-0.595473	0.00114068	0.057187
MED10	0.914891	0.00383635	0.19057		HIST1H1B	1.95519	0.00163962	0.0815926		MPP7	-0.97379	0.00116526	0.0577442
RPS3	-0.557991	0.00385793	0.19057		MX1	3.10906	0.00166632	0.0823113		RPL21	-0.698888	0.00116898	0.0577442
RPL4	-0.592605	0.00420477	0.206187		RPL24	-0.508154	0.00169349	0.0830429		RAB32	-0.784166	0.00118199	0.0579604
MAP4	0.935566	0.00438698	0.213563		SERPINB6	-0.561967	0.00172001	0.083732		RPS13	-0.480207	0.00121863	0.0582564
RPS25	-0.554714	0.00447394	0.214787		TYW3	-0.635904	0.00176316	0.0850858		RPL12	-0.529717	0.00122346	0.0582564
LAMTOR4	-0.660684	0.00447605	0.214787		EIF3K	-0.497216	0.00177315	0.0850858		UNC93B1	0.566249	0.00122643	0.0582564
TRIM28	-1.13469	0.00456722	0.216215		RACK1	-0.45229	0.00179009	0.0852895		DRAP1	0.658989	0.00122847	0.0582564
LST1	-0.8908	0.00457288	0.216215		MIR181A1HG	0.906468	0.00182071	0.0855811		OAS3	2.70315	0.00123682	0.0582564
NAPA	1.04567	0.00460236	0.216215		RPS19	-0.486898	0.00183644	0.0855811		MT1E	3.13697	0.00124005	0.0582564
RPL21	-0.577196	0.00465904	0.216496		RNF213	1.17573	0.0018416	0.0855811		AKR1B1	-0.649355	0.00126575	0.0585141
HIST1H1C	0.92596	0.0046917	0.216496		APEX1	-0.571069	0.00184717	0.0855811		OAS2	2.20004	0.00126638	0.0585141
MCPH1	1.27553	0.00470601	0.216496		CHCHD10	-0.659028	0.00187388	0.0858605		MX1	2.94018	0.00127167	0.0585141
CEBPA	-1.80897	0.00473726	0.216496		USP18	5.05439	0.00187876	0.0858605		ARHGEF3	1.51916	0.0012961	0.0588533
OSTC	-0.728314	0.00483291	0.219375		IGHA2	7.41423	0.00191941	0.0871257		SLC25A5	-0.613939	0.00129656	0.0588533
SP140	1.05358	0.00494443	0.222783		HELZ2	1.47614	0.00194874	0.0878632		RPS5	-0.642098	0.00131158	0.0591357
STAT1	1.72386	0.00499647	0.222783		RNF19A	0.660241	0.00200572	0.0892799		MIR181A1HG	0.951916	0.00132696	0.0594301
RPL12	-0.548906	0.00500747	0.222783		RPL35A	-0.440642	0.00200674	0.0892799		STAT2	0.866519	0.00134092	0.0596577
RPS24	-0.525879	0.00509099	0.225009		RPL30	-0.427023	0.00204847	0.0895996		CEBPA	-1.19036	0.0013653	0.0600028
TSPAN33	-1.28584	0.00515592	0.22589		RPL22	-0.494802	0.00205035	0.0895996		SP100	0.590819	0.0013699	0.0600028
FAM50A	-1.20179	0.0051782	0.22589		ZYX	0.488803	0.00206462	0.0895996		DHX58	1.54122	0.00137547	0.0600028
EIF3F	-0.690652	0.00524275	0.227231		SH3BP5	0.677679	0.00206727	0.0895996		FCGR1A	1.48426	0.0014389	0.0621761
PPP1R14B	-1.3107	0.00535755	0.230718		CD300LB	0.863518	0.00209817	0.0903557		FBL	-0.76402	0.0014438	0.0621761
RPL35	-0.565787	0.00541318	0.231629		IGHG4	4.56062	0.00214751	0.0906146		MT-ND1	-0.611373	0.00149933	0.06392
SEC11A	-0.643898	0.00553315	0.234645		LST1	-0.557133	0.0021569	0.0906146		RPL22	-0.534839	0.00150333	0.06392
GBP1	2.60759	0.00557415	0.234645		CEBPZ	0.690045	0.0021729	0.0906146		NAP1L1	-0.670886	0.00154077	0.0651002
HLA-DPB1	-0.711422	0.00558844	0.234645		MS4A6A	-1.25376	0.00217395	0.0906146		MARCO	-1.54428	0.00156703	0.0657956
RPS9	-0.534424	0.00566545	0.235068		TENT5A	0.523492	0.00218214	0.0906146		LINC00623	-0.839695	0.00158214	0.0660175
RPL10	-0.587569	0.00568547	0.235068		OGFRL1	-0.783649	0.00218511	0.0906146		MIR4435-2HG	1.24728	0.00159978	0.0661736
RPS16	-0.508814	0.00570348	0.235068		RPL27	-0.616729	0.00225988	0.0931403		HESX1	3.30159	0.00161835	0.0661736
KANSL1-AS1	-1.89757	0.00578248	0.236216		MCRIP2	-0.601955	0.00230144	0.0933878		SERPINB6	-0.546807	0.00162253	0.0661736
SNHG8	-0.747824	0.00580476	0.236216		OAS3	2.10865	0.00230602	0.0933878		MBOAT7	0.806914	0.00162528	0.0661736
RPL32	-0.491555	0.00583685	0.236216		RPLP2	-0.514199	0.00232339	0.0933878		CD48	-0.527521	0.00164848	0.0663984
CPNE1	-0.81215	0.0060511	0.243421		EEF1D	-0.442732	0.00234425	0.0933878		ESD	-0.548998	0.00165057	0.0663984
ITM2B	-0.676606	0.00619709	0.245669		TRIM69	0.816223	0.00235597	0.0933878		A1BG	-0.97198	0.00170755	0.0677697
ZCCHC9	1.17919	0.00622603	0.245669		CDKN2D	0.591631	0.00235601	0.0933878		RPL35A	-0.502288	0.00171027	0.0677697
NACA	-0.541971	0.00623318	0.245669		SLC30A1	1.08979	0.00237065	0.0933878		MRPS33	-0.708884	0.00171492	0.0677697
FSCN1	-1.8729	0.00625327	0.245669		RPL12	-0.422991	0.00237774	0.0933878		IGHG3	6.97439	0.00173753	0.0681265
RPL15	-0.501877	0.00634659	0.246178		SLC25A3	-0.498127	0.00239099	0.0933878		RAB31	-0.539519	0.00174423	0.0681265
HLA-DRB1	0.616367	0.00635797	0.246178		EEF2	-0.52	0.00246971	0.0959048		ZCCHC2	1.03936	0.00177293	0.0688471
RPLP2	-0.530244	0.00640641	0.246178		STAT1	1.25622	0.0025054	0.0966779		MTMR11	-1.52677	0.00179512	0.0693083
MIR181A1HG	1.60478	0.0064128	0.246178		GTPBP8	-0.721406	0.0025184	0.0966779		RPL34	-0.541842	0.00181462	0.0696607
REEP4	1.41581	0.00658059	0.248886		ENPP4	2.51375	0.00260563	0.0985889		RPL32	-0.488856	0.001878	0.0716843
RPS5	-0.543158	0.00659672	0.248886		HESX1	3.63985	0.00261307	0.0985889		ZFAND1	-0.752253	0.00190445	0.0722831
RPL34	-0.566607	0.00660048	0.248886		JARID2	0.452286	0.0026216	0.0985889		CNDP2	0.593957	0.00201742	0.0752493
RAB5IF	-0.932984	0.00663151	0.248886		CTSD	0.714576	0.00262688	0.0985889		FRMD4B	-0.990197	0.00202221	0.0752493
MATK	-1.49548	0.0068226	0.254634		DNASE1L3	-2.07204	0.00271427	0.101303		CD300LB	0.827954	0.00202317	0.0752493
RPL35A	-0.54311	0.00689921	0.256071		UXT	-0.541748	0.00273825	0.101399		PDIA3	0.485312	0.00202741	0.0752493
SMDT1	-0.611507	0.00703034	0.259504		HERC5	3.99216	0.00274705	0.101399		PARP9	1.57505	0.00205953	0.0760216
CNIH4	-1.59739	0.00729512	0.267347		ERO1A	0.545666	0.00276391	0.101464		TRIM69	1.1243	0.00211419	0.0776129
ADAR	0.899053	0.00732238	0.267347		GPX4	-0.476424	0.00278779	0.101785		EIF3D	-0.479739	0.00215258	0.0785925
KIF13A	-2.20834	0.00746942	0.271241		JAML	-0.61335	0.00281179	0.102106		CD37	-0.480713	0.00218387	0.0793041
UBE2Q2	1.08477	0.00756399	0.271482		JAK3	0.847985	0.00282847	0.10216		EIF2AK2	1.89207	0.002256	0.0811933
IFITM3	4.874	0.00757092	0.271482		VRK2	0.706397	0.00285707	0.102641		SECTM1	0.971047	0.00226007	0.0811933
CDV3	-0.998957	0.00759728	0.271482		CLK1	0.706468	0.00288684	0.103158		SMIM25	-1.13898	0.00235584	0.0839436
NAIP	-1.58147	0.00765249	0.271493		TMEM243	-0.596411	0.00292244	0.103824		PARP12	1.2457	0.00236313	0.0839436
MRPL19	0.905775	0.00767843	0.271493		OAS2	2.28177	0.00293636	0.103824		TRIR	-0.463366	0.00237411	0.0839436
ZNF267	1.31558	0.0077609	0.272972		RRBP1	0.552378	0.00308179	0.108055		TAP1	0.917514	0.00239097	0.0839462
SAMD1	-1.57052	0.00788942	0.276048		MT-ND1	-0.474253	0.00308821	0.108055		USP18	3.79735	0.00239918	0.0839462
RPL11	-0.488488	0.00807207	0.280975		HSH2D	1.03877	0.00310588	0.108111		HNMT	-1.65007	0.00244282	0.0850305
VRK2	1.08146	0.00811419	0.280985		DHRS4	0.978156	0.0031297	0.108378		RPLP2	-0.523125	0.00249106	0.0862627
PPM1K	0.995413	0.00845475	0.291277		OTOF	7.71838	0.00321072	0.110613		SHISA5	0.721978	0.00253619	0.086973
CD2AP	0.905113	0.00865349	0.296603		IFT20	-0.49556	0.0032643	0.111885		EIF6	0.521345	0.00253747	0.086973
RPL26	-0.542636	0.00873995	0.298046		TSPAN33	-1.04343	0.00335431	0.114387		PARP14	1.36519	0.00259838	0.0879372
RPL5	-0.53653	0.00882786	0.299316		EIF2AK2	1.91484	0.00339656	0.115243		LST1	-0.55596	0.00260042	0.0879372
TIA1	1.12333	0.00886631	0.299316		BTF3	-0.429187	0.00343582	0.115919		DCTN2	-0.615205	0.00260487	0.0879372
FAM214B	1.40885	0.00914649	0.30723		2006-09-01	0.448786	0.00345099	0.115919		CYBRD1	-1.55704	0.00261909	0.0879751
AC026369.3	-2.00867	0.0092557	0.309352		DDB2	0.682992	0.00349981	0.116208		PSMB9	0.600485	0.00264736	0.0881231
LGALS3	-0.679643	0.00937805	0.310799		B3GNT5	-1.79481	0.00350952	0.116208		PQLC3	-0.56951	0.00264973	0.0881231
RPL22	-0.510986	0.00939152	0.310799		ZBTB21	0.877196	0.0035115	0.116208		SP110	1.14692	0.00268414	0.0884279
RPS15A	-0.493872	0.00952308	0.312314		IFI6	3.58369	0.0035382	0.116518		RPL30	-0.455681	0.00268522	0.0884279
IFI27	7.772	0.00953029	0.312314		IFITM1	4.96265	0.00360186	0.117568		IFITM1	5.61519	0.0027209	0.0890326
C16orf54	-1.02876	0.00964079	0.312744		MT1E	2.28669	0.0036051	0.117568		GLIPR2	0.519191	0.0027406	0.0890326
BOD1L1	-0.634722	0.00967601	0.312744		NUP98	0.669589	0.00362735	0.117722		FAM200B	-0.804152	0.00274334	0.0890326
PFKP	1.73753	0.00968304	0.312744		PLEKHM1	0.666018	0.00368126	0.117871		UBE2L6	1.11719	0.00277179	0.0895234
BTLA	1.01143	0.00982415	0.314515		SAMD9	1.30858	0.00368431	0.117871		SERP1	-0.49748	0.00282234	0.09072
PFDN5	-0.497205	0.00983153	0.314515		XAF1	2.04995	0.00368456	0.117871		CSF3R	-0.504007	0.00284764	0.0910975
EIF3B	-0.90936	0.00994194	0.31654		SP110	0.787673	0.00373647	0.118965		SDCBP	-0.641452	0.00290166	0.0923855
RPL8	-0.508822	0.0100839	0.319547		MRPS6	-0.509843	0.00388103	0.122035		TLR4	-1.25302	0.0029206	0.0925501
SAMD9	1.39531	0.0102079	0.321956		LMO4	-0.549163	0.00388289	0.122035		SLC30A1	0.965163	0.00297292	0.0937657
GTF2B	0.747621	0.0104141	0.326923		METTL9	-0.444819	0.00389295	0.122035		SAMD9L	1.90959	0.00301863	0.0947624
HERC4	1.00194	0.0105825	0.329634		TRIM14	0.854212	0.00390556	0.122035		LAP3	0.777512	0.00303679	0.094889
IDH3A	0.847264	0.0105985	0.329634		FGD3	0.68348	0.0039384	0.122491		RPS25	-0.480321	0.00305568	0.0950375
SLC31A2	1.00938	0.010754	0.33156		MX2	2.1154	0.00396451	0.122735		MAP4K4	-1.05736	0.00308151	0.0953989
RDX	0.990862	0.0107592	0.33156		IFIT3	4.07385	0.00403648	0.124006		ARID5B	1.24715	0.00314609	0.0969515
TCF7	-1.43607	0.0108291	0.332192		RPL13A	-0.949997	0.00404897	0.124006		AC087623.3	1.43455	0.00320311	0.0977042
ZNF503	-1.09138	0.0110382	0.336043		LYRM7	-1.04868	0.00406091	0.124006		LILRB1	0.962843	0.0032122	0.0977042
RPL37A	-0.583715	0.011081	0.336043		RPS25	-0.408192	0.00412054	0.125257		CHMP5	0.802206	0.00321414	0.0977042
ISG20	3.10345	0.0111047	0.336043		MYO5A	0.639175	0.00427312	0.12931		KIF22	-1.01043	0.00326381	0.0987672
UTP6	0.837273	0.011323	0.340465		RPS9	-0.439518	0.00434477	0.130889		CENPF	1.82295	0.00330109	0.0994471
ZBTB8OS	0.942315	0.0113522	0.340465		MTMR11	-1.14584	0.0044782	0.134306		SNHG19	-1.53341	0.00332461	0.0997085
UBXN2A	0.883105	0.0114394	0.341259		CNP	0.813546	0.00457965	0.136698		VSIG4	-2.37488	0.0033493	0.100003
NAP1L1	-0.538109	0.011545	0.341259		ISG20	2.16896	0.00459867	0.136698		SPATS2L	1.23569	0.0034255	0.101825
TPT1	-0.467404	0.0115556	0.341259		TOB1	0.67114	0.00462432	0.136855		IFI35	1.40542	0.00351924	0.104151
NT5C3A	0.993332	0.0116216	0.341259		RAB32	-0.663206	0.00479092	0.141164		ICAM3	-0.487973	0.00355914	0.10487
ASPH	1.35505	0.011671	0.341259		CLNS1A	-0.542959	0.00485715	0.142491		YPEL3	-0.542522	0.00368397	0.108066
TSPAN13	1.05073	0.0116835	0.341259		H1FX	0.902104	0.00491065	0.143434		RPL11	-0.461337	0.00369978	0.108066
RCSD1	-1.06771	0.0119179	0.345421		ZNF326	0.487662	0.00502539	0.14615		SLCO3A1	-0.710678	0.00373594	0.10865
SLC25A3	-0.551111	0.0119999	0.345421		PQLC3	-0.621685	0.00505106	0.146263		DDX24	0.63126	0.00377272	0.109246
SLC18B1	-1.30923	0.0120106	0.345421		SH3RF1	-1.46005	0.00507283	0.146263		ALDH2	-0.642474	0.00381434	0.109764
PRNP	1.06384	0.0120718	0.345421		RRN3	0.950539	0.00510759	0.146636		CLEC11A	-0.86907	0.00382327	0.109764
TRAF3IP3	-0.96687	0.012083	0.345421		PPHLN1	-0.478208	0.00519275	0.148446		LILRB4	0.740553	0.00386189	0.110365
PTRHD1	-0.645209	0.0122517	0.348758		ACSF2	-0.63345	0.0052929	0.150668		BTG1	-0.620322	0.00387705	0.110365
DHX9	0.795011	0.0125318	0.35299		STK17B	0.448371	0.00535308	0.151738		EZH2	0.893455	0.00391686	0.110465
OTUD1	-1.29335	0.0125463	0.35299		BTN3A1	0.775065	0.00541647	0.152408		BRK1	-0.461367	0.00392847	0.110465
CCNY	-0.880505	0.012558	0.35299		HLA-A	0.599324	0.00542207	0.152408		SERPING1	2.11106	0.00393578	0.110465
ZNF511	-1.03945	0.0126179	0.353195		MAP3K7	-0.799294	0.00557285	0.155993		OSTC	-0.473833	0.00394635	0.110465
HES4	2.8242	0.0127997	0.356673		BAIAP2	0.904053	0.00563124	0.156974		HSD17B11	-0.680071	0.00398027	0.110556
METTL9	-0.753177	0.0128777	0.356673		CNN2	0.421524	0.00572432	0.158909		RTN1	-1.21423	0.00398253	0.110556
ADI1	0.716734	0.0129033	0.356673		SSR2	-0.473012	0.0057726	0.15959		SFI1	1.35964	0.00405356	0.112065
KPNA3	0.949343	0.0129545	0.356673		HSPA1B	1.66398	0.00579988	0.159687		ISG20	2.97951	0.00408747	0.112245
C16orf87	0.814949	0.013036	0.357452		CHMP4B	0.524632	0.00583385	0.159967		DDX60	1.98135	0.00409347	0.112245
CSNK1G3	1.25272	0.0131106	0.358036		UBA52	-0.501703	0.00591757	0.161603		C1QB	5.62457	0.00411866	0.112432
HDGF	-0.941182	0.0133406	0.359831		PDIA4	0.580295	0.00595128	0.161865		APTX	0.810032	0.00413377	0.112432
HLA-DPA1	-0.687379	0.0133458	0.359831		IGKC	3.2595	0.0062386	0.16825		EIF3K	-0.506692	0.00421066	0.114061
XBP1	0.868788	0.0133685	0.359831		KANSL2	0.674348	0.00624774	0.16825		PTGS2	-1.70261	0.00423213	0.114091
NEAT1	-0.513429	0.0133905	0.359831		SAMD9L	1.4398	0.00626124	0.16825		GBP1	1.44876	0.00424574	0.114091
GLRX5	-0.762153	0.0135955	0.361739		SPNS3	-0.956313	0.00628621	0.16825		IRF9	0.871163	0.00426971	0.114277
RAB32	-0.503813	0.0136566	0.361739		DARS	-0.540575	0.00633057	0.168729		RHOG	0.41358	0.00431202	0.114277
ABT1	1.00817	0.013685	0.361739		PARP9	1.42547	0.00635433	0.168729		ANKH	-0.903724	0.00433188	0.114277
SNAP29	1.02756	0.013689	0.361739		ZBP1	2.00993	0.00642756	0.170001		MRC1	-1.58913	0.00433648	0.114277
ATG2A	-1.21318	0.0137751	0.361739		CD48	-0.517991	0.00647413	0.170562		TRIM22	1.09852	0.00433836	0.114277
ISG15	2.75711	0.0137846	0.361739		OSTC	-0.473422	0.00655548	0.17203		NDUFAF8	-0.728718	0.0043628	0.114277
TLR10	0.675592	0.0138536	0.362135		CCSER1	0.71451	0.00674638	0.176351		VRK2	0.826915	0.0043717	0.114277
UQCRB	-0.507788	0.0139345	0.362614		MBOAT7	0.530229	0.00679315	0.176885		GSDMD	0.581823	0.00451647	0.117603
UBXN1	-0.536435	0.0139799	0.362614		PRDX2	-0.566335	0.00683516	0.177292		GSTZ1	-1.02795	0.00457467	0.118659
FCHSD2	0.825313	0.0140423	0.36283		IRF7	1.84226	0.00697089	0.180117		EIF3H	-0.463763	0.00463569	0.11896
EBPL	-0.752176	0.0141799	0.364983		FBXW7	0.549407	0.00710692	0.182928		ZBP1	2.30021	0.00463576	0.11896
CRYL1	-1.6002	0.0146029	0.373494		STAT5A	-0.578622	0.00726889	0.186383		HLA-DRB1	0.654735	0.00463942	0.11896
EPB41L3	1.54503	0.0146217	0.373494		ALKBH7	-0.421343	0.00740575	0.188534		C19orf66	1.05326	0.00469599	0.119903
MED13L	0.845296	0.0148033	0.375338		ESD	-0.470523	0.00740889	0.188534		COMMD6	-0.511962	0.00472617	0.119903
STK4	-0.618215	0.0148503	0.375338		SERP1	-0.491611	0.00745155	0.188904		PRRC2B	0.658088	0.00472971	0.119903
TXN	0.70282	0.0148616	0.375338		LGALS9	0.618821	0.00752443	0.189568		P2RY6	1.069	0.00477721	0.120651
HSP90B1	0.497079	0.0149928	0.377235		LILRB4	1.00118	0.00753417	0.189568		ERP29	-0.42046	0.0048783	0.122382
CD48	-0.587687	0.0151711	0.378451		KPNB1	-0.444724	0.0075843	0.190117		HSP90B1	0.488189	0.00488217	0.122382
APEX1	-0.545138	0.0153037	0.378451		GCA	-0.573694	0.00762737	0.190119		UBE2R2	-0.478461	0.00503617	0.125705
INPP5K	1.51183	0.015341	0.378451		RPL31	-0.572052	0.00767181	0.190119		HIST1H1B	2.38449	0.00505216	0.125705
RPL6	-0.474826	0.0153613	0.378451		IFI27L2	0.539244	0.00771183	0.190119		SLFN5	1.73886	0.00511751	0.126861
IGHA2	6.19639	0.0154132	0.378451		CD2AP	0.771367	0.0077326	0.190119		SNHG7	-0.513723	0.00519755	0.128157
RPS27A	-0.441537	0.0154746	0.378451		ATP5F1A	-0.582096	0.00775193	0.190119		SNX10	-0.493751	0.00520793	0.128157
OGFRL1	-0.79867	0.0155425	0.378451		SNRPF	-0.443032	0.00775417	0.190119		CMIP	0.468776	0.00524257	0.128539
CTNND1	-2.91332	0.0155506	0.378451		RPS15	-0.306674	0.00793688	0.192936		ANKRD65	-1.99726	0.00537029	0.131191
ALDH2	-0.559505	0.015596	0.378451		PCMTD1	-0.537082	0.00797934	0.192936		SLC25A3	-0.612945	0.00544204	0.132462
SELL	0.525147	0.0156724	0.378451		SPAG7	-0.544192	0.00804459	0.192936		LRMDA	-0.712089	0.00548159	0.132885
BLVRA	0.988251	0.0157333	0.378451		CCNI	-0.40874	0.00805452	0.192936		TPPP3	-1.40014	0.00550955	0.132885
RPL37	-0.491167	0.0157558	0.378451		NAP1L1	-0.561198	0.00806575	0.192936		RPL13A	-0.962646	0.00551872	0.132885
CLPTM1L	-1.11384	0.0157735	0.378451		ISG15	3.42113	0.00806883	0.192936		PRDX2	-0.807051	0.00561592	0.134742
PRKCB	-0.774259	0.0159393	0.379819		PIGP	-0.641981	0.00807009	0.192936		QPCT	-1.06332	0.00566534	0.135444
WAC-AS1	-1.00047	0.0159436	0.379819		CACNA2D3	-0.931917	0.00848922	0.199144		ARHGAP5	0.505101	0.00570557	0.135922
FRAT2	-1.04114	0.0161093	0.382412		BCL7A	0.490305	0.00850616	0.199144		HERC5	3.29481	0.00575342	0.136578
URI1	-1.09328	0.016343	0.386592		ZFX	0.671727	0.00854015	0.199144		RPS9	-0.442966	0.00578067	0.136741
TRPS1	-1.09968	0.0165317	0.388186		C20orf27	-0.49998	0.00855275	0.199144		ISG15	3.16809	0.00582607	0.136843
MAP4K4	-1.72461	0.0166411	0.388186		MARCKS	-1.10116	0.00857139	0.199144		RRBP1	0.553615	0.0058397	0.136843
RPS8	-0.46985	0.0166474	0.388186		GNL1	0.791169	0.00857362	0.199144		IGHG4	3.84453	0.00585186	0.136843
CAPG	-0.692302	0.0166603	0.388186		HES4	2.73668	0.00858027	0.199144		IGSF6	-0.542496	0.00586644	0.136843
KATNBL1	0.799422	0.0166993	0.388186		ATG14	0.876558	0.00858677	0.199144		CBX6	0.697321	0.00590143	0.137183
IFI16	0.625708	0.0170293	0.394492		TRIM22	0.876509	0.00859933	0.199144		FAM198B	-1.02129	0.0059577	0.137434
AC100810.1	-0.981446	0.0171591	0.395024		PLGRKT	-0.698006	0.00862622	0.199144		APEX1	-0.602528	0.00596271	0.137434
SBDS	-0.732409	0.0171698	0.395024		CCND3	0.594304	0.00876833	0.201732		CLEC10A	-1.46564	0.0059736	0.137434
RYR1	-1.70334	0.0172911	0.396455		CDC42EP3	-0.655542	0.00888561	0.203732		DDIT4	1.17581	0.00599626	0.137484
LINC00513	-3.09787	0.0176131	0.402466		HLA-DQB2	-2.30519	0.00898706	0.205357		CMPK2	2.0759	0.00607649	0.138679
LINC01637	-2.20918	0.017833	0.404313		CBX6	0.656195	0.00907444	0.206628		HIST1H4C	-0.43127	0.00608967	0.138679
EEF1A1	-0.446894	0.0178433	0.404313		MRPS33	-0.490559	0.00914478	0.206628		EEF1D	-0.422989	0.00620631	0.139876
PSMB8	-0.522666	0.0178745	0.404313		IFIT1	3.52561	0.0091677	0.206628		ZMIZ1	-0.547339	0.00622118	0.139876
SIGLEC1	2.55475	0.0182082	0.410479		CLEC7A	-0.555744	0.00917076	0.206628		KLF10	0.60569	0.0062546	0.139876
IFIT1	2.90276	0.0182976	0.411116		RHOQ	-0.752348	0.00919644	0.206628		CACNA2D4	-1.69468	0.00626921	0.139876
ARHGAP45	-0.693801	0.0183602	0.411147		COPS2	0.450655	0.0092485	0.207105		VAV3	0.625866	0.0062766	0.139876
DAZAP1	-0.773938	0.0187167	0.416215		RRAS	0.654034	0.00932446	0.208112		NT5C	-0.675629	0.00628423	0.139876
C19orf70	-0.572969	0.0187406	0.416215		ARID5B	0.839775	0.00964083	0.214071		MAPKAPK3	-0.61807	0.00629463	0.139876
MFAP1	1.56771	0.0187836	0.416215		BTG1	-0.4702	0.00966145	0.214071		MX2	2.30425	0.00630877	0.139876
BTG1	-0.730578	0.0188654	0.416215		PFKP	1.09177	0.00968705	0.214071		CCDC170	-1.53171	0.00635804	0.14007
CNDP2	0.586344	0.0188963	0.416215		ARF6	0.408954	0.00972144	0.214127		METTL9	-0.594699	0.00638973	0.14007
NRM	1.42055	0.0190633	0.417828		SH3TC1	0.592757	0.0098074	0.214986		BTF3	-0.446627	0.00641975	0.14007
APRT	-0.499285	0.019094	0.417828		CLEC10A	-1.47154	0.00987271	0.214986		S1PR4	-0.540602	0.00642292	0.14007
CPEB4	1.13348	0.0195841	0.422589		TIMP1	0.416434	0.00988139	0.214986		KIAA1958	1.71506	0.00643723	0.14007
DCLRE1C	1.21139	0.0195867	0.422589		EZH2	0.747594	0.00988847	0.214986		HIST1H1C	1.17285	0.00644262	0.14007
SERPING1	4.58827	0.0196331	0.422589		SEC22B	0.551322	0.00997273	0.21503		SAMD4A	1.27764	0.00652721	0.140999
STOM	0.920762	0.0197603	0.422589		FCGRT	-0.506012	0.0100001	0.21503		NME3	-0.506346	0.00654327	0.140999
GRK2	-0.89216	0.0198024	0.422589		CHFR	0.562495	0.0100034	0.21503		CPT1A	0.92615	0.00656833	0.140999
ASCC3	0.937271	0.0198226	0.422589		KANSL1-AS1	-1.08768	0.0100185	0.21503		PDIA4	0.709265	0.00656931	0.140999
RNF169	-1.165	0.0198418	0.422589		IP6K2	0.622717	0.0101605	0.217382		C20orf27	-0.570522	0.00661753	0.141582
BCAP31	0.675439	0.0198559	0.422589		ENHO	-0.542495	0.0103377	0.219825		ZNF710	-1.10633	0.00684053	0.145888
LAMP2	0.896751	0.0199099	0.422589		PDIA6	0.375642	0.0103443	0.219825		ABCF1	0.505917	0.00692423	0.147206
OASL	2.23974	0.0200106	0.422589		RNPS1	0.362269	0.0103734	0.219825		ZFAS1	-0.620825	0.00698507	0.147631
C1orf21	0.706162	0.0200643	0.422589		SLC27A5	-1.05768	0.0104171	0.219825		NDUFAF4	-0.706509	0.00698817	0.147631
ALKBH7	-0.615902	0.020097	0.422589		ATP13A1	0.670686	0.0104383	0.219825		AIDA	0.823344	0.00704045	0.148269
CHTOP	0.955975	0.0201293	0.422589		CLEC4G	-2.56133	0.0105612	0.221123		TST	-0.633885	0.00710087	0.148754
METTL15	-1.45512	0.0202282	0.422621		HNMT	-1.2923	0.0105657	0.221123		RPL27	-0.566144	0.00711212	0.148754
GZMB	3.35657	0.0202727	0.422621		FUNDC1	-1.07775	0.0106149	0.221463		CHORDC1	0.746355	0.00714223	0.148754
CALCOCO2	0.723621	0.0203681	0.422621		SP140	0.612074	0.0107328	0.222683		TGFBI	-0.532869	0.00715205	0.148754
ODF2L	-1.23637	0.0203824	0.422621		FAM160B1	0.838816	0.0107397	0.222683		NT5C3B	-1.20193	0.00721581	0.148902
NANS	-0.737929	0.0205945	0.423825		VPS13A	0.841393	0.0107888	0.223012		PPA1	0.775262	0.00722005	0.148902
DHTKD1	1.16164	0.0207306	0.423825		HEBP2	-0.623181	0.0108892	0.224004		HLA-DRA	-0.400093	0.00726887	0.148902
SIAH2	-1.23268	0.0207401	0.423825		LAMTOR4	-0.464297	0.0109034	0.224004		CD151	-0.936761	0.00728855	0.148902
ING2	1.03581	0.0207414	0.423825		RPL35	-0.505218	0.0109914	0.225124		CST7	1.26985	0.00729451	0.148902
ZNF22	0.94487	0.0207559	0.423825		CMIP	0.383231	0.011054	0.225449		HADHA	-0.430865	0.00731464	0.148902
PATL1	1.70063	0.02085	0.424456		TPRKB	-0.499439	0.0110745	0.225449		MIER1	0.503283	0.00732287	0.148902
ZEB2	-1.90681	0.020967	0.424621		FAM162A	-0.378314	0.0112595	0.227018		RNF213	1.20395	0.00733647	0.148902
SMC4	0.930922	0.0210016	0.424621		ASGR1	-0.75955	0.0112736	0.227018		RPS4X	-0.599421	0.00748546	0.15131
HEBP2	-0.718191	0.0211492	0.424621		STOM	0.760819	0.0112784	0.227018		ACYP2	-0.551969	0.0075002	0.15131
LTB	-0.861582	0.0211862	0.424621		EIF3H	-0.385794	0.0112867	0.227018		CD5	2.43346	0.00752293	0.151315
CAP1	0.458985	0.0212008	0.424621		PSMA6	0.890575	0.0114748	0.229847		HIST2H2AC	0.860081	0.00755286	0.151463
YRDC	-1.15785	0.0212799	0.424621		LSM6	-0.534357	0.011514	0.229847		STOM	0.837103	0.00758992	0.151753
GTF2H3	1.0549	0.0213217	0.424621		IFIH1	1.30643	0.0115468	0.229847		ZC2HC1A	-1.14865	0.0077017	0.153316
GMFB	1.17438	0.0213638	0.424621		LINC00877	-0.829999	0.0115882	0.229847		CD4	-0.498528	0.00771373	0.153316
RPS15	-0.414647	0.0216553	0.42893		SIL1	0.491438	0.0115984	0.229847		LGALS3BP	2.74044	0.00790868	0.156727
GALE	-1.24709	0.0217083	0.42893		SNX10	-0.385672	0.0116399	0.229991		NF1	0.56006	0.00797165	0.157236
HPS3	1.07083	0.0219284	0.432009		ANKRD65	-1.11799	0.0117725	0.23164		STK17B	0.408095	0.00800859	0.157236
ZNF292	-0.687055	0.0220685	0.433497		SIN3A	0.582571	0.0118048	0.23164		KCNE3	-0.794572	0.00802022	0.157236
MZT2A	-0.611079	0.0223529	0.436644		CAMK1	-0.631244	0.0118268	0.23164		LGALS9	0.594433	0.00802798	0.157236
MANBA	-0.849102	0.0223587	0.436644		KLF11	0.859927	0.0118927	0.232254		TCF7L2	1.65103	0.00807199	0.157638
CUL3	-0.781144	0.0225114	0.437091		BCL6	0.683368	0.0121457	0.236506		DTX3L	1.17238	0.00817617	0.15921
ICE2	1.28523	0.0225117	0.437091		CDK11A	0.610205	0.012182	0.236529		LMNB1	0.755327	0.00830782	0.160677
CSTA	-1.34901	0.022716	0.439786		B3GNT2	0.730074	0.012501	0.242022		CLNS1A	-0.518109	0.00832292	0.160677
UXT	-0.513573	0.0231266	0.446449		IQSEC1	0.490048	0.0126204	0.242923		LTA4H	-0.915051	0.00834217	0.160677
ICAM4	-1.92801	0.0233401	0.447476		C19orf33	1.27571	0.0126735	0.242923		CTDSPL2	0.609308	0.00837857	0.160677
IGSF6	-1.55548	0.0233742	0.447476		CEP164	0.563857	0.0126951	0.242923		NCOA7	0.78067	0.00837971	0.160677
FAM45A	1.20949	0.0234266	0.447476		UBE2L6	0.849673	0.0127179	0.242923		CCNI	-0.392052	0.008395	0.160677
AFF1	-0.950347	0.0235173	0.447476		NME3	-0.472839	0.0127283	0.242923		ARRDC3	0.644763	0.00842638	0.160819
PITHD1	-0.787739	0.0236239	0.447476		NT5C3A	1.06803	0.0128029	0.243316		RPL31	-0.609284	0.00848006	0.161385
RPSA	-0.457907	0.0236392	0.447476		ETF1	0.574507	0.0128214	0.243316		LILRA5	0.819867	0.00872776	0.165314
MFF	-0.676969	0.0236864	0.447476		KIF20B	-0.663669	0.012878	0.243702		ZNF467	-0.74532	0.00873952	0.165314
TENT4A	-1.43669	0.0237126	0.447476		CASP9	1.04435	0.0130684	0.246611		PRAM1	-0.55463	0.00876029	0.165314
PPP3R1	1.21888	0.0238193	0.44823		MRFAP1	-0.473281	0.0131144	0.246786		CD200R1	-1.21207	0.00895381	0.167956
RPL30	-0.410728	0.0241759	0.45367		EXT2	0.887989	0.0131879	0.24683		MYCL	-0.727377	0.00898191	0.167956
ST7	-1.31002	0.0244682	0.454312		SMCHD1	0.609935	0.0131902	0.24683		OAZ2	-0.663588	0.00902709	0.167956
RACK1	-0.426564	0.0245294	0.454312		PML	0.880885	0.0132632	0.247505		RPL39	-0.439881	0.0090302	0.167956
GAS6	1.50768	0.0245318	0.454312		REC8	0.733518	0.0134404	0.250119		ALKBH7	-0.542782	0.00904635	0.167956
CAMLG	-0.716621	0.0245516	0.454312		SYAP1	0.435089	0.0136379	0.252745		TSPYL2	0.832657	0.00910564	0.167956
PHKG2	-1.08357	0.0246143	0.454312		HSPA8	-0.488331	0.0136808	0.252745		SAR1A	0.5301	0.00912225	0.167956
GABPB1-AS1	-0.816114	0.0246159	0.454312		AK2	0.465708	0.0136945	0.252745		FYN	-0.487981	0.00912262	0.167956
AL391069.3	-1.46908	0.0250876	0.461468		GM2A	0.7507	0.0137707	0.253087		RIT1	0.64761	0.00912535	0.167956
HINT1	-0.425413	0.0251943	0.461468		LPAR6	-1.10432	0.013824	0.253087		DNMT1	0.548042	0.00916662	0.168255
SPCS3	0.641252	0.0252475	0.461468		FAS	0.798657	0.013826	0.253087		MT-CO3	-0.497764	0.0092012	0.16843
ARL1	-0.85366	0.025374	0.461468		RGPD5	1.06214	0.0139572	0.254265		MDM2	0.63671	0.00923606	0.168608
PSME2	0.447422	0.0254001	0.461468		RIT1	0.605181	0.013966	0.254265		CALM3	0.402775	0.00937829	0.170258
EIF3L	-0.5435	0.0254158	0.461468		SMIM14	-0.437167	0.0140364	0.254855		PYROXD1	0.617643	0.0093872	0.170258
IFI6	3.28859	0.0254855	0.461486		ATP6V1B2	-0.563811	0.0142133	0.256495		ARPIN	-1.20553	0.00940246	0.170258
ZDHHC20	1.10621	0.0257378	0.464117		DOK2	-0.406986	0.0142139	0.256495		MCPH1	0.76294	0.00957455	0.172251
TNFRSF1B	-1.11688	0.025809	0.464117		ALDH2	-0.488357	0.0142717	0.256495		BASP1	0.478128	0.00958711	0.172251
PLAC8	1.85774	0.025838	0.464117		TRA2A	0.40557	0.0142794	0.256495		C12orf76	-0.735281	0.00959918	0.172251
GPBP1L1	0.850637	0.0260103	0.464576		PDIA3	0.361072	0.0145669	0.259652		N4BP1	0.732202	0.00961506	0.172251
APIP	0.683604	0.0260156	0.464576		CNDP2	0.468761	0.0145694	0.259652		TOMM20	-0.45943	0.0096502	0.17242
LINC00877	-1.0713	0.026071	0.464576		ZCCHC2	1.04904	0.0145711	0.259652		RPS28	-0.429729	0.00972922	0.173105
ATP5S	0.958047	0.0261458	0.464676		S100Z	-0.825927	0.0146189	0.259815		FAM129A	0.501992	0.00974007	0.173105
NCOR1	-0.736036	0.0264431	0.468691		SNX18	-0.665652	0.0146773	0.260147		GPBP1L1	0.547178	0.00989967	0.175478
SF3A2	-1.23074	0.0266043	0.468691		MAGEF1	-0.679514	0.0147151	0.260147		CCNY	-0.576751	0.00993369	0.175527
VTA1	1.12344	0.0266152	0.468691		CD200R1	-1.24331	0.0148478	0.26102		OTOF	8.37329	0.00995471	0.175527
CD33	-0.834428	0.0269004	0.468691		RSAD2	2.9974	0.0149119	0.26102		CRELD2	0.589657	0.0100879	0.177246
MAP2K2	-1.38317	0.0269124	0.468691		SP140L	0.491252	0.0149174	0.26102		RNASE2	0.914315	0.0101472	0.177246
FZD2	1.3272	0.026942	0.468691		NFKBIL1	0.569622	0.0149199	0.26102		RPS15	-0.363675	0.010157	0.177246
ARL6IP4	-0.475311	0.0269546	0.468691		ZNF487	-0.637382	0.0150902	0.263314		TUBA1B	0.482565	0.0101577	0.177246
RRBP1	0.677515	0.0269943	0.468691		BRK1	-0.364492	0.0151548	0.263756		CPM	-1.07051	0.0102186	0.177845
TPM4	0.513425	0.0270451	0.468691		SMG7	0.604734	0.01521	0.264033		HES4	2.57401	0.010247	0.177879
SART1	-0.83093	0.0270694	0.468691		DRG1	0.656282	0.0153586	0.26526		RCSD1	-0.515536	0.0103764	0.179661
TEDC1	2.40884	0.0276446	0.47742		CD14	-1.11127	0.0154347	0.26526		CHST11	0.778178	0.0104217	0.17976
HSH2D	0.961776	0.0277537	0.478075		CRK	-0.675876	0.0154473	0.26526		CD1D	-0.511998	0.0104521	0.17976
DGKZ	0.739177	0.0279887	0.48089		IFI35	1.34529	0.0154904	0.26526		ZNF581	-0.726537	0.0104624	0.17976
ANKRD28	-0.830089	0.0281089	0.48147		SELL	0.787439	0.0155349	0.26526		SELL	0.559431	0.0105299	0.179849
CD164	0.477021	0.0281658	0.48147		MRPL45	-0.541867	0.0155982	0.26526		TOP1	0.617035	0.0105367	0.179849
SH3YL1	-1.98138	0.0283531	0.481837		MEF2A	0.648718	0.015648	0.26526		AC012615.1	-0.761472	0.0105479	0.179849
TMUB2	-0.94459	0.0284103	0.481837		PTAR1	0.500526	0.0156602	0.26526		GATM	-1.10672	0.0106197	0.180616
ZNF791	1.58783	0.0284488	0.481837		IGBP1	-0.431221	0.015661	0.26526		TBCC	0.556765	0.0107231	0.181501
EPRS	0.631569	0.0284742	0.481837		EIF3D	-0.417636	0.0156784	0.26526		RGS14	-0.478551	0.0107258	0.181501
RING1	0.91351	0.0288022	0.485034		CX3CR1	-1.15535	0.0157282	0.26526		ZDHHC1	-0.829018	0.0107595	0.181614
CNP	0.971664	0.0288371	0.485034		SMC2	-0.697154	0.0157545	0.26526		ITGA4	0.54002	0.0108363	0.182452
MBD3	-1.23895	0.0288797	0.485034		CD84	-0.806782	0.0158529	0.26625		TMED3	-0.665403	0.0108759	0.18266
MT-CO3	-0.411148	0.0290147	0.486086		ZC2HC1A	-1.08247	0.015977	0.266801		CABIN1	-0.765508	0.0109559	0.183546
UFC1	-0.518955	0.0291763	0.487099		ACAT2	-0.580732	0.0160517	0.266801		DMXL2	-0.76475	0.0110306	0.184024
TUFM	-0.502594	0.0292365	0.487099		TRIT1	-0.724697	0.0160535	0.266801		U2AF2	0.545462	0.0110392	0.184024
SHLD2	1.53494	0.0292927	0.487099		CLASRP	0.584809	0.0160572	0.266801		JAML	-0.486581	0.0110793	0.184235
MTHFD2L	1.20764	0.0294916	0.488244		TMEM97	-0.928427	0.0161542	0.266801		ATG5	0.518727	0.0112363	0.186384
CCL3L1	4.94166	0.0295399	0.488244		C1QB	2.88778	0.0161646	0.266801		STAMBP	0.541123	0.0113132	0.187197
HARS	0.859035	0.0296645	0.488244		CDK13	0.386689	0.0161838	0.266801		SLC11A1	-1.02523	0.011369	0.187224
PDE4D	2.79325	0.0297048	0.488244		TRIR	-0.381282	0.0162034	0.266801		NAPA	0.937793	0.0113706	0.187224
USP8	-0.722416	0.0297249	0.488244		HADHA	-0.431224	0.0163081	0.267867		NBEAL1	-0.576409	0.0114159	0.187511
P2RY13	-1.62399	0.0298642	0.489025		IKBIP	-0.484943	0.0165774	0.271219		RPS19	-0.389451	0.0114626	0.18782
CD1C	-1.91798	0.0299669	0.489025		LAMP5	1.77718	0.0166107	0.271219		RSAD2	3.33366	0.0114944	0.187883
APOBEC3G	0.693563	0.0300176	0.489025		DTX3L	0.891736	0.0166333	0.271219		AC064805.1	1.04094	0.0115409	0.188184
CALR	0.430144	0.0300636	0.489025		BRD3	0.480256	0.0166772	0.271277		SRRT	0.580744	0.0116986	0.189758
LYSMD2	-2.66549	0.0302282	0.489879		PTRHD1	-0.388973	0.0167999	0.272268		OXA1L	-0.484358	0.0117392	0.189758
PPP4R3B	0.823408	0.030262	0.489879		ARPC1B	0.382525	0.0168675	0.272268		APOL6	0.825979	0.0117573	0.189758
PQLC3	-0.966387	0.0306916	0.493563		LGALS8	0.438635	0.0169167	0.272268		CYB5B	0.690852	0.0117698	0.189758
BROX	0.771263	0.0309021	0.493563		ICAM3	-0.441925	0.0169187	0.272268		H1FX	0.663886	0.0118049	0.189758
TUBB	0.558989	0.0309178	0.493563		APRT	-0.39154	0.0169586	0.272268		SMC6	0.705676	0.0118329	0.189758
ZFAS1	-0.472022	0.0309596	0.493563		MT-CO3	-0.393629	0.0170171	0.272268		C1QC	5.53763	0.0118352	0.189758
ANAPC16	-0.518679	0.0309629	0.493563		SPATA13	0.914445	0.0170515	0.272268		SAMD9	1.62912	0.0120426	0.192624
MRPL21	-0.654696	0.0310701	0.493563		PSMG1	-0.613907	0.0170623	0.272268		PHF11	0.764759	0.0121203	0.192988
STRN3	1.18476	0.0312487	0.493563		SNRPN	-0.70548	0.0171186	0.272519		IFIT3	3.21765	0.0121228	0.192988
PTDSS1	0.845861	0.0312712	0.493563		OAZ2	-0.491351	0.0172092	0.27327		PPM1K	1.1848	0.0123142	0.195572
HLA-DRA	-0.377167	0.0312919	0.493563		TAP2	0.605913	0.0172829	0.27327		EXOC8	1.1455	0.0123729	0.196041
MT-ND3	-0.46237	0.0313987	0.493563		NEXN	2.48192	0.0173264	0.27327		CLEC4A	-0.474025	0.0124826	0.197007
ZNF787	-1.11089	0.0314244	0.493563		A1BG	-0.82985	0.0173285	0.27327		ATF7IP2	0.698055	0.0124926	0.197007
ATP5MC2	-0.421394	0.0314356	0.493563		LYL1	-0.39084	0.0174427	0.274096		RFTN1	0.607486	0.0126394	0.198856
EIF2AK1	0.804021	0.0314446	0.493563		SYPL1	-0.461412	0.0174625	0.274096		XRN1	0.917931	0.012678	0.198941
CARS2	-0.718075	0.0315418	0.493934		MPEG1	-0.538022	0.017577	0.274932		IFIH1	1.78747	0.012704	0.198941
TRIR	-0.446749	0.0317073	0.494643		PSMD1	-0.437739	0.0175976	0.274932		MRPL33	-0.499034	0.0128336	0.200503
EI24	-0.83573	0.0317343	0.494643		CALR	0.502873	0.0177549	0.276255		PPHLN1	-0.45513	0.0128815	0.200581
DEF8	-0.838502	0.0319257	0.496474		EWSR1	0.372251	0.0179293	0.276255		FUT7	0.599956	0.0128983	0.200581
CHORDC1	0.838272	0.0320377	0.497066		UBXN2A	0.561964	0.0179344	0.276255		NDUFA3	0.597813	0.0129406	0.200774
HSPA5	0.486056	0.0321204	0.497139		PRKDC	-0.48391	0.0179466	0.276255		PNPLA4	-0.92318	0.0130312	0.201713
SH3RF1	1.97633	0.0322247	0.497139		NDUFA10	-0.325287	0.0179551	0.276255		S100Z	-0.72295	0.013115	0.202543
LYST	-1.78526	0.0323322	0.497139		LTB	-0.68346	0.0179901	0.276255		GTPBP8	-0.532491	0.0133008	0.204649
RPS13	-0.379289	0.0323385	0.497139		CCNK	0.45975	0.0180344	0.276255		SPTLC2	0.731669	0.0133123	0.204649
SBNO1	-0.792204	0.0324709	0.498036		LAIR1	-1.01553	0.0180683	0.276255		ELOA	0.527513	0.0135617	0.208008
DDIT4	0.972617	0.0327057	0.498613		SIGLEC10	-0.642399	0.0181581	0.276255		CRYL1	-0.602452	0.0136092	0.208262
ACSL4	0.891826	0.0327657	0.498613		HELZ	0.496282	0.0182137	0.276255		PIK3R1	0.439376	0.0136614	0.208585
FAM217B	1.32635	0.0328313	0.498613		GCLC	0.583304	0.0182629	0.276255		PCMT1	-0.386861	0.0137297	0.209152
CRLS1	-1.06127	0.0328676	0.498613		NT5C	-0.479443	0.0182779	0.276255		AVPI1	1.18819	0.013843	0.210402
MPC1	-0.840605	0.0328796	0.498613		NIT2	-0.444117	0.0183491	0.276255		IGHA2	7.08883	0.014047	0.212705
STAT2	0.703334	0.0331099	0.500974		P2RY13	-0.949142	0.0183675	0.276255		WDR12	0.750777	0.0140579	0.212705
STARD3NL	0.852801	0.0333235	0.502204		FUCA1	-0.794495	0.0183928	0.276255		TPM3	0.356688	0.0140992	0.212727
EIF4G1	0.777976	0.0333407	0.502204		LRMDA	-0.610657	0.0184288	0.276255		TMEM176A	-3.61519	0.0141227	0.212727
AIM2	-0.801369	0.0336151	0.503639		PDCD4	-0.448654	0.0184364	0.276255		BCL11A	0.608133	0.0142189	0.213417
RRP7A	-0.782596	0.0336908	0.503639		XRN1	0.667947	0.0184876	0.276255		R3HDM4	0.479565	0.014232	0.213417
CDC16	0.900911	0.033757	0.503639		TMEM160	-0.425348	0.0184979	0.276255		NT5C3A	1.18016	0.0143108	0.213888
PIK3CB	0.666476	0.0338841	0.503639		COPS3	-0.429798	0.018598	0.276255		AIF1	-0.416407	0.0143564	0.213888
AL118516.1	-1.02892	0.0339763	0.503639		RASSF1	-0.43351	0.0186151	0.276255		LTC4S	-0.951589	0.014359	0.213888
MTRNR2L1	-5.13512	0.0340323	0.503639		ACPP	0.6699	0.0186527	0.276255		RPS6KA5	-0.714808	0.0145029	0.214945
UBE2B	-0.666885	0.0340516	0.503639		DYNLL1	-0.475451	0.0186936	0.276255		AC096667.1	-0.767046	0.0145692	0.214945
MFSD14C	0.871354	0.0340684	0.503639		TMEM127	0.624368	0.0186986	0.276255		GCA	-0.377861	0.0146	0.214945
UBE2M	-1.35902	0.0341554	0.503639		APOBEC3A	3.44406	0.0187103	0.276255		IFI27L2	0.412164	0.0146164	0.214945
ZFPM1	-1.81581	0.0341857	0.503639		RICTOR	0.495665	0.0188501	0.277708		LAMTOR4	-0.449849	0.0146304	0.214945
CEBPZ	0.624367	0.0342945	0.504137		PLB1	-0.746471	0.0189004	0.27784		ESCO1	0.530156	0.0146463	0.214945
SMIM26	-0.483308	0.0343961	0.504526		TRIM5	0.746581	0.0189827	0.278441		ENPP4	2.23989	0.0146702	0.214945
ECHS1	-0.512703	0.0345426	0.505571		DDX60	1.70969	0.0190475	0.278782		UBA52	-0.465248	0.0146866	0.214945
UPP1	1.09822	0.0347967	0.507714		CENPX	-0.486078	0.0191295	0.279374		PILRA	-0.631067	0.0147179	0.214945
ODF3B	0.779288	0.0348402	0.507714		RPS20	-0.962533	0.0191958	0.279734		CHST2	0.676655	0.0147959	0.215616
NOP56	0.689503	0.035004	0.508998		C1orf21	1.53936	0.0192666	0.279945		AP1G2	0.585916	0.0148475	0.215757
CD38	0.598304	0.0351069	0.509392		DDX60L	0.906116	0.0193135	0.279945		IL2RG	0.54901	0.0148698	0.215757
DDX39A	-0.803515	0.0353646	0.510193		UTRN	0.542721	0.0193353	0.279945		EIF2A	-0.411452	0.0149644	0.216256
ASCL2	1.25628	0.0353742	0.510193		CSTA	-0.699817	0.0198372	0.286594		MYD88	0.491584	0.0149786	0.216256
NIT1	0.83969	0.035466	0.510193		KPNA2	0.526985	0.0200115	0.288492		TLE3	0.568139	0.0150008	0.216256
OSTM1	1.17729	0.0355051	0.510193		ATP6V0A2	0.931421	0.0201778	0.2897		SH3TC1	0.565829	0.0150583	0.21662
RAB21	-1.0588	0.0355419	0.510193		RBM27	-0.698483	0.0201857	0.2897		MAP3K3	-0.565124	0.0151532	0.217519
MRS2	-1.0538	0.0356788	0.510873		PSME2	0.37499	0.0202246	0.2897		CD79B	0.817918	0.0152587	0.218567
CCDC86	-1.48112	0.0358409	0.510873		AGO1	0.760668	0.0204533	0.291389		LDHB	-0.439177	0.0155372	0.221619
RPL38	-0.678222	0.0358549	0.510873		DHX58	1.12981	0.0204639	0.291389		STK16	-0.590414	0.0155378	0.221619
CCND1	0.52646	0.0359097	0.510873		PRPS2	0.711672	0.0204727	0.291389		KRT10	-0.43854	0.0157338	0.22394
SNF8	-0.545664	0.0359721	0.510873		CDK11B	0.52931	0.0205759	0.291748		AXL	2.66882	0.0158407	0.224733
LAPTM5	-0.436585	0.0361003	0.510873		MRPL11	-0.410806	0.0205848	0.291748		CX3CR1	-1.14757	0.0158564	0.224733
TARBP1	-1.186	0.0361215	0.510873		CALU	0.529308	0.0206628	0.291807		POLE4	-0.429029	0.0159533	0.22563
CCNYL1	-1.06968	0.0362722	0.511263		ASPH	0.693482	0.0206758	0.291807		H1F0	1.2872	0.0160281	0.225888
CPT1A	0.811436	0.0363013	0.511263		GOLGA5	0.662334	0.0208504	0.292465		LAMP5	1.10615	0.016078	0.225888
CCNG2	-0.824787	0.0364413	0.511414		CNFN	-1.47541	0.0208525	0.292465		NOL10	0.619952	0.0161006	0.225888
GPBP1	0.5841	0.0365429	0.511414		RPS19BP1	-0.319872	0.020853	0.292465		MADD	-0.705751	0.016106	0.225888
AP2B1	0.74665	0.0365631	0.511414		ZBTB24	0.506109	0.0209548	0.293115		CNP	0.54635	0.0161789	0.226438
UBA52	-0.399798	0.0366165	0.511414		TMEM8B	-0.854568	0.0209866	0.293115		TRAPPC6A	-0.516563	0.0162462	0.22678
DSTN	-0.470323	0.03681	0.51149		NSF	0.737153	0.0212511	0.295298		C16orf87	0.515628	0.0162709	0.22678
SERPINF1	0.497853	0.0368201	0.51149		KMT2C	0.383644	0.0213794	0.295298		ATP5PB	-0.427203	0.0163262	0.227
NEPRO	-0.987093	0.0368504	0.51149		STIM2	0.510001	0.0214031	0.295298		TRA2B	0.509761	0.0163737	0.227
OSER1	-0.942009	0.0370681	0.513451		C12orf75	-0.54101	0.0214059	0.295298		ARID4B	0.409781	0.016399	0.227
NFU1	-0.978199	0.0373701	0.515594		COG3	0.575456	0.0214812	0.295298		ZMYND8	0.678473	0.0164312	0.227
SNRPF	-0.479489	0.0373763	0.515594		DPH5	-1.00004	0.0214911	0.295298		BLOC1S1	0.37573	0.0164556	0.227
ASGR2	-3.86961	0.0376505	0.517445		NUDCD2	-0.408909	0.0215036	0.295298		RPL37A	-0.565719	0.0165289	0.227543
PARP4	0.793882	0.0376645	0.517445		KYAT3	-0.536521	0.0215295	0.295298		PNKP	0.531502	0.0166569	0.228644
ARFGEF1	0.850116	0.0377901	0.51811		AC116366.1	1.30461	0.0216041	0.295298		MT-ND2	-0.459866	0.0166769	0.228644
PILRA	-2.36194	0.0379298	0.518846		MAPKAP1	0.405013	0.0216715	0.295298		TEX264	-0.379966	0.0167163	0.228717
GALNT7	0.972752	0.0380373	0.518846		BIRC3	-0.898793	0.0217556	0.295298		KLF13	-0.657553	0.0167561	0.228796
SKP1	-0.42158	0.0381153	0.518846		Z93241.1	-0.832618	0.0218592	0.295298		HLA-A	0.502822	0.0169092	0.230309
NOL8	0.941745	0.038192	0.518846		ABCF2.1	0.48498	0.0218944	0.295298		VPS33A	0.651488	0.0169635	0.230309
BRK1	-0.427522	0.0382299	0.518846		MCM7	0.885735	0.0218978	0.295298		NUP98	0.653507	0.0169739	0.230309
P4HA1	0.820471	0.0383227	0.519056		SMNDC1	0.407462	0.0219168	0.295298		PRPS2	0.598529	0.0170041	0.230309
ZDHHC17	0.712165	0.0386006	0.521768		BCL7C	-0.372975	0.0219187	0.295298		DNAJB11	0.48941	0.0170888	0.23033
RABIF	1.04582	0.0388181	0.523655		GABARAPL2	-0.377965	0.0219296	0.295298		PPIL3	-0.628097	0.0170974	0.23033
GPX4	-0.473538	0.0389133	0.523665		COX4I1	-0.38707	0.0219342	0.295298		MPC1	-0.439054	0.0171094	0.23033
MPRIP	-0.894645	0.0390241	0.523665		OS9	0.316498	0.0222115	0.29843		SEC14L1	0.410338	0.0171428	0.23033
TLE4	-0.722342	0.0391257	0.523665		CXCL3	-2.97071	0.0222556	0.29843		MZB1	2.37192	0.0172116	0.230419
FBXO21	0.994038	0.0391307	0.523665		CACNA2D4	-1.53921	0.0223962	0.299717		ZZEF1	0.578254	0.0172495	0.230419
CES2	1.60849	0.0392086	0.523665		RYK	-1.32178	0.02258	0.301385		MTSS1	-1.37604	0.0172706	0.230419
CHKA	-1.68247	0.0393216	0.524131		TP53TG1	-0.608168	0.022659	0.301385		PSMA6	0.820066	0.0172929	0.230419
MFNG	-0.660808	0.0395412	0.525149		IGSF6	-0.507285	0.0226653	0.301385		LEPROT	-0.417834	0.0173208	0.230419
AK2	0.696689	0.0395808	0.525149		DDIT4	1.058	0.0227004	0.301385		RABEP2	0.759368	0.0175023	0.231927
INTS8	-1.15602	0.0396324	0.525149		CCND2	-0.676763	0.0228216	0.302398		SAFB	0.438229	0.0175033	0.231927
TTF2	0.983281	0.0402518	0.532307		ISCU	-0.345253	0.0229708	0.303775		ISCA2	0.53286	0.0175644	0.232061
RAB7B	0.865642	0.0404121	0.532615		RABGAP1L	0.59709	0.0231546	0.305196		LETMD1	-0.768309	0.0175824	0.232061
EEF1D	-0.410182	0.0404337	0.532615		TCIRG1	0.422664	0.0231691	0.305196		C6orf48	-0.836015	0.0176296	0.232227
WDR54	-1.24113	0.0405693	0.533356		MAPKAPK3	-0.399229	0.0233092	0.306181		FAM162A	-0.526718	0.0176954	0.232459
RPA1	-1.09435	0.0408413	0.535521		NF1	0.524192	0.0233517	0.306181		PGLS	-0.350067	0.0177165	0.232459
NUP214	-1.33388	0.0408934	0.535521		PIK3R1	0.538901	0.0235104	0.306181		PDCD4	-0.427434	0.0177855	0.23291
FBP1	-0.80166	0.0411004	0.536408		IL1R2	-0.65754	0.0235492	0.306181		PDLIM2	-0.475604	0.0179237	0.234264
SLC25A24	0.675266	0.0411209	0.536408		HMGN3	-0.409294	0.0235737	0.306181		ABRACL	-0.366579	0.0180513	0.234619
SLC23A2	1.80394	0.0412666	0.537265		SLFN5	1.46049	0.0235792	0.306181		ARL2BP	-0.580012	0.0180638	0.234619
TMEM176B	-4.40124	0.0414101	0.537628		SAR1A	0.448124	0.0236384	0.306181		ATP9B	0.641811	0.0180783	0.234619
EEF2	-0.523232	0.0414823	0.537628		WDR43	0.403425	0.0236581	0.306181		POLR1D	-0.386861	0.0181325	0.234619
HMGCR	1.32712	0.0415551	0.537628		MADD	0.885712	0.0236868	0.306181		RNF169	-0.686535	0.0182185	0.234619
CDKN1C	-4.09822	0.0416788	0.537628		TPM3	0.301175	0.0237079	0.306181		EIF1	-0.414601	0.0182429	0.234619
CD52	-0.783406	0.0417408	0.537628		REEP3	0.505762	0.0237452	0.306181		SPNS3	-0.779875	0.0182541	0.234619
TOMM7	-0.451072	0.0418339	0.537628		SERPINF1	0.809761	0.023837	0.306776		AHNAK	-0.371515	0.0182629	0.234619
PET117	1.03275	0.0419243	0.537628		MCOLN2	0.476675	0.0240431	0.308677		TTC3	-0.503601	0.0182653	0.234619
SHOC2	0.657419	0.0419346	0.537628		LSM4	-0.375715	0.0240766	0.308677		WAC	-0.353291	0.0183001	0.234619
CNOT6	1.3073	0.0422059	0.540074		ABCF1	0.382518	0.0241451	0.308965		JCHAIN	2.21743	0.0183586	0.234792
COX7A2L	-0.533072	0.0423602	0.541019		RPL39	-0.368153	0.024273	0.309738		NLRP1	-0.646798	0.0183836	0.234792
IER5L	-1.59633	0.0425158	0.54107		PHF11	0.576941	0.024314	0.309738		ADAM28	0.546604	0.018515	0.235825
TSC22D1	1.47977	0.0425253	0.54107		CD151	-1.01171	0.0243438	0.309738		CEP290	0.771351	0.0185346	0.235825
CISD2	0.711267	0.0426986	0.542248		COX7A2L	-0.385609	0.0243908	0.30975		YDJC	0.499815	0.0186342	0.236644
EIF3D	-0.419964	0.0428578	0.542924		KPNA4	-0.394901	0.0245135	0.31072		RAB4A	-0.399151	0.0187059	0.237106
RPS19	-0.357538	0.0429134	0.542924		YPEL3	-0.378353	0.0248914	0.314463		KIN	0.552132	0.0187468	0.237177
AL627171.1	-1.10442	0.0432603	0.545639		RPL41	-0.276719	0.0249024	0.314463		ITM2B	-0.343574	0.0188364	0.237862
ATP6V0A2	0.825231	0.0432905	0.545639		ELOA	0.503108	0.0249511	0.314486		SLC25A6	-0.484269	0.0188876	0.238062
H3F3A	-0.366197	0.0436034	0.548553		SRSF10	0.381454	0.0250266	0.314848		ATP5MC2	-0.371771	0.0189723	0.238424
BAD	-0.84579	0.0443472	0.556286		GATM	-0.880314	0.0252844	0.316916		IFT20	-0.510669	0.0189874	0.238424
UBR2	0.961341	0.0443836	0.556286		FAM133B	0.338196	0.0252951	0.316916		MT-CO1	-0.382876	0.0190523	0.238794
AL121603.2	-1.53406	0.0445	0.556706		PHB2	-0.348391	0.0253325	0.316916		EWSR1	0.382285	0.019167	0.239784
RBBP6	-0.618152	0.0448278	0.558374		KDM4C	0.539076	0.0254635	0.317962		IDI1	-0.50113	0.0192084	0.239855
SSH1	-1.76269	0.0450137	0.558374		NAPA	0.790509	0.0255361	0.318278		DNM1L	0.438505	0.0194058	0.241369
DDHD1	0.80057	0.0450747	0.558374		RAB6A	0.476807	0.025693	0.318864		RPL41	-0.326481	0.0194458	0.241369
RNASEH1	-0.882327	0.0451415	0.558374		SAP30BP	0.394022	0.0257603	0.318864		SEL1L3	1.09588	0.0194535	0.241369
OAS1	0.890152	0.0451454	0.558374		CCR1	1.21513	0.0257711	0.318864		SSR2	-0.419713	0.0194956	0.241369
RRP1	-1.07449	0.0451799	0.558374		DELE1	-0.518481	0.025773	0.318864		DNAJC3	0.422807	0.0195093	0.241369
ASPHD2	-1.76134	0.0452152	0.558374		NUDT14	0.755356	0.025825	0.31892		RPS6KA3	-0.389554	0.0196601	0.242507
H2AFJ	0.562435	0.0457231	0.563611		CISD1	-0.532829	0.0260993	0.321716		FAAP20	-0.430427	0.0197397	0.242507
C1QB	2.88133	0.0459186	0.564984		MT-CO1	-0.34382	0.0262469	0.322251		SERPINB1	-0.356838	0.0197585	0.242507
SAT1	-0.590573	0.0465664	0.570915		OAS1	1.24555	0.0262703	0.322251		NADSYN1	0.603642	0.0197601	0.242507
COX4I1	-0.374768	0.0467815	0.570915		C1orf174	0.482208	0.0262867	0.322251		GPX4	-0.456102	0.0197927	0.242507
HNRNPA1	-0.387552	0.0468504	0.570915		CYSTM1	0.573903	0.0266069	0.325395		MAP4	0.646229	0.0198486	0.242507
TOMM20	-0.426142	0.0469088	0.570915		VMO1	-1.95411	0.0266708	0.325395		EPS15L1	0.673815	0.0198602	0.242507
RPL36	-0.410848	0.0469322	0.570915		MT-ND2	-0.407619	0.0267148	0.325395		RIC8A	0.500262	0.0198901	0.242507
PRDX2	-0.575226	0.0469531	0.570915		NUP210	0.437636	0.0267368	0.325395		DDX58	1.44745	0.0200155	0.243595
ATP5PO	-0.400801	0.0469956	0.570915		GRK3	-0.482051	0.0269559	0.326839		NDUFA13	0.459089	0.0201816	0.244686
DR1	0.801268	0.0471797	0.572118		MED28	-0.390279	0.0269911	0.326839		RPL14	-0.35492	0.0201857	0.244686
PIM1	1.0222	0.0475563	0.575645		AKAP8	0.566435	0.0270067	0.326839		CHCHD10	-0.485391	0.0202144	0.244686
TMEM219	-0.476504	0.0477263	0.576664		RBM22	0.382249	0.0270501	0.326839		FAM104A	0.676308	0.020302	0.245304
PDPK1	0.750297	0.0479392	0.578197		SIPA1L1	0.796611	0.0273122	0.329309		OTUD4	0.779311	0.0203843	0.245856
TMEM156	-0.741491	0.0480898	0.578552		DDX1	-0.496902	0.0273525	0.329309		TCL1A	-4.1644	0.0204584	0.246155
RNF19A	0.826244	0.0482016	0.578552		AIF1	-0.374621	0.0274338	0.329696		MANF	0.468561	0.0204823	0.246155
CD200R1	-3.90102	0.0482964	0.578552		NDUFA3	0.447018	0.0275318	0.330283		RAP2C	0.630308	0.0205207	0.246175
PLK3	-0.801416	0.0483132	0.578552		ANP32E	0.363862	0.0277365	0.332145		LINC01588	-0.823546	0.0206472	0.247251
NUP62	0.777101	0.0484795	0.579014		AL135791.1	-1.24756	0.0279581	0.33355		PRKACA	-0.636607	0.0207713	0.248295
CSTB	-0.62691	0.04853	0.579014		CAVIN3	1.34276	0.0280013	0.33355		SLMAP	0.609907	0.0208263	0.24842
RPS27	-0.384249	0.0486103	0.579014		CDC42SE1	0.443373	0.0280027	0.33355		CDK11B	0.669186	0.0208557	0.24842
STN1	0.970932	0.0487856	0.579704		NCSTN	0.460407	0.0283394	0.336748		CD14	-1.10497	0.0210296	0.250048
PTPN18	-0.615779	0.04891	0.579704		C2orf69	0.670264	0.0283715	0.336748		SPATA6	-0.964547	0.021183	0.251047
CYTH1	0.659752	0.0489271	0.579704		TLE3	0.577065	0.0285652	0.33845		TMC8	0.627589	0.0211884	0.251047
DNAJC1	-0.80718	0.0492002	0.581913		CD1D	-0.492714	0.0289765	0.342345		CENPU	1.70667	0.0212785	0.251578
STARD4	0.999787	0.0497152	0.583368		CTNNB1	0.543237	0.0290612	0.342345		IFIT2	1.83409	0.0213209	0.251578
GOSR2	1.0199	0.0498163	0.583368		LAGE3	0.546338	0.0290826	0.342345		TIAM1	-0.75684	0.0214662	0.251578
CHMP5	0.573966	0.0498314	0.583368		MPZL1	0.607839	0.0292133	0.342345		DGKZ	-0.501968	0.0214822	0.251578
NFX1	0.865255	0.0499995	0.583368		CCR6	1.07388	0.0292531	0.342345		SASH3	0.446881	0.0214912	0.251578
RAB8A	0.468775	0.0500796	0.583368		MUC20-OT1	-0.531318	0.0292612	0.342345		ZNRF2	-0.634745	0.0215044	0.251578
FKBP2	-0.492132	0.0502665	0.583368		ELF1	0.387166	0.0293607	0.342345		PSMA3	0.437746	0.021511	0.251578
JPX	0.852265	0.0505207	0.583368		USF3	0.570427	0.0293719	0.342345		SREBF2	0.667	0.0215328	0.251578
MCOLN2	0.838034	0.0506363	0.583368		HNRNPDL	0.322103	0.0293741	0.342345		NAE1	0.550556	0.0215738	0.251619
PSMC6	0.522337	0.0507114	0.583368		ATP5PB	-0.291235	0.0294036	0.342345		MCOLN2	0.898926	0.0216517	0.251783
LMF2	0.892898	0.0508549	0.583368		DYRK2	-0.540388	0.0294891	0.342747		PKP2	-1.70818	0.0217149	0.251783
ATP5PF	-0.436108	0.0508948	0.583368		ATP6AP2	-0.352848	0.029717	0.344799		PABPC1	-0.349128	0.0217308	0.251783
ZDHHC18	-0.931902	0.0509192	0.583368		C1orf56	0.604149	0.0298737	0.34602		CFP	-0.352266	0.0217418	0.251783
PLEKHM2	-1.6178	0.0510041	0.583368		EIF4B	-0.50731	0.0300602	0.347165		DNAJA1	0.437342	0.0217752	0.251783
MADD	1.12569	0.0510774	0.583368		BAZ2A	0.519491	0.030076	0.347165		EIF2B3	0.516748	0.0218426	0.252128
PAICS	0.73805	0.051079	0.583368		FRY	-0.807395	0.030269	0.348368		TMEM243	-0.429834	0.0219236	0.252201
C6orf120	1.2082	0.0511517	0.583368		RTRAF	-0.31134	0.030327	0.348368		SUSD3	-0.992422	0.021924	0.252201
PHLDA1	-1.37942	0.0511964	0.583368		UFC1	-0.332136	0.0303357	0.348368		PRKAG1	0.432065	0.0220718	0.253467
RPS6KA3	-0.631351	0.0512081	0.583368		PNPLA4	-0.741101	0.0305486	0.350214		GBP4	1.47111	0.0221816	0.253666
UTP3	0.773154	0.0513524	0.583368		LMO2	-0.382273	0.0306161	0.350303		H3F3A	-0.333377	0.022194	0.253666
GIMAP4	-1.99958	0.051431	0.583368		SMIM25	-1.40229	0.0307618	0.350303		ME2	0.388311	0.0222024	0.253666
SYNJ2	-1.66086	0.0516413	0.583368		AL034397.3	-0.659646	0.0308055	0.350303		HIST1H2BN	1.19313	0.0224459	0.256013
ZNF131	0.854436	0.0516577	0.583368		FAM129A	0.437993	0.0308104	0.350303		RPS20	-0.966435	0.0225474	0.256734
AIF1	-0.413562	0.0517033	0.583368		CLPP	0.43801	0.0308576	0.350303		ODF3B	0.436867	0.0225882	0.256763
PTCD3	0.854569	0.0518507	0.583368		RPL27A	-1.07762	0.0309224	0.350303		AP003774.3	-1.20195	0.0227404	0.257748
TREM1	-3.63406	0.0518918	0.583368		LRIF1	-0.730839	0.0309224	0.350303		COPS2	0.419817	0.0227888	0.257748
NORAD	0.618812	0.0519364	0.583368		CLPB	0.510993	0.0309735	0.350303		PML	1.28879	0.0228375	0.257748
SLC25A46	1.21322	0.0519676	0.583368		RPS27	-0.448566	0.0310684	0.350786		HCST	-0.498899	0.0228616	0.257748
HNRNPH2	0.60934	0.0519773	0.583368		ATAD2B	0.3847	0.0312174	0.351876		B3GNT5	-1.36646	0.0228666	0.257748
KIAA0930	-0.581197	0.0520223	0.583368		LYRM4	-0.431731	0.0313111	0.352341		OSBPL2	0.733558	0.0229617	0.25788
EZR	0.456218	0.0520762	0.583368		SLC3A2	0.453838	0.0313832	0.352563		ARNTL	0.780744	0.0229653	0.25788
JADE1	-1.11146	0.0521065	0.583368		SMIM26	-0.431493	0.0314974	0.353254		RPS19BP1	-0.420215	0.0229934	0.25788
STK24	-0.793056	0.0521077	0.583368		LARP4B	0.476659	0.0315831	0.353388		VDAC3	-0.371566	0.0230404	0.257975
NCOA1	-0.928601	0.0521888	0.583368		RFTN1	0.387548	0.0316536	0.353388		HYOU1	1.00434	0.0231219	0.258458
SPPL3	-0.690911	0.0523189	0.583851		ILKAP	0.463613	0.0316884	0.353388		STARD3NL	0.560734	0.0232246	0.259157
FLNA	-0.551391	0.0528036	0.5872		LGALS3BP	1.73834	0.031736	0.353388		SORT1	-0.607027	0.0232616	0.259157
GLRX	-0.568913	0.0528086	0.5872		RPL14	-0.293694	0.0317842	0.353388		RPS21	-0.436853	0.023331	0.259499
FNBP4	0.572957	0.0530646	0.5872		RPL37A	-0.489803	0.0318249	0.353388		DPH5	-0.920477	0.0234478	0.260368
OST4	-0.387824	0.0531426	0.5872		SNRPE	-0.424948	0.0323669	0.357072		MZF1-AS1	0.784122	0.0236228	0.261878
KIF22	-1.19977	0.0533178	0.5872		MPST	-0.466464	0.0323913	0.357072		SLC15A3	-0.556027	0.0238309	0.26375
CKB	-1.8127	0.0533228	0.5872		DCAF13	-0.400761	0.0324026	0.357072		PLB1	-0.645082	0.0239474	0.263936
TRIM22	0.519986	0.0534856	0.5872		PHKB	-0.463293	0.0324081	0.357072		HK2	-0.950881	0.0239526	0.263936
PF4	2.55348	0.0535539	0.5872		GAK	0.422897	0.0324224	0.357072		CREBRF	0.509119	0.0239656	0.263936
LGMN	0.56002	0.0539902	0.5872		NRROS	0.690421	0.032491	0.357242		TBL1XR1	-0.43775	0.024189	0.265138
RAB8B	0.535233	0.0540343	0.5872		COMMD6	-0.404897	0.0326204	0.357567		MPC2	-0.471083	0.024239	0.265138
JOSD1	-0.810961	0.0540388	0.5872		TANK	-0.395355	0.032751	0.357567		ANKRD49	0.641626	0.024295	0.265138
IVD	-1.16827	0.0540622	0.5872		SAFB	0.361568	0.0327646	0.357567		SESN3	-0.846807	0.0243021	0.265138
R3HDM4	0.60893	0.0542896	0.5872		MIR4435-2HG	0.663891	0.0328046	0.357567		GBP2	0.669446	0.0243078	0.265138
RHOG	0.472141	0.0543116	0.5872		TSPO	-0.341494	0.0328635	0.357567		CAMTA1	-0.414708	0.0243116	0.265138
MAP4K1	0.624282	0.0543869	0.5872		SDCBP	-0.325604	0.0329378	0.357567		ASGR1	-0.642439	0.0244848	0.266104
UTRN	0.915964	0.0544172	0.5872		LRG1	-1.23685	0.0329601	0.357567		STK19	-0.62745	0.0245149	0.266104
NTHL1	-1.11187	0.0544207	0.5872		PTK2	1.04425	0.0329717	0.357567		FRAT1	-0.758691	0.0245349	0.266104
IPCEF1	-2.54816	0.0544622	0.5872		YWHAQ	0.379462	0.0329996	0.357567		BAG4	0.569853	0.0245586	0.266104
RPL14	-0.332655	0.0545641	0.5872		MTIF3	-0.436143	0.0330771	0.35783		ARID3A	-0.688857	0.0246674	0.26627
NRARP	-2.00894	0.0545728	0.5872		DTD1	-0.641796	0.0332011	0.358593		RTRAF	-0.35047	0.0246729	0.26627
ZC3HAV1	-0.744665	0.0545972	0.5872		SPATS2L	0.477595	0.0333663	0.359799		SMARCAD1	0.892589	0.0247294	0.26627
ARHGAP31	0.764966	0.0545994	0.5872		EIF1	-0.335459	0.0336309	0.360134		RMND5A	-0.560664	0.0247324	0.26627
ADAM19	1.02682	0.0546293	0.5872		RAB31	-0.355525	0.0336572	0.360134		MILR1	0.622854	0.0249023	0.267106
C8orf82	-0.803728	0.0552372	0.591985		ACTL6A	-0.683003	0.0336962	0.360134		FAM207A	0.611669	0.024914	0.267106
LSM6	-0.44805	0.05526	0.591985		ANXA2R	0.58107	0.0337488	0.360134		IPO7	-0.560067	0.0249643	0.267106
SEPHS1	-0.96666	0.0554086	0.591985		HBA2	2.24319	0.0338713	0.360134		TYW3	-0.486173	0.0249692	0.267106
YIPF4	0.724833	0.055427	0.591985		PARP10	0.710876	0.0339077	0.360134		REX1BD	-0.410205	0.0250323	0.267356
IL18BP	-1.79481	0.0558137	0.595169		TLR3	-1.18685	0.0339464	0.360134		IGF2BP2	-0.715976	0.0251843	0.268174
U62317.5	1.50445	0.0560298	0.595565		CDK6	-0.605424	0.033984	0.360134		LAGE3	0.48916	0.0251887	0.268174
PISD	0.988086	0.0560386	0.595565		CCDC126	-0.966593	0.0339914	0.360134		COX4I1	-0.38339	0.0252296	0.268185
ZNF394	0.769462	0.0561168	0.595565		BRIX1	0.415932	0.0340304	0.360134		FILIP1L	-1.58709	0.0252847	0.268302
ISG20L2	0.86822	0.0563685	0.596251		ARRDC3	0.643397	0.0341292	0.360134		JAK3	0.665642	0.0253206	0.268302
EPB41L2	0.872859	0.0563868	0.596251		FAU	-0.255226	0.0341405	0.360134		RBBP8	0.795827	0.0254845	0.269614
TRRAP	1.34066	0.0565486	0.596251		KMT2E	0.372757	0.0341658	0.360134		ASPH	0.578399	0.0255511	0.269894
AAK1	0.837708	0.0566687	0.596251		GBP2	0.630777	0.0341682	0.360134		FBXW7	0.494996	0.0256466	0.270477
SLC7A7	-1.55479	0.0566762	0.596251		HINT1	-0.320188	0.0342015	0.360134		HELZ2	1.43683	0.0258298	0.271982
STK10	0.622228	0.0567433	0.596251		WRNIP1	0.632775	0.0343801	0.361146		NEXN	2.39643	0.0260199	0.273334
SERTAD2	-0.728377	0.0568027	0.596251		HACL1	-0.586638	0.0344051	0.361146		HSPH1	0.594656	0.0261594	0.273334
RRP15	0.75047	0.0569407	0.596767		MRPL18	-0.367567	0.034497	0.361189		LINC01970	-1.21876	0.026162	0.273334
COPS2	0.661452	0.0571272	0.597198		FRMD4B	-0.859502	0.0345829	0.361189		MTRNR2L1	-2.79804	0.026217	0.273334
PLEK	0.390852	0.0572387	0.597198		WASHC1	0.580507	0.0345891	0.361189		CD44	-0.400681	0.0262251	0.273334
PABPN1	-0.630054	0.0573502	0.597198		ATF7IP2	0.426898	0.0346243	0.361189		SLC35D2	-0.67052	0.026248	0.273334
PTGIR	2.4434	0.0574193	0.597198		ALG3	0.426653	0.0348424	0.362902		TOP1MT	0.595935	0.0262736	0.273334
DTNBP1	0.639866	0.057432	0.597198		LAMP2	0.524869	0.0349078	0.363019		UBA7	0.72416	0.0262836	0.273334
FAM200B	-0.895754	0.0575152	0.597198		MZT2B	-0.494165	0.0350068	0.363402		SH3GLB1	0.356685	0.026592	0.275826
HLA-DQA1	0.45318	0.0578142	0.597763		PTK2B	0.487098	0.0350528	0.363402		TRIP4	0.524345	0.0266054	0.275826
APOPT1	-0.693524	0.0578259	0.597763		MRPL40	-0.328231	0.0352638	0.365027		SPART	0.561584	0.0268206	0.277628
SP3	0.642204	0.0578366	0.597763		SREK1	0.360411	0.0353542	0.365274		TROVE2	0.438887	0.0270898	0.279674
TRIM14	1.00614	0.058229	0.600894		EIF1B	-0.34243	0.0354401	0.365274		HSPA5	0.478439	0.0271889	0.279674
FUT7	0.863897	0.0584106	0.601351		EXOSC9	0.400374	0.0354673	0.365274		OAS1	1.26708	0.0272098	0.279674
CD58	0.648033	0.0584607	0.601351		SCAF4	0.448105	0.0355286	0.365274		ATXN1	-0.751117	0.0272777	0.279674
IARS2	-0.856227	0.0586408	0.601351		SZRD1	0.462976	0.0355596	0.365274		PHB2	-0.373226	0.0272848	0.279674
EMC4	0.657664	0.0586412	0.601351		GRIP1	-1.03528	0.0356862	0.366015		RPL35	-0.455609	0.0273006	0.279674
INAFM2	-1.86437	0.0587208	0.601351		KLHL15	0.831697	0.0358915	0.36756		VAMP5	0.511701	0.0273097	0.279674
TMA7	-0.440439	0.0588504	0.60159		FKBP11	0.904131	0.0360784	0.368123		SIRPA	0.436827	0.0274368	0.280549
GLIPR2	0.505542	0.0589233	0.60159		PSMA1	-0.295842	0.0360786	0.368123		CNIH1	-0.344433	0.0275395	0.281171
ZNF277	-0.832489	0.0591135	0.602017		UQCRB	-0.372848	0.0361109	0.368123		PPA2	-0.488304	0.0277	0.28134
MXD1	0.7733	0.0591443	0.602017		GRB2	0.293379	0.0361875	0.368317		COL9A2	-0.611635	0.0277366	0.28134
CLEC4A	-1.09837	0.0596335	0.60361		NENF	-0.325842	0.0362786	0.368317		KMT2C	0.349538	0.0278518	0.28134
EXOSC6	-0.908414	0.0596705	0.60361		CTSA	0.500686	0.0362944	0.368317		UQCRC2	-0.360555	0.0278805	0.28134
CYP2E1	-0.758104	0.0597203	0.60361		AKIP1	0.435728	0.0364407	0.369244		SLC7A7	-0.898788	0.0278901	0.28134
C19orf38	-0.532788	0.0597295	0.60361		ADAP2	-0.441499	0.0365965	0.370264		TAPBP	0.375046	0.0279128	0.28134
KLF13	-0.69077	0.05975	0.60361		MTRNR2L1	-2.40736	0.0366885	0.370636		UTRN	0.54069	0.0279284	0.28134
EPS15	0.693341	0.0601981	0.607224		MT-ATP6	-0.341337	0.0368372	0.37158		SULF2	-0.474921	0.0279754	0.28134
TMEM245	-1.37362	0.0605711	0.61007		PILRA	-0.441803	0.0369336	0.371994		PTMS	0.672818	0.0279758	0.28134
DDOST	-0.447772	0.0612016	0.613611		REX1BD	-0.372767	0.0370155	0.372261		COX7A2L	-0.410782	0.0281065	0.28134
MGAT4B	-1.37179	0.0612325	0.613611		SASH3	0.40809	0.0371145	0.372698		HIST1H1D	1.40841	0.0281201	0.28134
DAP	0.694775	0.0613142	0.613611		NOL10	0.496646	0.0373055	0.373046		KIF13B	-0.649335	0.0281304	0.28134
TMEM256	-0.511585	0.0613254	0.613611		PPIL3	-0.526415	0.0373902	0.373046		MYSM1	0.582589	0.0281357	0.28134
FCGR2A	-3.70654	0.0613794	0.613611		TMEM14A	1.29604	0.0374208	0.373046		IDH3A	0.40922	0.0281447	0.28134
VEZT	0.867154	0.0617534	0.614713		STX17	0.633213	0.0375381	0.373046		USE1	-0.453132	0.0282189	0.28134
UBLCP1	0.721484	0.061838	0.614713		EPB41L3	0.615662	0.0375986	0.373046		ORC6	1.11578	0.0282261	0.28134
SSR2	-0.375776	0.061876	0.614713		IGFBP7	0.381924	0.0376014	0.373046		BDP1	0.381885	0.0283046	0.281704
RPS21	-0.423754	0.0619902	0.614713		LDHA	0.331611	0.0376239	0.373046		CCDC6	0.447689	0.028404	0.281785
DHX8	0.905027	0.0619951	0.614713		DNAJC5	0.453052	0.0376751	0.373046		FAM3C	-0.70197	0.0284111	0.281785
FLT3	-0.484702	0.0620851	0.614713		C6orf48	-0.750455	0.0377001	0.373046		CMTM6	-0.306207	0.0284548	0.281785
GALNT3	-1.74221	0.0621357	0.614713		DCXR	0.347021	0.0377044	0.373046		APOBEC3A	2.90993	0.0284851	0.281785
TRAPPC2B	1.02763	0.0622727	0.614713		CPNE8	-0.613622	0.037807	0.373511		ST13	-0.320964	0.0285224	0.281785
HOXB2	1.26806	0.0623131	0.614713		R3HCC1L	0.62722	0.0379029	0.373909		PPDPF	0.552099	0.0285809	0.281948
GPR65	0.78742	0.0624154	0.614819		DMXL1	0.42184	0.0381066	0.375367		ZC3H18	0.57552	0.0286739	0.28245
PYCARD	-0.402331	0.0627649	0.615992		FGL2	-0.514297	0.0382014	0.375582		TNFAIP2	-0.64431	0.0287236	0.282526
SLC44A1	-0.947511	0.0627848	0.615992		CALHM2	-0.477424	0.0382783	0.375582		MRPL1	0.580412	0.0287912	0.28259
SSB	0.429694	0.0628095	0.615992		RTN1	-0.725488	0.0383228	0.375582		SYAP1	0.510506	0.0288142	0.28259
NHSL2	-2.48284	0.0634177	0.618677		NAMPT	0.527616	0.038352	0.375582		TMEM209	1.08737	0.0289187	0.282698
MT-CO1	-0.330859	0.0635361	0.618677		REPIN1	-0.36976	0.0384552	0.375784		TPMT	0.379954	0.0289297	0.282698
CIC	-0.863708	0.0635382	0.618677		CPT1A	0.802509	0.0385213	0.375784		PPP1R14A	1.6485	0.0289534	0.282698
SVBP	0.731078	0.0636042	0.618677		RELA	0.463565	0.0385405	0.375784		KPNB1	-0.409712	0.0290146	0.282698
CD151	-1.01337	0.0636628	0.618677		ZEB2-AS1	-0.730628	0.0386277	0.375803		XXYLT1	0.803704	0.0290853	0.282698
CKAP2	0.720153	0.0636736	0.618677		DMAC1	-0.461354	0.0387086	0.375803		AGTRAP	-0.477189	0.0290987	0.282698
CYTIP	-0.614059	0.063728	0.618677		ECHS1	-0.342056	0.0387591	0.375803		FAM173A	-0.338655	0.0291713	0.282698
CHCHD5	-0.552923	0.0640066	0.619605		ZNF706	-0.436344	0.0387662	0.375803		C19orf38	-0.486344	0.0291829	0.282698
PRRC2B	0.725864	0.064008	0.619605		CA2	-0.558668	0.0390086	0.377607		HLA-DQB2	-2.12207	0.029204	0.282698
UBE2A	0.429295	0.0642308	0.620535		PPP6R2	0.60749	0.0391006	0.377954		MAFG	-0.824044	0.0292985	0.283205
SETD2	0.707253	0.0642981	0.620535		STAT6	0.345425	0.0392272	0.378208		RNF145	0.517217	0.0293407	0.283205
ABCF2.1	0.873226	0.0643812	0.620535		SLAMF8	-0.716532	0.0392395	0.378208		SSB	0.535291	0.0294537	0.283888
CPSF2	0.825994	0.0646606	0.621655		CBL	-0.400674	0.0394265	0.378567		PTGDS	-5.52625	0.0296791	0.285118
CFLAR	0.507408	0.0646878	0.621655		NNT-AS1	-0.891316	0.0394893	0.378567		TOR3A	0.475763	0.029694	0.285118
ARMC6	0.853983	0.064775	0.621655		RPS6KB1	0.490443	0.039503	0.378567		TMEM50A	0.333178	0.0297087	0.285118
TRABD	-0.469235	0.0648903	0.621872		TMSB4X	-0.37233	0.0395171	0.378567		GPBAR1	-0.50361	0.0298171	0.285346
BTF3	-0.348568	0.0649943	0.621872		NCF1	-0.631875	0.0395585	0.378567		AC144652.1	-0.693445	0.0298173	0.285346
N4BP2L2	-0.637566	0.0650753	0.621872		PTPN1	0.375669	0.0399902	0.381629		ZCCHC8	0.569404	0.0299889	0.28658
AC087623.3	0.911961	0.0653366	0.622324		HSCB	-0.436599	0.0400418	0.381629		RCOR1	-0.760599	0.0301128	0.287355
FAM118A	-0.869442	0.0653406	0.622324		SETD2	0.430176	0.0400941	0.381629		CTDSP2	-0.537696	0.0302323	0.287718
ANXA11	-0.5463	0.0655622	0.622324		METTL23	-0.378414	0.0401056	0.381629		PAK1	0.426673	0.0302452	0.287718
ABHD5	-1.13015	0.0657216	0.622324		ZFAND1	-0.375377	0.0403971	0.383859		MRPS36	-0.389731	0.0302793	0.287718
GLB1	0.68002	0.0657467	0.622324		ING4	-0.465119	0.040643	0.38467		PGM1	-0.527617	0.0303928	0.288388
CREM	-1.16831	0.0657485	0.622324		AKR1B1	-0.497119	0.0407893	0.38467		FH	-0.502368	0.0306305	0.289567
PSPC1	0.734787	0.0658492	0.622324		NKAPD1	-0.443558	0.0408012	0.38467		ZNF706	-0.455742	0.0306536	0.289567
HNMT	-2.32449	0.0658719	0.622324		CCR5	0.898678	0.0409518	0.38467		DMAC1	-0.5043	0.0307102	0.289567
ADAT1	1.31433	0.0659563	0.622324		LAPTM4A	0.327593	0.0409568	0.38467		RASSF1	-0.464582	0.0307107	0.289567
PYROXD1	1.02166	0.0660952	0.62276		PPM1K	0.643834	0.0409715	0.38467		GIMAP1	-1.00279	0.0307326	0.289567
PGP	-0.682354	0.0663595	0.624374		UBXN1	-0.308284	0.0409734	0.38467		MEF2A	0.559409	0.0308476	0.289577
TTC37	0.621258	0.0665297	0.6251		SFT2D3	-1.14225	0.0409856	0.38467		MRPL51	-0.410851	0.030858	0.289577
CHST2	-0.713253	0.0671166	0.629733		LINC01637	-0.730493	0.0409979	0.38467		LPAR6	-1.05976	0.0308826	0.289577
HAVCR2	0.489475	0.067299	0.629738		HMGB2	0.493962	0.0410847	0.384947		SLC41A2	1.02435	0.0309427	0.289577
TRADD	-0.534519	0.0673045	0.629738		C12orf57	-0.518865	0.0411589	0.385105		KPNA2	0.567126	0.0310193	0.289577
NARF	-0.707945	0.0673983	0.629738		TSHZ1	0.641953	0.041376	0.386268		ZNF195	0.831511	0.031021	0.289577
MCL1	0.40788	0.0681018	0.634718		NOP58	0.426091	0.0414139	0.386268		MT-ND4	-0.308941	0.0310354	0.289577
ATP9B	1.00039	0.0682345	0.634718		BLVRA	0.476513	0.0414557	0.386268		DYNLT1	0.492189	0.0312832	0.290865
PGLS	-0.393007	0.068316	0.634718		DNAJB9	-0.692674	0.0415673	0.386381		PEX19	0.589597	0.0312955	0.290865
SLC4A7	-1.15146	0.0683518	0.634718		VAMP4	0.788743	0.0416	0.386381		ZYX	0.40936	0.0313153	0.290865
CSF1R	-3.66806	0.0684037	0.634718		TAF12	-0.40878	0.0416404	0.386381		PLEKHA3	-0.426414	0.0313574	0.290865
LILRA4	1.72929	0.0689121	0.636604		NDUFS4	-0.290875	0.0417727	0.387074		DHRS4L2	-0.489832	0.0313899	0.290865
ABHD17A	-0.469263	0.0689677	0.636604		SMIM37	-0.59989	0.0421116	0.389034		PLCD1	1.23611	0.0314513	0.291033
ANKRD13D	-0.741007	0.0692545	0.636604		NCF4	-0.421172	0.0421481	0.389034		NIT2	-0.466209	0.0317195	0.293111
CCND3	0.560901	0.0694164	0.636604		TPM4	0.301782	0.0421933	0.389034		AP1S3	1.18568	0.0318029	0.293478
DTX3L	1.02287	0.0697038	0.636604		SLC4A3	0.506038	0.0422159	0.389034		GFRA2	-1.83566	0.0319457	0.293809
EVI5	-1.58975	0.0697208	0.636604		MAGT1	0.447003	0.0424915	0.390904		RASSF7	0.61995	0.0319528	0.293809
RPL26L1	0.575089	0.069882	0.636604		CAPNS1	0.282066	0.0426116	0.390904		TNFRSF14	-0.407296	0.03197	0.293809
RNF20	0.98085	0.0698885	0.636604		PRDX3	-0.287321	0.0426847	0.390904		TRIM21	0.894026	0.0320888	0.294426
LYN	-0.471286	0.0699437	0.636604		HCST	-0.432544	0.0427019	0.390904		LACTB	-0.330388	0.0321248	0.294426
CRTAP	-0.673941	0.0699504	0.636604		CD36	-0.460822	0.0427097	0.390904		BAG5	0.452955	0.0322307	0.294689
PRPF8	0.585083	0.0700872	0.636604		SRSF2	0.285715	0.0428469	0.391626		PDLIM5	-0.495485	0.0322412	0.294689
HRH2	-0.871729	0.0700981	0.636604		MATR3.1	0.648218	0.0429948	0.392445		MZT2B	-0.341902	0.0326419	0.297946
NUFIP2	0.472606	0.0701822	0.636604		RANBP6	0.674653	0.0431099	0.392672		ITGB2-AS1	-0.483688	0.0328484	0.299424
PFDN1	0.522039	0.0702043	0.636604		POLR2D	0.521173	0.0431366	0.392672		FAF1	-0.658433	0.0329582	0.300018
QPCT	-1.09227	0.0702477	0.636604		COA5	-0.474474	0.043348	0.394062		NUTF2	0.371279	0.033004	0.300028
CYBB	-3.10062	0.0703125	0.636604		PEBP1	-0.285779	0.0434242	0.394221		SIRPB1	-0.791939	0.0331172	0.30065
WDR43	0.51667	0.0703664	0.636604		CCDC26	-1.55196	0.0435358	0.39439		BOLA3	0.573563	0.0331668	0.300695
SNX6	0.48149	0.0704758	0.636604		HOTAIRM1	-0.521972	0.0435601	0.39439		CARS	0.472872	0.0333536	0.30198
IL3RA	2.73805	0.0705771	0.636604		CLEC9A	-1.98137	0.0436794	0.394937		MKNK2	-0.391473	0.0334051	0.30204
ACOX1	1.38233	0.0705803	0.636604		TIA1	0.467768	0.0438707	0.395912		MORF4L2	-0.406777	0.0335178	0.302651
SYPL1	-0.556342	0.0706816	0.636604		ANKH	-0.819788	0.0439409	0.395912		TREM1	-0.688058	0.033596	0.30295
TXNRD1	0.597443	0.0708228	0.636604		MPV17	0.374224	0.0439958	0.395912		FAM110A	-0.572322	0.0336942	0.303428
THYN1	-0.630298	0.070834	0.636604		MT-ND4	-0.249	0.044023	0.395912		AK6	-0.501953	0.0338208	0.303746
CEP128	0.966169	0.0709657	0.636604		PSMB9	0.362506	0.0441379	0.396415		PARP10	0.785669	0.0338252	0.303746
BCL7C	-0.513363	0.0710127	0.636604		PTPA	0.565503	0.0444559	0.39821		C16orf74	-0.513863	0.0339792	0.303746
MAD2L2	0.644849	0.0710707	0.636604		ARFGAP3	0.363058	0.0444563	0.39821		SH3BP4	0.483915	0.0339853	0.303746
AL355075.4	-1.54348	0.0711993	0.636906		HIST1H1E	1.37858	0.044521	0.398258		CPNE1	-0.468751	0.0339897	0.303746
KLHL15	1.46325	0.0713543	0.637125		VAMP7	0.467421	0.044595	0.39839		TMEM259	-0.390001	0.0340007	0.303746
IKZF5	-1.19514	0.0714437	0.637125		CRYL1	-0.500835	0.0448402	0.399778		AATF	0.439809	0.0340963	0.303887
SNX5	-0.54226	0.0715803	0.637125		SYNJ2BP	-0.69009	0.0448694	0.399778		SETD2	0.40576	0.034107	0.303887
C5AR1	-3.92021	0.0716591	0.637125		PRCP	-0.359042	0.0449432	0.399905		HINT1	-0.394468	0.0341965	0.304281
MBD6	-0.952285	0.0716979	0.637125		HLA-DRB1	0.457764	0.0451791	0.401472		HIGD2A	-0.316985	0.034338	0.304836
B3GNT5	-3.61961	0.0720541	0.639444		EIF4G3	0.361086	0.0453702	0.402396		TRIM5	0.993773	0.0343496	0.304836
TNFAIP2	-0.635069	0.0721619	0.639556		DNM1L	0.42068	0.0454028	0.402396		STIM2	0.475648	0.0347211	0.307726
GTF2A2	-0.432238	0.0725473	0.640389		CHUK	0.736273	0.0456295	0.403872		KPNA4	-0.387602	0.0348817	0.308742
INPP5F	0.982603	0.0726217	0.640389		PLEKHO1	-0.327493	0.0457959	0.40401		HNRNPA2B1	0.32938	0.0349792	0.309074
GNL3	0.498664	0.0726374	0.640389		WSB1	-0.388682	0.0458704	0.40401		ARHGAP9	-0.404916	0.0350112	0.309074
ARL14EP	0.685844	0.0727148	0.640389		MRPS7	-0.409171	0.0459506	0.40401		RPL37	-0.362911	0.0351325	0.309738
ATP5PB	-0.384263	0.0727325	0.640389		TLR10	-0.906312	0.0459523	0.40401		MT-CO2	-0.317012	0.0352461	0.310332
SRP68	0.826663	0.0728613	0.640684		CELF2	0.322288	0.046029	0.40401		EVI5	-0.518764	0.0353417	0.310766
DBP	-1.10225	0.0737906	0.645429		SCAMP3	0.525054	0.0460373	0.40401		CLTA	-0.34531	0.0354454	0.311271
TFEB	0.656644	0.0738905	0.645429		SP100	0.402093	0.046066	0.40401		HERC3	-0.721374	0.0355583	0.311855
SMNDC1	0.773631	0.0739247	0.645429		PIK3R5	0.586616	0.046237	0.404981		ZBTB8OS	0.489591	0.0356871	0.312245
CALHM2	0.931605	0.0740026	0.645429		DRG2	0.382131	0.0464118	0.405983		SUPT4H1	-0.32633	0.0357063	0.312245
ATP5MC3	-0.339019	0.0742135	0.645429		ZNF880	-0.931365	0.046507	0.406286		GOLGA2	0.485438	0.0357423	0.312245
IKZF1	-0.534184	0.0744314	0.645429		CAMKK2	0.492773	0.0466185	0.406732		MARS	0.547988	0.035799	0.312335
CCL5	1.43058	0.0745655	0.645429		RB1	0.394795	0.0467811	0.406913		DNAJC5	0.521268	0.0358776	0.312455
STIP1	0.601735	0.0745758	0.645429		SQSTM1	0.396256	0.0468029	0.406913		KLF9	0.589291	0.0359058	0.312455
CD86	-0.44282	0.0746505	0.645429		CD4	-0.506837	0.0468797	0.406913		ABCB7	-0.456386	0.0360309	0.313138
AC004817.3	1.75229	0.0747682	0.645429		FCGR1A	1.64786	0.0468816	0.406913		IFIT1	2.82873	0.0361905	0.314118
GMIP	0.656592	0.0747702	0.645429		ATP5MC2	-0.259047	0.0469715	0.407167		MVP	0.446594	0.0362372	0.314118
DDX21	0.400623	0.0749174	0.645429		AP003774.3	-0.988602	0.0471038	0.407721		TMEM109	0.374441	0.0366275	0.31702
TYMS	2.29677	0.0749782	0.645429		ODF3B	0.455434	0.0472575	0.407721		RIOK1	0.47781	0.0366664	0.31702
VHL	0.615988	0.0749955	0.645429		SFXN4	-0.626888	0.0473252	0.407721		HOTAIRM1	-0.423568	0.0367978	0.317747
PPP2R2A	-0.876602	0.0750221	0.645429		SMARCA4	0.390092	0.0473258	0.407721		PAFAH1B2	0.487667	0.0373194	0.321838
TMEM273	0.602288	0.0751113	0.645429		DDX21	0.256973	0.0473855	0.407721		NPC2	-0.310996	0.0375216	0.323167
CBFA2T3	-0.583486	0.0751555	0.645429		NDUFB5	-0.260506	0.0473996	0.407721		DDX23	-0.533296	0.037742	0.324269
WAC	-0.495162	0.0752087	0.645429		PPA1	0.506298	0.0479953	0.412318		ARL6IP4	-0.349438	0.0377461	0.324269
MATR3.1	1.28574	0.0753785	0.645429		MAP2K1	0.335146	0.0483779	0.415074		MSI2	0.540343	0.038035	0.326074
YWHAH	0.584358	0.0754068	0.645429		RPL37	-0.341693	0.0485275	0.415402		UQCRB	-0.399758	0.0380532	0.326074
THG1L	0.826679	0.0754185	0.645429		MAP2K2	-0.726651	0.0485398	0.415402		PATL1	0.533492	0.0384365	0.328075
KCNE3	-3.45773	0.0755926	0.645525		ATP2B1-AS1	-0.613147	0.0487391	0.416286		C12orf10	-0.437275	0.038442	0.328075
NCOA3	0.653856	0.0757971	0.645525		GTF2H5	-0.335613	0.048767	0.416286		CSTA	-0.964041	0.0385015	0.328075
ATP11C	-1.62323	0.0758664	0.645525		RYR1	-0.747525	0.0488437	0.416412		CCNDBP1	-0.350812	0.0385619	0.328075
SLC16A7	-1.65906	0.0758701	0.645525		PTP4A1	0.541519	0.0489685	0.416547		LRRCC1	0.771893	0.038692	0.328075
HM13	-0.482136	0.0759461	0.645525		GRAMD4	0.50287	0.0489837	0.416547		MZT2A	-0.494438	0.0387225	0.328075
ZNF644	0.693331	0.0760507	0.645525		PDZD8	0.716058	0.0490855	0.416886		PDIA6	0.367122	0.0387385	0.328075
GALNT1	-0.700286	0.0761024	0.645525		PMVK	-0.359405	0.0492552	0.417702		CDK2AP2	0.376667	0.0387732	0.328075
GUCY1A1	-0.967346	0.0762233	0.645735		SESN3	-0.637494	0.049359	0.417702		GARS	0.386673	0.038838	0.328075
GRHPR	-0.499871	0.076521	0.64671		MRPL14	-0.328371	0.0493681	0.417702		GPAT3	0.423472	0.038885	0.328075
RPL39	-0.337091	0.0767109	0.64671		EVL	-0.293972	0.0494603	0.417955		PPIL4	-0.552886	0.0388958	0.328075
EAF2	0.94614	0.0767304	0.64671		CD38	0.8051	0.0498036	0.420328		PEF1	0.515333	0.0389968	0.328075
TMEM30A	0.670129	0.0767891	0.64671		NBEAL1	-0.343649	0.0500083	0.420844		PABPC4	-0.43901	0.0390038	0.328075
CYFIP1	0.794473	0.0769375	0.64671		COQ7	-0.546608	0.0500244	0.420844		PLEKHF2	0.459271	0.0390072	0.328075
IFT74	-1.03446	0.0769583	0.64671		LTA4H	-0.556262	0.0501083	0.420844		IL18	-0.395279	0.0390194	0.328075
ME2	0.640509	0.0770122	0.64671		RPS28	-0.332709	0.0501154	0.420844		COX14	-0.334307	0.0391327	0.328617
CCNG1	-0.635171	0.077179	0.647302		ACTG1	-0.234549	0.0502354	0.421325		VMA21	-0.363041	0.0392702	0.328936
RNASE2	3.19151	0.077606	0.64854		MGST3	-0.372478	0.050375	0.421969		CHMP1B	-0.580487	0.0392863	0.328936
PELO	-1.08642	0.0776147	0.64854		BST2	0.675974	0.0505394	0.422819		SYPL1	-0.402963	0.0393825	0.328936
PIK3C3	-1.30308	0.077745	0.64854		PLXNB2	-0.391786	0.0510306	0.42562		GTF2E2	0.429498	0.0394015	0.328936
AKIP1	0.880148	0.0777791	0.64854		RIC8A	0.383164	0.051112	0.42562		XRCC6	0.296873	0.0394155	0.328936
TRBC2	-2.21938	0.0778094	0.64854		DESI1	0.40061	0.0511473	0.42562		CCZ1	0.546554	0.039527	0.329457
CCT2	-0.43366	0.0783003	0.651823		TET2	0.348281	0.0511571	0.42562		CASP4	-0.328201	0.0398264	0.331238
LAMTOR2	-0.466265	0.0785919	0.65192		PPP1R12A	-0.347854	0.0512239	0.42562		TRIM26	0.637359	0.0398393	0.331238
TTC17	0.651929	0.0786287	0.65192		ECD	0.443171	0.0512544	0.42562		PHF14	0.420009	0.039955	0.331392
MSRA	-0.643615	0.0786292	0.65192		C1QC	1.7278	0.0513207	0.425645		RNF139-AS1	1.10081	0.0399565	0.331392
MPHOSPH6	0.787736	0.0787001	0.65192		LILRB2	0.47667	0.0513856	0.425657		SEH1L	0.584493	0.0401329	0.331898
CPSF3	-0.683413	0.0789681	0.652578		H2AFJ	0.354209	0.0516327	0.427178		SMIM26	-0.331259	0.040149	0.331898
APC	0.716732	0.0790511	0.652578		NREP	0.301887	0.0517908	0.427959		PSMB4	-0.362893	0.0401657	0.331898
RAB3GAP1	-0.830646	0.0791403	0.652578		PTGER4	0.38305	0.0520149	0.428514		ASCC1	0.871511	0.0402216	0.331952
PSEN1	0.789989	0.0791681	0.652578		CTDSPL2	0.45597	0.0521444	0.428514		CCDC167	0.535734	0.0403322	0.332267
RASD1	-1.5802	0.0794147	0.652674		NT5C3B	-1.06332	0.0521471	0.428514		ZNFX1	0.668763	0.0403587	0.332267
U2AF2	0.679264	0.079529	0.652674		GIMAP7	-1.72424	0.0521551	0.428514		GBP5	1.31078	0.0406025	0.333005
AC008105.3	-0.826773	0.0795371	0.652674		CALM3	0.352116	0.0522647	0.428514		CREG1	0.428431	0.0406283	0.333005
TGS1	0.668664	0.0795835	0.652674		ESCO1	0.402976	0.0523346	0.428514		NUB1	0.446404	0.0406283	0.333005
JPT1	0.407282	0.0800696	0.652674		ARL6IP4	-0.25743	0.0523512	0.428514		PNPT1	1.11748	0.0406848	0.333005
OTOF	3.22332	0.0801447	0.652674		UBE2B	-0.297933	0.0524062	0.428514		HSPA1B	0.960756	0.0406963	0.333005
MSLN	3.22332	0.0801447	0.652674		GRAMD1B	0.683897	0.0524575	0.428514		NUBP1	-0.478703	0.0409164	0.333602
RB1CC1	-0.664457	0.0801908	0.652674		C11orf1	-0.667676	0.0524959	0.428514		DMTF1	0.560409	0.0409254	0.333602
THUMPD1	0.642794	0.0804971	0.652674		ZC3H18	0.365823	0.0527441	0.429785		FRY	-0.891478	0.0409708	0.333602
B2M	0.312404	0.0805126	0.652674		YBX3	0.882588	0.0527901	0.429785		RABGAP1L	0.820352	0.0410169	0.333602
SLAMF8	-0.499173	0.080513	0.652674		SPTLC2	0.442013	0.0528435	0.429785		TIMP1	0.310315	0.0410174	0.333602
ZNF655	0.571132	0.0805161	0.652674		CSNK1D	0.355136	0.0529612	0.430222		CPNE8	-0.512024	0.0412981	0.335478
IFT20	-0.442233	0.0805283	0.652674		PAOX	-0.529393	0.0532379	0.43186		DENND6B	-0.869144	0.0413697	0.335654
ZCCHC8	0.65225	0.0805399	0.652674		DENND6B	-0.624256	0.0532915	0.43186		ATP5MG	-0.319044	0.0415073	0.336195
ATF7IP	0.572569	0.0806929	0.653126		LTC4S	-0.672643	0.053375	0.432016		MED28	-0.385129	0.041585	0.336195
ANAPC13	0.731023	0.0808695	0.653768		WBP11	0.331391	0.0535211	0.432677		IPO5	-0.500531	0.0416181	0.336195
NUBPL	-0.639143	0.0810235	0.654041		PRDM8	-1.43189	0.053759	0.43362		NDUFAF3	0.36675	0.0417134	0.336195
FAM102B	-1.07185	0.0811527	0.654041		SLC12A9	0.359536	0.0537668	0.43362		AC100810.1	-0.91932	0.0417166	0.336195
UIMC1	0.704908	0.0812022	0.654041		THEMIS2	0.339845	0.0541906	0.436514		PLAC8	1.56585	0.0417567	0.336195
CST3	-0.324965	0.0812939	0.654041		PRPSAP1	-0.45821	0.0545089	0.437832		SF3B5	-0.373953	0.0419009	0.336195
SLFN5	0.840851	0.0814257	0.654041		GLUL	0.49787	0.0545315	0.437832		GAS6	0.929819	0.0419105	0.336195
BNIP2	-0.577799	0.0814874	0.654041		AC007952.4	-0.899417	0.0545498	0.437832		ELOVL5	-0.360098	0.0419388	0.336195
DERL2	-0.645232	0.0818751	0.656368		MT-CO2	-0.238287	0.0548126	0.438752		HNRNPDL	0.311763	0.0420261	0.336195
NUDT5	0.53996	0.0822009	0.658195		PKIB	-0.869734	0.0548425	0.438752		AP1S2	-0.300381	0.042075	0.336195
METAP1	0.901146	0.082313	0.658308		TWF2	-0.338625	0.0548604	0.438752		HMGN2	0.398235	0.0420822	0.336195
DDX58	1.77663	0.0826746	0.660414		NPM1	-0.273731	0.0549469	0.438922		CHP1	-0.473335	0.042087	0.336195
ING4	0.806423	0.0829065	0.661341		PCSK7	0.386944	0.0552112	0.440136		SAMM50	-0.41818	0.0421391	0.336212
IDS	-0.416111	0.0829875	0.661341		SDF2L1	0.329411	0.0552774	0.440136		KMT2E	0.285821	0.0424045	0.337928
EZH1	-1.27903	0.083227	0.662463		TSPOAP1	1.03892	0.0552954	0.440136		GTF2A2	-0.360939	0.0425618	0.33878
TUBA1A	-0.407524	0.0835419	0.663994		PLAC8	1.39149	0.0554845	0.440839		CISD1	-0.390061	0.042789	0.339545
PIK3AP1	0.796496	0.083617	0.663994		CUL4A	0.375792	0.0555274	0.440839		MATR3.1	0.678126	0.042798	0.339545
FOXP1	-0.511811	0.0837973	0.66464		ZDHHC20	0.511088	0.0555807	0.440839		PARVB	-0.544701	0.0430115	0.339545
RAB27A	1.28389	0.0840678	0.665999		ATP5PF	-0.269647	0.0556726	0.441048		ZFAND5	-0.371853	0.0430306	0.339545
DGLUCY	0.81352	0.0847854	0.670893		EPS15	0.345851	0.055832	0.441505		DDX39B	0.512816	0.0430547	0.339545
DNAJB9	-0.765272	0.0848925	0.670951		LPGAT1	-0.30104	0.0558618	0.441505		MGST2	-0.370659	0.0430892	0.339545
XRN1	0.663687	0.0853238	0.673474		ITPR2	0.500109	0.0561669	0.443395		STRAP	-0.316995	0.0430986	0.339545
RPL17	-0.504181	0.0854123	0.673474		ARL1	-0.395949	0.0564857	0.444943		CYP1B1	-1.54711	0.0431002	0.339545
TLR1	0.998756	0.0857004	0.674954		ZNF480	-0.39741	0.0565346	0.444943		VPS51	-0.449329	0.0431474	0.339545
MRTO4	0.629686	0.085954	0.676158		FAM76B	0.456134	0.0565617	0.444943		NDUFAF2	-0.425711	0.0431634	0.339545
SIGLEC7	-2.27389	0.0862485	0.676608		DNAJC25	0.995659	0.0567438	0.445709		ALG5	0.498897	0.0433908	0.340403
DKC1	-0.637449	0.086344	0.676608		KLF9	0.519269	0.0568089	0.445709		GRHPR	-0.42249	0.0434241	0.340403
RBM3	-0.415968	0.0864506	0.676608		ELF2	0.382609	0.0568581	0.445709		REC8	0.735118	0.0434615	0.340403
KHSRP	-0.784613	0.0865953	0.676608		C5AR1	-3.91136	0.0571234	0.446385		PPP6R1	0.513235	0.0435017	0.340403
FNBP1	0.364405	0.086693	0.676608		ADAM8	0.486005	0.0571331	0.446385		HLA-DMB	-0.318377	0.0435369	0.340403
PSMA3	0.431981	0.0867461	0.676608		MAP4K1	0.33373	0.0571911	0.446385		VKORC1	-0.468946	0.0436131	0.340403
VEGFB	-0.970504	0.086811	0.676608		CARM1	0.788596	0.0572101	0.446385		C1QA	1.79481	0.0436271	0.340403
NT5C3B	-0.85266	0.0868169	0.676608		ARHGAP21	-0.539502	0.0573191	0.446546		GMIP	0.445828	0.0436932	0.340523
NDUFA13	0.436671	0.0870327	0.677504		CAMTA1	-0.40025	0.0573637	0.446546		ATG7	-0.45939	0.0439025	0.341055
SFSWAP	0.595858	0.0873554	0.678883		TRIM8	0.290298	0.0575758	0.446818		CAPN2	0.376313	0.0439952	0.341055
C1orf56	0.654666	0.0874434	0.678883		NFIC	0.404419	0.0576152	0.446818		ATP2B1-AS1	-0.467381	0.0440508	0.341055
APOL2	0.527188	0.087513	0.678883		GRIPAP1	0.351434	0.0577085	0.446818		BUD23	0.378026	0.0440753	0.341055
ZMAT2	0.571382	0.0877054	0.679104		DHRS4L2	-0.520451	0.0577525	0.446818		FAU	-0.281485	0.0440904	0.341055
UROS	-0.608085	0.0878157	0.679104		FNTA	-0.335353	0.0578158	0.446818		SEC24D	0.55477	0.0441067	0.341055
FAM173A	-0.512233	0.0878448	0.679104		BSG	0.327885	0.0578369	0.446818		TOR1AIP2	0.432021	0.0441705	0.341055
BAG1	0.453436	0.0886549	0.682627		RAB29	0.385787	0.0578642	0.446818		B2M	0.324199	0.0441885	0.341055
FCGR2B	-3.43135	0.0886624	0.682627		NSMCE3	0.345864	0.0579627	0.446968		INPP5D	-0.365688	0.0442394	0.341055
CEP63	-0.609411	0.0887197	0.682627		NDUFB10	-0.281422	0.0580818	0.446968		POLDIP2	0.506517	0.0442691	0.341055
SNRPD2	-0.355665	0.088801	0.682627		DEDD2	0.434228	0.0581338	0.446968		RPL27A	-1.03501	0.0443818	0.341531
NCSTN	0.799017	0.0889662	0.682627		DYNLT1	0.357964	0.0581498	0.446968		CALU	0.516676	0.0447018	0.343601
ABI1	0.539127	0.0890107	0.682627		DDX52	0.376236	0.0583531	0.447929		PFDN1	0.325685	0.0447869	0.343861
SPIN1	1.18829	0.0890419	0.682627		TIAM1	-0.924773	0.0584288	0.447929		RB1	0.364023	0.0450239	0.34459
GTPBP4	0.60207	0.0891134	0.682627		ECI2	-0.389177	0.0585317	0.447929		DNAJC1	-0.379302	0.0450626	0.34459
AC013394.1	-0.984892	0.0896363	0.684046		AL136987.1	-0.669557	0.0585415	0.447929		LEPROTL1	0.389967	0.0450984	0.34459
RAB11FIP2	-1.06814	0.0896518	0.684046		CUX1	0.302788	0.058694	0.448585		TIMP2	-0.600736	0.0451317	0.34459
FAM198B	-3.44497	0.0896928	0.684046		ERP29	-0.280848	0.0587707	0.448661		GRIPAP1	0.460987	0.0451383	0.34459
CSK	-0.406255	0.0897059	0.684046		VDAC3	-0.264895	0.0589359	0.448941		TCEA2	-0.628616	0.0452646	0.345159
TRAPPC6A	-0.509123	0.08982	0.684139		EIF5A	0.436096	0.0590683	0.448941		SMNDC1	0.378731	0.0453156	0.345159
PPP3CB	0.736186	0.0905935	0.689249		PXN	0.557954	0.0591205	0.448941		PELI1	0.768371	0.0454843	0.346051
ENSA	0.346199	0.0907508	0.689665		UBA5	0.433792	0.0591373	0.448941		NDUFB5	-0.29688	0.0455489	0.346151
NUP54	0.887171	0.0908708	0.689797		KBTBD3	-0.893244	0.0591903	0.448941		EFCAB2	0.592017	0.0458394	0.347965
ARL3	-0.702599	0.0910773	0.690393		PDLIM5	-0.427087	0.0592084	0.448941		CCNB1IP1	-0.450008	0.0459015	0.348043
HYOU1	1.07527	0.0912072	0.690393		EGLN1	-0.457567	0.0593692	0.44956		NDUFS2	-0.322791	0.0459906	0.3481
AC091271.1	0.751295	0.0913281	0.690393		TPD52	-0.699974	0.0594239	0.44956		ANP32E	0.386488	0.0460575	0.3481
CD55	-0.513001	0.0913604	0.690393		ATG7	-0.448761	0.0595462	0.449979		NCF4	-0.609635	0.0460688	0.3481
S100A9	-2.12072	0.0917796	0.692782		PYCARD	-0.33232	0.0596618	0.450071		SDAD1	0.440694	0.0461821	0.3481
SPTLC2	0.566637	0.0923045	0.694343		CD9	-1.29899	0.0596923	0.450071		ZBTB24	0.549147	0.0461897	0.3481
IMPA1	0.745801	0.0925362	0.694343		PSME1	0.245324	0.0599822	0.451459		SVIP	-0.734963	0.0462468	0.3481
RIT1	0.800914	0.0926516	0.694343		CCNB1IP1	-0.435257	0.0600459	0.451459		TEC	0.740324	0.0462716	0.3481
RPL28	-0.308096	0.092764	0.694343		VEGFB	-0.825336	0.060078	0.451459		FAM160B1	0.605596	0.0464261	0.348871
MPHOSPH9	0.969501	0.0928922	0.694343		FOPNL	0.479112	0.0602283	0.451879		USP33	0.456668	0.0466237	0.349793
MAZ	-1.02517	0.0928928	0.694343		DNAJC19	-0.392924	0.0603209	0.451879		CFL1	0.254497	0.0466992	0.349793
SCN1B	3.172	0.0929037	0.694343		CCNG1	-0.399335	0.0604035	0.451879		GLRX	-0.320172	0.0467816	0.349793
ZFHX3	-0.730333	0.0929143	0.694343		ITM2B	-0.332506	0.0604573	0.451879		ZNF800	0.392859	0.0467845	0.349793
BORCS5	0.640474	0.0930102	0.694343		NPC2	-0.259381	0.0604794	0.451879		MOB1A	0.291773	0.0468092	0.349793
SNX20	0.579315	0.0932852	0.694343		PPM1L	0.71986	0.0605757	0.451879		ARSA	0.526033	0.0469316	0.350318
GABARAP	1.11672	0.0933765	0.694343		LILRA5	0.774931	0.0606373	0.451879		ARHGAP18	0.495724	0.0470296	0.35066
NEK7	-0.794135	0.0934146	0.694343		CCDC71L	-0.556393	0.060672	0.451879		EPB41	0.447764	0.0471647	0.351278
AL357060.1	-1.30828	0.0934223	0.694343		MRPL44	0.478344	0.0607734	0.452132		MCM5	0.441533	0.0473368	0.352169
C8orf76	0.831133	0.0935944	0.694343		CLNK	-1.39452	0.060853	0.452224		CDKN2D	0.414783	0.0474385	0.352245
SLC25A11	-0.523765	0.0935973	0.694343		PPP1CA	0.265992	0.0609556	0.452486		GRK3	-0.471896	0.0474518	0.352245
H2AFZ	-0.414853	0.0936402	0.694343		ITGB3BP	-0.754169	0.0612204	0.45395		SRPRA	0.427502	0.047666	0.353444
AP1S2	-0.357273	0.0939941	0.695966		PPP6R1	0.356281	0.0614612	0.455233		ARFGAP3	0.434439	0.0478405	0.354347
PPP1CB	-0.371541	0.0940663	0.695966		SPON2	0.858161	0.0615893	0.45568		ATL3	-0.437413	0.0479174	0.354526
PAFAH1B1	0.503684	0.0942399	0.696484		INO80	0.363828	0.0619301	0.457697		IGHM	2.41513	0.0480864	0.355195
SF3B5	-0.373762	0.0945043	0.69767		NMB	-0.665366	0.0620416	0.458017		ATXN2L	0.435809	0.0481256	0.355195
MRPS33	-0.521399	0.0948584	0.699516		ST13	-0.290934	0.0621509	0.45832		FBXO6	0.45268	0.0481665	0.355195
KLHL5	0.631558	0.0951069	0.700218		FEZ2	-0.390477	0.0624781	0.4598		AKAP13	0.286137	0.0482886	0.355571
RPL36A	-0.681148	0.0951621	0.700218		KRT10	-0.423985	0.0624885	0.4598		PRIM1	0.723225	0.0483233	0.355571
SPCS1	-0.33022	0.0960503	0.703		CRIP3	0.613694	0.0626298	0.459872		RWDD4	-0.500524	0.0485366	0.356738
DPM1	0.645247	0.0960626	0.703		MT-ND3	-0.768405	0.0626352	0.459872		WDR45	-0.525196	0.0486036	0.356738
POP7	-0.694232	0.0961419	0.703		KRCC1	-0.515994	0.0627687	0.459912		EI24	-0.394353	0.0486413	0.356738
TLR8	1.54194	0.0961509	0.703		CTSZ	-0.271394	0.0627775	0.459912		CAMLG	-0.410294	0.0488074	0.357566
RCOR1	-0.745626	0.0962352	0.703		PURA	-0.427413	0.062931	0.460199		ANXA11	-0.376196	0.048913	0.357761
CFDP1	-0.612668	0.0963077	0.703		RYBP	-0.488376	0.0630446	0.460199		TAP2	0.829325	0.0489946	0.357761
AFF3	-0.631401	0.0963442	0.703		WAS	0.346999	0.0630547	0.460199		CCR2	-1.05039	0.0490489	0.357761
SCIMP	0.644847	0.0965434	0.703		SIGIRR	-0.294239	0.0630907	0.460199		HNRNPA1	-0.338025	0.0490653	0.357761
UTP23	-0.704185	0.0969851	0.703		MVP	0.40104	0.063474	0.462493		SLC35B1	0.377435	0.0491003	0.357761
SEC22B	0.683824	0.0971812	0.703		MAPK6	0.803487	0.0635791	0.462757		ZNF394	0.458629	0.0493932	0.359477
HIST1H2AC	1.46117	0.097206	0.703		C1orf122	-0.385915	0.063886	0.464487		NOP14	0.387533	0.0494453	0.359477
ZBED4	0.798994	0.0972591	0.703		NDUFA13	0.324116	0.0640384	0.465092		RSRC2	0.311777	0.0495589	0.359477
RPS28	-0.335446	0.0972656	0.703		UGCG	-0.43079	0.0642059	0.465805		WAPL	-0.351498	0.0497102	0.359477
NAXE	-0.556875	0.0972669	0.703		USP25	0.46778	0.0643166	0.466105		PTPN22	0.567968	0.0497137	0.359477
DYNC1LI1	0.382242	0.0974538	0.703		TOR1AIP2	0.336429	0.0644868	0.466358		COMMD8	-0.458308	0.0497139	0.359477
LYPLA2	0.679879	0.0976067	0.703		TCF7	-0.831425	0.0645132	0.466358		PTAFR	-0.686531	0.0498309	0.359477
ATP6V1F	-0.372575	0.0978724	0.703		TFEB	0.327987	0.0645599	0.466358		RAB3GAP2	0.551118	0.0498536	0.359477
DOCK11	0.645892	0.0979592	0.703		C16orf74	-0.711036	0.0646388	0.466427		C16orf54	-0.518631	0.0498631	0.359477
GCNT2	1.03745	0.0981803	0.703		BRAF	0.492893	0.0648102	0.467162		RICTOR	0.513021	0.0498709	0.359477
ITGB2-AS1	-0.575405	0.098257	0.703		CLIP1	0.315309	0.0649635	0.467765		AK2	0.36138	0.0499256	0.359486
HNRNPA2B1	0.31581	0.0985665	0.703		CD37	-0.236351	0.0651369	0.468349		PTPRA	0.482069	0.0502043	0.361106
HNRNPA3	0.318403	0.0985843	0.703		DDB1	-0.340039	0.0652208	0.468349		MT-ND3	-0.896868	0.0503735	0.361819
AATF	0.499113	0.0986276	0.703		HMOX2	-0.332487	0.0652604	0.468349		2001-09-01	-0.575157	0.0504634	0.361819
LPGAT1	-0.48923	0.0987434	0.703		BAG5	0.400774	0.0653235	0.468349		CAMK1	-0.442627	0.050465	0.361819
EXOSC8	0.621707	0.0988249	0.703		B2M	0.287064	0.0656915	0.470486		NT5DC1	-0.446422	0.0505198	0.361825
S100A6	0.311916	0.099174	0.703		ATG4C	-0.495683	0.0659826	0.472068		USB1	0.455784	0.0506197	0.362154
SLBP	0.553026	0.0993844	0.703		TSR1	0.447695	0.066077	0.472137		PARP8	-0.592628	0.0507771	0.362244
FCN1	-2.8448	0.0995799	0.703		APOL3	-0.485881	0.0661329	0.472137		RPA2	-0.408707	0.0507916	0.362244
PPP1CC	-0.389285	0.0996316	0.703		GSDMD	0.384614	0.0662808	0.47269		SCYL1	0.518366	0.0507939	0.362244
TTC3	-0.455437	0.0996507	0.703		CFDP1	0.287931	0.066556	0.473636		RAB1B	0.372946	0.0510254	0.363508
RPRD2	-0.819633	0.0996615	0.703		RAN	-0.298615	0.0665968	0.473636		JPT1	0.344943	0.0510806	0.363516
RASAL3	-1.18883	0.0996748	0.703		AC020656.1	0.952026	0.0666249	0.473636		LSM6	-0.382501	0.0512675	0.364398
AASDHPPT	0.779749	0.0996799	0.703		TIMM17B	0.340374	0.0667895	0.474236		TPRKB	-0.465261	0.051433	0.364398
CD53	0.434494	0.099849	0.703		TYMS	1.76071	0.0668597	0.474236		UBXN1	-0.328942	0.0514581	0.364398
SPATA13	1.27864	0.100087	0.703		USP42	0.752392	0.0669211	0.474236		RSL24D1	-0.342835	0.0514735	0.364398
ITCH	0.805545	0.100123	0.703		TFAM	-0.342134	0.0670968	0.474923		SLC9A3R1	-0.556843	0.051594	0.364398
SLA	0.590651	0.100325	0.703		PYROXD1	0.421777	0.0671848	0.474923		SLC40A1	-1.08256	0.0516451	0.364398
ARRDC2	-0.865522	0.100847	0.703		ZNF143	-0.61537	0.0672832	0.474923		HNRNPU	0.345551	0.0517461	0.364398
ARL4A	-0.554294	0.100874	0.703		VAMP8	-0.295293	0.0673018	0.474923		RALGAPA2	-0.614926	0.0517626	0.364398
IL1B	-1.43694	0.100969	0.703		ARHGAP5	0.393505	0.0673715	0.474923		OTULINL	-0.373134	0.0518134	0.364398
SAMSN1	-2.28894	0.100971	0.703		DHRS9	-0.826765	0.0680013	0.478097		SLC1A4	0.828495	0.0518691	0.364398
LINC00685	-2.16358	0.10102	0.703		UQCRC2	-0.265404	0.0680102	0.478097		FO393401.1	-0.557601	0.0518847	0.364398
KNOP1	0.783544	0.101187	0.703		TAPT1	0.514108	0.0680352	0.478097		KBTBD11	-1.28724	0.0518919	0.364398
TNFSF10	0.888008	0.101188	0.703		AXL	0.401942	0.0684047	0.480191		NCKAP5	-2.22828	0.0519096	0.364398
GLRX2	0.797191	0.101189	0.703		BROX	0.413615	0.0687165	0.480372		UHRF2	0.581861	0.0520486	0.364992
MIS18BP1	0.364156	0.101201	0.703		RAD51C	-0.485461	0.0688216	0.480372		CYB561A3	-0.529552	0.0521123	0.365058
SUZ12	0.571367	0.101416	0.703		PRNP	0.376814	0.0688644	0.480372		TOMM22	-0.307942	0.0523594	0.366335
GPATCH2L	0.767111	0.101437	0.703		KBTBD2	0.648082	0.0688855	0.480372		HADHB	-0.319947	0.0524037	0.366335
TFRC	0.668564	0.101485	0.703		PIM2	0.781545	0.0689225	0.480372		LINC02001	-0.47998	0.0525754	0.367125
TMEM206	0.70981	0.101499	0.703		MRPL33	-0.322772	0.0689271	0.480372		RBM3	-0.372324	0.0526894	0.367125
NHLRC3	-0.829134	0.101511	0.703		CCT4	-0.261016	0.068931	0.480372		ERP44	0.313978	0.0527171	0.367125
RPL41	-0.284589	0.101722	0.703		MTMR9	0.410614	0.0695373	0.483676		ERGIC3	-0.423072	0.0527352	0.367125
C20orf194	-1.22411	0.101891	0.703		ZFAS1	-0.383548	0.0695492	0.483676		FAM204A	-0.310397	0.05292	0.36803
CEP95	-0.902728	0.10192	0.703		CIDEB	0.567851	0.069791	0.484761		GRINA	0.554152	0.0531355	0.368847
MBD2	-1.13731	0.102029	0.703		ARPIN	-1.03173	0.0698999	0.484761		NGLY1	0.335711	0.0531558	0.368847
RBM18	0.787296	0.102078	0.703		PDCD6	-0.3283	0.0699216	0.484761		ZNF644	0.381898	0.0532023	0.368847
GPRIN3	0.634633	0.102089	0.703		HAUS3	0.552768	0.0700829	0.485379		LIAS	-0.721679	0.0534408	0.370119
EDEM3	1.1816	0.102147	0.703		KCTD12	-0.425685	0.0703145	0.486161		BTBD1	0.427664	0.0535527	0.370358
ADNP	-0.661349	0.102239	0.703		CCNDBP1	-0.316021	0.0703753	0.486161		ICA1L	0.686092	0.0535855	0.370358
ABHD11	0.873315	0.102305	0.703		STK40	0.456168	0.0704719	0.486161		MED15	0.520585	0.0536921	0.370442
PCNA	0.694269	0.102357	0.703		SLC38A2	0.26771	0.0705269	0.486161		AGA	-0.678315	0.053723	0.370442
GGA2	0.549081	0.102378	0.703		SFI1	0.623363	0.0705577	0.486161		ASMTL	0.60385	0.0537632	0.370442
CNOT10	0.709948	0.102459	0.703		FLNB	1.34273	0.0706925	0.48659		LIMCH1	1.28665	0.0538621	0.370743
PIK3CG	0.775795	0.10257	0.703		LRP1	-0.622286	0.0707953	0.486799		CD81	-0.888498	0.0540498	0.371655
RXRA	-1.24815	0.102673	0.703		HRH2	-0.382387	0.0712668	0.48954		ATP5F1B	-0.243827	0.0544255	0.373367
MYCBP	0.750695	0.102932	0.703		HIST2H2AC	0.579017	0.0713665	0.489724		TPM4	0.32043	0.0544467	0.373367
DESI1	0.544223	0.10296	0.703		EXOC8	0.778144	0.071667	0.491156		AC004817.3	0.809398	0.0544655	0.373367
RSF1	-0.48041	0.102984	0.703		DNAJC3	0.423703	0.071756	0.491156		TMEM9	-0.639708	0.0545902	0.37384
IL1RN	-3.11682	0.103081	0.703		DDX55	0.512742	0.0717944	0.491156		LAMTOR5	-0.275336	0.0551159	0.376459
CES1	-3.11682	0.103081	0.703		TBRG1	-0.392928	0.0719741	0.491884		SLC39A10	0.406721	0.0551392	0.376459
AL121944.1	-0.679043	0.10316	0.703		MRPL3	-0.354076	0.0721412	0.492525		GPS1	0.446914	0.0551408	0.376459
MAD1L1	0.887573	0.103182	0.703		PCNP	0.256385	0.0724337	0.493478		ACTR1B	-0.422077	0.0553219	0.377312
POGZ	-0.747003	0.103263	0.703		PPM1J	0.776547	0.0724822	0.493478		MPG	-0.340221	0.0555742	0.378545
LLPH	0.553644	0.103415	0.703		CLEC4F	-1.64912	0.0725011	0.493478		ZNF326	0.347139	0.0556352	0.378545
OS9	0.390368	0.10355	0.703		DOT1L	0.615425	0.0728224	0.495163		LRP1	-0.654582	0.0556717	0.378545
RIOK3	0.521515	0.10358	0.703		TGFBI	-0.367174	0.0729022	0.495165		PRKAR2B	-0.513395	0.0559965	0.380369
DHRS9	-3.12417	0.103603	0.703		SP3	0.343655	0.0729702	0.495165		NUP54	0.469462	0.056336	0.382288
CENPB	-1.09471	0.103817	0.703		TMEM219	-0.297249	0.0732382	0.496036		CUL4A	0.513283	0.0564053	0.382372
CRK	-1.08199	0.103842	0.703		TRA2B	0.395445	0.0732461	0.496036		NCF2	-0.327796	0.0565309	0.382558
DHRS4L2	-0.610316	0.103912	0.703		TRRAP	0.545331	0.0733854	0.496478		USP4	-0.42485	0.0566933	0.382558
FOXN3	-0.578229	0.104134	0.703792		TP53I13	-0.346907	0.0736006	0.497151		RRN3	0.758557	0.0567307	0.382558
AIDA	-0.616345	0.104286	0.704113		SAMM50	-0.344214	0.0737285	0.497151		GPAA1	-0.383682	0.0567394	0.382558
NUDT2	0.860144	0.104599	0.705519		PEF1	0.408875	0.0738073	0.497151		MPZL1	0.601549	0.0567552	0.382558
CTDSP2	-0.58135	0.104726	0.705669		STX16	0.462754	0.0738324	0.497151		CARD19	-0.388814	0.0567934	0.382558
CERS2	-0.543363	0.105039	0.707064		C15orf39	0.378742	0.0738946	0.497151		CXCL3	-2.37627	0.0568632	0.382558
IPMK	-1.26843	0.105317	0.707678		SAMD8	0.476653	0.073959	0.497151		ARPC1B	0.30933	0.0568883	0.382558
CUL1	0.479604	0.105341	0.707678		SIGLEC14	0.62592	0.0740328	0.497151		PELP1	0.560058	0.0571305	0.383621
MARF1	-1.27089	0.105954	0.708792		HSPBP1	0.530241	0.0740768	0.497151		HSD17B12	0.411341	0.0571606	0.383621
PIH1D1	-0.590962	0.105955	0.708792		GNA13	0.495598	0.0742923	0.498099		TSPOAP1	1.00179	0.057253	0.383621
RGPD5	1.3296	0.106484	0.708792		TPPP3	-0.620035	0.074514	0.499088		DUSP22	0.348242	0.0573288	0.383621
CYP1B1	-3.15222	0.106513	0.708792		TBC1D9B	0.315135	0.0746419	0.499446		HMGN3	-0.325337	0.0573713	0.383621
PIK3R5	-0.816781	0.106674	0.708792		SLC25A45	-0.659906	0.0748748	0.500506		PQBP1	-0.385268	0.057389	0.383621
DNAJA1	0.346611	0.106864	0.708792		MEF2D	0.636781	0.0752988	0.501004		EIF3I	-0.355967	0.0575453	0.383943
MRPL15	-0.58551	0.106952	0.708792		SERPINA1	-0.553647	0.0753748	0.501004		TESC	-0.961063	0.0575515	0.383943
SEC63	0.579158	0.107091	0.708792		HIVEP3	-0.587199	0.0753933	0.501004		SLC43A2	-0.438127	0.0576826	0.384436
AUP1	-0.445556	0.107147	0.708792		RIOK3	0.285334	0.0754086	0.501004		NAA25	0.449757	0.0578949	0.385468
RPL22L1	0.442347	0.107241	0.708792		TPD52L2	0.379623	0.0755331	0.501004		GSAP	-0.490466	0.0579878	0.385705
TRAC	-1.83012	0.107294	0.708792		ACAA1	-0.273	0.0755877	0.501004		ZBTB18	0.470033	0.0581892	0.386405
DHRS4	0.865957	0.107455	0.708792		DUSP23	-0.286868	0.075674	0.501004		KATNA1	-0.520397	0.058208	0.386405
CASP4	-0.729367	0.107663	0.708792		LAP3	0.570976	0.0756974	0.501004		MSLN	2.2175	0.0583188	0.386758
RPL7L1	0.509595	0.107718	0.708792		MCPH1	0.461035	0.0757056	0.501004		NMI	0.596658	0.0584027	0.386861
TRMT1	0.745406	0.107759	0.708792		CD79B	0.586569	0.0758999	0.501004		TYMS	1.88698	0.0584842	0.386861
ACER3	0.523631	0.107762	0.708792		NOC3L	0.585681	0.0759006	0.501004		DDX6	0.316436	0.058507	0.386861
DNAJC21	-0.499888	0.107788	0.708792		POGLUT1	-0.516117	0.0759461	0.501004		ARHGDIA	0.30189	0.0586527	0.387442
QARS	-0.499074	0.107887	0.708792		LONP1	0.495764	0.0759965	0.501004		LRP10	0.380272	0.0587774	0.387884
ABHD14A	-0.666206	0.107915	0.708792		KMT5B	-0.416189	0.0760526	0.501004		RSL1D1	-0.290246	0.0589743	0.388326
KLF16	-0.967687	0.107998	0.708792		CYP2E1	-1.21008	0.0760679	0.501004		TCP11L2	-0.774746	0.059008	0.388326
CWC27	-0.610551	0.108037	0.708792		EPS15L1	0.470523	0.0761605	0.501122		TNFRSF10B	-0.592811	0.0590177	0.388326
PON2	0.450336	0.108052	0.708792		SMG1	0.513902	0.0764499	0.502535		CENPB	-0.609664	0.0591847	0.389044
FAM120A	-0.505003	0.108076	0.708792		CNTRL	0.371414	0.0765655	0.502757		CCDC26	-1.71102	0.059411	0.390149
SPIB	1.15887	0.108198	0.708792		MYCL	-0.562123	0.0766334	0.502757		ALDH3B1	-0.495398	0.0598204	0.392377
PLCL2	0.777918	0.108217	0.708792		XKR8	0.683922	0.0767972	0.50334		NAGPA	0.351258	0.0598941	0.392377
COMMD6	-0.366587	0.108346	0.708792		FAM200B	-0.426055	0.0768819	0.503404		TCIRG1	0.314417	0.0599253	0.392377
DCAF11	-0.662618	0.108488	0.708792		UBE2D1	-0.313332	0.0773274	0.504185		PMPCB	-0.329737	0.0600805	0.392722
MZF1-AS1	1.06371	0.108525	0.708792		PKNOX1	-0.83431	0.077398	0.504185		LUC7L2	0.396501	0.060095	0.392722
ATF4	-0.402947	0.108623	0.708792		ATP5PO	-0.261373	0.0774165	0.504185		GMPPB	0.750223	0.0603876	0.393629
FEM1C	0.863745	0.108672	0.708792		RAB27A	0.560106	0.0774952	0.504185		CLEC4E	-1.00358	0.0603931	0.393629
FAM89B	-0.485158	0.109112	0.710439		SCRN1	-0.385076	0.077539	0.504185		FIS1	-0.359366	0.0604095	0.393629
PNRC2	0.459712	0.109158	0.710439		RPA2	-0.338129	0.0775667	0.504185		MT-CYB	-0.371914	0.060568	0.394279
ATP2B4	-0.742331	0.109554	0.710439		DRAP1	0.292043	0.0776045	0.504185		HAGH	-0.525432	0.0607741	0.395161
PCYT1A	0.843845	0.109722	0.710439		EDRF1	0.548075	0.0776059	0.504185		RANBP1	0.311227	0.0608211	0.395161
CINP	0.623745	0.109821	0.710439		RBM3	-0.344924	0.0776766	0.504185		FAS	0.574927	0.0609422	0.395565
ATF6B	-0.558496	0.109863	0.710439		ITGB7	0.343248	0.0777815	0.504379		PRKCB	-0.278698	0.0611629	0.396509
SLC30A7	1.19151	0.110392	0.710439		WASHC4	-0.396245	0.0780097	0.50537		PARP11	0.808481	0.0612377	0.396509
BTBD7	0.798736	0.110428	0.710439		GPBAR1	0.598742	0.0781801	0.505488		UBE2E3	-0.445654	0.0613173	0.396509
NINJ1	-1.56187	0.110433	0.710439		CTPS1	0.328427	0.0781928	0.505488		ZNF277	-0.441922	0.0613478	0.396509
ARRB2	-0.534524	0.110578	0.710439		DEAF1	0.429046	0.0782536	0.505488		SFXN1	0.847749	0.0614204	0.396509
PITPNB	-0.597441	0.111014	0.710439		PSMD9	0.413237	0.0785356	0.506587		TRIM25	0.412585	0.0614418	0.396509
CHCHD2	-0.307767	0.11107	0.710439		ARHGAP17	-0.369654	0.0786603	0.506587		DYRK2	-0.51386	0.061539	0.396661
RNF130	-0.872529	0.111123	0.710439		WIPF1	0.299639	0.0788176	0.506587		PKIB	-0.969353	0.0616149	0.396661
PTGDS	5.29377	0.111281	0.710439		CHD1L	0.418871	0.0788248	0.506587		THEMIS2	0.367097	0.0616612	0.396661
SRSF2	0.343733	0.11136	0.710439		WDR13	-0.420252	0.0788701	0.506587		IFI16	0.73561	0.0617954	0.396661
EID1	-0.355171	0.111444	0.710439		PRRC2B	0.364108	0.0788762	0.506587		BORCS7	-0.391637	0.0618	0.396661
FXR1	-0.491194	0.111705	0.710439		MAP7	-0.49376	0.0790606	0.507245		C15orf61	-0.389786	0.0618196	0.396661
SEC11C	0.497887	0.111708	0.710439		SUPT6H	0.372549	0.0793068	0.507245		TMEM176B	-2.82849	0.0619723	0.397156
PLEKHO2	0.602471	0.111802	0.710439		TSEN15	0.421449	0.0794369	0.507245		RFC1	0.353869	0.062015	0.397156
PIGS	0.950403	0.111869	0.710439		PTDSS1	-0.362593	0.0794701	0.507245		SF3A1	-0.377322	0.0621599	0.397401
IRF2	0.522066	0.111871	0.710439		GSR	0.445371	0.0795174	0.507245		C6orf106	0.489048	0.0621715	0.397401
GRK6	-0.722514	0.112044	0.710439		ADGRE2	0.544631	0.0795271	0.507245		STXBP3	0.44631	0.0623022	0.397857
TACC1	-0.485157	0.112044	0.710439		NMI	0.525182	0.0795362	0.507245		POU2F2	-0.345177	0.0628787	0.399224
GART	0.725993	0.112176	0.710439		SCARB2	0.377834	0.0796266	0.507245		NCOA4	-0.320199	0.0628899	0.399224
SLC30A5	-0.90029	0.112192	0.710439		GTF2A1	-0.540304	0.0796581	0.507245		PRMT9	-0.741936	0.0629068	0.399224
RPS29	-0.400241	0.112218	0.710439		DGKD	0.387318	0.0797492	0.507344		TLK2	0.431118	0.0629256	0.399224
HACD4	-0.443553	0.112374	0.710439		UBA7	0.43302	0.0800289	0.508642		PTP4A1	0.428603	0.0629581	0.399224
RHOC	0.435143	0.112499	0.710439		SNX5	-0.309385	0.0801866	0.508775		ID3	-1.7499	0.0630293	0.399224
RPS4X	-0.400519	0.112556	0.710439		MIR29B2CHG	-0.681402	0.0802013	0.508775		LRRC8C	-0.469531	0.063082	0.399224
CMPK1	-0.440027	0.112604	0.710439		TMEM199	0.459294	0.0804996	0.510185		RBM48	0.659637	0.0631172	0.399224
MED15	-0.764323	0.11266	0.710439		EXOC4	0.340211	0.0806627	0.51035		VPS11	0.495556	0.0631838	0.399224
EIF1	-0.31516	0.112667	0.710439		PIBF1	0.527884	0.0806883	0.51035		CLSPN	1.56777	0.0632675	0.399224
C12orf10	-0.486757	0.112928	0.710439		SMC6	0.651646	0.0808113	0.51035		PREB	0.54306	0.0633689	0.399224
CGGBP1	0.528043	0.113026	0.710439		ANXA4	0.320395	0.0808295	0.51035		GNPAT	-0.437264	0.0633772	0.399224
PNMA1	-0.709195	0.113119	0.710439		PTPRE	-0.310629	0.0810063	0.510986		MYO1E	0.608396	0.0634289	0.399224
SSNA1	-0.438607	0.113169	0.710439		NSD1	0.355341	0.0813652	0.511926		CDK5RAP1	0.531131	0.0634355	0.399224
TMEM123	-0.417817	0.113177	0.710439		RCSD1	-0.380636	0.0813751	0.511926		SHARPIN	0.360411	0.0635068	0.399224
AL136987.1	1.88476	0.113275	0.710439		TMOD3	0.269018	0.0813839	0.511926		PSMC3	0.350625	0.0635125	0.399224
EMD	-0.566673	0.113318	0.710439		YWHAZ	0.247671	0.081477	0.512032		PPBP	1.18403	0.0635265	0.399224
SSSCA1	-0.609826	0.113384	0.710439		ATF4	-0.317259	0.0816727	0.512236		TNFSF12	-0.456903	0.0636063	0.399353
EHMT2	-0.746952	0.113435	0.710439		TIMP2	-0.572251	0.0819505	0.512236		C15orf48	1.29043	0.0640254	0.401609
NELFB	-0.676799	0.113457	0.710439		CTSC	-0.271007	0.0819834	0.512236		SRGAP2	0.411395	0.0641649	0.401973
SUB1	0.294802	0.113563	0.710439		SPCS3	0.25514	0.0819925	0.512236		METTL7A	-0.427406	0.0642598	0.401973
MS4A6A	-1.92964	0.113577	0.710439		THAP12	0.385089	0.0820199	0.512236		ST8SIA4	0.398749	0.0642631	0.401973
OSCAR	0.631514	0.113791	0.711116		NCOA4	-0.237066	0.0820286	0.512236		BST1	-0.524022	0.0644376	0.402375
MARK2	0.628895	0.1139	0.711133		AC084033.3	-0.518871	0.0820431	0.512236		DNAJC9	0.691546	0.0644724	0.402375
AC137767.1	-0.955403	0.114173	0.711718		SIVA1	-0.266935	0.0823761	0.512822		RASA2	0.460879	0.064507	0.402375
CD36	-1.19675	0.114205	0.711718		MSLN	1.04777	0.0824026	0.512822		SNRNP27	0.395796	0.0651492	0.405693
PGRMC2	0.750371	0.114351	0.711723		NDUFC1	-0.401241	0.0824963	0.512822		SIN3A	0.444277	0.0651597	0.405693
PPP2R1A	0.530961	0.114468	0.711723		DAAM1	0.648542	0.0825055	0.512822		LMO2	-0.306451	0.0654959	0.406943
NFIC	0.624417	0.114557	0.711723		MRPL21	-0.31788	0.0825187	0.512822		MRPS27	-0.531087	0.0655742	0.406943
PACS2	-0.716679	0.11463	0.711723		POLR2J3.1	0.471574	0.0832009	0.516408		OST4	-0.319271	0.0656132	0.406943
AC016831.1	-1.6261	0.115691	0.714402		UFL1	-0.36792	0.083275	0.516408		NUDCD2	-0.348889	0.0657048	0.406943
NDUFV1	-0.434884	0.115713	0.714402		LMNB1	0.451076	0.0834615	0.516408		DSTN	-0.396152	0.0657105	0.406943
STK40	0.721433	0.115744	0.714402		SUPT4H1	-0.249596	0.0834953	0.516408		MID1IP1	-0.747268	0.0657379	0.406943
COQ7	0.824924	0.115817	0.714402		RBM8A	-0.215943	0.0835087	0.516408		ADAM8	0.493833	0.0658442	0.406943
RAP1GDS1	0.575832	0.116177	0.714402		NSFL1C	0.29025	0.0835569	0.516408		IGFBP7	0.337191	0.065845	0.406943
TNFSF9	2.67512	0.116278	0.714402		TCP11L2	0.538457	0.0836699	0.516631		PDE7A	0.46177	0.0659918	0.407259
NAPG	-0.833324	0.11633	0.714402		PPDPF	0.46258	0.0838142	0.516738		NOP58	0.351864	0.0660448	0.407259
HDAC10	0.765768	0.116531	0.714402		MAPK1	-0.305487	0.0838506	0.516738		OGFRL1	-0.333029	0.066078	0.407259
MTMR14	-0.414529	0.116644	0.714402		CAMK1D	-0.32844	0.0839372	0.516738		KPNA6	0.445539	0.0662079	0.407685
CCDC92	-0.875382	0.116673	0.714402		PAIP2	0.238425	0.0839949	0.516738		SYNGR1	-0.45647	0.066328	0.407828
NCOA7	0.417305	0.116727	0.714402		MAP2K7	0.486231	0.0841266	0.516761		SCAMP1	-0.368354	0.0663525	0.407828
FKBP5	0.545109	0.116756	0.714402		NAGPA	0.400729	0.0842419	0.516761		MT-ATP6	-0.327195	0.0664365	0.407971
MEPCE	-0.902438	0.116811	0.714402		FAM13A	0.910227	0.084317	0.516761		DYM	-0.453635	0.0665636	0.408378
KCNQ1	-0.815635	0.116844	0.714402		KIAA0930	-0.334159	0.0843955	0.516761		SEC22B	0.36837	0.0669404	0.410316
STX8	-0.550955	0.116914	0.714402		RPGR	0.4544	0.0846099	0.516761		COG3	0.557323	0.0671067	0.41086
ATP5MPL	-0.353059	0.117007	0.714402		IST1	0.346019	0.0846263	0.516761		HMOX1	0.392785	0.0671516	0.41086
AOAH	-0.55519	0.117085	0.714402		GALC	0.610725	0.0847104	0.516761		C9orf72	0.298993	0.0672249	0.410865
GRIP1	-2.28549	0.117206	0.714402		ATP5F1B	-0.229325	0.0847399	0.516761		ELF2	0.360418	0.0674526	0.410865
SUGP2	0.597081	0.117213	0.714402		CPNE3	-0.292012	0.0849103	0.516761		SEC11C	0.294499	0.0674758	0.410865
SF3B1	0.336626	0.117328	0.714402		HPF1	-0.364329	0.0849582	0.516761		DPEP2	-0.560033	0.067486	0.410865
ELK3	0.731698	0.117361	0.714402		SRM	-0.399547	0.0849813	0.516761		TM2D1	-0.351103	0.0675451	0.410865
GRIPAP1	0.636615	0.117401	0.714402		KCMF1	-0.474751	0.0849865	0.516761		DEF8	-0.551909	0.0675771	0.410865
DGUOK	-0.460896	0.117602	0.714493		TBCC	0.453167	0.0850628	0.516761		GPSM3	-0.258524	0.0675806	0.410865
SUPT20H	0.630664	0.117629	0.714493		FRAT2	-0.837041	0.0850756	0.516761		BCL6	0.470368	0.0677454	0.411495
CENPU	1.58845	0.117841	0.714619		PCMT1	-0.268935	0.085212	0.516931		RYBP	-0.416928	0.0678901	0.412001
MGA	-0.800625	0.117886	0.714619		FAM173A	-0.302547	0.0853106	0.516931		ZC3H14	-0.400768	0.0681942	0.413413
CD84	0.630965	0.118034	0.714619		MAPRE1	0.24786	0.0853359	0.516931		AKR7A2	-0.40913	0.0682458	0.413413
PLBD1	-0.556648	0.118124	0.714619		RBM39	0.240049	0.0854232	0.516931		HPS5	0.463225	0.0683825	0.413609
STIM2	0.668523	0.118181	0.714619		TCL1A	-2.79367	0.0855253	0.516931		MCRIP2	-0.607282	0.0684013	0.413609
HIST1H1D	0.811148	0.118651	0.715401		QRICH1	0.474322	0.0856014	0.516931		RPUSD1	0.490469	0.0686201	0.414559
MNDA	0.376682	0.119021	0.715401		TMEM191B	-0.750431	0.0856421	0.516931		NBPF19	0.514151	0.0687325	0.414626
ATP5MG	-0.289433	0.119044	0.715401		TBK1	0.463581	0.0857247	0.516965		NAGA	-0.427229	0.0688329	0.414626
MAPK1	-0.504806	0.119047	0.715401		PELO	-0.768851	0.0858699	0.517376		SP140L	0.426053	0.0688724	0.414626
DENND6B	-0.999625	0.119079	0.715401		IDE	0.666162	0.0862044	0.518669		RBL2	-0.461563	0.0689336	0.414626
ARID1B	-0.409103	0.119176	0.715401		THOC6	-0.283966	0.0862389	0.518669		IFNAR2	0.406039	0.0689759	0.414626
MTMR10	0.788591	0.119382	0.715401		CREBRF	0.312718	0.0863773	0.519036		ASAH1	-0.266802	0.0690014	0.414626
LILRB2	-2.34885	0.119472	0.715401		MAD1L1	0.376915	0.0864967	0.519289		ZNF487	-0.635516	0.0691526	0.415096
TESC	-3.1465	0.119558	0.715401		MTHFD2	0.461204	0.086753	0.520099		EBPL	-0.426876	0.0692032	0.415096
METTL16	-1.24426	0.119785	0.715401		CLOCK	-0.514301	0.0868247	0.520099		KANSL1-AS1	-1.10322	0.0692914	0.415254
IGBP1	-0.388498	0.119852	0.715401		TOPORS	0.496344	0.0869061	0.520099		SRSF5	-0.286598	0.0694046	0.415561
EMG1	0.703006	0.119858	0.715401		ST6GAL1	-0.57649	0.0869501	0.520099		NAMPT	0.41705	0.0694793	0.415638
UQCRH	-0.312945	0.120075	0.715401		MIF4GD	-0.277792	0.0870482	0.520099		IDO1	2.06432	0.0697656	0.41698
ZNF148	0.544408	0.120131	0.715401		H3F3A	-0.208111	0.0871236	0.520099		PHETA1	-0.744271	0.0701747	0.41834
BIRC2	0.500254	0.120281	0.715401		FILIP1L	-1.0712	0.0872067	0.520099		TNFRSF1A	-0.500007	0.0702652	0.41834
TBRG1	0.564634	0.120341	0.715401		NKG7	0.741183	0.0872509	0.520099		WWP1	-0.59875	0.0702659	0.41834
DAAM1	-0.609964	0.120362	0.715401		NBDY	-0.296021	0.0875556	0.521453		NEU1	0.520455	0.0703014	0.41834
TLE3	0.701601	0.120369	0.715401		TTL	-0.636373	0.0877669	0.522044		GPRIN3	0.440169	0.0703045	0.41834
ZMYM6	0.812754	0.120384	0.715401		SPI1	0.239546	0.0878916	0.522044		MESD	0.343824	0.0705487	0.419422
WBP4	0.737118	0.12044	0.715401		NSUN2	0.34937	0.0879145	0.522044		NSF	0.493656	0.0706175	0.419459
MGAT2	0.521141	0.120842	0.715431		ZNF581	-0.359634	0.0879658	0.522044		CDK10	0.54044	0.0707234	0.419717
PXK	0.669557	0.12088	0.715431		DHX9	0.319075	0.088308	0.523287		SPI1	0.316516	0.0709007	0.419748
TMEM106A	-0.856398	0.121033	0.715431		MARCKSL1	-0.724619	0.088331	0.523287		UBA1	0.388716	0.0709093	0.419748
G0S2	-3.10903	0.121177	0.715431		RABIF	0.45561	0.088514	0.523477		STT3B	-0.323591	0.0709161	0.419748
TOMM5	-0.65965	0.121424	0.715431		RNF20	0.452532	0.0885837	0.523477		LGALS3	-0.429325	0.0710672	0.420157
RTRAF	-0.364383	0.121507	0.715431		ELMO1	0.307043	0.0885968	0.523477		PUM3	0.51087	0.0711102	0.420157
DCTN1	0.665224	0.121538	0.715431		EI24	-0.384691	0.0889101	0.524866		TET2	0.345143	0.0711728	0.420157
TRA2B	0.316853	0.121606	0.715431		NDRG2	-0.316906	0.0890131	0.525013		PPM1F	-0.386717	0.071382	0.420966
KTN1	0.339584	0.121644	0.715431		COPRS	-0.353158	0.0894689	0.526839		2006-09-01	0.277827	0.0714351	0.420966
SPTLC1	0.683878	0.121655	0.715431		GBP1	0.848528	0.0896808	0.526839		SMARCA5	0.337269	0.0715375	0.421034
ACIN1	0.567244	0.12188	0.715431		UBE2H	0.407328	0.0896874	0.526839		ZDHHC6	0.503021	0.0715974	0.421034
PIGP	0.552384	0.121908	0.715431		ATXN2L	0.35038	0.0897192	0.526839		ITPKB	-0.892346	0.0716838	0.421034
FABP5	0.658138	0.121923	0.715431		POLG	0.426215	0.0898148	0.526839		MAP2K2	-0.767974	0.0717464	0.421034
LMO4	-0.600946	0.122275	0.715431		PIAS2	0.49431	0.089875	0.526839		GNG7	-0.539994	0.0717686	0.421034
MCUB	-0.465338	0.12255	0.715431		BTG3	0.755036	0.0899025	0.526839		ABHD3	0.583098	0.0718325	0.421034
STAG1	0.68999	0.122572	0.715431		KLHL22	-0.710502	0.0899501	0.526839		C3orf38	0.367801	0.071908	0.421034
AK5	-3.132	0.1226	0.715431		AC100810.1	-0.529493	0.0901159	0.527351		ZBTB20	-0.435534	0.071948	0.421034
HBEGF	-3.132	0.1226	0.715431		SLC25A6	-0.290291	0.0902043	0.527409		TBCA	-0.272296	0.072026	0.421124
TMEM71	-3.132	0.1226	0.715431		HVCN1	-0.361929	0.0903268	0.527666		SMIM30	-0.442065	0.0721338	0.421387
HAUS3	0.875363	0.122664	0.715431		RAC2	0.238576	0.090502	0.527981		CCNK	0.348284	0.0722221	0.421536
CAPNS1	0.368207	0.122741	0.715431		PALLD	-1.42514	0.0905379	0.527981		ACSL4	0.421444	0.0723725	0.421965
2007-09-01	0.332249	0.122788	0.715431		UBALD1	0.680942	0.0906768	0.528332		TKT	-0.348871	0.0724211	0.421965
CLPX	0.613278	0.123019	0.71578		GPRIN3	0.389861	0.0908179	0.528696		CLK1	0.367877	0.0730574	0.424521
NUMB	0.581553	0.123107	0.71578		HAVCR2	-0.314945	0.0910025	0.529312		HIST1H1E	1.33496	0.073077	0.424521
GLIPR1	-0.352997	0.123168	0.71578		HCCS	-0.350715	0.091164	0.529543		BISPR	0.664067	0.0730873	0.424521
SPART	0.642291	0.123531	0.717032		SCD	0.864375	0.0912	0.529543		TRAPPC12	-0.354864	0.0731127	0.424521
TAF10	0.354693	0.123794	0.717032		POM121	0.351778	0.0913024	0.52968		SUDS3	-0.3599	0.0734511	0.425544
KDM2A	-0.466005	0.124036	0.717032		C2orf74	-0.546031	0.0914667	0.529712		PPP4R3B	0.319654	0.0734983	0.425544
CIAPIN1	0.611954	0.124141	0.717032		MTERF2	-1.21272	0.0915437	0.529712		PPP1CC	-0.349732	0.0735056	0.425544
WAS	0.36303	0.124151	0.717032		RPN2	0.219161	0.0916044	0.529712		PRKCSH	-0.401923	0.0735422	0.425544
REX1BD	-0.368509	0.12429	0.717032		GGA2	0.37016	0.0917602	0.529712		SERPINF1	0.873122	0.0737767	0.426533
MAPKAP1	0.591812	0.124303	0.717032		DUSP6	-0.610239	0.0917709	0.529712		PCID2	0.448848	0.0740516	0.427755
LYRM4	-0.401808	0.124555	0.717032		TSC22D1	0.760085	0.0918071	0.529712		HMGB2	0.374233	0.0741912	0.427759
P4HB	0.3602	0.124645	0.717032		ITPRIPL2	-0.523319	0.0919454	0.529712		NME6	0.613614	0.0741963	0.427759
ARID5B	-0.981866	0.124648	0.717032		NOLC1	0.298998	0.092236	0.529712		PMM1	-0.523583	0.0742434	0.427759
MED30	-0.560339	0.124789	0.717032		ST3GAL1	0.572639	0.0922469	0.529712		MGAT4B	-0.628004	0.0743465	0.427955
BRD4	-0.575139	0.124846	0.717032		PGLS	-0.23132	0.0922666	0.529712		OLFM1	-2.03479	0.0744587	0.427955
USF2	-0.520084	0.124901	0.717032		FUT8	1.07607	0.0922823	0.529712		UBE2D1	-0.373671	0.0744695	0.427955
RBM22	-0.520478	0.124909	0.717032		CHMP5	0.460408	0.092403	0.529712		CCSER1	0.678253	0.0745912	0.427955
USB1	0.812531	0.124984	0.717032		PTGES2	-0.352568	0.0925413	0.529712		DCLRE1C	0.53965	0.0745959	0.427955
SERTAD1	-0.550503	0.125093	0.71704		UBE2E1	0.386596	0.0925522	0.529712		SAT2	-0.323482	0.0746854	0.428103
ADPRHL2	0.754739	0.125422	0.717735		WDR61	-0.317954	0.0925794	0.529712		VPS4A	0.418017	0.0748615	0.428126
SPTSSA	0.639438	0.125427	0.717735		SERF2	0.195501	0.0925865	0.529712		MRPL36	0.358718	0.074879	0.428126
IGF2BP2	-0.852452	0.125654	0.718418		TXLNG	0.494285	0.0926484	0.529712		PTPA	0.389455	0.0748815	0.428126
NOP16	0.70532	0.126062	0.718926		EIF6	0.258249	0.0928236	0.530263		SORL1	-0.551397	0.0749443	0.428126
F8A3	-3.47009	0.126239	0.718926		PLBD2	0.537059	0.0929186	0.530355		TUFM	-0.306822	0.0751223	0.428581
MICAL2	1.06628	0.126247	0.718926		SRSF5	-0.231502	0.0931675	0.530936		RAPGEF1	0.474675	0.0752128	0.428581
MYLIP	-0.709082	0.126272	0.718926		VKORC1	-0.326301	0.0931786	0.530936		LUC7L	0.403136	0.0752154	0.428581
GBP4	-3.17437	0.126323	0.718926		R3HDM4	0.404187	0.0937373	0.532642		MAN1A1	0.483724	0.0753112	0.42876
PSMG4	-0.617621	0.126385	0.718926		TBCA	-0.2661	0.0937486	0.532642		PLEKHO1	-0.304815	0.0753946	0.42876
SEC23IP	0.95672	0.126531	0.719153		CADM1	3.07126	0.0937729	0.532642		CEBPZOS	0.378112	0.0755012	0.42876
IPO5	0.68224	0.126693	0.719464		MSR1	-1.18945	0.093805	0.532642		JADE1	-0.625964	0.0756455	0.42876
PDXDC1	-0.712303	0.127136	0.721367		PER1	0.450998	0.0938743	0.532642		CIRBP	-0.275304	0.0756741	0.42876
POP5	-0.548508	0.127825	0.724092		NEU1	0.660008	0.0939571	0.532661		TSPO	-0.400499	0.0756865	0.42876
IRF8	0.270851	0.127832	0.724092		IFT74	-0.518002	0.0942349	0.533035		TIMM17B	0.302237	0.0756936	0.42876
SP100	0.37987	0.128068	0.724819		OTULIN	0.350821	0.0942411	0.533035		HERPUD1	-0.316697	0.0759139	0.428892
POM121	0.699623	0.128266	0.724855		HLA-DMB	-0.253872	0.094261	0.533035		C1QBP	-0.271943	0.075965	0.428892
PDCD7	-0.719833	0.128294	0.724855		PDCD7	-0.449389	0.0944418	0.533608		C1orf174	0.439844	0.0759838	0.428892
CALCRL	1.39528	0.128674	0.724855		BAG4	0.47901	0.0946221	0.534178		PAK1IP1	0.377435	0.0760172	0.428892
GAPDH	-0.290504	0.128676	0.724855		SRRT	0.380041	0.0949797	0.535732		GZF1	-0.614995	0.076036	0.428892
TMEM70	0.47284	0.128676	0.724855		RPS6KA3	-0.302602	0.0950989	0.535732		PNRC1	-0.355747	0.076535	0.431344
GNS	1.1847	0.128722	0.724855		ACTN4	0.311122	0.0951367	0.535732		ABL2	0.69928	0.0766527	0.431645
MOB1A	0.339304	0.12885	0.724969		TIMM13	-0.240149	0.0954051	0.536574		TMEM18	-0.395231	0.0767502	0.431832
HCG18	-1.01562	0.129103	0.725788		C18orf32	0.423793	0.095446	0.536574		GANC	-0.409765	0.0768318	0.43193
CBX4	-0.894797	0.129278	0.725994		LGMN	0.429147	0.0957781	0.537654		SLC25A28	0.487752	0.0769493	0.432228
EIF2S3	-0.435793	0.129356	0.725994		HPS4	0.448984	0.0957981	0.537654		KANSL2	0.540497	0.0770498	0.432432
CAPN2	0.395641	0.129482	0.726091		BUD23	0.292325	0.0959593	0.538109		LPGAT1	-0.33518	0.077146	0.43261
TDG	-0.540988	0.129732	0.726886		RALGAPA1	0.572808	0.0960914	0.538237		OXR1	-0.477259	0.077261	0.432894
TXNDC11	0.771513	0.130003	0.727423		FKBP2	-0.286056	0.0962218	0.538237		IRF8	-0.356145	0.0774402	0.433536
PPP6R1	-0.507166	0.130044	0.727423		ARMCX3	0.310765	0.096301	0.538237		PGM2	-0.346839	0.0775406	0.433737
CRYZL1	-0.724393	0.130246	0.727584		P4HA1	0.32481	0.0963025	0.538237		PLEKHM1	0.518317	0.0777343	0.4344
ACADVL	-0.416258	0.130512	0.727584		AKR1A1	-0.260605	0.0964199	0.538444		CHD3	0.362639	0.0777884	0.4344
PRPF19	-0.577059	0.130666	0.727584		LRRK2	-0.519936	0.0965639	0.538681		PPIB	0.2798	0.0779446	0.43491
PSENEN	-0.535666	0.13068	0.727584		RBM18	0.35471	0.0966632	0.538681		HPRT1	0.339983	0.0782028	0.435989
SULT1A1	1.05283	0.130681	0.727584		TMF1	0.293861	0.0967436	0.538681		MAP3K4	-0.577687	0.0783162	0.436047
SCAMP1	-0.686276	0.130759	0.727584		TSTD1	-0.490296	0.096783	0.538681		ATM	-0.479248	0.0783874	0.436047
GM2A	0.508232	0.131008	0.727584		THUMPD2	0.507991	0.0970809	0.539892		INIP	0.437194	0.0784136	0.436047
CARD9	-1.02147	0.131019	0.727584		FERMT3	0.243566	0.0976276	0.542439		RBM15B	-0.4626	0.0785014	0.436047
ZNF296	0.686076	0.131047	0.727584		MPHOSPH8	-0.37047	0.0978133	0.542439		VPS53	0.353964	0.0786025	0.436047
USP5	-0.712002	0.131362	0.728387		API5	-0.380833	0.0979014	0.542439		RBM39	0.2627	0.0786462	0.436047
B3GNT2	0.883408	0.131602	0.728387		TGFBR2	-0.384383	0.0979254	0.542439		WAS	0.279414	0.0787141	0.436047
UBR3	0.753486	0.131649	0.728387		PAN3	0.351319	0.0979649	0.542439		DMXL1	0.348563	0.0787326	0.436047
LRRC8C	0.845308	0.13167	0.728387		RPS17	-0.469968	0.0980234	0.542439		DRG2	0.417874	0.0792563	0.437966
ACSL3	0.710418	0.131734	0.728387		HLA-DQB1	-0.39391	0.0981174	0.542513		DOCK7	0.577326	0.0792566	0.437966
ATF7IP2	0.550868	0.13197	0.729081		MAGOHB	-0.335962	0.0985213	0.544015		RPS6KB1	0.501139	0.0793124	0.437966
GON7	-0.858307	0.132184	0.729081		TRPM7	0.386268	0.0985512	0.544015		IGFLR1	0.438434	0.0794672	0.437966
MCM5	0.527448	0.132235	0.729081		TIMMDC1	-0.303248	0.0986887	0.544311		ATP13A1	0.473605	0.0794963	0.437966
ANAPC10	0.82955	0.132376	0.729081		SNRPA1	0.264315	0.0988946	0.544311		SIPA1L1	0.755651	0.0795345	0.437966
EBNA1BP2	-0.467338	0.132531	0.729081		MKKS	-0.458073	0.0989233	0.544311		PSMG2	-0.294191	0.0795619	0.437966
NMI	0.435979	0.132674	0.729081		SH2B3	0.321573	0.0991133	0.544311		FRAT2	-1.00069	0.0796005	0.437966
SDCBP	-0.37972	0.132699	0.729081		APOL1	0.832747	0.0991515	0.544311		DDX21	0.256377	0.0796749	0.438016
NR4A2	-0.900694	0.132728	0.729081		COMMD8	-0.284104	0.0992284	0.544311		MFSD12	0.393838	0.0800963	0.439973
CBWD5	-1.12877	0.13303	0.72928		MFSD14C	0.293422	0.0993333	0.544311		SNX14	0.35194	0.0802791	0.440219
NEXN	2.25265	0.133069	0.72928		UBR5	-0.37662	0.0993765	0.544311		RPE	0.394218	0.0804281	0.440219
SCML1	0.514818	0.13309	0.72928		PPP1R11	0.399681	0.099409	0.544311		LEO1	0.548726	0.0804505	0.440219
CD14	-2.03842	0.133598	0.729397		RSRC2	0.296683	0.0994149	0.544311		SAE1	0.472985	0.08053	0.440219
TUBA1C	0.465214	0.133644	0.729397		COIL	0.422376	0.0995995	0.544624		HBB	-4.28566	0.0805694	0.440219
ZC3H18	-0.690383	0.133661	0.729397		MPC2	-0.265202	0.0996343	0.544624		CEP128	0.788063	0.0806031	0.440219
2006-09-01	0.309087	0.133784	0.729397		ATXN3	-0.269825	0.0997611	0.544874		BATF3	-0.735757	0.0806782	0.440219
SYTL1	-0.499096	0.133827	0.729397		GNG7	-0.405009	0.0999334	0.545372		COX7C	-0.305285	0.0806807	0.440219
MCM3	0.74995	0.133866	0.729397		RPL38	-0.550707	0.100134	0.546025		HEXA	-0.259694	0.0808386	0.440219
GRPEL1	0.438585	0.134332	0.729397		SLC35D2	-0.457804	0.10029	0.546294		SEMA4D	0.50492	0.0809482	0.440219
RPS17	-0.589051	0.134353	0.729397		NAPG	0.317958	0.100383	0.546294		AC245060.5	-1.09415	0.0809575	0.440219
SERPINA1	-0.950173	0.134564	0.729397		BOD1L1	-0.268376	0.100492	0.546294		RRP12	-0.72176	0.0809672	0.440219
ZNF124	0.703171	0.13468	0.729397		OST4	-0.303384	0.100509	0.546294		MIF4GD	-0.332967	0.080993	0.440219
MT-ND2	-0.31331	0.134737	0.729397		GTPBP1	0.390583	0.100742	0.546632		FERMT3	0.235527	0.0811127	0.440513
SQSTM1	0.540092	0.134759	0.729397		PGP	-0.457479	0.100771	0.546632		RETREG2	-0.472019	0.0813689	0.44098
GIMAP7	-1.2803	0.134861	0.729397		NET1	-0.500073	0.100826	0.546632		CBR1	0.321892	0.081382	0.44098
MGAT4A	-0.700315	0.13487	0.729397		SRPRB	0.384628	0.100897	0.546632		CNN2	0.284374	0.0813956	0.44098
CLEC10A	-1.5795	0.134972	0.729397		TMEM167B	0.365282	0.101028	0.546903		C5AR1	-1.2316	0.0815785	0.441173
SLC46A3	0.459945	0.135072	0.729397		FMNL1	0.281479	0.101318	0.546953		CDKN1C	-1.45376	0.0815786	0.441173
ARSA	0.791099	0.135116	0.729397		PLEKHA2	0.423379	0.101354	0.546953		H2AFJ	0.403724	0.0816452	0.441173
SDHC	-0.389495	0.13517	0.729397		USP39	0.37194	0.101356	0.546953		OGFOD3	0.402573	0.0816939	0.441173
TIPARP	-0.956614	0.135174	0.729397		PDE4D	1.29233	0.101363	0.546953		DHX8	0.495937	0.0819965	0.442205
ANKH	-1.4106	0.135329	0.729647		ATP6AP1	0.301965	0.101465	0.547063		AVEN	-0.879676	0.0820166	0.442205
SURF4	0.625207	0.135612	0.730585		ACOT9	-0.321373	0.101622	0.54711		FAM217B	-0.646949	0.0821367	0.442498
MAP3K1	-0.557494	0.135851	0.731248		CYB5B	0.357058	0.101644	0.54711		ATF4	-0.33656	0.0822795	0.442912
IL13RA1	-1.32892	0.136105	0.731248		MPHOSPH6	0.36679	0.101792	0.54711		VAPA	-0.307846	0.0825136	0.443816
CSF3R	-0.653764	0.136185	0.731248		AGPAT1	-0.364361	0.101799	0.54711		HNRNPA3	0.254124	0.082656	0.443927
FAM104A	0.683144	0.136293	0.731248		AGFG1	-0.344696	0.102268	0.549172		GK5	0.755269	0.0826664	0.443927
CD99	-0.372043	0.136351	0.731248		UBE2G1	0.331655	0.102346	0.549172		HLA-C	0.424373	0.082805	0.444317
CDS2	0.700122	0.136476	0.731248		PLEKHF2	0.315831	0.102489	0.549499		TOPORS	0.488089	0.0829616	0.444597
DCTN3	-0.416272	0.136497	0.731248		DMXL2	-0.828006	0.10268	0.550085		LRRK2	-0.435165	0.0830602	0.444597
SHISA5	0.64682	0.136819	0.732391		ZNF92	0.385502	0.102831	0.550214		PHKB	0.320884	0.0832044	0.444597
C3orf38	0.578695	0.137281	0.732679		SNRPC	0.260224	0.102868	0.550214		LDHA	0.305719	0.0832291	0.444597
EIF2AK4	0.39174	0.137312	0.732679		SCAND1	0.212539	0.103054	0.550767		TALDO1	-0.260614	0.0832551	0.444597
NAF1	-0.886505	0.137394	0.732679		CCDC69	0.371099	0.103396	0.552159		DNTTIP1	-0.293396	0.0832961	0.444597
PSMD11	0.457059	0.137397	0.732679		SURF4	0.385994	0.103664	0.55315		CNOT6	-0.549732	0.0833206	0.444597
NUBP1	-0.541588	0.137449	0.732679		PIK3AP1	0.323417	0.103768	0.553265		NLRP3	-0.428501	0.0838003	0.446763
USP39	0.733879	0.137536	0.732679		RPS21	-0.303572	0.10391	0.553313		ITPR2	0.490231	0.0839236	0.446763
CTSW	1.62847	0.137636	0.732679		CYSLTR1	-0.388877	0.10395	0.553313		CBWD5	0.538607	0.083926	0.446763
COX14	-0.359077	0.137803	0.732986		ATL3	-0.330485	0.104169	0.553313		APOBEC3C	0.343183	0.0840973	0.446778
ENHO	-0.772534	0.137943	0.733152		MZT2A	-0.392992	0.104169	0.553313		CNTRL	0.333283	0.0841263	0.446778
MYCL	-0.450862	0.13843	0.734277		TMEM256	-0.27409	0.104211	0.553313		ARIH2	0.334275	0.0841283	0.446778
HMG20A	-0.881903	0.138434	0.734277		UQCRH	-0.249421	0.104489	0.553313		AL034397.3	-0.466573	0.0845291	0.448298
EFNB1	-1.61805	0.138483	0.734277		RRAGC	-0.305077	0.104536	0.553313		PDHB	-0.306585	0.084548	0.448298
WRNIP1	0.675486	0.139176	0.737371		PPP1R14B	-0.489285	0.104601	0.553313		FCN1	-1.13718	0.0846841	0.448666
IMPDH1	0.53296	0.139322	0.737559		IPO5	-0.396761	0.104638	0.553313		RBFA	-0.38463	0.0847537	0.44868
ADAM15	-0.771253	0.139629	0.738604		FAM49A	0.371978	0.104659	0.553313		NPM1	-0.271117	0.0852971	0.450853
COX6B1	-0.291687	0.14005	0.740139		TP53INP2	0.829431	0.104683	0.553313		EVI2B	-0.386702	0.0852982	0.450853
DHX29	0.517007	0.14014	0.740139		RPL22L1	0.399006	0.105012	0.554236		MPDU1	0.44914	0.0854857	0.451185
TBL1X	-0.660295	0.140356	0.740196		SLC30A5	0.401736	0.105023	0.554236		SHLD2	0.509604	0.0856053	0.451185
SNAPIN	0.480692	0.140371	0.740196		ITPR1	0.43314	0.105419	0.555891		PIP4P2	-0.394034	0.0857137	0.451185
CCDC107	-0.488087	0.140559	0.740558		HSPA5	0.400172	0.10557	0.556202		MT1X	0.442411	0.0857686	0.451185
RNF139-AS1	2.69844	0.14066	0.740558		XPA	-0.292599	0.105725	0.556202		PPP2R2A	0.31666	0.0857903	0.451185
ADAM10	0.608607	0.140792	0.740676		PLD4	0.343501	0.105792	0.556202		PFDN6	0.3352	0.0858371	0.451185
TARS	0.66402	0.141211	0.742295		LAMTOR2	-0.216857	0.105809	0.556202		VPS25	-0.420625	0.0858906	0.451185
STAM	-0.967322	0.141599	0.743752		RPS6KA1	-0.26111	0.106034	0.556208		ZNF641	-0.50131	0.0859609	0.451185
HCFC1R1	-0.586784	0.141764	0.74404		RHOG	0.258826	0.106065	0.556208		CD2	-0.377478	0.0859655	0.451185
PLEKHM3	0.670303	0.142362	0.746593		LAMTOR5	-0.20894	0.106115	0.556208		PTK2B	0.366691	0.0865546	0.453591
TM2D2	0.623323	0.142773	0.747903		STARD3NL	0.348722	0.106164	0.556208		GLUL	0.289796	0.086559	0.453591
NDUFB5	-0.34047	0.142877	0.747903		AL592183.1	-0.999342	0.106224	0.556208		CPEB4	0.449874	0.0869266	0.454724
NAMPT	0.384596	0.142945	0.747903		APOL6	0.485907	0.106385	0.55644		TUBA4A	0.628985	0.0869324	0.454724
ZHX1	-0.672632	0.14328	0.747914		IMP3	-0.301447	0.106501	0.55644		KCMF1	-0.426109	0.0869783	0.454724
APOBEC3C	0.477768	0.143372	0.747914		ZBED1	0.285042	0.106517	0.55644		DDA1	0.319122	0.0872489	0.455784
NDE1	-0.704204	0.143394	0.747914		GPN3	-0.423602	0.106685	0.556696		DHX9	0.289233	0.0874762	0.456117
TRIM25	0.769819	0.143511	0.747914		CAPN2	0.302201	0.106732	0.556696		BCCIP	0.40002	0.0875468	0.456117
IFT88	-1.40826	0.143599	0.747914		SLC4A7	0.492263	0.107271	0.559074		EVL	-0.365064	0.0875965	0.456117
GID8	0.536915	0.143616	0.747914		PIK3CG	-0.338501	0.107498	0.559825		MS4A4A	1.06624	0.087601	0.456117
KCTD12	-0.428408	0.143727	0.747915		AC064805.1	0.731308	0.107731	0.560601		CTBS	0.345393	0.0877105	0.456117
STK32C	-0.49734	0.144151	0.747947		MECP2	0.334113	0.108826	0.565053		ZCRB1	-0.302264	0.0877201	0.456117
BLNK	2.7315	0.144197	0.747947		ZBED3	-0.824464	0.108832	0.565053		NDRG2	-0.380013	0.0878188	0.456277
RAB3D	2.7315	0.144197	0.747947		SLC25A19	-0.412094	0.108933	0.565053		DOCK10	0.386146	0.0881446	0.457323
PDIA3	0.28217	0.144218	0.747947		PIKFYVE	0.390836	0.108987	0.565053		METTL5	-0.354426	0.0882232	0.457323
PDCL3	-0.478652	0.144409	0.747947		TUFM	-0.219956	0.109007	0.565053		GHRL	-0.576689	0.0882243	0.457323
GGCT	-0.520692	0.144579	0.747947		GTF2A2	-0.252405	0.109228	0.565114		GINS2	1.62223	0.0885984	0.45844
TRIM52	0.740377	0.144605	0.747947		EIF4E	-0.334426	0.109334	0.565114		RPS17	-0.474091	0.0886948	0.45844
CXCL2	-2.77587	0.144749	0.747947		PPARGC1B	-0.488857	0.10934	0.565114		DOK2	-0.283343	0.0887275	0.45844
COX19	0.543313	0.144832	0.747947		VAMP5	0.348017	0.109367	0.565114		NOV	-2.03121	0.0888658	0.45844
ALDOA	0.69062	0.144846	0.747947		GCC2	0.35609	0.109439	0.565114		EIF4G3	0.381282	0.0888834	0.45844
CDK11B	0.549763	0.145073	0.748112		ELP5	-0.357803	0.109658	0.565539		TSC22D1	0.709755	0.0888987	0.45844
HNRNPAB	0.336782	0.145101	0.748112		PTPN2	0.261752	0.10969	0.565539		ATP6V1F	-0.342307	0.088934	0.45844
RPAP3	0.437105	0.145615	0.749274		IER5L	-0.849426	0.109793	0.565637		IRAK3	-0.395939	0.0889857	0.45844
P2RX7	-1.38603	0.145615	0.749274		LYPLA2	0.348478	0.109909	0.565801		ANAPC5	-0.257508	0.089188	0.458885
NKG7	1.48508	0.145661	0.749274		FCER1A	-0.927623	0.110338	0.567575		GLB1	0.292795	0.0893096	0.458885
EEA1	0.481619	0.145854	0.749691		ILF2	-0.228955	0.110697	0.568984		PAOX	-0.715133	0.0893268	0.458885
FAU	-0.25101	0.146239	0.750619		HIST1H1D	0.972807	0.1109	0.569205		TMEM107	-0.565637	0.089357	0.458885
RRP12	-1.24067	0.146347	0.750619		ELOVL5	-0.317227	0.110964	0.569205		AGO4	-0.35742	0.0894137	0.458885
SLIRP	0.407966	0.146394	0.750619		ARL2BP	-0.338315	0.110994	0.569205		INSIG1	-0.797829	0.0899712	0.461022
COPA	0.51672	0.146481	0.750619		PARK7	-0.278838	0.111286	0.570269		TENT5A	0.464601	0.0900308	0.461022
C11orf21	0.978636	0.146837	0.750988		SYT11	0.521339	0.111564	0.57074		ERVK3-1	0.797104	0.0901486	0.461022
ATP11A	-2.0158	0.146933	0.750988		ANP32A	0.264587	0.111603	0.57074		AL138899.1	-1.05365	0.0901586	0.461022
IRF9	0.790196	0.146984	0.750988		REV1	0.367892	0.111689	0.57074		EIF2B2	-0.484282	0.0902565	0.461022
SNX4	-0.531052	0.147093	0.750988		CSF3R	-0.326001	0.111932	0.57074		DELE1	-0.439606	0.0903199	0.461022
RNF113A	0.627693	0.147112	0.750988		CCNQ	-0.35521	0.111973	0.57074		MED1	0.453782	0.0903342	0.461022
COMMD8	-0.495985	0.147502	0.751634		GMFG	-0.2205	0.112022	0.57074		CFAP97	0.452677	0.0904157	0.461022
TPM2	1.90864	0.147569	0.751634		HIKESHI	-0.279756	0.112283	0.57074		VAMP8	-0.260831	0.0904477	0.461022
BCCIP	0.585665	0.147574	0.751634		CYTH2	-0.329006	0.112289	0.57074		NOP16	0.505287	0.090687	0.461879
CELF1	0.430173	0.147804	0.752231		CBLL1	0.426983	0.112387	0.57074		LYRM7	-0.45106	0.0907533	0.461879
NDRG3	0.794568	0.148195	0.753355		TRAPPC4	-0.414687	0.112403	0.57074		BMPR2	0.445103	0.0913414	0.464351
GNPAT	-0.883044	0.148249	0.753355		GNA12	0.551955	0.112411	0.57074		ACSL1	0.881715	0.0913806	0.464351
MFSD11	-0.706902	0.148496	0.753821		STK17A	-0.455555	0.112449	0.57074		TTL	-0.782162	0.0914463	0.464351
MT-CYB	-0.243738	0.148928	0.753821		SGK3	-0.313391	0.112533	0.57074		ETHE1	-0.31701	0.0918579	0.466089
ABCA7	-1.14112	0.149191	0.753821		U2AF2	0.351176	0.112568	0.57074		GRIP1	-1.13083	0.0920683	0.466719
TWF2	-0.31146	0.149418	0.753821		ICAM2	-0.266985	0.112723	0.571094		PAFAH1B1	0.316601	0.092121	0.466719
AC118549.1	0.805233	0.14947	0.753821		PPIB	0.229515	0.112859	0.571353		WWP2	0.404128	0.0923377	0.467126
THAP2	-0.813595	0.149493	0.753821		SAT1	-0.267463	0.112983	0.571553		C20orf194	-0.536293	0.0923405	0.467126
MBIP	0.695634	0.149562	0.753821		BAK1	0.560282	0.113075	0.571587		NUDT3	-0.352184	0.0929618	0.469595
TDP2	0.891043	0.149609	0.753821		CREG1	0.318734	0.113348	0.572533		LTV1	0.350057	0.0929683	0.469595
CXCL16	0.493042	0.149642	0.753821		COQ10B	0.464615	0.113497	0.572534		LRCH4	-0.398321	0.0933035	0.470934
SFT2D3	-0.948495	0.149866	0.753821		E2F4	0.271379	0.11358	0.572534		LCP1	0.350071	0.0933897	0.471015
LYPLA1	-0.442586	0.150428	0.753821		CCT3	-0.256406	0.113661	0.572534		OTUD6B-AS1	-0.424964	0.093546	0.471369
GTPBP8	-0.540177	0.150568	0.753821		PRKRIP1	0.409584	0.113689	0.572534		CCR1	1.09855	0.0936409	0.471369
2011-09-01	0.412506	0.150582	0.753821		POLR2G	-0.237671	0.113842	0.572877		NIPSNAP2	-0.301915	0.093689	0.471369
VAMP5	0.594507	0.15062	0.753821		HERPUD1	-0.274596	0.113951	0.572998		CHAF1A	0.643585	0.0938036	0.471369
LARP7	-0.463285	0.150674	0.753821		BORCS7	-0.370657	0.114175	0.573693		ZDHHC12	0.419788	0.0938222	0.471369
ERVK3-1	0.947525	0.150706	0.753821		FAM104A	0.458642	0.114436	0.574361		LSP1	0.284733	0.0939925	0.471369
SNCA	2.03411	0.150822	0.753821		TMEM176A	-2.7419	0.114507	0.574361		CIAPIN1	0.36621	0.0940813	0.471369
NSF	0.852209	0.150878	0.753821		PABPC4	-0.402017	0.114564	0.574361		CSDE1	-0.242187	0.0941157	0.471369
CDC26	0.513044	0.151162	0.753821		TAF7	-0.359777	0.114663	0.574424		SMC5	0.334848	0.09412	0.471369
PCIF1	0.671569	0.151246	0.753821		EIF3I	-0.255595	0.114776	0.574562		BNIP3L	-0.298247	0.0941615	0.471369
FAM160A2	-0.729166	0.151322	0.753821		SLC39A4	-0.531877	0.114998	0.575245		PSMB3	0.216949	0.0944462	0.47163
MAP3K2	-0.518463	0.151365	0.753821		SDE2	0.460981	0.115223	0.575944		IMPACT	-0.455876	0.0944762	0.47163
ATXN7L1	-1.05091	0.151443	0.753821		RNF13	-0.293028	0.11537	0.576248		ZC3HAV1	0.357691	0.0945245	0.47163
CEMIP2	-1.28079	0.151473	0.753821		ANKLE2	0.372417	0.115515	0.576504		HIVEP2	0.556048	0.0945445	0.47163
FIP1L1	0.466342	0.151488	0.753821		GGCT	-0.304124	0.115593	0.576504		RPL38	-0.537562	0.0945648	0.47163
ALOX5	-2.76654	0.151507	0.753821		AOAH	-0.366992	0.115703	0.576626		AIG1	-0.389113	0.0949187	0.472184
C6orf226	0.656321	0.151557	0.753821		CCSER2	0.422974	0.115928	0.57732		DUSP23	-0.329927	0.0949789	0.472184
TNIP2	0.494298	0.151624	0.753821		SHOC2	0.383699	0.116125	0.577874		STN1	-0.506243	0.0950127	0.472184
RIOK1	-0.602176	0.15171	0.753821		TRIM13	-0.471699	0.116232	0.577975		MUC20-OT1	-0.421407	0.0950188	0.472184
RECQL	0.528507	0.151729	0.753821		CTNND1	-0.462049	0.116338	0.577992		CRK	-0.43686	0.0951601	0.472184
HCST	-0.588701	0.151819	0.753821		SUMO2	-0.207494	0.116482	0.577992		ERCC1	-0.254778	0.0951801	0.472184
MRM2	0.618627	0.152138	0.753941		INAFM2	-0.456473	0.116493	0.577992		ITGA5	-0.745796	0.0952157	0.472184
SH3TC1	0.526132	0.152594	0.753941		NCK1	-0.391702	0.116605	0.578013		RASGEF1A	1.16757	0.0952381	0.472184
CYBA	-0.253968	0.153117	0.753941		BTBD1	0.368265	0.11667	0.578013		CCDC18	0.575692	0.0954795	0.472873
CSNK1E	0.520519	0.153222	0.753941		NFAT5	0.451139	0.116791	0.578188		IL4R	-0.488409	0.0955177	0.472873
TMEM87B	0.880958	0.15325	0.753941		JAZF1	0.480052	0.116933	0.578465		SMU1	0.314765	0.0958408	0.474015
DUSP3	0.63792	0.153261	0.753941		EIF4E2	-0.253656	0.117019	0.578467		STARD7	0.317967	0.0959351	0.474015
SPNS3	-0.55764	0.153448	0.753941		UIMC1	0.401224	0.117234	0.579101		SSRP1	0.332001	0.0960457	0.474015
TCEAL3	0.589379	0.153709	0.753941		TAP1	0.429735	0.117359	0.579211		C2orf74	-0.561422	0.0960679	0.474015
PSMB9	0.276172	0.153768	0.753941		TATDN3	-0.34703	0.117429	0.579211		CD40	0.660176	0.0961013	0.474015
PAK2	0.35212	0.153855	0.753941		SMAD5	0.546374	0.117568	0.579475		TSR1	0.483216	0.0963046	0.474669
SSR4	-0.285589	0.153859	0.753941		WWP2	0.455051	0.117773	0.580056		NCOR2	0.342962	0.0965217	0.475275
IVNS1ABP	-0.584608	0.153917	0.753941		SECTM1	0.461791	0.118035	0.58089		VIM	-0.303529	0.096569	0.475275
BLOC1S2	-0.398549	0.154055	0.753941		ACYP2	-0.371208	0.118115	0.58089		EED	0.630004	0.0966699	0.475424
PDIA4	0.453599	0.154135	0.753941		COPG1	0.505601	0.118304	0.581234		C15orf40	-0.493514	0.0970574	0.47698
ANTXR2	0.53531	0.154136	0.753941		ARL6IP6	0.326317	0.118358	0.581234		BRCC3	0.362816	0.0973663	0.478148
BORCS7	0.604564	0.154462	0.753941		CPSF7	0.427982	0.118602	0.581699		LRG1	-0.967132	0.0977541	0.479702
RGS19	-0.343147	0.154566	0.753941		MIA3	0.345108	0.118626	0.581699		ZNF281	0.574824	0.0978984	0.479719
TSEN54	0.967583	0.154574	0.753941		RNF138	0.374963	0.118755	0.581908		LAMTOR1	-0.295296	0.0979005	0.479719
MXI1	-1.3882	0.154668	0.753941		LCP1	0.348867	0.119107	0.582169		CUL3	-0.418275	0.0981644	0.480662
NOC3L	0.587729	0.154817	0.753941		GAPT	-0.47511	0.119177	0.582169		DAGLB	0.4976	0.0982568	0.480764
NRIP3	-2.04542	0.154949	0.753941		ITGAE	-0.341636	0.119252	0.582169		DDT	-0.321661	0.098359	0.480914
RIPK2	-0.67919	0.154966	0.753941		UBR1	0.462857	0.119285	0.582169		DUSP3	0.357758	0.0984847	0.481178
FCGRT	-0.290358	0.154993	0.753941		ZEB1	0.610965	0.1193	0.582169		SURF4	0.337121	0.0988479	0.482268
BRCA2	0.915412	0.155017	0.753941		PFDN1	0.284106	0.119396	0.582169		CD38	0.696661	0.0990012	0.482268
LCP1	0.387239	0.155089	0.753941		MOB3B	0.654326	0.119415	0.582169		HIPK3	-0.317774	0.0990194	0.482268
MRRF	-0.724689	0.15512	0.753941		MT-CYB	-0.26364	0.119571	0.582267		IVNS1ABP	-0.521804	0.0990322	0.482268
GMFG	-0.288611	0.155126	0.753941		ASMTL	0.466233	0.119608	0.582267		FXN	-0.44408	0.0990667	0.482268
PPP2R5E	0.57236	0.155392	0.753941		DDX39A	0.30366	0.119978	0.583646		GPALPP1	0.523458	0.099228	0.482358
LEPROT	-0.546332	0.155527	0.753941		CFP	-0.228365	0.120359	0.584465		USP47	0.325835	0.0992288	0.482358
OSBPL3	0.71348	0.155753	0.753941		FHL3	0.343836	0.12044	0.584465		PPP1R14B	-0.49555	0.0993948	0.482597
TUBA1B	0.300777	0.155918	0.753941		CABIN1	-0.392756	0.120556	0.584465		CORO1C	0.314131	0.0994215	0.482597
GINM1	0.434101	0.155951	0.753941		ATG101	0.302221	0.120591	0.584465		WDR43	0.287766	0.0997682	0.48393
SORL1	-1.49951	0.156007	0.753941		LINC01588	-0.843259	0.120657	0.584465		NENF	-0.314959	0.100011	0.484041
TAP2	0.369134	0.156134	0.753941		RAB4A	-0.278851	0.120669	0.584465		OLA1	-0.273549	0.100069	0.484041
LRRC25	-0.727015	0.156287	0.753941		WDFY1	0.405213	0.120913	0.585227		CPNE3	-0.283796	0.100108	0.484041
ARRDC1	-0.522944	0.156426	0.753941		AKR7A2	-0.324737	0.121023	0.585337		TM2D2	0.500922	0.100153	0.484041
CEP170	0.491064	0.156632	0.753941		RDH11	-0.387541	0.121181	0.585681		GNL3L	0.641247	0.100212	0.484041
IRS2	-1.41253	0.156828	0.753941		CD69	0.70932	0.121334	0.585996		SPG11	0.351026	0.100356	0.484041
MAFG	-0.859788	0.156866	0.753941		APAF1	0.291729	0.121545	0.58643		SKA2	0.615576	0.100371	0.484041
MAGOH	0.356675	0.156868	0.753941		C19orf53	-0.233648	0.121598	0.58643		VPS50	-0.490226	0.100406	0.484041
CC2D1A	-0.95932	0.156908	0.753941		RPAP2	0.429128	0.121755	0.58663		COQ9	-0.420248	0.100459	0.484041
ISCA1	0.717342	0.157052	0.753941		CPSF2	-0.465071	0.121814	0.58663		SUPT20H	0.349266	0.100512	0.484041
EXOSC9	0.506616	0.157103	0.753941		CEP152	0.619701	0.121934	0.586786		ERO1A	0.347333	0.100912	0.485622
NR4A1	-0.755481	0.15715	0.753941		UCHL3	-0.265866	0.122171	0.586877		PLAGL1	-0.4468	0.101023	0.485757
HMGCS1	0.502039	0.157204	0.753941		ARSD	0.443137	0.122226	0.586877		GTF2H3	0.458943	0.101085	0.485757
MT-ND6	0.590039	0.157279	0.753941		DCPS	0.279574	0.122377	0.586877		CAPNS1	0.237297	0.101348	0.486106
KCTD17	-0.693324	0.157339	0.753941		ATP11B	0.394557	0.122389	0.586877		ASCC3	0.344372	0.101417	0.486106
MCM7	0.664159	0.15737	0.753941		AP1S2	-0.245941	0.12269	0.586877		PLXNC1	0.407871	0.10144	0.486106
ZNF333	-1.60742	0.157416	0.753941		ACIN1	0.27886	0.122776	0.586877		RASGRP4	-0.504335	0.101447	0.486106
SERPINB9	0.385925	0.157546	0.753941		DDX24	0.298059	0.122794	0.586877		ORAI2	-0.378719	0.101999	0.488198
BID	0.328429	0.157567	0.753941		ACTR6	-0.340306	0.122855	0.586877		ATP2C1	0.449852	0.102141	0.488198
SCOC	0.564939	0.157906	0.755028		KIAA0040	0.397601	0.122956	0.586877		KIAA0040	0.405858	0.102209	0.488198
AFTPH	0.425425	0.158668	0.758129		TTC3	-0.306663	0.122961	0.586877		2009-03-01	-0.587639	0.102221	0.488198
HMGXB3	0.83788	0.158953	0.758954		CFAP97	0.446284	0.122987	0.586877		KRR1	0.339501	0.102297	0.488198
CYP2S1	0.569613	0.159293	0.75921		TRAPPC6A	-0.239717	0.123147	0.586877		POLR2J	-0.242596	0.10232	0.488198
NENF	-0.386624	0.159319	0.75921		CCDC85B	0.19193	0.123194	0.586877		SESN2	0.810815	0.102421	0.488337
KIAA1958	0.517926	0.159346	0.75921		MTERF4	-0.360457	0.123202	0.586877		EPB41L4A-AS1	-0.346175	0.102507	0.4884
PSMG1	0.597701	0.15956	0.75969		PKM	0.253037	0.123263	0.586877		TEN1	-0.469555	0.103025	0.490415
MTRNR2L8	1.91874	0.159787	0.760232		HNRNPU	0.295425	0.123354	0.586893		HVCN1	-0.455233	0.103076	0.490415
TMEM165	0.404427	0.159987	0.760249		TOMM20	-0.24862	0.123705	0.587775		ST3GAL1	0.588177	0.103341	0.491021
AZI2	1.10928	0.160028	0.760249		PIM1	1.64944	0.123715	0.587775		ENDOG	-0.538682	0.10335	0.491021
ZC3H14	-0.712608	0.160165	0.760249		MIR22HG	0.603871	0.124018	0.588693		B3GAT3	0.377225	0.103508	0.491414
DNAJC19	-0.408147	0.160357	0.760249		DAB2	-0.449554	0.124142	0.588693		PRKAG2-AS1	-0.682188	0.103579	0.491414
DDX42	0.47267	0.160486	0.760249		SLC20A1	0.50847	0.124171	0.588693		FGL2	-0.363012	0.103881	0.492498
HLA-B	0.295292	0.160493	0.760249		SPG11	0.32308	0.124617	0.590395		MED8	0.426295	0.104078	0.493087
PCCB	0.636252	0.160583	0.760249		MFNG	-0.330117	0.12476	0.590476		PHACTR4	0.315494	0.104269	0.493642
SNX1	0.429375	0.161328	0.762284		BRCA2	0.535131	0.12481	0.590476		ST14	0.410229	0.104387	0.493852
COMMD9	-0.412347	0.161403	0.762284		ZDHHC18	-0.426051	0.125028	0.590787		MRPL46	0.473449	0.104766	0.494723
PLGRKT	-0.784471	0.161563	0.762284		ACTB	0.195838	0.125123	0.590787		RPS27	-0.348755	0.104816	0.494723
BIRC6	0.487748	0.161599	0.762284		PSMC2	0.246166	0.12514	0.590787		LINC00528	-0.751195	0.104826	0.494723
CXCL3	-5.2503	0.161846	0.762284		CLTA	-0.291266	0.125535	0.592234		MTPN	-0.286902	0.104865	0.494723
TUT4	0.678737	0.161872	0.762284		S1PR4	-0.283028	0.125654	0.592382		ARHGEF2	-0.411324	0.105102	0.495217
SPEN	-0.56494	0.161921	0.762284		UBE2J1	0.2578	0.125749	0.592412		RYR1	-0.75366	0.105117	0.495217
FKBP11	0.816071	0.162194	0.762284		ZFC3H1	0.246263	0.125961	0.592695		IBTK	-0.319215	0.105291	0.495684
TSTD1	-0.360702	0.162309	0.762284		TTC17	0.285168	0.126045	0.592695		MPEG1	-0.343678	0.105406	0.495882
PTGER2	-0.616732	0.162459	0.762284		TDG	-0.313183	0.126073	0.592695		RANBP6	0.473318	0.105667	0.496563
AGO3	0.60136	0.162535	0.762284		HNRNPL	0.309156	0.126482	0.594199		RABIF	0.450446	0.105771	0.496563
BUD31	0.342413	0.162622	0.762284		AAGAB	0.398896	0.126972	0.595705		NINJ1	-0.909996	0.105787	0.496563
IREB2	0.53521	0.162655	0.762284		MIF	0.455771	0.12698	0.595705		FYTTD1	0.487433	0.105865	0.496563
KCTD9	1.14363	0.1627	0.762284		PLOD3	0.450219	0.12738	0.596233		PAG1	-0.337564	0.106017	0.496563
TOR1AIP1	0.643665	0.162883	0.762284		NUP37	-0.431179	0.127393	0.596233		ARMH3	0.514863	0.106045	0.496563
SLC8A1	-0.540765	0.163003	0.762284		PDLIM2	-0.259936	0.127406	0.596233		TRMT10B	0.50372	0.106215	0.496563
ATF6	0.934938	0.163185	0.762284		SFT2D1	-0.221048	0.127447	0.596233		MED16	0.407411	0.106286	0.496563
TMEM238	-2.09688	0.16325	0.762284		UBA6	0.324051	0.127953	0.598183		RAB11B	0.334194	0.106376	0.496563
APBB1IP	-0.402339	0.163294	0.762284		TIMM50	0.305721	0.128101	0.598293		RETN	-0.715093	0.106419	0.496563
DDX60L	1.66432	0.163327	0.762284		GON4L	0.341316	0.128155	0.598293		MYADM	-0.370316	0.10642	0.496563
MALAT1	-0.247674	0.163395	0.762284		CAMLG	-0.310971	0.128473	0.599362		INO80	0.341712	0.106438	0.496563
ABRAXAS2	0.68413	0.163552	0.76232		PSMG4	-0.289265	0.128785	0.600184		RNASET2	-0.338262	0.106614	0.497038
TENT5C	-0.74615	0.16363	0.76232		ARHGEF1	0.273113	0.129014	0.600184		DNAJB9	-0.466314	0.106792	0.497233
CCDC47	0.420723	0.163941	0.762742		SSNA1	-0.241395	0.129058	0.600184		UFC1	-0.259505	0.106804	0.497233
CYSLTR1	-1.98118	0.163947	0.762742		RABEP1	0.403104	0.129075	0.600184		BIRC2	-0.321464	0.107078	0.497755
HCCS	-0.456743	0.164182	0.763306		CCT6A	-0.271086	0.129096	0.600184		CBWD1	0.416677	0.107137	0.497755
TBC1D10C	0.453086	0.164412	0.763695		BBX	0.227821	0.129457	0.601448		PLBD2	0.44903	0.107138	0.497755
GLUD1	0.436701	0.16464	0.763695		TRIM56	0.411067	0.129621	0.601792		USP39	0.339169	0.107282	0.498081
DUSP10	-0.634002	0.165084	0.763695		CD99	0.259614	0.129738	0.601921		MRPS9	-0.338165	0.107744	0.499878
KLHL6	0.781176	0.16522	0.763695		USP33	0.303272	0.130019	0.602809		ACTB	0.260116	0.107952	0.5005
TRAF5	-0.651962	0.165418	0.763695		LUC7L2	0.32878	0.130149	0.60285		SECISBP2	0.352843	0.108656	0.50318
ANKRD65	-0.696585	0.165461	0.763695		SAT2	-0.278162	0.130208	0.60285		ITGB7	0.313464	0.10868	0.50318
XPNPEP1	0.599669	0.165499	0.763695		ETFA	-0.272434	0.130484	0.603714		RNF139	0.354645	0.108786	0.503321
GNAI3	-0.3549	0.165537	0.763695		CTSH	-0.250004	0.130631	0.603976		MTURN	-0.574941	0.109001	0.5037
TRAF7	-0.661663	0.165788	0.763695		ALDOA	0.515492	0.130836	0.604507		LMAN1	0.517774	0.109018	0.5037
PEBP1	-0.280898	0.165824	0.763695		OSBPL3	0.670535	0.130964	0.604684		CFAP298	-0.350655	0.109215	0.504264
NCBP2	-0.436311	0.165912	0.763695		EIF3C	0.677813	0.131251	0.604719		ATP5PO	-0.236145	0.109583	0.505619
AC040970.1	-2.74406	0.165921	0.763695		DNAJB12	0.250541	0.131255	0.604719		ITGB3BP	-0.814998	0.109733	0.505961
IER3	-0.7734	0.165963	0.763695		LGALS3	-0.404773	0.131263	0.604719		PREX1	-0.245121	0.110035	0.507004
YDJC	-0.475707	0.166013	0.763695		IPO7	-0.289446	0.131332	0.604719		C19orf25	-0.400815	0.110164	0.507252
HAT1	0.63101	0.16609	0.763695		PXK	0.329973	0.131459	0.604892		MRTO4	0.31119	0.110362	0.507276
TMEM243	-0.344316	0.166142	0.763695		ERG28	-0.362956	0.131604	0.605142		DCTN4	0.426845	0.110385	0.507276
MAX	-0.488426	0.166538	0.763695		SQLE	-0.389248	0.131807	0.605665		BRCA2	0.709656	0.110473	0.507276
EFHD2	0.285531	0.166594	0.763695		CLSPN	1.15476	0.131994	0.605754		GPN3	-0.362922	0.110542	0.507276
PSMC2	0.436836	0.166669	0.763695		NRBF2	-0.398116	0.132007	0.605754		COQ10B	0.430797	0.110566	0.507276
VPS26A	0.497849	0.166904	0.763695		CSTB	-0.369954	0.132247	0.606297		ABI3	0.353596	0.110622	0.507276
TERF2	-0.808977	0.166999	0.763695		HIGD2A	-0.195141	0.132306	0.606297		PARG	0.535811	0.110702	0.507294
ZNF714	0.805916	0.167005	0.763695		NAV1	-0.421547	0.132659	0.607503		CCND1	2.9948	0.110819	0.507487
ZBTB10	-0.506963	0.167395	0.763695		TNFAIP8L2	-0.677737	0.132871	0.608057		CALHM2	-0.37603	0.111233	0.508186
MAN1B1	-0.57111	0.167484	0.763695		ZNF146	0.390754	0.132966	0.608077		TMEM134	-0.331864	0.111318	0.508186
GOLGA3	0.63038	0.167593	0.763695		HDAC3	0.283144	0.133083	0.608198		EIF4EBP1	-0.267472	0.111437	0.508186
UBE2V2	0.397523	0.167633	0.763695		HADHB	-0.213273	0.133428	0.608761		SIGLEC14	0.550677	0.111622	0.508186
SETD5	0.610044	0.167738	0.763695		R3HDM2	0.255186	0.133518	0.608761		CCM2	-0.373905	0.111654	0.508186
TMEM107	-0.462999	0.16785	0.763695		PNRC1	-0.271634	0.133754	0.608761		UFD1	0.306098	0.111767	0.508186
GPSM3	-0.334158	0.167972	0.763695		PITHD1	-0.355697	0.13379	0.608761		BX284668.5	-0.57207	0.111771	0.508186
COQ4	-0.584296	0.168086	0.763695		INO80D	0.331405	0.133824	0.608761		LINC00877	-0.658544	0.111816	0.508186
MOB3A	-0.537525	0.168134	0.763695		ALOX5	-0.312367	0.133839	0.608761		HSP90AA1	0.230707	0.111829	0.508186
GLUL	0.855046	0.16814	0.763695		CTCF	0.332235	0.133923	0.608761		RBBP4	0.266349	0.111835	0.508186
SLTM	-0.30408	0.16826	0.763695		USP15	0.227056	0.133931	0.608761		LYST	-0.311993	0.111883	0.508186
ZBTB25	1.05273	0.168298	0.763695		LAPTM5	0.211575	0.134163	0.609404		UBXN11	-0.490697	0.111916	0.508186
TXN2	-0.330433	0.168359	0.763695		SIKE1	0.317534	0.134307	0.609646		DHRS4	0.429737	0.112012	0.508186
PITPNM1	-0.761156	0.168427	0.763695		SMC5	0.30827	0.134751	0.611246		ARMH1	-0.573767	0.112094	0.508186
PCM1	0.372822	0.168848	0.763695		UBE2D3	0.247079	0.134952	0.611744		PPP4C	0.233966	0.112107	0.508186
PTAFR	-2.77475	0.168879	0.763695		SMARCA5	0.302178	0.135812	0.615105		ENHO	-0.416689	0.11222	0.508357
CYBRD1	-2.77475	0.168879	0.763695		GAB3	-0.358421	0.136072	0.615105		PHF3	0.350936	0.112508	0.509317
CSNK2A2	-0.690361	0.169022	0.763695		GOPC	-0.312055	0.136098	0.615105		MAP4K1	0.322733	0.112749	0.509412
TAF5L	1.25	0.169097	0.763695		TCF12	0.387261	0.136194	0.615105		CARHSP1	-0.37207	0.112773	0.509412
TNFRSF14	0.435904	0.169342	0.763695		ERN1	-0.513234	0.136266	0.615105		FXR1	-0.272416	0.112784	0.509412
TMED10	0.303823	0.169376	0.763695		THAP5	0.474239	0.136396	0.615105		NAA50	0.331873	0.112832	0.509412
FAM32A	0.489261	0.169583	0.763695		SULT1A1	0.710344	0.136498	0.615105		NTAN1	0.458782	0.112963	0.509489
HCAR3	-2.78005	0.169767	0.763695		LSP1	0.211085	0.136516	0.615105		PPM1J	1.19723	0.113053	0.509489
NFKB2	-0.587545	0.16982	0.763695		TAOK1	0.268103	0.136517	0.615105		QKI	-0.412694	0.113077	0.509489
SLC2A4RG	-1.08238	0.169951	0.763695		TRIM25	0.425969	0.13678	0.615212		KRTCAP2	0.396304	0.11334	0.510236
RALGAPB	0.917191	0.170048	0.763695		CALCOCO1	0.525521	0.136849	0.615212		RAP2A	-0.469844	0.113394	0.510236
PPP1R18	0.388137	0.170125	0.763695		PLRG1	-0.316671	0.136957	0.615212		HGSNAT	-0.275091	0.113901	0.511721
NFATC2IP	0.47946	0.170136	0.763695		ACAP1	0.257884	0.137023	0.615212		FUT8	0.986771	0.113929	0.511721
EID2	0.757153	0.170464	0.763695		SNX3	-0.236619	0.137059	0.615212		RNF167	-0.337677	0.113953	0.511721
GIMAP8	-2.78928	0.170483	0.763695		ATP5MPL	-0.242958	0.13709	0.615212		ITGB1	-0.274037	0.114336	0.512213
TMEM176A	-2.78928	0.170483	0.763695		HMGN2	0.248879	0.137183	0.615217		TM9SF4	-0.386796	0.114482	0.512213
COPS9	-0.315324	0.170663	0.763695		SYNE3	0.36779	0.137279	0.615235		NCK1	-0.346513	0.114523	0.512213
AURKAIP1	-0.311707	0.170705	0.763695		RXYLT1	-0.576671	0.137696	0.616011		SERPINA1	-0.585427	0.114649	0.512213
CNN2	0.375005	0.170744	0.763695		LSM5	-0.276782	0.137749	0.616011		EIF4A3	-0.309505	0.114653	0.512213
TXNIP	0.814871	0.170746	0.763695		MCUB	0.265649	0.137856	0.616011		OARD1	-0.391931	0.114675	0.512213
SH3GLB2	-0.62673	0.171245	0.764259		BIN1	-0.300843	0.137918	0.616011		IFRD2	0.371009	0.114692	0.512213
PLA2G16	1.72431	0.171342	0.764259		GNGT2	0.401867	0.137972	0.616011		PIK3CA	-0.556688	0.114708	0.512213
PLPBP	-0.524736	0.171467	0.764259		H2AFX	-0.555438	0.138179	0.616011		GORASP2	0.345437	0.114749	0.512213
RB1	0.738966	0.171484	0.764259		ATXN7L3	0.421434	0.138189	0.616011		RRAGC	-0.330309	0.114847	0.512312
WDR70	-0.604327	0.171491	0.764259		HLA-DMA	-0.205602	0.138292	0.616011		CSNK2A1	0.275039	0.115003	0.512585
CAPRIN1	0.415552	0.171753	0.764259		COPA	0.294235	0.138363	0.616011		ARMCX3	0.422651	0.115061	0.512585
S100Z	-1.11975	0.171785	0.764259		ATP5MG	-0.204139	0.138369	0.616011		PYURF	-0.238934	0.11536	0.513578
C21orf2	-0.68729	0.171889	0.764259		LSM14A	0.243999	0.138611	0.616277		RSRC1	0.320905	0.115923	0.51545
PTK2B	-1.14164	0.171896	0.764259		MTRNR2L12	0.29387	0.138936	0.616277		TP53TG1	-0.478974	0.115934	0.51545
HEXDC	0.774271	0.172449	0.76621		RP2	0.27847	0.139021	0.616277		ICE2	0.396949	0.116053	0.515638
SCLT1	0.533531	0.172569	0.766238		NDUFB3	-0.280573	0.139054	0.616277		DCAF13	-0.366903	0.116303	0.515948
CNOT1	0.516753	0.173108	0.767296		HMOX1	0.439724	0.139164	0.616277		TAX1BP1	-0.260826	0.116465	0.515948
ZFP36L2	-0.613645	0.173127	0.767296		MRI1	0.435797	0.13928	0.616277		DHX29	0.288116	0.116465	0.515948
PRPF4B	0.619874	0.173301	0.767296		ATP6V1G1	-0.179989	0.139323	0.616277		ST6GAL1	-0.531555	0.116607	0.515948
HMGXB4	0.672545	0.173442	0.767296		VAPB	-0.421637	0.139323	0.616277		MRPL37	-0.412007	0.116751	0.515948
XRCC4	0.84606	0.173465	0.767296		ZNF106	-0.292303	0.139396	0.616277		PADI4	-0.949704	0.116768	0.515948
HDDC3	-0.586223	0.1735	0.767296		YWHAB	-0.219737	0.13945	0.616277		PSAP	-0.308184	0.116785	0.515948
NET1	0.407256	0.173607	0.767296		BMS1	0.258253	0.139549	0.616277		FUCA1	-0.604247	0.11684	0.515948
NRDE2	0.942028	0.173972	0.767311		NUS1	0.300698	0.139658	0.616277		TSEN54	0.58101	0.11689	0.515948
HIPK3	-0.664967	0.174052	0.767311		MALT1	0.29803	0.139723	0.616277		WASF2	-0.242132	0.116905	0.515948
LSM5	-0.359733	0.174074	0.767311		HNRNPA1	-0.23033	0.139767	0.616277		MRPS35	0.354859	0.116968	0.515948
TRMT10B	0.968277	0.174404	0.767311		URI1	-0.562978	0.139804	0.616277		FBXW11	-0.476908	0.117263	0.51662
CHD1	-0.521487	0.174431	0.767311		SUGT1	-0.234226	0.139942	0.616481		ARID5A	0.369948	0.117371	0.51662
TRPC4AP	-0.564841	0.17449	0.767311		ANKRD13A	0.293164	0.14023	0.616994		CCDC12	0.232472	0.117417	0.51662
OXCT1	-0.512295	0.174522	0.767311		MTA2	0.422292	0.140243	0.616994		ING3	-0.420625	0.117428	0.51662
RNF6	0.581173	0.174597	0.767311		ABRACL	-0.207983	0.140383	0.617206		CD300A	0.337669	0.117746	0.517604
NBEAL1	-0.446145	0.174716	0.767311		OFD1	-0.296925	0.140782	0.618333		RASSF4	-0.333728	0.117805	0.517604
LGALS3BP	1.53185	0.174822	0.767311		ECPAS	0.363419	0.140823	0.618333		CDS2	0.38072	0.117967	0.517835
ITGAE	-0.528015	0.174866	0.767311		PLEKHG2	0.545116	0.140922	0.618361		TMEM205	-0.384413	0.118088	0.517835
TEC	1.53163	0.175011	0.767446		MYL6B	0.466102	0.141077	0.618638		TSSC4	0.271259	0.118154	0.517835
FGD4	-0.696286	0.175387	0.768325		SSH1	-0.403367	0.141226	0.618888		AC026369.3	-1.28956	0.118166	0.517835
GNB2	-0.303044	0.17555	0.768325		FKBP1B	-0.608324	0.141407	0.619207		STAG2	-0.310653	0.118323	0.518184
ALDH9A1	0.481826	0.175639	0.768325		MRPL41	-0.219407	0.141657	0.619207		CYP2S1	0.558893	0.118479	0.518502
NFKBID	-0.706761	0.1757	0.768325		NLRC5	0.557061	0.141736	0.619207		RIPOR2	0.374701	0.118642	0.518502
TALDO1	-0.274003	0.175964	0.768325		FOXO3	0.544847	0.141745	0.619207		KIF1B	0.630473	0.118673	0.518502
ST3GAL1	0.963306	0.175993	0.768325		SAE1	0.358969	0.14178	0.619207		ANO6	0.352725	0.118704	0.518502
TM9SF3	-0.44088	0.176013	0.768325		ZBTB2	0.549777	0.141852	0.619207		ZPR1	0.331796	0.119202	0.520142
DOPEY1	0.69163	0.176284	0.768871		EVI2B	-0.410233	0.141956	0.619261		DOK1	-0.403466	0.119264	0.520142
CDKN2D	0.388089	0.176367	0.768871		ACBD3	0.339323	0.142379	0.620516		PURA	-0.317026	0.11932	0.520142
NCBP1	0.690721	0.176974	0.770438		HLA-DRB5	-2.17222	0.142488	0.620516		ABHD11	0.634578	0.119557	0.520142
MRPL9	-0.424968	0.177028	0.770438		CLEC11A	-0.560179	0.142521	0.620516		SH3GL1	0.443346	0.119578	0.520142
IER5	-0.946092	0.17707	0.770438		NDUFAF4	-0.382706	0.142748	0.620975		SNX27	-0.330241	0.119706	0.520142
IFIT2	1.51627	0.177493	0.771388		VPS4A	0.277292	0.142811	0.620975		DNASE2	-0.736888	0.119759	0.520142
NGLY1	-0.421291	0.177518	0.771388		KAT7	0.392699	0.143031	0.62153		PKM	0.274595	0.119823	0.520142
CACYBP	0.307856	0.177884	0.771634		DMAP1	-0.34994	0.143248	0.62207		TM2D3	-0.377353	0.119909	0.520142
FAAP20	-0.378631	0.178085	0.771634		ELL2	1.18273	0.143349	0.622105		GPATCH2L	-0.340018	0.119915	0.520142
GSTO1	0.306473	0.17809	0.771634		DNAJB14	0.239724	0.14385	0.622186		MSR1	-1.45231	0.120003	0.520142
SERINC5	1.07948	0.17813	0.771634		PNPT1	0.648799	0.144008	0.622186		AC118549.1	0.338109	0.120042	0.520142
SRSF5	-0.255645	0.178149	0.771634		DCK	-0.310413	0.144142	0.622186		MIR22HG	0.524571	0.120109	0.520142
MAP7D3	0.61066	0.178425	0.772331		GPR160	-0.368406	0.144164	0.622186		CD53	0.213663	0.120164	0.520142
SAE1	0.553795	0.178555	0.772396		ORMDL2	0.313372	0.14418	0.622186		PLIN3	0.261532	0.120259	0.520218
TNF	-0.583704	0.178761	0.772456		SHKBP1	0.327795	0.144364	0.622186		PCK2	-0.558173	0.120435	0.520645
EIF3M	-0.297339	0.178954	0.772456		SUZ12	0.263397	0.14439	0.622186		ERICH1	-0.268479	0.120561	0.520677
CCDC59	-0.389885	0.179171	0.772456		THBD	0.854961	0.144436	0.622186		EIF2B1	0.295812	0.120651	0.520677
EIF3H	-0.277291	0.179275	0.772456		SWAP70	0.388196	0.14456	0.622186		CTSC	-0.231731	0.120726	0.520677
TNFRSF1A	0.663158	0.179322	0.772456		EIF2AK4	-0.254824	0.144604	0.622186		EAPP	0.241995	0.12081	0.520677
PEX26	0.66805	0.179342	0.772456		PATL1	0.416211	0.144639	0.622186		AREG	1.16027	0.120834	0.520677
CBX1	0.774779	0.179373	0.772456		MARK2	0.268324	0.144712	0.622186		IK	0.229581	0.120907	0.520677
MHENCR	-0.72078	0.179542	0.772686		UBE2Z	0.32041	0.144731	0.622186		ATP6AP2	-0.284874	0.121038	0.520902
CTBS	0.542438	0.18018	0.774938		SART3	-0.49359	0.144755	0.622186		APOBR	0.31721	0.121157	0.520902
PBDC1	0.481307	0.180387	0.77533		UTF1	-0.541642	0.14486	0.622186		ARFIP2	-0.394862	0.121341	0.520902
SNHG12	0.726797	0.180839	0.77616		MEA1	-0.290341	0.145	0.622186		ATPAF2	-0.360281	0.121352	0.520902
RPS26	-0.769832	0.181	0.77616		INSIG1	-0.654814	0.145022	0.622186		MAP3K11	0.3217	0.121507	0.520902
MBD4	0.442951	0.181035	0.77616		RPL28	-0.17651	0.145324	0.622186		RCBTB2	-0.400537	0.12151	0.520902
RAB14	0.436559	0.181112	0.77616		ARHGAP45	-0.217997	0.145428	0.622186		GPATCH11	-0.315966	0.121586	0.520902
RFX1	-0.944172	0.181158	0.77616		ZBTB18	0.408793	0.145429	0.622186		IFT27	0.431841	0.121705	0.520902
KRCC1	-0.537237	0.181374	0.776591		LRRCC1	0.364447	0.14543	0.622186		POM121C	-0.424026	0.121714	0.520902
SMG6	0.651736	0.181534	0.776703		MBD4	0.302381	0.145448	0.622186		AL391069.3	-0.707287	0.121735	0.520902
GCLC	0.484441	0.181631	0.776703		GSK3A	0.396682	0.145571	0.622186		RABL6	-0.253374	0.121996	0.520916
ARL6IP1	-0.383143	0.181904	0.777372		AL138899.1	-0.880843	0.14572	0.622186		CLPP	0.317771	0.122059	0.520916
IAH1	-0.348324	0.18211	0.777759		LONP2	-0.252357	0.145735	0.622186		ZMYM4	0.439742	0.122163	0.520916
RNASET2	-0.396589	0.182444	0.778692		ZFPM1	-0.612998	0.145777	0.622186		EXOSC9	0.336434	0.122371	0.520916
TNFAIP8L2	0.620707	0.182659	0.778868		NUCKS1	-0.256328	0.145868	0.622186		TMEM8B	-0.688811	0.122391	0.520916
ZNF24	0.585215	0.182718	0.778868		IL2RG	0.234451	0.145981	0.622272		EIF2S3	-0.260652	0.122463	0.520916
GGA1	-0.675486	0.183263	0.780698		DDX56	0.343554	0.146417	0.623573		CAPN7	0.502737	0.122609	0.520916
PPID	-0.514489	0.183702	0.780857		NUB1	0.277199	0.146535	0.623573		CRNKL1	0.374682	0.122703	0.520916
EIF1AX	-0.346775	0.183845	0.780857		C15orf61	-0.300552	0.146565	0.623573		ARHGAP10	-0.4614	0.122704	0.520916
WDFY3	-1.8898	0.184217	0.780857		ANKRD36C	0.601375	0.146709	0.623792		WIPF1	0.308662	0.12276	0.520916
EIF4EBP1	-0.339988	0.184228	0.780857		NEMF	0.229714	0.147264	0.624582		ANKIB1	-0.428324	0.122839	0.520916
BFAR	0.522675	0.1843	0.780857		BISPR	0.633887	0.1473	0.624582		ANKRD17	0.404512	0.122882	0.520916
SELENOS	0.417295	0.184419	0.780857		DSTN	-0.274517	0.147354	0.624582		LIMS1	0.273031	0.122885	0.520916
CRIPT	0.547307	0.184436	0.780857		RPP25L	-0.397165	0.147413	0.624582		ARMC8	0.350722	0.12293	0.520916
VMP1	0.407837	0.184458	0.780857		SEPHS1	-0.44319	0.14743	0.624582		UBXN7	0.376484	0.122983	0.520916
RFLNB	-1.9346	0.184491	0.780857		PAK1	0.28456	0.147453	0.624582		CHD4	0.307692	0.123049	0.520916
TPP1	-0.299249	0.184563	0.780857		SNRNP35	0.416749	0.147718	0.625008		TAF11	-0.283279	0.123057	0.520916
ATP11B	0.654693	0.184603	0.780857		ATG2A	0.531592	0.147739	0.625008		IL1R1	-1.42825	0.123399	0.522035
C16orf91	-0.652453	0.184695	0.780857		NPLOC4	0.335926	0.148029	0.625074		GTPBP6	-0.327563	0.123526	0.522245
MYCBP2	-0.37854	0.184883	0.78116		VPS51	-0.301044	0.148088	0.625074		GK	0.430035	0.123743	0.522607
NUP98	0.66338	0.185375	0.782681		NRAS	0.363266	0.148124	0.625074		C7orf50	0.292578	0.123795	0.522607
ZNF706	-0.413609	0.185663	0.782681		MMADHC	-0.240671	0.148244	0.625074		FLNB	1.30802	0.123848	0.522607
CYP20A1	-0.641809	0.185748	0.782681		CCDC18	0.466526	0.148298	0.625074		RNF19A	0.294551	0.123923	0.522607
PSMG3	-0.704114	0.185854	0.782681		ATP5MC1	-0.185292	0.148313	0.625074		YIF1B	0.295439	0.12428	0.523292
SPTY2D1	0.567533	0.185996	0.782681		ARFIP1	-0.545928	0.148432	0.625181		CD33	-0.229371	0.124432	0.523292
SRP54	0.513189	0.186052	0.782681		CD1C	-0.415268	0.14863	0.625459		ST3GAL2	0.624697	0.124478	0.523292
SLC35A2	-0.602304	0.186059	0.782681		PMP22	-0.578825	0.148684	0.625459		IVD	-0.347988	0.124575	0.523292
SRP14	0.253064	0.186454	0.783329		FARSB	0.518906	0.148866	0.625835		ZRSR2	0.35273	0.124741	0.523292
MCFD2	-0.466294	0.186464	0.783329		WDR83OS	-0.198597	0.149155	0.626409		ICE1	0.345683	0.124837	0.523292
COG5	0.957116	0.186562	0.783329		RNF114	0.274713	0.149195	0.626409		GATAD1	-0.320512	0.124842	0.523292
SLC39A7	0.708832	0.187147	0.785291		BRI3BP	-0.277253	0.149318	0.626409		BCL7C	-0.26299	0.12486	0.523292
DENND4C	-1.11767	0.187558	0.785601		MOSPD3	0.563677	0.149376	0.626409		BAIAP2	0.657005	0.124906	0.523292
CLEC9A	-0.276553	0.187679	0.785601		HBS1L	0.417337	0.14976	0.627326		HBA2	-3.53719	0.124924	0.523292
CLK1	0.353669	0.187881	0.785601		SEC14L1	0.230856	0.149781	0.627326		2011-09-01	-0.334702	0.124942	0.523292
CNFN	-0.77451	0.187887	0.785601		AKAP13	0.184737	0.150142	0.628447		TNFAIP8	-0.332899	0.125043	0.52339
OXR1	0.6256	0.188021	0.785601		GATAD2A	0.424594	0.150446	0.629079		HCG18	0.539679	0.125472	0.524857
PRKCSH	-0.43112	0.188094	0.785601		SORT1	-0.530221	0.150481	0.629079		LRRFIP2	0.327808	0.125672	0.525365
CNOT4	-0.600296	0.18814	0.785601		LMAN1	0.380171	0.150827	0.629412		PIGP	-0.391618	0.125764	0.525423
FAM126A	1.06928	0.188156	0.785601		MFSD1	-0.203194	0.150878	0.629412		SF3B2	0.209589	0.125931	0.525495
RTCB	0.435138	0.188394	0.786097		PARVB	-0.396767	0.150907	0.629412		GNS	-0.351136	0.126014	0.525495
PADI4	-0.699735	0.18873	0.786097		MEMO1	-0.543732	0.151044	0.629412		PIK3CB	0.405448	0.126016	0.525495
CHID1	-0.437074	0.18896	0.786097		HSD17B11	-0.252626	0.151109	0.629412		TMUB1	0.344389	0.126157	0.52576
NAA25	-0.655062	0.188965	0.786097		IRAK4	0.383883	0.151123	0.629412		WTAP	0.248813	0.126268	0.525896
ARPC5L	0.340722	0.188978	0.786097		RAP1A	-0.209578	0.151608	0.630662		RECQL	0.374329	0.126395	0.526096
ARFIP2	-0.544106	0.189093	0.786097		RAP2A	-0.428918	0.151676	0.630662		TM9SF3	-0.272339	0.126578	0.526509
BBX	-0.400965	0.189094	0.786097		HEXIM1	-0.507418	0.151829	0.630662		MALT1	0.329561	0.126651	0.526509
KDM1B	0.507841	0.189314	0.786333		CYP2S1	0.329267	0.15189	0.630662		SMARCD3	-0.57947	0.126823	0.526899
PLEKHF2	0.455984	0.189473	0.786333		ALPK1	0.556252	0.151892	0.630662		CD109	0.504825	0.127227	0.52815
RABEP2	0.927766	0.189503	0.786333		ILF3	0.240994	0.152251	0.631437		IDS	-0.325773	0.127281	0.52815
PDE4B	-0.456561	0.189833	0.786333		TNNI2	-0.456991	0.152267	0.631437		EPB41L3	0.420838	0.127504	0.528366
SGTB	0.862286	0.189982	0.786333		GRHPR	-0.262666	0.15247	0.631863		MRPL24	0.387537	0.127548	0.528366
AC009093.2	-1.14685	0.190239	0.786333		GPBP1L1	0.302644	0.152557	0.631863		SSU72	0.222446	0.127731	0.528366
SNX18	-1.41852	0.19027	0.786333		TMEM107	-0.49331	0.152902	0.632653		FIP1L1	0.270383	0.127796	0.528366
PAK1IP1	-0.527677	0.190276	0.786333		EMILIN2	0.454117	0.152937	0.632653		CYREN	-0.436793	0.127876	0.528366
DHX30	-0.585652	0.190422	0.786333		ADAMTSL4	0.623085	0.153103	0.632729		RPL22L1	0.271288	0.127878	0.528366
DNAJC4	-0.345837	0.190516	0.786333		MDM2	0.465631	0.15322	0.632729		AOAH	-0.301592	0.127896	0.528366
TBC1D14	0.707995	0.190525	0.786333		STK25	0.342867	0.153237	0.632729		LAMP2	0.321967	0.127962	0.528366
NDUFV2	0.282011	0.190756	0.786333		SCYL2	0.300432	0.153461	0.632989		GADD45G	-1.64168	0.128054	0.528421
ATF5	0.632999	0.190797	0.786333		PARL	-0.218383	0.153489	0.632989		SYT11	0.491334	0.12818	0.528614
EZH2	0.486155	0.190891	0.786333		SF3B5	-0.248643	0.153725	0.633406		UQCRH	-0.234543	0.128355	0.528693
RYBP	-0.627436	0.190906	0.786333		TIMM17A	0.228627	0.153779	0.633406		CD207	-1.83967	0.128356	0.528693
CLASP2	0.523218	0.191211	0.786509		PPT1	-0.203861	0.154108	0.633634		CUL2	0.312105	0.128696	0.529767
ZBTB1	0.505549	0.191281	0.786509		RPAIN	-0.240194	0.154117	0.633634		TRABD	0.235798	0.12881	0.529912
COQ2	0.857046	0.1913	0.786509		CDV3	-0.463116	0.154117	0.633634		APOC1	0.871844	0.128973	0.530259
TMEM218	-0.763732	0.191437	0.786591		NFU1	-0.415614	0.154307	0.633658		SENP5	0.404967	0.129146	0.530644
COX7C	-0.250551	0.191796	0.787494		NAA35	0.428656	0.154312	0.633658		GOLPH3	0.342969	0.129341	0.530772
UVSSA	-0.812874	0.19198	0.787494		HSBP1	-0.250691	0.154796	0.635087		IFNGR2	0.344467	0.129373	0.530772
SMARCA2	0.412348	0.192009	0.787494		AKAP9	-0.226659	0.154848	0.635087		COPS9	-0.245847	0.129414	0.530772
ILKAP	0.535374	0.192228	0.787914		DNAJC9	0.529936	0.155034	0.635267		C11orf1	-0.524191	0.129512	0.530847
CALCOCO1	-1.19165	0.192411	0.787965		MRPL23	0.306536	0.155164	0.635267		CUL5	-0.400695	0.130145	0.533024
LILRA1	-2.80391	0.192476	0.787965		DBN1	2.47632	0.155206	0.635267		RNF13	-0.24664	0.130201	0.533024
MYOF	0.710445	0.192628	0.78811		FYTTD1	0.246296	0.155271	0.635267		DYNLL1	-0.263249	0.130605	0.53435
ETS2	-0.750664	0.192811	0.788378		BIRC2	-0.328906	0.15537	0.635287		ZNF296	0.569126	0.130849	0.535023
UBE2E1	0.39395	0.19314	0.789244		C12orf43	-0.483989	0.155653	0.636056		RING1	0.408534	0.131009	0.535351
CX3CR1	2.0405	0.193517	0.78982		PCID2	0.306839	0.155901	0.636682		CMAS	0.326054	0.131143	0.535573
HBA2	2.0405	0.193517	0.78982		CYB5R3	0.267309	0.156378	0.638243		SOCS4	-0.471376	0.131377	0.536203
IL18R1	0.531156	0.193929	0.790602		CHID1	0.246867	0.156613	0.638667		MED23	0.383105	0.131737	0.537123
SLCO3A1	-0.469541	0.193943	0.790602		SCN1B	0.608025	0.156702	0.638667		ID2	-0.537426	0.131762	0.537123
XPO1	0.390647	0.194327	0.791687		DBP	-0.358541	0.156767	0.638667		DDX1	-0.378039	0.13193	0.537406
ZFP36L1	-0.342879	0.194631	0.792444		WDTC1	0.381564	0.157063	0.639483		HDAC10	0.496393	0.131992	0.537406
FNIP2	-0.364793	0.194863	0.792906		ADI1	0.224392	0.157367	0.640335		KMT5A	-0.501492	0.132147	0.537664
CDK5RAP2	0.752362	0.195024	0.792942		HMBS	0.371234	0.157784	0.64164		ENTR1	-0.464603	0.132354	0.537664
FIG4	0.843184	0.195123	0.792942		CYTOR	-0.3269	0.15788	0.641646		GATAD2B	0.346375	0.132359	0.537664
PTP4A1	0.399052	0.19524	0.792942		EXOC6	0.327197	0.158227	0.642371		TFAM	-0.299946	0.132375	0.537664
KDM6B	-0.575093	0.195401	0.792942		QKI	-0.308568	0.158282	0.642371		MED30	-0.326935	0.132462	0.537692
PFKL	0.473991	0.195462	0.792942		DCAF8	-0.466282	0.158346	0.642371		TAF1	0.360527	0.132651	0.538132
NIPAL2	-0.769443	0.19567	0.7932		EHMT1	0.25921	0.158441	0.642371		SAMD1	-0.651646	0.132773	0.538305
GAS7	0.454482	0.19582	0.7932		SH3BP4	0.33087	0.158663	0.642422		ZEB1	1.24651	0.133427	0.540434
SHPRH	-0.644274	0.196014	0.7932		SIRT1	0.379044	0.158701	0.642422		ATP5MC3	-0.24282	0.133459	0.540434
ACTR6	0.642371	0.196071	0.7932		DYRK4	0.344164	0.158741	0.642422		TNFRSF21	0.979568	0.13372	0.540964
GNB1	-0.318052	0.196116	0.7932		TST	-0.33227	0.159193	0.643863		APOL1	0.613816	0.133751	0.540964
MRPS11	-0.503647	0.196481	0.794098		PEX16	0.237535	0.159375	0.644211		AL645728.1	0.565394	0.13389	0.541197
THAP9-AS1	0.473355	0.196691	0.794098		MAP2K6	-0.52035	0.159534	0.644264		GLTP	-0.295401	0.134007	0.541201
NKAPD1	0.593298	0.196692	0.794098		RBBP6	0.355259	0.15958	0.644264		CCR5	0.718249	0.134052	0.541201
RALB	0.400751	0.197038	0.79444		ICE1	0.332849	0.159803	0.64478		SCIMP	0.520379	0.134176	0.541377
EMC3	0.408378	0.197093	0.79444		RPS29	-0.376681	0.15993	0.644898		DNAJC21	-0.376632	0.134369	0.54183
PLEKHO1	-0.248884	0.197132	0.79444		DDX54	0.268146	0.16007	0.644898		AAMP	-0.295833	0.134456	0.541857
GPATCH11	-0.621844	0.19734	0.794802		DENND1C	0.436873	0.16012	0.644898		SNX29	-0.331006	0.134645	0.542291
KDM7A	0.631633	0.197526	0.795054		ADAP1	-0.308297	0.160263	0.645087		TNIP2	0.38463	0.134831	0.542541
POLE4	-0.418642	0.197639	0.795054		NDUFC2	-0.234967	0.160598	0.645965		GABPB1-AS1	-0.567015	0.134868	0.542541
SLC35D2	-0.718192	0.197929	0.795372		RAB9A	-0.401863	0.160683	0.645965		ZDHHC17	0.393676	0.135022	0.542835
TM2D3	-0.714021	0.197955	0.795372		SATB1	0.325013	0.16077	0.645965		CD59	-0.508867	0.135255	0.543445
CDC42BPB	1.19795	0.198305	0.796303		AP1S3	0.569703	0.161373	0.648001		HLA-DOB	0.770225	0.1354	0.543705
NGDN	0.577621	0.198437	0.796355		DENND4C	0.389941	0.1615	0.648121		KMT2E-AS1	0.427692	0.135563	0.543971
EBP	-0.485138	0.198818	0.79655		LRRFIP1	0.199963	0.161774	0.648631		PYCARD	-0.238672	0.135628	0.543971
GOLGA5	0.734744	0.198934	0.79655		SLC25A37	0.278145	0.16182	0.648631		WDR18	0.287934	0.1358	0.543976
FBXL3	-0.93815	0.199013	0.79655		RPS6KC1	0.357925	0.162127	0.649476		GART	0.407806	0.136021	0.543976
COMTD1	-0.451861	0.199022	0.79655		SOS2	-0.387843	0.162449	0.650151		EVI2A	-0.40751	0.136052	0.543976
SYK	0.329339	0.199335	0.79655		MCM4	0.839235	0.162571	0.650151		TRPM4	-0.725258	0.136136	0.543976
ROGDI	-0.400391	0.199427	0.79655		TOP1MT	0.265313	0.162586	0.650151		AIMP2	-0.353266	0.136139	0.543976
SRM	-0.450306	0.199465	0.79655		MARK3	0.265393	0.16318	0.652139		SAMHD1	0.264229	0.136156	0.543976
MTRF1L	0.658412	0.199652	0.79655		ARF3	0.210396	0.16336	0.652469		C12orf75	-0.565527	0.136213	0.543976
IL10RB-DT	0.85804	0.199687	0.79655		EID1	-0.195155	0.163706	0.652682		SLC38A2	0.243977	0.136277	0.543976
ATPAF2	0.458258	0.199755	0.79655		SNHG15	0.729483	0.163878	0.652682		GLRX2	-0.374588	0.136541	0.544707
SMIM19	-0.426116	0.19979	0.79655		PSMB4	-0.261145	0.163918	0.652682		DNAJB1	0.442488	0.136828	0.545527
MAPRE2	0.59489	0.200181	0.79697		EFCAB2	0.335712	0.163964	0.652682		PAN3	-0.329607	0.137041	0.546051
CDC34	-0.626315	0.200188	0.79697		EFCAB14	0.256149	0.164026	0.652682		NDUFA10	-0.23811	0.137272	0.546648
GPAT3	0.529849	0.200312	0.79697		SLC25A1	-0.346632	0.164113	0.652682		PSMB10	0.645242	0.137512	0.547278
TMF1	-0.399217	0.20037	0.79697		COMMD2	-0.259271	0.164138	0.652682		PFDN4	-0.245958	0.137765	0.547906
ORC6	0.867777	0.200552	0.797222		GCHFR	-0.361682	0.164261	0.652682		NEDD9	-0.444597	0.137833	0.547906
RBL2	-0.696527	0.200942	0.797951		TPST2	-0.325383	0.164325	0.652682		C9orf78	0.235844	0.13799	0.548093
MIER1	0.396778	0.201151	0.797951		AC098818.2	-0.713014	0.164385	0.652682		TXNL1	-0.215328	0.138144	0.548093
MTFR1L	-0.544792	0.201261	0.797951		TPM2	-1.14565	0.164865	0.654203		OGFR	0.264085	0.138245	0.548093
CTSH	-0.356822	0.201283	0.797951		ZBTB10	0.379522	0.165294	0.655233		MRPS18C	0.470453	0.138298	0.548093
CHD8	0.487456	0.201329	0.797951		EGR1	0.849591	0.165348	0.655233		MAN1B1	-0.587304	0.138366	0.548093
SDE2	-0.721937	0.201464	0.798016		TMEM179B	0.261979	0.165623	0.655233		CCDC137	0.43638	0.138369	0.548093
SCNM1	-0.373186	0.2017	0.798479		ZNF770	-0.438516	0.165727	0.655233		RAB8B	0.336271	0.138853	0.549322
HNRNPD	-0.267335	0.201865	0.798638		ZNF644	0.25028	0.165765	0.655233		TAF8	0.427724	0.138938	0.549322
VMA21	-0.434017	0.202023	0.798638		PMM1	-0.331133	0.165881	0.655233		ZNF92	0.429788	0.13906	0.549322
SCRN1	0.58882	0.202097	0.798638		C19orf48	-0.38455	0.166011	0.655233		ATRX	-0.267267	0.1391	0.549322
AC025171.2	1.67871	0.2024	0.799366		CYLD	0.247955	0.166092	0.655233		BMS1	0.323025	0.139195	0.549322
CMC2	0.529162	0.202521	0.799375		RSL1D1	-0.204868	0.166225	0.655233		PTPN2	0.251777	0.139207	0.549322
DNAJB6	-0.345261	0.202783	0.799937		TSN	0.254863	0.16624	0.655233		ACIN1	0.273429	0.139387	0.549322
DRAP1	0.282888	0.203123	0.800231		ANKRD10	0.278871	0.166247	0.655233		TSTD1	-0.616651	0.139408	0.549322
GSTZ1	-0.775255	0.20325	0.800231		NDUFA7	0.374604	0.166424	0.655233		DDB1	-0.324212	0.139418	0.549322
FO393401.1	-0.719053	0.203397	0.800231		SLC9A7	0.330413	0.166482	0.655233		NKG7	0.407168	0.139564	0.549322
MRPL37	-0.474646	0.203452	0.800231		NDUFS3	-0.251726	0.16654	0.655233		TSFM	0.385331	0.139579	0.549322
KLF2	-0.969691	0.203453	0.800231		PCNX4	-0.467815	0.166628	0.655233		TRIO	-0.374852	0.139813	0.549694
NIFK	0.365548	0.203776	0.800325		ABCB8	0.524535	0.166834	0.655233		NAPG	0.377727	0.13992	0.549694
RBM25	-0.293384	0.204276	0.800325		HSP90B1	0.205808	0.166854	0.655233		NFKBIZ	-0.323366	0.140048	0.549694
CDK11A	0.47518	0.204335	0.800325		PARP11	0.488745	0.166943	0.655233		CTNNBL1	0.242187	0.14007	0.549694
NDUFAF8	-0.406552	0.204452	0.800325		FBXL15	-0.221673	0.167072	0.655233		UBE2Q1	-0.375879	0.140137	0.549694
SLC39A4	-0.694021	0.20448	0.800325		RPA1	-0.354448	0.16715	0.655233		AGFG1	-0.300039	0.140277	0.549694
POLR2H	-0.459012	0.2047	0.800325		ITGB1BP1	-0.231585	0.167173	0.655233		ISCU	-0.248281	0.140531	0.549694
LAMTOR3	0.557577	0.20496	0.800325		LYAR	-0.28119	0.167403	0.65575		PTPN7	0.371739	0.140547	0.549694
ARHGAP5	0.444646	0.205148	0.800325		RPS27L	-0.228579	0.167584	0.655841		YARS	0.307297	0.140578	0.549694
OFD1	0.372791	0.205154	0.800325		CNOT6L	-0.397409	0.167667	0.655841		MXD4	-0.278076	0.140609	0.549694
ZBED3	-0.553774	0.205168	0.800325		SLC27A3	0.273893	0.167796	0.655841		SNRPB	0.221514	0.140654	0.549694
YPEL3	-0.534875	0.205281	0.800325		TRIP6	0.621848	0.167865	0.655841		AL592183.1	-0.992429	0.140774	0.549694
CRBN	-0.476461	0.205686	0.800325		PTGER2	0.638387	0.167914	0.655841		FAM20C	-0.492805	0.140805	0.549694
CADM1	-0.314713	0.205694	0.800325		TPM1	0.320522	0.168118	0.656114		TLR2	-0.344286	0.14102	0.549694
LINC00623	-0.797213	0.205749	0.800325		IL1R1	-0.741954	0.168179	0.656114		CKB	1.10759	0.141044	0.549694
MT-CO2	-0.217084	0.206115	0.800325		AMPD2	0.30283	0.168408	0.656438		ZNF721	-0.424808	0.14109	0.549694
S1PR4	-0.566984	0.206288	0.800325		SMC1A	0.296603	0.168472	0.656438		LSM5	-0.259299	0.141124	0.549694
EXOSC7	0.440778	0.206424	0.800325		SENCR	-0.564634	0.168598	0.656438		MIA3	0.351385	0.141146	0.549694
SAT2	-0.383315	0.206436	0.800325		TAPBP	0.196219	0.168653	0.656438		TRIM52	0.447972	0.141316	0.549755
AL135925.1	-0.6796	0.20652	0.800325		FOXJ3	0.368628	0.169005	0.657428		KLF11	0.421555	0.141326	0.549755
SUPT6H	-0.51563	0.206594	0.800325		CEP44	-0.63923	0.169254	0.658014		C8orf82	-0.463312	0.141466	0.549983
AKAP11	-0.639149	0.206651	0.800325		ITGA4	0.315701	0.169573	0.658472		CDCA7L	0.627943	0.141747	0.550756
SON	0.257005	0.206903	0.800325		HBB	1.21841	0.169589	0.658472		ZFAND2A	0.425861	0.141963	0.551274
TLN1	0.275826	0.206941	0.800325		RASSF4	-0.206696	0.169797	0.658472		SPON2	-0.704959	0.142183	0.551297
PIKFYVE	0.631449	0.207006	0.800325		MCMBP	-0.293672	0.170139	0.658472		NEK9	0.470737	0.142276	0.551297
IFI27L2	0.395876	0.207055	0.800325		GTSF1	-1.10059	0.170157	0.658472		GTSF1	-0.861404	0.142286	0.551297
NBEAL2	0.522529	0.207149	0.800325		PSMA5	-0.196664	0.17024	0.658472		SMC1A	0.29166	0.142305	0.551297
MAP2K6	-0.381599	0.207149	0.800325		ABRAXAS2	0.381099	0.170356	0.658472		GCLC	0.395022	0.142379	0.551297
ADAM17	0.730293	0.207178	0.800325		MYH9	0.239988	0.17036	0.658472		LY96	0.27901	0.143266	0.554187
JTB	-0.28423	0.207212	0.800325		NRDE2	0.311397	0.170452	0.658472		CLEC4F	-2.06768	0.14329	0.554187
SAP30	-0.995265	0.207337	0.800325		MRPS34	-0.189286	0.170513	0.658472		ALPK1	0.50121	0.143499	0.554674
MAGOHB	0.476535	0.207407	0.800325		YLPM1	0.303813	0.170532	0.658472		DLGAP4	0.349893	0.143593	0.554719
RABEP1	0.504134	0.207464	0.800325		NUP214	-0.3029	0.170593	0.658472		ATRAID	-0.219794	0.143781	0.555128
LSM3	-0.313207	0.207496	0.800325		MANF	0.256365	0.170692	0.658472		RRAS	0.424266	0.143902	0.555274
THAP11	-0.530988	0.207932	0.800325		PTGS1	-0.369612	0.170744	0.658472		SNAPC1	-0.595278	0.144125	0.555817
RPS10	-0.367728	0.208069	0.800325		SLC38A1	-0.203839	0.171026	0.65918		LYRM4	-0.316103	0.144281	0.556041
SUSD3	-0.373863	0.208166	0.800325		OSER1	0.449271	0.17124	0.659627		ABTB1	-0.480293	0.144349	0.556041
MNAT1	-0.659533	0.208231	0.800325		CBX3	0.207003	0.171651	0.660782		HDGF	-0.466261	0.144453	0.556121
LINC02001	-0.455431	0.208248	0.800325		TMED10	0.205553	0.171736	0.660782		RPF1	0.351136	0.144572	0.556262
TET2	0.419249	0.208406	0.800325		SLC31A2	0.270755	0.172065	0.661202		POLR2G	-0.267909	0.144664	0.5563
QKI	-0.409666	0.208416	0.800325		NADK	0.315783	0.172336	0.661202		TYROBP	-0.196215	0.144917	0.556831
NR2C1	0.802149	0.208863	0.800325		VRK3	0.271006	0.17234	0.661202		MPHOSPH10	0.325596	0.145097	0.556831
TMEM97	-0.598458	0.208866	0.800325		LMBR1L	0.381739	0.172365	0.661202		PCBP2	-0.2137	0.145126	0.556831
SMIM10L1	0.414045	0.208985	0.800325		LETM1	0.366946	0.172431	0.661202		MYL6B	0.459451	0.145153	0.556831
LCORL	0.46469	0.209144	0.800325		ZNF451	0.273101	0.172471	0.661202		AKAP8	0.329971	0.145217	0.556831
LINC01003	-0.66424	0.209588	0.800325		P3H1	0.422963	0.172896	0.661202		RNF5	-0.28727	0.145484	0.557538
PLXDC2	-0.610995	0.209713	0.800325		SMDT1	-0.331545	0.173015	0.661202		TGS1	0.345887	0.145673	0.557941
GAPT	-1.91694	0.209775	0.800325		PEX19	0.505296	0.173101	0.661202		FBXL15	-0.326245	0.145831	0.55823
AC144652.1	-0.792825	0.20979	0.800325		TATDN1	-0.267821	0.173111	0.661202		PPIF	-0.528475	0.146274	0.559307
MRPL10	0.621301	0.209798	0.800325		HMGCR	-0.347718	0.173173	0.661202		ZFP36L2	-0.341399	0.146358	0.559307
ACAT1	0.453924	0.209857	0.800325		TWF1	0.309007	0.173215	0.661202		PRCP	-0.234214	0.14638	0.559307
CEP83	0.714126	0.210075	0.800325		YAF2	0.288435	0.173222	0.661202		COPS7A	0.320292	0.146481	0.559307
HHEX	0.494458	0.210171	0.800325		NDUFB2	-0.201756	0.173254	0.661202		POLD3	0.409893	0.146529	0.559307
REPIN1	-0.299919	0.210391	0.800325		ICE2	0.394226	0.173403	0.661202		SNRPD2	-0.245301	0.146664	0.559505
GTF2H1	0.593755	0.210403	0.800325		CD33	-0.196634	0.173517	0.661202		SPSB3	-0.289161	0.146812	0.559751
ATF3	0.825044	0.210482	0.800325		TSPAN32	0.35206	0.173635	0.661202		TRRAP	0.532674	0.146908	0.559801
HLA-F	-0.322713	0.210555	0.800325		MTFR1L	-0.305281	0.173779	0.661202		PDCD2	-0.225281	0.147106	0.559943
CDC27	0.662471	0.21077	0.800325		TMA7	-0.232378	0.173805	0.661202		WSB1	-0.293643	0.147248	0.559943
ERGIC1	0.421641	0.211136	0.800325		MICAL1	0.276657	0.173814	0.661202		TWF1	0.394066	0.147331	0.559943
ESYT1	-0.460785	0.211473	0.800325		ARMC8	0.297198	0.174121	0.661996		UPK3A	-0.31095	0.147417	0.559943
LCMT1	0.585963	0.211611	0.800325		GARS	0.22158	0.174538	0.662638		SCGB3A1	0.921903	0.147482	0.559943
NDUFA2	-0.272704	0.211626	0.800325		AL121944.1	-0.405733	0.174575	0.662638		CLEC7A	-0.304686	0.147524	0.559943
GNL1	-0.748591	0.211664	0.800325		IDH3A	0.249498	0.174591	0.662638		MAPK1IP1L	0.280923	0.147529	0.559943
GHITM	-0.257426	0.211686	0.800325		HNRNPH3	0.217016	0.174785	0.662638		HDDC2	-0.301536	0.147746	0.560191
HERC2	-0.519912	0.211779	0.800325		POM121C	-0.340333	0.174795	0.662638		ARAF	0.415024	0.147761	0.560191
BRMS1	0.395498	0.211821	0.800325		CCDC159	0.39405	0.174882	0.662638		GSR	0.373057	0.14811	0.561198
NSMF	-0.850614	0.21186	0.800325		NPM3	-0.471642	0.175175	0.663375		TOX4	0.261132	0.148234	0.561351
SNRPE	-0.304608	0.211909	0.800325		FLI1	-0.249312	0.175353	0.663476		PPCS	-0.216472	0.148424	0.561685
NADK	0.590315	0.211928	0.800325		ATAD2	0.473235	0.175439	0.663476		CYTOR	-0.294448	0.148489	0.561685
TAF13	-0.768898	0.211984	0.800325		ZDHHC6	0.362744	0.175519	0.663476		RPL28	-0.191079	0.149146	0.563642
GMPS	0.38731	0.21201	0.800325		GINS2	1.3254	0.175597	0.663476		SNCA	-0.317686	0.149236	0.563642
WDFY4	-0.242141	0.212049	0.800325		BAX	0.212538	0.175855	0.664078		ILF3-DT	0.46241	0.149259	0.563642
PMM1	-0.47208	0.212177	0.800325		SNX17	-0.173901	0.176203	0.665018		DPP9	0.428123	0.149487	0.564188
MIR29B2CHG	-0.797614	0.212284	0.800325		RAC1	-0.215821	0.176408	0.665225		FTX	-0.425555	0.149737	0.564814
KBTBD8	1.46421	0.212292	0.800325		LHPP	0.29864	0.176615	0.665225		MLF2	0.198588	0.150117	0.565703
ZNF480	-0.543219	0.212411	0.800325		COMMD4	0.287721	0.176698	0.665225		CLASRP	0.390514	0.150141	0.565703
ACLY	0.502032	0.212905	0.800722		TMBIM4	-0.223259	0.176698	0.665225		SERINC1	-0.262098	0.150581	0.566641
GSTP1	-0.213812	0.212906	0.800722		EXOSC7	0.252829	0.176779	0.665225		SMDT1	-0.356205	0.150695	0.566641
ENPP1	0.4545	0.212913	0.800722		MINOS1	-0.188036	0.176874	0.665225		URI1	-0.501564	0.150794	0.566641
FADS1	0.785953	0.212994	0.800722		NAA60	0.395659	0.176951	0.665225		BORCS8	0.368888	0.150919	0.566641
GPAT4	-0.624975	0.213177	0.800963		SCGB3A1	0.654589	0.177324	0.665955		IRF3	0.309983	0.151008	0.566641
AP1M1	-0.513348	0.213499	0.801044		METTL3	-0.559398	0.177431	0.665955		UBE2J1	0.282732	0.151123	0.566641
TRMT1L	0.839948	0.213536	0.801044		MLEC	-0.245397	0.177538	0.665955		SENCR	-0.567132	0.15124	0.566641
MBNL3	-1.15444	0.213665	0.801044		RING1	0.285673	0.177765	0.665955		CTBP2	-0.260352	0.15128	0.566641
RPUSD3	0.669157	0.213744	0.801044		CGRRF1	-0.560158	0.177847	0.665955		ZNF524	-0.262257	0.15131	0.566641
WASHC5	-0.889488	0.213795	0.801044		FAF2	-0.377573	0.177925	0.665955		PSMG1	-0.344344	0.151317	0.566641
DBN1	0.429385	0.213977	0.801207		MRPS11	-0.270539	0.177958	0.665955		DAD1	-0.203126	0.151318	0.566641
TOP1MT	-0.44644	0.214077	0.801207		NDN	-0.905392	0.178039	0.665955		SRGAP2C	0.43863	0.151478	0.566923
POU2F2	0.405249	0.214505	0.802365		YBEY	-0.510162	0.178302	0.665955		MCCC2	-0.377592	0.15191	0.568139
ZBTB38	0.500982	0.214633	0.802395		TBC1D9	-0.401715	0.178339	0.665955		RNF24	-0.339764	0.151972	0.568139
CD300E	-1.71182	0.214973	0.803218		WARS	0.27176	0.178384	0.665955		XPO1	0.417145	0.152102	0.568311
LIPA	0.509887	0.215157	0.803461		ITGB2-AS1	-0.399599	0.178762	0.665955		STX16	0.27134	0.15232	0.568517
FAM133B	-0.293216	0.215432	0.804042		DEF8	-0.34081	0.178903	0.665955		AGO1	0.506882	0.15241	0.568517
CCDC126	0.376006	0.215724	0.804683		C14orf119	-0.484387	0.178924	0.665955		POGZ	-0.380556	0.152411	0.568517
TRIP6	-0.461185	0.215986	0.804744		ZNF787	-0.605733	0.179016	0.665955		SCN9A	0.913021	0.15301	0.569896
IMPACT	0.650808	0.216132	0.804744		OTUD6B-AS1	-0.298926	0.179126	0.665955		SELENOF	0.228598	0.153128	0.569896
SWAP70	0.631845	0.216152	0.804744		FUBP1	0.306619	0.179161	0.665955		RASD1	0.927995	0.153166	0.569896
NDUFA8	-0.371203	0.216259	0.804744		PIGX	0.399938	0.179438	0.665955		TMEM87B	-0.419125	0.153319	0.569896
ACO2	0.417715	0.216339	0.804744		CREM	0.587364	0.179489	0.665955		ESRRA	-0.324357	0.15336	0.569896
ATP5MD	0.264328	0.216463	0.80476		HSD17B12	0.253038	0.179545	0.665955		XKR8	0.68593	0.153372	0.569896
BCL7B	0.427809	0.216598	0.804814		CHCHD5	-0.19977	0.179587	0.665955		GNA13	0.457557	0.153375	0.569896
IL7R	-1.86462	0.216895	0.805133		MNAT1	-0.413744	0.17961	0.665955		GPR155	-0.726353	0.15349	0.57001
PPP4R3A	-0.369256	0.217123	0.805133		WDR11	-0.369508	0.17963	0.665955		SYTL1	-0.356226	0.153581	0.570033
SDAD1	0.479829	0.217145	0.805133		EVI5	-0.343956	0.179821	0.665955		MGAT2	0.312142	0.153716	0.570218
FGFR1OP2	0.403882	0.217167	0.805133		SLC25A26	-0.316209	0.179871	0.665955		SUSD6	-0.339753	0.154225	0.57179
PSMA7	-0.250901	0.217283	0.805133		MZF1-AS1	0.469723	0.179928	0.665955		SEC62	-0.253546	0.15452	0.572567
METTL23	-0.455545	0.217613	0.805624		PSMB3	0.184587	0.179968	0.665955		AGPAT1	-0.336511	0.154808	0.572819
PRPF31	-0.388431	0.217655	0.805624		SCLT1	0.317216	0.180041	0.665955		ARMC1	-0.429275	0.15483	0.572819
RABAC1	-0.313583	0.217938	0.806227		METTL8	-0.470077	0.18006	0.665955		AP2A2	0.335145	0.154867	0.572819
ARHGEF1	-0.413213	0.218431	0.807309		TMEM109	0.212542	0.180119	0.665955		TMEM127	0.365779	0.154992	0.572819
JAK1	0.309148	0.218472	0.807309		AIG1	-0.364522	0.180627	0.667278		PGD	-0.298999	0.155014	0.572819
S100A12	-1.66515	0.219067	0.807309		CNOT4	0.290166	0.180719	0.667278		DYNLRB1	0.201858	0.155182	0.572845
FAM13A	1.57581	0.21909	0.807309		NUDT3	-0.325158	0.180775	0.667278		PRKAG2	0.237517	0.155192	0.572845
GANAB	0.514461	0.2192	0.807309		ATP5MC3	-0.20532	0.180923	0.667456		TMPO	0.330583	0.155332	0.573035
NCK2	-0.697158	0.219255	0.807309		RAB8A	0.217412	0.181193	0.668036		SEMA4A	-0.21804	0.155414	0.573035
ALOX5AP	1.79322	0.219345	0.807309		ISCA1	0.40838	0.181592	0.668036		MAP7D3	-0.36565	0.155509	0.573071
PRKAA1	0.548418	0.219404	0.807309		LAMTOR3	-0.307577	0.181598	0.668036		PMF1	-0.283643	0.155658	0.573305
CCDC22	-0.545197	0.219525	0.807309		MNT	0.433363	0.181712	0.668036		STARD4	0.54073	0.155871	0.573517
CYHR1	-0.425916	0.219543	0.807309		EIF2B3	0.351581	0.181736	0.668036		VIM-AS1	-0.380882	0.155886	0.573517
TCF4	0.809103	0.219711	0.807309		GOLGA7	0.23691	0.181823	0.668036		PPP1CB	-0.294566	0.155997	0.573612
PIAS2	-0.855066	0.219943	0.807309		GLRX3	-0.242076	0.181829	0.668036		TGIF1	-0.497235	0.156143	0.573825
ANKRD11	-0.341845	0.219979	0.807309		SMIM12	-0.254472	0.181875	0.668036		PLP2	-0.198349	0.156262	0.573825
TBK1	0.554937	0.220002	0.807309		NHLRC3	-0.33622	0.182468	0.668192		MTMR4	0.505058	0.156383	0.573825
TRERF1	0.514378	0.220432	0.807309		GFER	0.3171	0.182574	0.668192		RALBP1	-0.23958	0.156397	0.573825
HIST1H1E	1.27063	0.220636	0.807309		RBM23	0.29138	0.182622	0.668192		IWS1	0.348415	0.156627	0.574355
MAP3K12	-0.731424	0.220678	0.807309		LGALS1	0.209804	0.182628	0.668192		ZFC3H1	0.272069	0.156723	0.574394
SLK	-0.445347	0.220854	0.807309		MITD1	-0.238598	0.182682	0.668192		ASCC2	0.360057	0.156956	0.574682
KIAA0232	0.700714	0.220983	0.807309		KHSRP	-0.28433	0.182762	0.668192		FAM98C	0.38494	0.157119	0.574682
ARID4A	0.422916	0.220995	0.807309		CKS1B	-0.325368	0.182824	0.668192		DCK	0.369697	0.157162	0.574682
TXNDC15	0.551783	0.221062	0.807309		PIEZO1	0.385239	0.182857	0.668192		ATAD2B	0.254359	0.157228	0.574682
ARFRP1	-0.477879	0.221244	0.807309		ERC1	0.386287	0.182922	0.668192		ACTG1	-0.200197	0.157229	0.574682
SRSF11	-0.298613	0.221351	0.807309		FYN	-0.256852	0.183125	0.668192		PPP4R1	0.541228	0.157332	0.574745
ERP29	-0.248154	0.22151	0.807309		PABPC1	-0.167459	0.183132	0.668192		GZMB	-1.80171	0.157512	0.57509
PTMS	0.372755	0.22187	0.807309		AVEN	-0.573414	0.183173	0.668192		TMEM219	-0.193393	0.157954	0.576085
GRB2	0.26664	0.221911	0.807309		COA6	-0.303742	0.183211	0.668192		DDX27	0.290073	0.157956	0.576085
ASXL1	-0.590527	0.221935	0.807309		SVBP	-0.263879	0.18338	0.668242		ARF6	0.196503	0.158549	0.577813
MOSPD3	-0.644265	0.222053	0.807309		HPS1	0.251763	0.183439	0.668242		PLIN2	0.372238	0.158602	0.577813
PHACTR2	-0.486782	0.222166	0.807309		TMEM176B	-1.9432	0.183643	0.668242		TRAF3IP3	-0.253771	0.159097	0.579302
RAB10	-0.382723	0.222381	0.807309		BCL11A	0.297837	0.183665	0.668242		FASTKD2	0.450493	0.15928	0.579655
SF3B4	0.514161	0.222703	0.807309		NIN	0.286633	0.183844	0.668242		2006-03-01	-0.288411	0.159845	0.580929
CRIP3	0.497455	0.222738	0.807309		PIM3	0.606881	0.183899	0.668242		TSPYL4	0.542287	0.159914	0.580929
HNRNPC	0.233082	0.222795	0.807309		POLE3	-0.256552	0.183921	0.668242		TWISTNB	0.413994	0.159954	0.580929
SURF6	0.585121	0.22306	0.807309		NUFIP2	0.207543	0.184208	0.668923		NOA1	-0.344063	0.160048	0.580929
SHTN1	0.285976	0.223191	0.807309		SSR3	-0.17153	0.184496	0.669606		LRRC57	0.468284	0.160227	0.580929
DNAJB1	-0.574409	0.223279	0.807309		MT-ATP8	-0.412203	0.184858	0.670483		TRAF5	-0.526274	0.160227	0.580929
ARMH1	-1.53461	0.223398	0.807309		PTGDS	-1.71937	0.185077	0.670483		CMPK1	-0.265376	0.160235	0.580929
SMAD3	0.616849	0.22344	0.807309		LINC01970	-0.459127	0.185127	0.670483		IL13RA1	-0.31323	0.160468	0.581008
WDR18	0.451732	0.223583	0.807309		EPB41	0.28282	0.185184	0.670483		PF4	1.32572	0.160629	0.581008
WARS	-0.384773	0.223604	0.807309		VIM-AS1	-0.299535	0.185398	0.670483		RAB11A	-0.232453	0.160631	0.581008
AHSA1	0.371167	0.223641	0.807309		GPBP1	0.239772	0.185433	0.670483		RPS26	-0.736903	0.160637	0.581008
EXOSC5	0.423975	0.223646	0.807309		SOS1	-0.298778	0.185526	0.670483		DHX30	0.34839	0.160689	0.581008
PCNT	-0.776154	0.223669	0.807309		SNX13	0.269342	0.185589	0.670483		BTG3	0.685374	0.160956	0.581658
TBC1D20	0.743967	0.223805	0.807309		ERGIC1	0.303934	0.185635	0.670483		PAXX	-0.276001	0.161147	0.582034
DHX15	0.477409	0.223839	0.807309		RBM14	0.283849	0.185937	0.671213		NRGN	-0.40603	0.161286	0.58211
GPI	0.475175	0.224016	0.807309		MRPL51	-0.219117	0.186157	0.671645		ADD1	0.247829	0.161341	0.58211
MAP3K13	0.415075	0.224169	0.807309		NFYB	-0.318747	0.186403	0.671717		CXCR4	-0.428854	0.161534	0.582463
CITED4	-1.44563	0.224268	0.807309		CPEB2	0.524565	0.186545	0.671717		DENND4A	-0.405278	0.161697	0.582463
TM6SF1	1.05182	0.224569	0.807309		MBNL1	0.248101	0.186683	0.671717		SMIM20	-0.304303	0.161699	0.582463
FCER1G	-0.306417	0.22457	0.807309		AFF3	-0.219887	0.186745	0.671717		MAPKAP1	0.26922	0.161816	0.582573
C1orf52	-0.511035	0.224605	0.807309		FCN1	-0.858305	0.186955	0.671717		SCLT1	0.312735	0.161999	0.582641
MPG	-0.28926	0.224694	0.807309		ARMH3	0.462072	0.187128	0.671717		KIF16B	0.569675	0.162009	0.582641
CD300LF	-1.7862	0.224711	0.807309		ERCC1	-0.203978	0.187211	0.671717		NR3C1	-0.199798	0.16212	0.58273
ANPEP	0.350151	0.224827	0.807309		YWHAE	0.183744	0.187212	0.671717		XPNPEP1	0.337896	0.162312	0.583072
RELB	0.495078	0.225046	0.807309		PCBP2	-0.159855	0.187265	0.671717		WIPF2	0.400616	0.162389	0.583072
CEBPZOS	0.473195	0.22516	0.807309		NSD3	0.192433	0.187343	0.671717		CARD8-AS1	-0.558099	0.162572	0.583333
ERO1B	-0.622367	0.225274	0.807309		TBC1D20	0.377292	0.187348	0.671717		LYPLA2	0.324807	0.162724	0.583333
HGSNAT	-0.488711	0.225495	0.807309		EGLN3	-1.47538	0.1874	0.671717		SCARB2	0.31489	0.162759	0.583333
NCBP3	0.558433	0.2255	0.807309		RLF	0.403632	0.187477	0.671717		PMAIP1	0.352919	0.16285	0.583333
IRAK1	-0.474232	0.225562	0.807309		FUNDC2	-0.212687	0.187851	0.672398		LSM4	-0.257971	0.162896	0.583333
TOMM70	0.710604	0.225585	0.807309		SPRY2	0.837886	0.18796	0.672398		DSE	0.317976	0.162996	0.583382
SECTM1	1.35363	0.225681	0.807309		SMARCC1	0.229445	0.187967	0.672398		MDH1	-0.21964	0.163359	0.584065
PTPRJ	0.614602	0.225871	0.807333		CHD2	0.21358	0.188283	0.673168		LSM7	-0.199639	0.163393	0.584065
MAN1B1-DT	-0.660737	0.225928	0.807333		ZNF385A	0.238503	0.188499	0.673207		BZW2	-0.239943	0.163448	0.584065
SOS2	-0.681644	0.226239	0.807618		CNOT8	-0.26756	0.188542	0.673207		RNF38	-0.40716	0.163563	0.584115
APTX	0.596407	0.226344	0.807618		COG2	0.311165	0.188725	0.673207		TIPARP	-0.862734	0.163636	0.584115
SLMAP	0.61931	0.226489	0.807618		TLK2	0.289854	0.188792	0.673207		CHKA	-0.683031	0.163765	0.584243
C12orf57	-0.362398	0.226489	0.807618		NUMA1	-0.28068	0.188882	0.673207		SMARCA2	0.265927	0.164017	0.584243
GABARAPL2	-0.258938	0.226674	0.807848		ZBTB1	0.424526	0.188895	0.673207		TCF12	0.374121	0.164152	0.584243
TMEM131	-0.43535	0.226951	0.808082		ARPC1A	-0.283656	0.189072	0.67348		TMEM50B	0.302983	0.164153	0.584243
CYTH4	0.426952	0.227065	0.808082		HACD4	-0.16365	0.189402	0.674298		AC016831.1	-0.743368	0.164163	0.584243
HACL1	-0.864404	0.227174	0.808082		TBC1D14	0.370579	0.189652	0.674833		NFKBIB	0.38371	0.164193	0.584243
NPM1	-0.226486	0.22722	0.808082		PBX2	0.255929	0.189779	0.674854		POLR2J3.1	0.31469	0.16455	0.585201
SNX9	-0.551202	0.227748	0.809442		BET1L	0.416782	0.189916	0.674854		MIEF1	-0.529257	0.16476	0.58551
ATRAID	-0.311622	0.227844	0.809442		PGM2	-0.242104	0.190032	0.674854		CHFR	0.344044	0.164811	0.58551
ACADM	-0.36504	0.227984	0.809513		SH3YL1	-0.482185	0.19006	0.674854		UPF2	0.304541	0.165133	0.586325
POLR2A	0.431713	0.228335	0.809513		DCTN2	-0.245061	0.190299	0.675057		MAGEF1	-0.418964	0.165215	0.586325
MTF2	0.460331	0.228353	0.809513		COPB2	-0.26831	0.190318	0.675057		MAGOHB	0.275591	0.165508	0.586773
CCDC159	0.737394	0.228401	0.809513		TM2D3	-0.283098	0.190677	0.675548		NMT1	0.337121	0.165516	0.586773
TAP1	0.276314	0.228466	0.809513		HNRNPH1	0.230126	0.190752	0.675548		SHPRH	-0.364481	0.165912	0.587337
MIOS	0.608685	0.228655	0.809756		PPIE	-0.234704	0.190758	0.675548		CLEC4G	-1.09545	0.16608	0.587337
RUFY1	0.371244	0.229081	0.810359		AHSA1	-0.229537	0.191125	0.675816		CRIP3	0.431394	0.166125	0.587337
PPBP	2.39068	0.229241	0.810359		TM9SF3	0.194122	0.191128	0.675816		RNPEPL1	-0.413771	0.166143	0.587337
KLHL24	-0.65653	0.229387	0.810359		ZNF638	0.362557	0.191195	0.675816		YWHAB	-0.199519	0.166145	0.587337
COQ10B	0.559392	0.229467	0.810359		RRP1B	0.321937	0.191276	0.675816		ADAM17	-0.438712	0.1662	0.587337
CDC123	0.341307	0.229669	0.810359		CCDC112	-0.243215	0.191337	0.675816		ING4	-0.334914	0.166607	0.588292
MRPL13	0.358119	0.229711	0.810359		MTHFD1L	0.727009	0.191472	0.675917		CBFB	0.288411	0.166645	0.588292
PRKAG1	0.624856	0.229843	0.810359		ARSA	0.367712	0.191567	0.675917		ETV6	0.267662	0.166779	0.588457
RSRC1	-0.486824	0.230089	0.810359		ZSWIM6	0.416925	0.19193	0.676842		STX8	-0.297625	0.167005	0.588713
HGS	0.887353	0.2301	0.810359		PLIN3	0.218931	0.192351	0.67797		TSEN15	0.292001	0.167051	0.588713
GALC	0.851575	0.230211	0.810359		COPS5	-0.24412	0.192532	0.678254		TSR2	0.335755	0.167162	0.588713
NLRC5	0.491391	0.230256	0.810359		SNRNP200	0.205294	0.192697	0.678469		CTSZ	-0.20217	0.167202	0.588713
ARHGAP21	-0.677102	0.230511	0.810359		HSP90AB1	-0.167184	0.192795	0.678469		IL1RN	0.452565	0.167715	0.59021
SEC23B	-0.682973	0.230522	0.810359		ALDH3A2	-0.385677	0.192978	0.678759		CNOT1	0.295278	0.168915	0.594116
STAT3	0.415972	0.230556	0.810359		MLXIP	0.276737	0.193285	0.678911		CYBA	0.168336	0.169002	0.594116
SPATS2L	0.398112	0.230762	0.810359		RPRD2	0.387866	0.193295	0.678911		VAMP3	-0.296276	0.169213	0.594447
N4BP1	-0.487448	0.23101	0.810359		SLC39A1	0.301593	0.193394	0.678911		ECD	0.42091	0.169273	0.594447
BIRC3	-0.507169	0.231265	0.810359		SLC7A7	-0.414635	0.193477	0.678911		SNX6	0.255875	0.169409	0.594614
TTC5	0.75767	0.231355	0.810359		ANAPC10	-0.401828	0.193527	0.678911		TMEM131	0.254893	0.169775	0.595211
CNOT8	0.373034	0.231501	0.810359		RSL24D1	-0.186214	0.193696	0.679149		SLC6A6	-0.3308	0.170006	0.595211
ASAP1	0.255381	0.231566	0.810359		CLASP2	0.350912	0.193964	0.679735		SLC2A3	0.353923	0.170018	0.595211
MYD88	0.299394	0.23162	0.810359		NUCB1	0.285927	0.19442	0.680279		ARL4A	-0.282588	0.170053	0.595211
TIMP1	0.347218	0.231625	0.810359		AZI2	0.421862	0.194457	0.680279		ERLEC1	0.29334	0.170104	0.595211
LRRFIP2	0.391644	0.231716	0.810359		SYS1	0.313244	0.194468	0.680279		CIR1	0.208394	0.170111	0.595211
SENCR	-0.625448	0.23178	0.810359		DGKA	0.334244	0.194525	0.680279		KLHL18	0.335882	0.170458	0.595837
CDK16	-0.910399	0.232072	0.810359		RAE1	-0.334903	0.194635	0.680313		VCAN	-0.426676	0.170526	0.595837
USP48	0.413145	0.232126	0.810359		AES	0.26027	0.194841	0.680593		AP001160.1	0.940883	0.170666	0.595837
HMGN3	-0.311013	0.232201	0.810359		TMA16	-0.251983	0.194918	0.680593		GABARAP	0.450906	0.170821	0.595837
ZCCHC17	-0.53205	0.232357	0.810359		CDK5RAP2	-0.581823	0.195372	0.681823		MATK	-0.66342	0.170883	0.595837
LDHA	0.249098	0.232403	0.810359		ARHGDIA	0.237721	0.195536	0.682042		NRAS	0.33209	0.170938	0.595837
SLC27A3	-0.644452	0.232444	0.810359		MDM4	0.266567	0.195808	0.682069		TMEM183A	0.251181	0.170973	0.595837
TAX1BP3	-0.511396	0.232765	0.810768		CD63	0.338102	0.195819	0.682069		PLPP5	0.416733	0.170999	0.595837
CHAF1A	0.674652	0.233027	0.810768		POLR2H	-0.230235	0.195849	0.682069		ADA	-0.466171	0.171167	0.595934
SNHG25	-0.711564	0.233035	0.810768		PARP12	0.494095	0.196146	0.68275		BCL2L13	0.369	0.171205	0.595934
PABPC4	-0.356858	0.233061	0.810768		COPS9	-0.218561	0.196518	0.683454		TRA2A	0.278056	0.171443	0.596455
KDM4C	0.621936	0.23321	0.810768		KIFAP3	-0.500242	0.19661	0.683454		SRSF2	0.198791	0.171643	0.596842
LARP4	0.637045	0.233286	0.810768		DDX10	0.397405	0.19676	0.683454		EXOSC6	-0.732214	0.171832	0.597191
RIN3	-0.361701	0.233492	0.811065		MTR	-0.388996	0.196854	0.683454		RAN	-0.199764	0.172106	0.597832
HNRNPDL	0.228744	0.233632	0.811132		TIMM23	-0.351858	0.196857	0.683454		PTPRE	-0.257139	0.172457	0.598586
ANKIB1	0.556528	0.233874	0.811327		HIST3H2A	0.455064	0.197021	0.683673		AP1G1	0.364717	0.172501	0.598586
PPP4R2	0.436317	0.233982	0.811327		PHIP	0.238477	0.197166	0.683822		CELF1	-0.300057	0.172749	0.598819
TMED4	-0.35011	0.234132	0.811327		MIOS	0.334777	0.197327	0.684025		TBC1D9	-0.310421	0.172774	0.598819
BRWD1	0.478565	0.234411	0.811327		TSTA3	0.295611	0.197586	0.68426		R3HDM2	0.251935	0.172854	0.598819
PHTF1	-0.682355	0.234646	0.811327		PTBP1	0.278411	0.197933	0.68426		DCP1A	0.36937	0.173015	0.598819
ATM	-0.747477	0.234723	0.811327		FXN	-0.436833	0.198038	0.68426		SUMO2	-0.196441	0.173081	0.598819
NECAP2	0.411902	0.234898	0.811327		MTFMT	-0.301154	0.198066	0.68426		TOLLIP	0.29623	0.173103	0.598819
MTCH2	0.36222	0.234932	0.811327		BLOC1S1	0.220173	0.19816	0.68426		PCMTD1	-0.305213	0.173198	0.59884
CTDNEP1	-0.388108	0.234956	0.811327		ENTPD4	0.381993	0.198195	0.68426		ZNF880	-0.605937	0.173431	0.599029
ATG4B	0.562911	0.23501	0.811327		PSMB8	-0.210734	0.198427	0.68426		PRPSAP1	-0.356866	0.17354	0.599029
NFE2	1.47384	0.235017	0.811327		SLCO3A1	-0.342692	0.19859	0.68426		XBP1	0.20725	0.173643	0.599029
TSSC4	0.41748	0.235279	0.811486		FBLN2	0.386748	0.198751	0.68426		AKIP1	0.274691	0.173652	0.599029
FUBP1	0.400082	0.235417	0.811486		UBE2K	-0.212069	0.198784	0.68426		MRPL14	-0.199158	0.173882	0.599029
C1QBP	-0.253296	0.235544	0.811486		SMARCD1	0.30234	0.198872	0.68426		SYNE3	0.355404	0.173927	0.599029
VOPP1	-0.313703	0.235912	0.811486		EIF2D	-0.283093	0.198952	0.68426		FBXO9	0.231584	0.174038	0.599029
EDEM2	0.483211	0.235998	0.811486		PRR13	0.217117	0.199083	0.68426		ZNF106	-0.27619	0.174054	0.599029
ARL2BP	-0.498841	0.236054	0.811486		ABHD13	0.286862	0.199108	0.68426		GLRX3	-0.22839	0.174158	0.599029
SP1	0.568707	0.236206	0.811486		ATP2C1	0.362732	0.199162	0.68426		EIF4G1	0.279197	0.174232	0.599029
EIF3G	-0.242267	0.236252	0.811486		AP1G1	0.289028	0.199341	0.68426		CDK16	0.510711	0.174234	0.599029
CHPT1	-0.40996	0.236336	0.811486		MAP3K12	-0.546623	0.199438	0.68426		VPS13A	0.556691	0.174582	0.599696
PNP	0.381359	0.23638	0.811486		ZBTB7A	0.22464	0.199583	0.68426		TMEM218	-0.277997	0.174606	0.599696
TACC3	0.559106	0.236392	0.811486		SMARCE1	0.318056	0.199628	0.68426		PARL	-0.241752	0.174847	0.600217
MRPS28	0.518798	0.236606	0.811634		IRAK3	-0.324845	0.199943	0.68426		KLF3	0.235456	0.175042	0.600498
RASSF7	-0.517351	0.236676	0.811634		HIST1H4C	-0.281368	0.199948	0.68426		EXT2	0.474549	0.175176	0.600498
PPP1R21	0.577163	0.236917	0.811981		NCBP1	0.44767	0.2001	0.68426		EXOSC7	0.290855	0.175202	0.600498
FBXO6	0.60182	0.237019	0.811981		MILR1	0.300374	0.200101	0.68426		CHPT1	-0.352947	0.175287	0.600498
ACTG1	-0.230422	0.237424	0.812745		GGPS1	0.33178	0.200162	0.68426		HMGA1	-0.245749	0.175459	0.600546
TMEM80	0.743876	0.237567	0.812745		IGFLR1	0.374711	0.200422	0.68426		PSTPIP2	0.27968	0.175578	0.600546
NDUFAF3	0.311476	0.237686	0.812745		MAP4K4	-0.324057	0.200519	0.68426		TRAPPC2L	-0.289782	0.175601	0.600546
AVEN	-0.8804	0.237726	0.812745		RBBP4	0.222462	0.200592	0.68426		OSTM1	0.314436	0.175658	0.600546
SUCLG1	-0.355046	0.238139	0.813741		CYBRD1	-0.581371	0.200621	0.68426		SNRPN	-0.476208	0.175801	0.600728
NAA15	-0.404173	0.238339	0.813765		H2AFZ	-0.203018	0.200627	0.68426		SEC61A1	0.248884	0.176007	0.601125
KMT2E-AS1	0.553536	0.238388	0.813765		ETV6	0.234776	0.200668	0.68426		CCDC125	-0.45651	0.176256	0.60144
PCNP	-0.313254	0.238648	0.814239		FAM45A	-0.275193	0.200695	0.68426		ZNF787	-0.562654	0.176305	0.60144
MTA1	-0.620894	0.238924	0.814743		PPIG	-0.229084	0.200737	0.68426		ZDHHC24	0.277277	0.176821	0.60144
PAQR3	1.43551	0.239193	0.814743		FAM91A1	0.279076	0.200846	0.68426		EEF1E1	-0.291965	0.176966	0.60144
POP4	0.432588	0.239225	0.814743		SYNE1	0.458955	0.200858	0.68426		ZRANB2	0.265013	0.176966	0.60144
ISCU	-0.330079	0.239281	0.814743		PRDX1	-0.189926	0.201354	0.685362		IL17RA	0.224448	0.177045	0.60144
FPR1	-1.70655	0.23953	0.815008		ARAF	0.296386	0.201406	0.685362		SMAP2	0.274501	0.177083	0.60144
PNPT1	0.493738	0.23962	0.815008		NUCB2	0.279441	0.201487	0.685362		TENT2	0.290027	0.177097	0.60144
PPP2R5A	0.501082	0.239759	0.815008		COMMD3	-0.227834	0.201677	0.685662		SSR3	-0.220872	0.177105	0.60144
SULF2	-0.365137	0.239844	0.815008		OSBP	0.415967	0.202188	0.685819		TPK1	0.389076	0.177129	0.60144
NDRG2	-0.322153	0.239992	0.8151		CST7	0.518593	0.202206	0.685819		PSMG3	-0.342627	0.177143	0.60144
ADAP2	-0.418592	0.240267	0.815255		TEDC1	-0.546375	0.20223	0.685819		MRPL48	0.316303	0.177241	0.60144
NPEPL1	0.879946	0.240344	0.815255		MARS	0.26291	0.20225	0.685819		GGA2	0.322852	0.177322	0.60144
PPM1J	0.364024	0.240488	0.815255		CLEC4A	-0.28559	0.202333	0.685819		SLC25A45	-0.617725	0.177451	0.60144
METTL3	0.914214	0.240631	0.815255		SIPA1	-0.206472	0.202336	0.685819		LYPLAL1	-0.375322	0.177467	0.60144
TNRC6A	0.54673	0.240645	0.815255		2008-03-01	-0.42397	0.202647	0.685952		SMARCA4	0.282429	0.177637	0.60144
DUSP6	-1.38335	0.241123	0.816339		GALNT7	0.280336	0.202648	0.685952		ATXN10	-0.22024	0.177677	0.60144
ARL5A	-0.388331	0.241207	0.816339		METTL16	0.490506	0.20276	0.685952		SPRY2	0.77016	0.177784	0.60144
TAF3	0.522579	0.241433	0.816567		ARPC3	-0.174492	0.202784	0.685952		TMEM199	0.416335	0.1778	0.60144
CRLF3	-0.51058	0.241518	0.816567		KIF5B	-0.187078	0.20289	0.685966		CD86	0.187977	0.178508	0.603323
ASAH1	-0.336245	0.241972	0.817615		PDLIM7	0.466121	0.203025	0.686076		PHF10	-0.345234	0.178536	0.603323
POLK	0.489658	0.242117	0.817615		MRPL48	0.249198	0.203161	0.686192		WDFY1	0.434552	0.178969	0.604285
MLXIP	0.543951	0.242281	0.817615		APTX	0.294559	0.20363	0.686214		FGD2	0.323579	0.179001	0.604285
STX11	-0.510391	0.24243	0.817615		CWC25	0.340889	0.203642	0.686214		SLC3A2	0.298124	0.179147	0.604466
SLU7	0.351515	0.242846	0.817615		CC2D1A	0.459705	0.20368	0.686214		NAAA	-0.252339	0.179369	0.604466
KCMF1	-0.422436	0.242857	0.817615		CCNYL1	-0.482402	0.203748	0.686214		POLR2I	-0.271796	0.179439	0.604466
VPS36	0.353502	0.243036	0.817615		AFMID	0.477282	0.203755	0.686214		PPP2R3C	0.24997	0.179586	0.604466
ZNF654	-1.13241	0.243075	0.817615		CDK2AP2	0.234461	0.203825	0.686214		ATP6V1B2	-0.328021	0.179587	0.604466
TOLLIP	0.415713	0.24324	0.817615		MTHFD1	0.424762	0.204231	0.686214		ZFAND6	0.205356	0.17962	0.604466
RAB7A	0.240853	0.243278	0.817615		MAP4	0.334414	0.204246	0.686214		RTN4	-0.192986	0.179684	0.604466
[truncated: 4,721 more rows]

## Sheet: Dataset 3 DEGs in DC2 and DC3
DATASET 3 (Schulte-Schrepping et al. 2020)
DEGs in DC2s COVID-19 vs Healthy					DEGs in DC3s COVID-19 vs Healthy
gene	logFC	PValue	FDR		gene	logFC	PValue	FDR
PIM3	1.82686	4.62054e-08	0.000186908		HBEGF	3.21623	1.38643e-33	1.22366e-29
PDE4B	2.78162	9.98835e-08	0.000186908		RNASE2	2.42767	1.24545e-24	5.49617e-21
HIST2H2AC	2.37602	1.12142e-07	0.000186908		HIF1A	2.17995	4.05575e-21	1.1932e-17
CDV3	1.40705	1.12193e-07	0.000186908		PLAUR	2.05324	2.2074e-20	4.87063e-17
STK17B	1.61629	1.30063e-07	0.000186908		MTRNR2L12	1.85255	2.23224e-18	3.94034e-15
ZC3HAV1	1.50229	1.50054e-07	0.000186908		GPR183	1.91028	1.47744e-13	2.17331e-10
HIST1H1D	2.52713	1.5965e-07	0.000186908		PIM3	1.71079	3.86909e-13	4.87837e-10
TNFAIP8L2	-2.13612	1.80558e-07	0.000186908		MALAT1	1.20694	4.76982e-13	5.2623e-10
CITED2	-1.96676	1.91664e-07	0.000186908		ZBTB43	2.26158	6.35979e-13	6.23683e-10
FAM102B	2.10043	2.11769e-07	0.000186908		NFIL3	3.33873	1.01455e-12	8.80256e-10
HIF1A	1.77865	7.06084e-07	0.000566536		PLSCR1	1.62063	1.09708e-12	8.80256e-10
HIST1H1E	2.63355	1.95495e-06	0.00143787		ATP5F1E	1.39936	1.75881e-12	1.2936e-09
PLSCR1	1.6193	2.41713e-06	0.00164105		HIST1H1C	1.6839	5.76849e-12	3.91636e-09
ARL4C	1.2859	2.62269e-06	0.00165342		EIF2AK2	1.56899	3.39461e-11	2.14006e-08
MTRNR2L12	2.08132	2.87366e-06	0.00169086		MAP3K8	1.50725	5.59235e-11	3.29054e-08
CREM	2.3543	3.21916e-06	0.00177577		SGK1	1.39817	2.70002e-10	1.4894e-07
AL354733.3	4.18319	4.13082e-06	0.00214462		KLF3	1.42944	5.58381e-10	2.89898e-07
KLF2	-1.54242	5.14684e-06	0.00248328		RNF213	1.34979	7.33991e-10	3.599e-07
MIR181A1HG	1.67356	5.34583e-06	0.00248328		CACNA2D3	-2.02405	9.82835e-10	4.56553e-07
KLF9	1.6033	6.23767e-06	0.00275268		HIST1H1D	1.57667	1.6318e-09	7.20115e-07
NFIL3	2.85219	7.59207e-06	0.00318197		CALR	1.28664	1.99145e-09	8.36978e-07
PIK3R1	1.30945	7.93149e-06	0.00318197		HIST1H1E	1.4738	3.42931e-09	1.37005e-06
TLN1	1.14941	8.69215e-06	0.00323429		FCGR1A	1.72128	3.57027e-09	1.37005e-06
DDX21	1.19506	8.9852e-06	0.00323429		DNTTIP2	1.40052	5.08351e-09	1.86946e-06
DNTTIP2	1.35342	9.16125e-06	0.00323429		LYL1	-1.76775	6.10774e-09	2.15628e-06
MYCL	-1.77891	9.86232e-06	0.00334788		ATP5MF	1.24259	6.90175e-09	2.34288e-06
PAXBP1	1.88407	1.06783e-05	0.00349061		EHD4	1.76759	1.74093e-08	5.69092e-06
SYAP1	1.40603	1.13171e-05	0.0035673		DDX21	1.2219	1.82861e-08	5.76405e-06
DDX24	1.09294	1.33406e-05	0.00406016		IRF2BP2	1.21443	2.40604e-08	7.32266e-06
GPRIN3	1.57627	1.46145e-05	0.00429455		RPS27	-1.03517	3.2264e-08	9.49206e-06
SH3BP5	1.42765	1.50839e-05	0.00429455		TLE3	1.33746	4.23109e-08	1.18837e-05
IRF8	-1.28042	1.7076e-05	0.00470978		RBM39	1.14982	4.30862e-08	1.18837e-05
BCLAF1	1.1119	1.80368e-05	0.00482403		ELF1	1.23797	4.623e-08	1.23644e-05
BCL3	2.11171	2.04513e-05	0.00526223		H1FX	1.1458	5.16106e-08	1.33975e-05
ARHGAP5	1.34278	2.08677e-05	0.00526223		NAMPT	1.15108	6.55461e-08	1.65289e-05
RBM39	1.03021	2.19936e-05	0.00539209		PQLC3	-1.51881	6.94194e-08	1.70193e-05
PAK2	1.0407	3.71323e-05	0.00884764		AC245014.3	1.4009	7.32582e-08	1.74751e-05
TPM3	0.963508	3.80932e-05	0.00884764		SRGN	1.05362	7.82596e-08	1.78879e-05
C12orf57	-1.12651	3.94456e-05	0.00890071		CDKN2D	1.24024	7.90422e-08	1.78879e-05
SLC7A7	-2.08675	4.10874e-05	0.00890071		ATP13A3	2.17331	8.36665e-08	1.8388e-05
ABI3	-1.23747	4.1347e-05	0.00890071		ATP5ME	1.15192	8.54189e-08	1.8388e-05
BLNK	-2.67952	4.33731e-05	0.00908465		EMP1	2.29137	9.36549e-08	1.96809e-05
OTULIN	1.66222	4.42601e-05	0.00908465		TYMP	1.06816	9.72309e-08	1.99572e-05
INSIG1	1.36966	5.19056e-05	0.0104118		TIMP1	1.12099	1.31477e-07	2.6373e-05
CEBPA	-1.18797	5.46846e-05	0.0105691		RASGEF1B	1.95927	1.37944e-07	2.70555e-05
COQ10B	1.79253	5.50846e-05	0.0105691		ITGA4	1.22875	1.69759e-07	3.20772e-05
LAP3	0.971899	5.73497e-05	0.0107695		C9orf142	-7.43273	1.70817e-07	3.20772e-05
CENPC	1.69342	6.10101e-05	0.0112182		STAT1	1.19931	1.83001e-07	3.34523e-05
HIST1H1C	1.4772	7.06921e-05	0.0124901		CALM1	1.07437	1.8572e-07	3.34523e-05
UBE2V1	2.91069	7.07575e-05	0.0124901		ELOB	1.11229	1.91793e-07	3.38554e-05
C1orf56	-1.69013	7.70415e-05	0.0133327		EIF3L	-1.15052	2.51988e-07	4.36088e-05
WSB1	-1.39268	8.49885e-05	0.0138988		LAP3	1.12424	3.28757e-07	5.58002e-05
TUBB6	3.40992	8.51605e-05	0.0138988		CD63	1.06589	3.5002e-07	5.82882e-05
CYTH4	-1.13273	8.53949e-05	0.0138988		THBS1	6.64915	3.88084e-07	6.34301e-05
RNMT	1.1865	8.70231e-05	0.0138988		IFI44	2.65255	4.36526e-07	7.00506e-05
MAML3	1.55346	8.81861e-05	0.0138988		ATP5A1	-7.36787	4.9905e-07	7.86538e-05
MAP3K8	2.27988	9.14905e-05	0.0141666		ATP5H	-7.38121	5.60078e-07	8.67237e-05
EPB41L2	1.31912	9.66e-05	0.0146395		RPL4	-1.01935	5.71684e-07	8.69945e-05
ITGA4	1.25246	9.8205e-05	0.0146395		ANXA1	0.999767	6.115e-07	9.14763e-05
ATP5MF	0.893316	9.95209e-05	0.0146395		TPM3	1.01281	6.4706e-07	9.51825e-05
TRAPPC10	1.45391	0.000103513	0.0149771		EEF1D	-1.0297	7.9274e-07	0.0001147
CACNA2D3	-1.13698	0.000105978	0.0150865		DDIT4	1.1933	8.76833e-07	0.000124821
C1orf43	-0.979513	0.000109458	0.0153346		RPL3	-0.956477	8.92433e-07	0.000125026
CEBPD	0.955662	0.000113437	0.0156437		ATP5G1	-7.32476	1.0083e-06	0.000139051
BAG5	1.64233	0.000118223	0.0160529		HIST2H2AC	2.16365	1.05157e-06	0.000142788
LIPA	-1.11458	0.000120446	0.0161069		PARP14	1.90496	1.15704e-06	0.000154728
ENPP4	3.25872	0.000147244	0.0193966		ATP5J	-7.30043	1.18525e-06	0.000156135
TACC1	0.999843	0.000151949	0.0197221		METRNL	1.13878	1.20913e-06	0.000156938
ISG20	1.57097	0.000156559	0.020026		SLC2A3	1.10291	1.29169e-06	0.000165224
HERC5	2.47232	0.000169718	0.0213568		CEBPB	1.02832	1.42085e-06	0.000178507
GAPT	-1.0785	0.000172151	0.0213568		ATP2B1-AS1	1.15822	1.43598e-06	0.000178507
PPA1	0.948035	0.000175709	0.0213568		HBB	6.99512	1.47911e-06	0.000181315
SNX5	-1.04025	0.000179893	0.0213568		HLA-DPB1	-0.94301	1.58221e-06	0.000191296
PRPF4B	1.11126	0.000180635	0.0213568		CLU	6.94049	1.62121e-06	0.000191923
UTRN	0.97772	0.000181482	0.0213568		UPP1	1.31339	1.63089e-06	0.000191923
PTGER4	0.95532	0.000185732	0.0215694		MTCH1	1.12706	1.83866e-06	0.000213527
LYL1	-1.2298	0.000202873	0.0227592		SHFM1	-7.28957	2.313e-06	0.000265124
TET2	1.11437	0.000203571	0.0227592		IFIT1	4.29798	2.52185e-06	0.000285357
USP34	1.02773	0.000203714	0.0227592		FABP5	1.0541	2.65346e-06	0.000296449
AREG	4.5459	0.000208714	0.0228206		MYEOV2	-7.24192	2.92543e-06	0.000322748
SPCS3	0.96153	0.000209434	0.0228206		FOXN3	1.04938	3.22064e-06	0.00035093
ETF1	1.05828	0.000217458	0.0232683		PPIB	0.977261	3.45032e-06	0.000371372
GIMAP1	-2.17952	0.000218816	0.0232683		HSPA5	0.999463	3.99593e-06	0.000424917
FLI1	-1.28825	0.000222363	0.023364		SREK1	1.0873	4.09116e-06	0.000429864
KIF2A	1.55286	0.000247911	0.0257419		ETF1	1.12225	4.29962e-06	0.000443409
CCDC59	0.990104	0.000254725	0.0261419		AC103591.3	1.17477	4.32055e-06	0.000443409
PARP9	1.12463	0.000260398	0.026417		MXD1	1.1096	4.45453e-06	0.000450742
SLC7A5	2.95963	0.000263555	0.0264333		PIK3R1	1.13447	4.49415e-06	0.000450742
FAM43A	-2.59622	0.000274192	0.0271912		SPOP	-1.64706	4.74547e-06	0.000470601
TIMP1	1.00397	0.000281067	0.0273334		CEBPA	-1.17778	5.05119e-06	0.000495353
AC020916.1	-1.34085	0.000281819	0.0273334		NECAP2	-1.36159	5.26778e-06	0.000497681
EPC1	0.938324	0.000292377	0.0280491		SPCS3	1.02424	5.30819e-06	0.000497681
AC087190.1	2.11211	0.000297163	0.0282017		PLEK	0.97617	5.32087e-06	0.000497681
CTSD	-1.18912	0.00030283	0.0284338		AKIRIN2	1.07161	5.3501e-06	0.000497681
NAMPT	1.05355	0.000320762	0.0297975		SPAG9	1.09055	5.36109e-06	0.000497681
CCDC6	1.04329	0.000324465	0.0297975		LCP1	0.931799	5.41325e-06	0.000497681
INTS6	-2.26985	0.000327483	0.0297975		ATP5MC2	0.929043	5.48658e-06	0.000499222
ZBTB1	1.41252	0.000342074	0.0307073		P2RY13	-1.30853	6.33913e-06	0.000561597
WDR43	1.34279	0.000349976	0.0307073		NINJ1	1.59133	6.34213e-06	0.000561597
KLF3	1.08052	0.000350507	0.0307073		STX11	1.08805	6.36298e-06	0.000561597
ANKRD11	0.806292	0.000353263	0.0307073		ROGDI	-1.35173	6.55473e-06	0.000572792
GIMAP7	-1.86001	0.000354877	0.0307073		SOX4	-1.17766	6.67848e-06	0.000577885
EIF3L	-0.816205	0.000358891	0.0307531		INTS6	-1.28983	8.00267e-06	0.000681483
MT-ATP8	1.05916	0.000362893	0.0307971		ATP5MD	0.964681	8.03016e-06	0.000681483
IRF2BP2	0.866919	0.000370431	0.0311374		SYTL1	-1.45509	8.19776e-06	0.00068908
AFF4	1.03308	0.000374062	0.031146		S100A10	0.851117	8.49442e-06	0.00070728
SRRM1	0.80108	0.000392318	0.0323607		FLI1	-1.28558	9.46858e-06	0.000781025
SNHG12	-3.61437	0.000406689	0.0332355		OAS2	1.93644	9.60196e-06	0.000784693
IFITM2	2.12672	0.000413806	0.0333152		MIR22HG	1.09307	1.07173e-05	0.000867803
NUP214	-1.15792	0.000417984	0.0333152		DCAF7	-1.25519	1.11144e-05	0.000891783
AP001160.1	-2.71365	0.000424943	0.0333152		WSB1	-1.01592	1.13441e-05	0.000902013
DNAJC8	0.851929	0.000425114	0.0333152		HLA-DOA	-1.74664	1.18328e-05	0.000932465
OXSR1	1.32975	0.000427433	0.0333152		AC009501.4	-7.09575	1.36681e-05	0.00106756
TNFRSF21	3.03129	0.000430313	0.0333152		PSME2	0.926459	1.39447e-05	0.00107962
GOLGB1	0.94063	0.000438207	0.0336314		SERPINB1	0.929398	1.44782e-05	0.0011102
PTPN11	1.60662	0.000442418	0.0336619		NRIP1	1.07768	1.45913e-05	0.0011102
TRIB1	1.89586	0.000447221	0.0337365		CEBPD	0.89707	1.6053e-05	0.00121097
HGSNAT	-0.975952	0.000452499	0.0338454		LINC01272	-7.08372	1.64342e-05	0.00122922
METRNL	0.864642	0.000462747	0.034321		USP12	2.70247	1.68625e-05	0.00125066
CCDC12	0.896964	0.000473616	0.0348344		MT2A	1.87153	1.7866e-05	0.00131404
C3orf58	1.17837	0.000482752	0.0352129		ID2	0.896512	1.88477e-05	0.00137479
PRRC2C	0.802045	0.000489184	0.0353897		RRBP1	1.02815	1.9143e-05	0.00138489
TMEM243	-1.04097	0.000515924	0.0370207		RPS19	-0.806596	1.9349e-05	0.00138841
CALM1	0.83434	0.000524047	0.0373003		LINC00493	-7.0852	1.95618e-05	0.00139236
GRB2	0.834671	0.000551534	0.0388418		FGD2	-1.24832	1.99968e-05	0.00141194
CHML	1.47194	0.000557665	0.0388418		RP11-347P5.1	-7.09033	2.04672e-05	0.00143368
XBP1	-1.00057	0.000558906	0.0388418		ZEB2	0.885483	2.16979e-05	0.00150792
BOD1L1	0.823189	0.000564007	0.0388901		BCLAF1	0.923481	2.19666e-05	0.00151467
P2RY13	-1.37119	0.000573173	0.0392157		PLCG2	1.04894	2.24423e-05	0.00153547
SPOP	-1.15196	0.000580561	0.0394156		ATP5MG	0.864998	2.34819e-05	0.0015826
ASCC3	1.62682	0.000592508	0.0399197		JARID2	0.989524	2.34898e-05	0.0015826
HNRNPF	-0.812215	0.000599943	0.0401144		ATP5G3	-7.04053	2.43748e-05	0.00162979
UPF2	1.04835	0.000608636	0.0401554		CWC15	1.00386	2.55228e-05	0.00169372
CFAP97	1.75638	0.000609655	0.0401554		ZCCHC2	3.02928	2.74246e-05	0.00180634
PTPN1	1.00886	0.00063169	0.0411922		ICAM3	-0.98725	3.07875e-05	0.00201282
TMOD3	1.00741	0.000638778	0.0411922		RTN1	-1.4518	3.12483e-05	0.00202793
TPP1	-0.780416	0.000642431	0.0411922		HSP90AB1	0.86996	3.26072e-05	0.00210067
PPT1	-0.749055	0.000644065	0.0411922		EAF1	3.16099	3.30765e-05	0.00211546
NCL	0.803679	0.000649019	0.0412104		BLVRA	0.982737	3.39197e-05	0.00215378
AC013394.1	1.8969	0.000658735	0.0415285		ATP5PD	0.908779	3.50892e-05	0.00219694
PSME2	0.867038	0.000679661	0.0425439		HNRNPH1	-0.912473	3.50972e-05	0.00219694
IFITM3	3.28343	0.000708712	0.0438087		EEF2	-0.865976	3.55644e-05	0.0022105
TLE3	1.05112	0.000712124	0.0438087		BNIP2	0.936741	3.77855e-05	0.00233213
VAV3	0.991834	0.000714758	0.0438087		HSPA8	-0.921481	4.02738e-05	0.00246845
EMP3	0.761617	0.000740173	0.0450488		HERC5	4.26335	4.13221e-05	0.00251508
DMXL1	1.38757	0.000745199	0.0450488		CD1C	-0.985705	4.16045e-05	0.00251508
USP3	0.902561	0.000756078	0.0451932		PSMB8-AS1	-1.24845	4.3916e-05	0.00263675
MS4A7	-0.957629	0.000757828	0.0451932		CDV3	0.887549	4.53245e-05	0.00270293
SP100	0.827109	0.000795517	0.0471224		PDIA3	0.877716	4.56835e-05	0.00270606
ATP6V1B2	-1.00163	0.000807934	0.0475389		DEK	0.874409	4.88845e-05	0.00286513
AL133453.1	2.15681	0.000819674	0.0479102		GPR85	-4.00081	4.90181e-05	0.00286513
PLK3	-1.34023	0.000831746	0.0482821		UBC	0.801409	5.01251e-05	0.00291055
GIMAP4	-1.96119	0.000836977	0.0482821		USP3	0.91406	5.12497e-05	0.00295641
PSENEN	1.04534	0.000856514	0.0490883		STK17B	0.867551	5.2876e-05	0.00302683
DYNC1H1	0.838625	0.00087049	0.0494107		COMMD6	-0.873649	5.31564e-05	0.00302683
TNFRSF1A	-1.17384	0.000873337	0.0494107		TMEM170B	1.85233	5.41841e-05	0.00306557
TSPOAP1	2.24207	0.000879618	0.0494491		ADRBK1	-6.90432	5.47809e-05	0.00307469
MATR3.1	2.14194	0.000930459	0.0519761		H2AFJ	0.930439	5.50421e-05	0.00307469
SEC11A	-0.725467	0.000944008	0.0524013		GTF3C6	0.95071	5.55588e-05	0.00308404
PNP	-1.19201	0.000972664	0.0536546		ANKRD28	0.94823	6.1046e-05	0.00336745
C15orf48	2.75005	0.00100032	0.0548373		KCNK6	-1.02273	6.16549e-05	0.00337991
EEF2	-0.712872	0.00101682	0.0553979		OTOF	5.35476	6.27058e-05	0.00338331
VEGFA	2.56901	0.00104227	0.0564362		ELOC	0.94613	6.27263e-05	0.00338331
USP15	0.884704	0.00107492	0.0578493		RPL10	-0.734662	6.28669e-05	0.00338331
ZFP36L1	-0.973064	0.00109978	0.0585235		F13A1	0.901685	6.50012e-05	0.00345748
GEM	-3.5395	0.00110071	0.0585235		UNC119	-1.20799	6.529e-05	0.00345748
RFTN1	1.31303	0.00112032	0.0588827		RPS5	-0.797286	6.54794e-05	0.00345748
RNF19A	1.41955	0.0011242	0.0588827		ZNF467	-1.16162	6.58121e-05	0.00345748
RNF168	1.09299	0.00112809	0.0588827		EPSTI1	1.7093	7.56075e-05	0.00394859
LILRA4	-2.5015	0.00113416	0.0588827		C20orf24	-6.81109	7.6406e-05	0.00396682
PDE4D	3.80866	0.00116125	0.0599369		RIOK3	0.921671	7.84385e-05	0.0040363
RAB32	-0.747978	0.00119277	0.0612056		RPL13A	-0.748777	7.86589e-05	0.0040363
CD68	-0.887729	0.00122151	0.0619363		RGCC	1.03452	7.94758e-05	0.00405464
SCAND1	0.88545	0.00123136	0.0619363		TXN	0.842509	8.13428e-05	0.00411143
ZNF230	-2.98103	0.00123367	0.0619363		APOBEC3A	3.99636	8.17957e-05	0.00411143
SMG1	0.922084	0.00124681	0.0619363		HSP90B1	0.840798	8.19864e-05	0.00411143
SON	0.756162	0.0012482	0.0619363		LIPA	-0.978598	8.34524e-05	0.00415985
NOL7	0.816796	0.00124911	0.0619363		CCDC59	0.947209	8.38945e-05	0.00415985
HNRNPA3	0.688535	0.00127299	0.0624314		DDX24	0.911705	8.6891e-05	0.00426359
KRR1	1.03778	0.00127324	0.0624314		CAST	0.83537	8.72775e-05	0.00426359
REL	0.731312	0.00129699	0.0629041		RPL21	-0.748185	8.7436e-05	0.00426359
CXCR4	1.69156	0.00129714	0.0629041		IFIT3	3.47057	9.45706e-05	0.00458615
CD180	-1.60402	0.00131556	0.063449		STK38L	-1.15158	9.60421e-05	0.00463206
ARPC5	0.74121	0.00134987	0.0647499		SUMF2	-1.0362	9.67118e-05	0.00463901
DDIT4	1.77386	0.00138582	0.0661146		ATP5O	-6.73125	9.78869e-05	0.00467
PCIF1	1.34805	0.00142431	0.0672544		ENO1	0.802569	0.000100364	0.00475107
ZNF326	0.946585	0.00142897	0.0672544		TMSB4X	-0.690806	0.000100663	0.00475107
SLC16A3	-1.05843	0.00143489	0.0672544		VPS13C	0.88883	0.000102595	0.0048122
PRDM1	2.16052	0.00144041	0.0672544		TLE4	0.883809	0.000103461	0.0048122
SPTY2D1	1.76065	0.0014508	0.0672544		TLN1	0.839427	0.000104106	0.0048122
ICOSLG	2.49173	0.00145543	0.0672544		SEPW1	-6.70508	0.000104139	0.0048122
KIAA1109	1.18553	0.00147365	0.0677419		GREM1	-6.70399	0.000104797	0.00481741
RAP2B	0.866366	0.0014861	0.0679603		HNRNPDL	0.831715	0.000106049	0.0048497
NUP62	-1.14576	0.00150405	0.0679728		DYNLL1	-0.869444	0.000109936	0.00500153
CDKN2D	1.64516	0.00150492	0.0679728		RP11-108M9.4	-6.6724	0.000112833	0.00509316
PPP1R2	0.767259	0.00150948	0.0679728		PTPN2	0.886312	0.000113104	0.00509316
TES	0.820874	0.00151921	0.0680639		LILRA5	1.21559	0.000114412	0.00512559
RCC2	0.870107	0.00156313	0.0694638		BOD1L1	0.860269	0.000114986	0.00512559
PRAM1	-0.915529	0.00156673	0.0694638		ATP2B1	0.84661	0.000115647	0.00512917
ZBP1	2.01506	0.00158295	0.0694638		MRPL18	-1.13357	0.000121733	0.00537207
RANBP2	1.06606	0.00158694	0.0694638		C16orf13	-6.63428	0.000122752	0.00539011
R3HDM2	1.00836	0.00158981	0.0694638		PPP1R15A	0.820322	0.00012361	0.00540089
ATP5IF1	0.701029	0.00160798	0.0696537		SELENOK	0.919494	0.000126005	0.00547841
ASH2L	-1.64938	0.00160994	0.0696537		FYB	-6.62001	0.000126741	0.0054834
DGKZ	-1.02767	0.00163811	0.0705268		BCL2A1	3.14255	0.000128104	0.00549918
DUSP1	-0.985662	0.00165367	0.0708509		ZDHHC20	1.82058	0.000128666	0.00549918
PHACTR1	0.758441	0.00174257	0.0741319		VEGFA	2.68336	0.000129519	0.00549918
DDX6	0.795489	0.00175239	0.0741319		RIT1	1.57775	0.000129598	0.00549918
NAGK	-1.07188	0.00175625	0.0741319		SSFA2	1.39869	0.000133093	0.00562049
PPIB	0.733711	0.00176384	0.0741319		CWC25	1.02706	0.000135876	0.00571067
RSRC1	1.19762	0.00178964	0.074736		GBP2	1.71303	0.000138981	0.00581348
CBX5	1.15896	0.00179515	0.074736		LST1	-0.783188	0.000142114	0.00591649
TOB1	0.864839	0.00181113	0.0750472		ATP5B	-6.5664	0.000144204	0.00597162
TRIM73	2.15663	0.00182087	0.0750979		GRASP	1.1384	0.000144791	0.00597162
HSP90AB1	0.769183	0.00186057	0.0763785		IQGAP1	0.806795	0.000153477	0.0063004
SCN1B	2.58053	0.00187597	0.0766542		EIF3E	-0.824755	0.000155239	0.00634322
CALHM2	-1.31674	0.00194192	0.0783734		CITED2	-0.991589	0.000161497	0.00652749
HCAR2	-3.80885	0.00194871	0.0783734		RPS15A	-0.712224	0.000161782	0.00652749
CD1D	-0.752726	0.00194969	0.0783734		EVL	-1.01874	0.000161967	0.00652749
FOSB	-1.47565	0.00195356	0.0783734		AGFG1	0.993894	0.000164914	0.00659758
ZBTB43	1.62496	0.00203256	0.0808105		FO538757.2	-6.49585	0.000165201	0.00659758
BNIP2	0.841201	0.00203348	0.0808105		MEF2D	1.5032	0.000167912	0.00667565
YTHDF3	1.45669	0.00204178	0.0808105		DENND3	1.74182	0.000170481	0.00674738
FBXW7	0.845267	0.00210386	0.0828958		EPC1	0.8922	0.000174289	0.0068673
ATP5F1E	0.768232	0.00212745	0.0830967		CECR1	-6.45663	0.000178929	0.0070188
LCP1	0.674351	0.00213877	0.0830967		ATP5F1	-6.45848	0.000180597	0.00705288
SEC14L1	0.846289	0.00214242	0.0830967		FAM195B	-6.44046	0.000184124	0.00715503
OSBPL8	0.718913	0.00214662	0.0830967		FKBP5	0.893383	0.000186222	0.00715503
2006-09-01	0.747781	0.00218617	0.0842584		S100A6	0.687765	0.000186455	0.00715503
ATP11B	1.51205	0.00223919	0.0859264		TPM4	0.819275	0.000186456	0.00715503
MT-ND4	-0.730533	0.00226701	0.0866174		TTC14	-1.09097	0.000188762	0.00721216
CCL3	-4.13314	0.002293	0.0872327		RSRC2	0.845487	0.000191885	0.00729787
CCDC125	1.88078	0.00231109	0.0875438		PLIN2	1.80213	0.000192658	0.00729787
KIF1B	1.68171	0.00235034	0.0886337		KLF10	0.828141	0.000195239	0.00736401
RNF169	1.50028	0.00235995	0.0886337		GABARAPL1	0.90272	0.000199696	0.00750006
ELF2	0.89161	0.00238274	0.0886671		C7orf73	-6.3826	0.000207087	0.0077447
NET1	1.62927	0.00240234	0.0886671		RPS10	-0.754047	0.000210015	0.00782108
PER1	0.979552	0.0024156	0.0886671		MIF4GD	-1.40561	0.00021637	0.00802387
RPL4	-0.730931	0.00241566	0.0886671		SBDS	0.911733	0.000220427	0.00814014
SDCBP	-0.719193	0.0024355	0.0886671		ADRBK2	-6.34807	0.000225085	0.00827751
CPEB2	1.86988	0.00244719	0.0886671		BASP1	-0.92679	0.000231501	0.00847812
SGK1	0.926879	0.00246738	0.0886671		DDX60L	2.38281	0.000233399	0.0085123
TM9SF3	0.77387	0.00246923	0.0886671		ATP5F1D	0.789621	0.000240081	0.00871997
CSF1R	-1.10014	0.00247367	0.0886671		UBE2Q2	1.61652	0.000242126	0.0087582
DOCK11	0.875394	0.00247741	0.0886671		USP15	0.812227	0.000244456	0.00880641
FAM204A	0.740438	0.00247856	0.0886671		GLUL	0.83439	0.000246414	0.00884086
ZNF394	0.988737	0.00248139	0.0886671		IFI6	3.52094	0.000256648	0.00915062
CENPBD1	-3.16771	0.00250675	0.0892119		ATPIF1	-6.27346	0.000257121	0.00915062
NOM1	1.41991	0.00253082	0.089707		XAF1	1.25523	0.000258477	0.00916194
CLINT1	0.7581	0.0025792	0.0910561		ITGB1BP1	-1.05122	0.00026067	0.00920268
HTT	0.990451	0.00259307	0.091181		RPL18A	-0.688507	0.000262063	0.00921501
MPHOSPH10	1.0362	0.00261225	0.091491		C17orf89	-6.25343	0.000266696	0.0093407
ZNF566	-3.70814	0.0026329	0.0918498		PRRC2C	0.783699	0.000273608	0.00954492
KIAA1143	1.1775	0.00266606	0.0925603		RP6-159A1.4	-6.21146	0.000277103	0.00962877
ZNF644	0.897838	0.00267425	0.0925603		ANXA2	0.728744	0.000286919	0.00990814
EIF2AK2	1.18433	0.00268691	0.0926353		FAM65B	-6.18918	0.000287388	0.00990814
C14orf119	-1.33795	0.00270649	0.0929472		STRA13	-6.18638	0.00028946	0.00994074
CYLD	0.770839	0.00271979	0.093042		BZW1	0.803728	0.000296645	0.0100885
SETD2	0.828202	0.00275085	0.0934206		2015-09-01	-6.17395	0.000297156	0.0100885
2007-09-01	0.66279	0.00275202	0.0934206		DDX5	0.725565	0.00029719	0.0100885
SELENOH	0.681359	0.00278992	0.0940795		LGALS3BP	4.05715	0.000311084	0.0105082
ELF1	0.766944	0.00279275	0.0940795		FAM26F	-6.14954	0.000312483	0.0105082
AP1G1	1.39921	0.00292087	0.0980212		NAA50	1.40912	0.000313127	0.0105082
PLAUR	1.9122	0.00294476	0.0984487		STX7	-0.92858	0.000325325	0.0108762
RLF	1.86045	0.00298441	0.0993317		EMP3	0.727795	0.000327025	0.0108918
JAK1	0.725589	0.00299368	0.0993317		NOTCH2	-0.955593	0.000329366	0.0109285
PJA2	0.770823	0.00302273	0.099712		SRSF6	-0.901962	0.000331991	0.0109687
OTOF	5.15928	0.00303778	0.099712		RNMT	0.894007	0.000333063	0.0109687
BRAF	1.39018	0.00304153	0.099712		BCL6	0.904498	0.000338466	0.0111052
EZR	0.761646	0.00305033	0.099712		ATP5MPL	0.761704	0.0003445	0.0112613
IGLC3	4.34715	0.00309707	0.100866		LGALS3	0.759617	0.000351908	0.011461
XRN1	1.45151	0.00311386	0.10104		CTD-3184A7.4	-6.04711	0.0003633	0.0117582
NSA2	0.679262	0.00312634	0.101074		HBA2	4.74084	0.000364619	0.0117582
IK	0.677159	0.00316707	0.101753		COCH	-6.04905	0.000365029	0.0117582
EDRF1	1.62752	0.00317169	0.101753		MT-ATP8	0.826969	0.000367478	0.011794
OXA1L	-0.726766	0.00318195	0.101753		HSD17B11	-0.887549	0.000376858	0.0120513
MMADHC	-0.849864	0.00321542	0.102257		HLA-A	0.689811	0.000379006	0.0120762
CLASP2	1.30385	0.00322087	0.102257		HNRNPA3	0.760475	0.000386802	0.0122462
KPNB1	-0.772298	0.00329229	0.104145		IL16	-2.05466	0.000387118	0.0122462
HMGB1	0.683731	0.00330395	0.104145		LINC00116	-6.00413	0.000391797	0.01235
FAM91A1	1.07704	0.00333975	0.104761		PRDM1	3.20039	0.000396123	0.0124419
DDX60	2.05754	0.00334722	0.104761		RPS4X	-0.683319	0.000399102	0.012491
ZRANB2	0.837188	0.00338112	0.105215		PTMA	0.662803	0.00040139	0.0125174
LPGAT1	0.841046	0.00338558	0.105215		TOB1	0.809305	0.00040278	0.0125174
SBDS	0.844578	0.00340745	0.105251		PAK2	0.776988	0.000404468	0.0125257
HP1BP3	0.730653	0.00341059	0.105251		OAS3	2.92612	0.000410408	0.0126652
RBBP6	0.720295	0.00347895	0.106987		PLXDC2	0.803486	0.000416241	0.012764
BCL2	1.48876	0.00349144	0.106998		MRPL54	0.819759	0.000417514	0.012764
NORAD	0.76273	0.00354566	0.108284		ZNF267	2.41228	0.000417947	0.012764
HBEGF	2.81676	0.00356303	0.108439		RIPK2	0.923003	0.000421698	0.0128342
TAF13	1.60682	0.00358519	0.108738		ATP6V1B2	-0.8761	0.00043546	0.0132075
GNA13	1.554	0.00360401	0.108935		TET2	0.818241	0.000438179	0.0132444
SLC8A1	0.792977	0.00361673	0.108946		S100A4	0.647664	0.00044655	0.0134514
TOP1	0.684371	0.00363349	0.109079		AL354733.3	4.29352	0.000451507	0.0135269
YWHAZ	0.615561	0.00364998	0.109203		C6orf1	-5.92339	0.000452123	0.0135269
PAQR7	-2.08397	0.00366725	0.109348		MED13L	0.835054	0.000454213	0.0135435
EXOSC6	0.858091	0.00368655	0.109554		CH17-373J23.1	-5.93733	0.000465296	0.0138273
FAM160B1	1.84939	0.00375356	0.11061		TMEM50A	0.795703	0.000482405	0.0142876
RBM19	1.81101	0.00375769	0.11061		CCDC109B	-5.86862	0.000489795	0.014458
HLA-DOA	-0.795359	0.00375967	0.11061		HDAC2	-1.01974	0.000504656	0.014847
ZNF267	1.21077	0.00377317	0.110638		RBM17	0.827282	0.000507236	0.0148733
MAPK6	1.69684	0.0037885	0.110719		CXCR4	0.813772	0.000514903	0.0150335
MYCBP2	0.652252	0.00390227	0.113614		ABI3	-0.947328	0.000516106	0.0150335
IRF4	1.23155	0.00391329	0.113614		SECTM1	1.87526	0.000525126	0.0152445
PRDM2	0.814872	0.00394728	0.113904		CCR1	1.81808	0.000526805	0.0152445
CDC73	1.05217	0.00395243	0.113904		ATP5MC3	0.743091	0.000530832	0.0153109
PTPN2	0.663986	0.003962	0.113904		GRB2	0.745635	0.000536352	0.0153695
DDHD1	0.787772	0.00398296	0.114135		GYPC	-1.05878	0.000536462	0.0153695
PDCD7	-1.19916	0.00400153	0.114296		RGS18	-0.982456	0.00054018	0.0153695
JARID2	0.834764	0.00402887	0.114706		BST2	0.747596	0.00054063	0.0153695
PDZD8	1.35554	0.00407474	0.115099		HMHA1	-5.80833	0.000544815	0.0153695
RBM17	0.716339	0.00408647	0.115099		C14orf166	-5.81103	0.000545118	0.0153695
RBBP5	-1.50724	0.0040918	0.115099		SELT	-5.81055	0.000545972	0.0153695
PTPRC	0.649198	0.00409484	0.115099		SCO2	-5.80905	0.000546798	0.0153695
HSD17B11	-0.755662	0.00419523	0.117546		CCDC71L	2.91516	0.000566399	0.0158699
TAF15	0.680472	0.00427978	0.119371		CPEB4	1.82741	0.000574978	0.0160594
TMEM60	-1.79517	0.00429055	0.119371		NUDT3	-0.935787	0.000581026	0.0161771
RAB8B	1.01684	0.00430093	0.119371		TALDO1	0.730216	0.000593019	0.0164591
COG3	1.55556	0.00433576	0.119961		SMG1	0.811071	0.000611045	0.0169062
CRYBG3	1.17818	0.00435776	0.120193		LINC00152	-5.74229	0.000619903	0.0170977
SLC2A3	1.25536	0.00439285	0.120745		ARL4C	0.748843	0.000631485	0.0172587
ARF4	-0.750083	0.00440516	0.120745		CSRNP1	0.84546	0.000632472	0.0172587
DRAM2	-0.763455	0.00443312	0.121135		FCN1	0.672714	0.000633514	0.0172587
GPR183	1.56396	0.00453815	0.123623		APLP2	0.725642	0.000633562	0.0172587
ELOB	0.637445	0.004593	0.124464		LINC00657	-5.71761	0.000647989	0.0175974
CHMP2A	0.630035	0.00460439	0.124464		CDC42SE1	-1.36797	0.000653514	0.017693
HARS2	-1.89439	0.00461136	0.124464		RAB2A	0.783344	0.000661396	0.0178516
EPSTI1	1.34023	0.00462707	0.124508		PRPF4B	0.79225	0.000665769	0.0179149
NR2C1	1.696	0.00467691	0.124985		SP100	0.773955	0.000672182	0.0180325
SRGAP2	0.811287	0.00468276	0.124985		MAPK6	2.55054	0.00067731	0.018115
RPP25L	-1.50276	0.00468728	0.124985		ACTB	0.600966	0.000689034	0.0183349
AHCYL1	-0.800673	0.00479308	0.127124		RAP2B	0.765155	0.000689688	0.0183349
HOXA5	2.81453	0.00479631	0.127124		IGHA1	3.84046	0.000702243	0.0185404
SPRY2	1.80385	0.0048179	0.127314		TM9SF3	0.814812	0.00070535	0.0185404
JOSD1	0.949257	0.00486623	0.128207		RNASE1	4.01402	0.000705364	0.0185404
EREG	3.90206	0.00490132	0.128256		BCL10	1.93503	0.000705819	0.0185404
CD200R1	-1.86278	0.00490989	0.128256		JDP2	1.68555	0.000715731	0.0187449
RPS6KA1	-0.74444	0.0049117	0.128256		DCTN2	-0.998072	0.000718477	0.0187612
FRAT2	-0.9647	0.00495674	0.128937		UBE2J1	0.80603	0.000725293	0.0188673
DDX46	0.677543	0.00496698	0.128937		BEST1	-1.55356	0.000728276	0.0188673
JUN	-2.72206	0.00503685	0.130294		OASL	3.81939	0.000728956	0.0188673
ANP32E	0.779977	0.00505762	0.130294		RP11-295G20.2	-5.64973	0.000732632	0.018907
ALCAM	0.741355	0.00506926	0.130294		ADAR	0.774371	0.000746415	0.0192066
NXF1	-1.28576	0.00507832	0.130294		FRAT2	-1.16272	0.000748785	0.0192116
ADRB2	-1.83892	0.00513766	0.131389		CTSS	0.669444	0.000755705	0.019307
ZNF106	0.655836	0.00515077	0.131389		SP110	0.795594	0.000758672	0.019307
POU2F2	-0.713013	0.00518652	0.13162		AC020656.1	3.15681	0.000759066	0.019307
ATP1B1	-0.755684	0.00518963	0.13162		RSAD2	3.64107	0.000773924	0.0196283
PPP1R10	-0.816568	0.00522022	0.132016		SEM1	0.742537	0.000795758	0.0201242
CMTR2	-1.63776	0.00525755	0.132539		DIAPH1	0.770456	0.000805025	0.0203004
SPAG9	0.862836	0.00527905	0.132539		SELK	-5.59046	0.000820775	0.0206386
IMPDH2	-0.847043	0.00530167	0.132539		USP18	4.14836	0.000825732	0.0207043
BID	0.698928	0.00532489	0.132539		SYNCRIP	0.762327	0.000837162	0.0209314
2001-03-01	-0.722189	0.00532544	0.132539		RPL23A	-0.646052	0.000865639	0.0215823
CD5	1.72252	0.005331	0.132539		TNFRSF21	4.26314	0.000869862	0.0216265
KIAA0232	1.44434	0.0053622	0.13294		BTG3	3.81724	0.000887597	0.0220054
IL2RG	0.685662	0.0054259	0.133803		LYN	0.721205	0.000902487	0.0223119
CLNS1A	-0.657086	0.0054273	0.133803		HN1	-5.53115	0.000914811	0.0225402
DCAF12	-1.38668	0.00545978	0.134229		MGEA5	-5.53498	0.000916831	0.0225402
STK4	0.655535	0.0054839	0.134447		STMP1	0.757846	0.000924248	0.0226595
CYBC1	-0.749924	0.00554839	0.1355		CYTIP	0.802577	0.000936981	0.0228574
APAF1	0.902761	0.00555756	0.1355		B2M	0.590561	0.000937501	0.0228574
AL669831.5	1.47528	0.00560011	0.135944		HLA-DQB2	-4.549	0.000942541	0.022917
PSMA2	-0.68428	0.00560659	0.135944		CXCL3	3.90032	0.00098976	0.023999
MRPL54	0.71549	0.00563098	0.136152		HLA-G	-5.48149	0.00100549	0.0242662
IFITM1	4.81031	0.00565979	0.136152		CARD19	0.790496	0.00100628	0.0242662
ANKLE2	1.0086	0.00566144	0.136152		C17orf62	-5.47997	0.00101318	0.0243659
CRYBG1	0.78365	0.00574543	0.137797		PKM	0.690587	0.00101943	0.0244077
AP3B1	0.795932	0.00577698	0.138178		CD83	0.794804	0.00102044	0.0244077
NDUFS5	0.687129	0.00584599	0.13916		LMNA	1.44564	0.00104829	0.0250059
KMT5A	1.45082	0.00585211	0.13916		INPP5D	-0.932758	0.00105611	0.0251246
DCAF7	-0.790236	0.00587328	0.13916		RP11-488L18.10	-5.4457	0.00107572	0.0255223
IL1B	-2.94474	0.00588112	0.13916		HNRNPA2B1	0.663696	0.00109359	0.0258767
CCNT2	1.25926	0.00590893	0.139391		SMCHD1	0.768714	0.00110892	0.0261175
HMGXB4	1.08361	0.00592248	0.139391		LINC01420	-5.42991	0.00110968	0.0261175
KLRB1	-3.22731	0.00602712	0.141477		FAM102B	2.43831	0.0011145	0.0261585
KLF4	-0.840852	0.00608451	0.142445		PAPD4	-5.42354	0.00111735	0.0261585
GATM	-1.65426	0.00623657	0.145619		AFF4	0.816532	0.00113687	0.0265449
SNAPIN	-1.12322	0.00630678	0.146766		AL133453.1	3.80081	0.0011499	0.0267785
DUSP6	-1.78157	0.00631895	0.146766		SIGLEC1	3.738	0.0011575	0.0268844
ISG15	1.90557	0.00634865	0.147069		RP5-940J5.9	-5.40115	0.00116362	0.0269557
TRAF3IP3	-0.703185	0.00637409	0.147272		NFKBIE	2.13129	0.00117568	0.0271638
GNB2L1	-8.63712	0.00645584	0.148436		CMPK2	2.93613	0.00118816	0.0273121
SPG21	-0.734287	0.00645811	0.148436		SRSF10	0.740802	0.00118829	0.0273121
MALT1	0.837421	0.00650233	0.148868		RPL32	-0.601141	0.00120576	0.0276416
ZFP36L2	-1.39108	0.00651067	0.148868		SH3GLB1	0.749368	0.00121525	0.027787
ZBTB21	1.86152	0.00656471	0.149716		TRAPPC10	2.34536	0.00122794	0.0280047
CAPN7	1.57608	0.00669376	0.151817		SRRM2	0.693211	0.00125293	0.0285009
IER5	-1.3085	0.00673878	0.151817		SLC25A24	0.880528	0.00128307	0.0291116
CSRNP1	0.81362	0.00675434	0.151817		AC010761.8	-5.3443	0.00130745	0.0295885
UBTF	0.973501	0.00675636	0.151817		MNDA	0.652714	0.00134079	0.0302655
PPP2R2D	1.14058	0.00676978	0.151817		NOP56	-1.02027	0.00137145	0.0308786
CCL4L2	-4.22673	0.00677298	0.151817		ZNF644	0.91188	0.00139881	0.0314145
EVL	-0.748181	0.00677725	0.151817		EBLN3	-5.29962	0.00141174	0.0316244
TENT4A	1.34128	0.00681713	0.152127		PPP2R4	-5.29238	0.001431	0.0319133
SREK1	0.760276	0.00682555	0.152127		APOA1BP	-5.29049	0.00143187	0.0319133
C3AR1	-2.25495	0.0069464	0.154431		RP11-1000B6.3	-5.29494	0.0014452	0.0320663
CDK11B	1.12946	0.0069908	0.155027		EMILIN2	0.748509	0.00144712	0.0320663
AHCTF1	1.53292	0.00705366	0.155812		REL	0.692385	0.00144963	0.0320663
MBOAT1	2.48246	0.00706151	0.155812		TUG1	-5.27961	0.00145812	0.0321734
DEGS1	-0.664488	0.00713619	0.156647		SKIL	2.00055	0.00149242	0.0328482
PELI1	1.6557	0.00717765	0.156647		ATP5MC1	0.736362	0.00151244	0.033206
ZRANB1	1.59942	0.00718054	0.156647		SLC25A6	-0.644212	0.00152381	0.0333725
NUDT1	0.70484	0.00718346	0.156647		SAT1	0.627487	0.0015547	0.0339648
SACS	1.44784	0.00718806	0.156647		THAP12	2.49993	0.00156672	0.034143
FNTA	-0.771834	0.00721783	0.156896		BCL3	2.89757	0.00159397	0.0346511
PDIA3	0.624403	0.00724508	0.156896		THUMPD3-AS1	-0.916732	0.00160028	0.0347029
TGFBI	-0.661787	0.00725284	0.156896		SLC8A1	0.753898	0.0016058	0.0347249
NAPG	1.32371	0.00729453	0.157035		AC004951.6	-5.22837	0.00160916	0.0347249
FGR	-0.584728	0.00729484	0.157035		ZFC3H1	0.774383	0.00165181	0.0353912
RIOK3	0.695296	0.00733361	0.157102		RPS18	-0.582445	0.00165273	0.0353912
MCPH1	1.48191	0.00734579	0.157102		CXXC5	1.68288	0.00165334	0.0353912
MACF1	0.722863	0.00735135	0.157102		WDR74	-0.91025	0.00165847	0.0353912
DEK	0.595368	0.00742947	0.158187		VOPP1	-1.00493	0.00166009	0.0353912
SNRNP27	1.0728	0.0074557	0.158187		RP11-770J1.5	-5.22012	0.00166626	0.0354371
SRSF10	0.655551	0.00745591	0.158187		PIM1	1.65965	0.00168778	0.0357374
SPATA20	-1.73214	0.00763117	0.161517		TRAC	-5.20282	0.00169311	0.0357374
CWC15	0.670652	0.00768395	0.161802		TMEM261	-5.1991	0.00169337	0.0357374
MIS18BP1	0.661419	0.00768621	0.161802		TCEB1	-5.2018	0.001699	0.0357374
STMP1	0.635658	0.00770448	0.161802		LUCAT1	3.79947	0.00170062	0.0357374
ATP5E	-7.92095	0.00771795	0.161802		ARRDC1	-0.890952	0.0017075	0.0357966
PTAFR	-1.22349	0.00786943	0.164118		PSMB2	0.720709	0.00174939	0.0365879
ATF7IP2	1.57401	0.00789925	0.164118		TRAPPC6A	-0.942137	0.00175855	0.0366927
PAFAH1B1	0.732929	0.00789968	0.164118		LDHA	0.672316	0.00177455	0.036939
SF3B2	0.583114	0.00791099	0.164118		MT1X	1.78534	0.00179456	0.0372676
ATP13A3	1.05534	0.0079214	0.164118		GBAS	-5.16723	0.00180397	0.0373752
MT-CO1	-0.640199	0.00795312	0.164389		LINC00998	-5.1661	0.00181384	0.0374918
GRASP	1.75627	0.00798999	0.164766		BACH1	0.739171	0.00182358	0.0376049
EPB41	0.692102	0.00805171	0.165647		REX1BD	0.736381	0.00183609	0.0377747
KMT2C	0.707174	0.00807026	0.165647		IDO1	4.08786	0.00185001	0.0378929
RMND1	-1.44477	0.00818572	0.167583		EIF2S3	-0.711336	0.00185327	0.0378929
EIF4A2	-0.616736	0.00820256	0.167583		RPL36	-0.599127	0.00185472	0.0378929
TOMM5	1.08548	0.00822171	0.167586		LIMD2	-0.676289	0.00186853	0.038087
RELL1	1.8449	0.00825053	0.167707		LINC00869	-5.14659	0.00188084	0.0382496
JCHAIN	3.2153	0.00826565	0.167707		RPL27A	-0.598587	0.00188811	0.038261
MT-ND1	-0.640437	0.00833199	0.168666		EP300	0.734332	0.00189008	0.038261
ATRX	0.681224	0.00849256	0.171212		C16orf72	0.725664	0.00191302	0.0386369
PQLC3	-0.798659	0.00849658	0.171212		UFD1L	-5.1361	0.00193152	0.0389215
ZBTB18	1.40407	0.0085448	0.171791		SQRDL	-5.13527	0.00197159	0.0395641
SMNDC1	0.981409	0.00858608	0.172029		TYK2	-0.913219	0.00197238	0.0395641
BTG1	-0.635771	0.0085956	0.172029		LINC00969	-5.13114	0.00198356	0.0396982
CWC25	0.854247	0.00868588	0.173413		AKR1B1	-0.92238	0.00200843	0.0399327
LILRB4	0.801669	0.00870404	0.173413		LRPAP1	0.725331	0.00200929	0.0399327
HEXA	-0.705311	0.00875344	0.174004		NRDC	0.76324	0.00201031	0.0399327
ZBTB24	1.32409	0.00884268	0.175383		ISG15	2.53492	0.00201338	0.0399327
ZNF354A	-1.99653	0.00895552	0.177081		YWHAB	0.6383	0.00206209	0.0408072
DDX52	0.930295	0.00898123	0.177081		FAM195A	-5.09178	0.00207151	0.0409019
PRKCD	-0.755514	0.00899907	0.177081		RP11-544A12.8	-5.09575	0.0020846	0.0410685
MALAT1	0.697742	0.00900852	0.177081		TSSC1	-5.09422	0.00211511	0.0414385
AC016831.7	2.44414	0.00903542	0.177215		SLC7A5	3.61509	0.00211641	0.0414385
ZNF706	-0.684694	0.00908618	0.177481		GADD45GIP1	0.721882	0.00211747	0.0414385
TYK2	-0.870944	0.00912283	0.177481		GABARAPL2	-0.721725	0.00213186	0.0416278
LAT2	-0.651864	0.00912363	0.177481		RPS6	-0.580451	0.00214662	0.0418235
PSME1	0.546501	0.00912945	0.177481		SPTY2D1	2.57678	0.00215391	0.0418731
OTUD1	-0.68724	0.00915421	0.177572		ERBB2IP	-5.07616	0.00216497	0.0419957
COX16	1.45668	0.00918545	0.177696		PSMB3	0.662128	0.00218139	0.0421541
CX3CR1	-1.19087	0.00920089	0.177696		DARS	-1.23524	0.00218269	0.0421541
TPM4	0.622681	0.00922668	0.177796		CTC-425F1.4	-5.07066	0.00219808	0.0423587
LILRA5	1.59297	0.00924637	0.177796		SPATS2L	0.83152	0.00222797	0.0427992
ROGDI	-0.948044	0.0092855	0.178161		RPS29	-0.581863	0.00223428	0.0427992
KLF11	1.22847	0.00935177	0.178699		C7orf55	-5.05352	0.00223549	0.0427992
LCP2	-0.701033	0.00935406	0.178699		TOMM5	1.20986	0.00224857	0.0429565
PLA2G16	-1.82139	0.00937662	0.178743		NUDT22	-0.900519	0.00226714	0.0432177
IER3	-3.51739	0.0094229	0.179238		PPP1R10	-0.844226	0.00227465	0.0432221
SELPLG	-0.692509	0.00955121	0.181278		RPS3	-0.586353	0.00227769	0.0432221
ATXN7	-2.32889	0.00958406	0.181278		IFI44L	3.52876	0.00228207	0.0432221
PHLDA1	3.47574	0.00959175	0.181278		SNHG7	-0.814709	0.00232122	0.0438178
ZCCHC2	1.17882	0.00962102	0.181443		IFITM3	3.39492	0.00232344	0.0438178
TMEM87A	0.715434	0.00970393	0.182264		RPL15	-0.583738	0.00234624	0.0440163
ZNF92	1.44081	0.0097059	0.182264		KIAA0141	-5.02397	0.00235015	0.0440163
TFAM	0.685662	0.00993576	0.18586		HNRNPH3	0.695478	0.00235197	0.0440163
UTP6	-1.1955	0.0099735	0.18586		TRMT6	0.795951	0.00235433	0.0440163
KDM1B	1.16202	0.00997736	0.18586		RPL41	-0.551739	0.00235891	0.0440163
ATP5MC1	0.668656	0.00998159	0.18586		RP5-1180E21.5	-5.01574	0.00236825	0.0440974
MYADM	-0.656094	0.0100197	0.185944		CLEC7A	0.653975	0.00242225	0.045008
HSPA8	-1.07096	0.0100597	0.185944		IFI16	0.659567	0.00243452	0.0450496
HES1	-2.43773	0.0100761	0.185944		RP11-255M2.3	-5.01419	0.0024347	0.0450496
CEP250	-2.13231	0.010079	0.185944		RGPD5	3.50436	0.00244771	0.0451956
C1QB	3.34209	0.0100914	0.185944		CH17-189H20.1	-4.99678	0.00246235	0.0453711
C16orf87	0.829614	0.010128	0.186228		H3F3B	0.583126	0.00252036	0.046343
ARHGAP4	-0.643754	0.0104373	0.191516		KMT2C	0.709796	0.00254729	0.0467409
VPS13C	0.68907	0.0104862	0.191687		DBI	0.635535	0.0025987	0.0475854
SMG6	1.38406	0.0104919	0.191687		FGD5-AS1	1.46722	0.00265845	0.0485786
DENND1B	1.0217	0.0105117	0.191687		MYLK	-4.93819	0.00269725	0.0491857
HNRNPL	0.693396	0.0106197	0.193256		TRIB1	2.04806	0.00272704	0.0495848
MRPS18B	-1.11445	0.0106505	0.193418		NAGK	-0.706646	0.00273037	0.0495848
TSNAX	-0.912714	0.0107175	0.194212		SH3BP5	0.758859	0.00274177	0.0496257
STIM2	1.03998	0.0107392	0.194212		ILK	-0.773005	0.0027481	0.0496257
HNMT	-0.992907	0.0107602	0.194212		KIAA1033	-4.94164	0.00274949	0.0496257
NDUFB5	-0.5868	0.0108073	0.194268		UBALD2	0.728397	0.0027607	0.0497183
YTHDC1	0.694736	0.0108133	0.194268		KIAA0101	-4.93808	0.00276588	0.0497183
SMCHD1	0.734717	0.0108518	0.194268		LLNLR-245B6.1	-4.92156	0.00279172	0.0499858
SUSD3	-1.26514	0.0108659	0.194268		SMCO4	-0.773745	0.00279209	0.0499858
BBS2	-2.83504	0.0108734	0.194268		FDX1L	-4.92601	0.0028047	0.0501099
UVRAG	0.639181	0.0109726	0.195645		SHTN1	0.714884	0.00282729	0.0504114
SMU1	0.713353	0.0111058	0.197621		RBM6	-0.788276	0.00286667	0.0510106
CLEC2B	0.593917	0.0111417	0.197861		AC092069.1	3.39852	0.00288937	0.0513111
ANXA5	0.553901	0.0112283	0.198998		GATAD1	-1.575	0.00297138	0.0524473
LINC00528	-1.59815	0.0112851	0.199604		WASH1	-4.89565	0.00297484	0.0524473
CBX6	0.72134	0.0113159	0.199748		GAPDH	0.564972	0.00297517	0.0524473
UFM1	0.728699	0.0113773	0.200058		IMPDH2	-1.11107	0.00297713	0.0524473
BTAF1	0.964668	0.0113867	0.200058		HMGB3	3.37752	0.00298397	0.0524632
HSP90B1	0.584725	0.0114014	0.200058		SPINT2	-0.695917	0.00299558	0.0525625
REC8	1.26751	0.0114389	0.200105		LRRFIP2	1.95729	0.00304602	0.0533417
GBP1	0.84698	0.0114636	0.200105		ATP5PF	0.640661	0.00306989	0.0536532
GNG5	0.552565	0.0114721	0.200105		USP16	0.701727	0.00312663	0.0545368
EIF4A3	-0.714098	0.0116141	0.201931		ATP5C1	-4.86039	0.00316056	0.0549391
RAB20	1.87695	0.0116367	0.201931		RPS14	-0.552427	0.00316214	0.0549391
MPLKIP	-0.788285	0.0116794	0.201931		LTB	-2.7078	0.00317351	0.0550284
LY6E	1.46225	0.0117153	0.201931		SYAP1	0.737319	0.00319811	0.0553462
RBM7	1.327	0.0117457	0.201931		AP000769.1	-4.8462	0.00322892	0.0557699
AP3D1	-0.744783	0.0117482	0.201931		CLINT1	0.696366	0.00325195	0.0559656
EIF4G1	0.649235	0.0117482	0.201931		SELL	0.642682	0.00325293	0.0559656
ESCO1	0.93177	0.0117722	0.201931		FAM133B	0.647411	0.00326722	0.0561021
PSMB6	0.601157	0.0117961	0.201931		QARS	-0.772278	0.0033231	0.0569509
WRAP73	-1.60134	0.0118056	0.201931		CD58	1.44287	0.00338472	0.0578944
BCL10	1.14678	0.0118656	0.202565		RP11-841O20.2	-4.81381	0.00339608	0.0579112
ARF6	0.631515	0.0119166	0.202987		TREM1	1.57063	0.00339882	0.0579112
SOCS1	-2.39725	0.0119555	0.202987		MRPL14	-0.771037	0.00346406	0.0589091
SMC1A	0.655437	0.0119594	0.202987		RTFDC1	-4.79967	0.00348188	0.0590217
TMEM251	-1.29135	0.0120181	0.20317		MIR4435-2HG	1.21105	0.00348406	0.0590217
TCTN3	1.06943	0.0120231	0.20317		REPIN1	-1.18037	0.00352098	0.0594408
HNRNPA1P48	-1.33508	0.0120699	0.20317		AIM1	-4.78952	0.00352227	0.0594408
SIGLEC10	-1.26677	0.0120771	0.20317		C11orf73	-4.78802	0.00353296	0.0595074
U2SURP	0.608642	0.0121007	0.20317		YWHAG	-0.985561	0.00356419	0.0599191
DHRS9	-1.3231	0.0121082	0.20317		ASGR2	1.44446	0.00357504	0.0599873
FOXN2	0.722147	0.0121921	0.203847		CD37	-0.636737	0.0035943	0.0601277
SEMA4B	-2.85229	0.0122003	0.203847		CRCP	2.72923	0.00359703	0.0601277
ODF3B	0.738269	0.0122179	0.203847		CPSF3L	-4.77295	0.00361137	0.0602532
S100B	1.89348	0.0122425	0.203872		FAM134A	-4.76918	0.00364133	0.060467
STX11	0.803659	0.0122754	0.204035		COPS9	0.645908	0.0036429	0.060467
SSFA2	0.976507	0.0123724	0.204783		IFITM1	4.27736	0.00365309	0.060467
BST1	-1.48686	0.0123744	0.204783		RP3-395M20.12	-4.76722	0.00365428	0.060467
GSR	1.02929	0.0124124	0.204783		PRKDC	0.71247	0.00366163	0.060467
HOXA10	2.39976	0.0124134	0.204783		TOPORS-AS1	-4.75897	0.00366781	0.060467
WDFY1	1.24068	0.0124507	0.204783		CTAGE5	-4.76239	0.00367214	0.060467
SLC35E2A	-2.16341	0.0124596	0.204783		RP11-11N9.4	-4.76069	0.00370116	0.0606248
RB1	0.752115	0.0125217	0.205421		SLC3A2	0.696278	0.00370223	0.0606248
HIST1H4C	-0.636739	0.0125893	0.206147		AAED1	2.40364	0.00370233	0.0606248
INPP4A	-1.08937	0.012619	0.206251		AVPI1	3.4319	0.003723	0.0608504
KLHL22	-1.52161	0.0128247	0.208611		TSNAX	-1.19776	0.00374134	0.0610371
DTX3L	1.2288	0.0128344	0.208611		MMP24-AS1	-4.75009	0.00375138	0.0610879
PEX11B	-1.61629	0.0128459	0.208611		ALDH2	-0.649256	0.0037783	0.061413
MEPCE	-1.39812	0.012858	0.208611		DCK	-1.14142	0.00381409	0.0618808
IRF5	-1.11912	0.0129717	0.209863		NT5C	-0.865555	0.00382203	0.0618959
MAGOH	0.581789	0.0129827	0.209863		DYNC1H1	0.678866	0.00383061	0.0619212
CPT2	-1.78293	0.0130636	0.210303		PTPN18	-0.71164	0.00394033	0.0635783
KRTCAP2	0.627264	0.0130726	0.210303		PARP9	0.866836	0.00395729	0.0637074
BZW1	0.551241	0.0131212	0.210303		GSTO1	0.625406	0.00396865	0.0637074
RANBP6	1.5163	0.013131	0.210303		C15orf57	-4.71379	0.00397325	0.0637074
LRCH4	-0.795293	0.0131337	0.210303		SDHB	0.675194	0.0039772	0.0637074
IFI27L2	0.723921	0.0131529	0.210303		RP11-51J9.5	-4.7086	0.0039944	0.0637947
MYO1G	-0.677858	0.0132706	0.211802		ADAM17	1.40979	0.00399711	0.0637947
N4BP2	1.11405	0.0133138	0.212108		MGST3	0.651646	0.00404436	0.0644324
SLC25A33	1.06971	0.0134733	0.212818		NDUFAF2	1.09968	0.00406256	0.0646057
SERTAD1	-1.06394	0.0134892	0.212818		CDC42SE2	-0.691038	0.0040814	0.0646841
NLRC4	-1.68442	0.0135015	0.212818		WHSC1L1	-4.69592	0.00408215	0.0646841
KLF6	-0.583282	0.0135158	0.212818		ACAP1	-0.758484	0.00410651	0.0649535
FEM1C	1.3065	0.0135496	0.212818		HOXA10	3.55576	0.00411852	0.0650269
SCML1	1.32174	0.013564	0.212818		MX2	1.29339	0.00413851	0.0652259
ZC3H18	0.964573	0.0135649	0.212818		NKTR	0.645626	0.00415314	0.0653398
GIMAP6	-2.43209	0.013581	0.212818		HMGXB4	1.78062	0.00416164	0.065357
HNRNPDL	0.540998	0.0135911	0.212818		TMEM14C	-0.682055	0.00417192	0.0654021
HBS1L	1.22086	0.0136049	0.212818		COG3	2.58396	0.00418431	0.0654801
DOCK2	0.615497	0.0136236	0.212818		PTGS2	1.75669	0.00427993	0.0668578
GPSM2	1.99355	0.0137224	0.213981		CARS2	-0.829542	0.00431458	0.0672801
ESD	-0.634791	0.0138121	0.215002		RPL34	-0.532225	0.00432874	0.0673818
VRK2	1.18562	0.0138738	0.215582		TPP1	-0.655152	0.0044012	0.0683891
DGKE	1.75323	0.013904	0.215606		HMGB1	0.581264	0.00444706	0.0688816
CDK11A	1.04976	0.0139425	0.215606		PFDN5	-0.568955	0.0044485	0.0688816
VIPR1	-1.84602	0.013951	0.215606		TCF4	-1.02833	0.00447045	0.06904
MED13	0.849203	0.0139974	0.215606		PPP1R14B	0.665754	0.00448091	0.06904
CARD8-AS1	-1.60958	0.0139975	0.215606		PRAM1	-0.71844	0.00448842	0.06904
SZRD1	0.854415	0.0140398	0.21588		NEXN	3.08549	0.00449542	0.06904
FYTTD1	0.80164	0.014115	0.216658		KLHDC7B	3.20016	0.00449785	0.06904
STK38L	-0.76059	0.0141395	0.216658		MACF1	0.665447	0.00452015	0.0691327
YY1	0.532037	0.0141852	0.216982		RPL12	-0.536635	0.00452052	0.0691327
SFXN1	1.64368	0.01429	0.218207		SRSF1	-0.774829	0.00452827	0.0691327
SMARCE1	0.891417	0.0143467	0.218694		APOL6	1.03381	0.00453522	0.0691327
MAPKAPK3	-0.762298	0.0143921	0.219008		FGR	-0.638696	0.00454809	0.0692094
CCNI	-0.52916	0.0144911	0.220036		IFI27	6.07913	0.00456661	0.0693716
JPT1	0.568834	0.0145323	0.220036		FDFT1	-0.815878	0.00458325	0.0695048
ATP5ME	0.60569	0.0145344	0.220036		ZNF302	-2.66553	0.00459191	0.0695167
ARL4A	0.6573	0.0146132	0.22085		ANXA5	0.595932	0.00460431	0.069585
SOWAHD	-2.45178	0.0148068	0.223393		FNIP2	-1.12181	0.00463232	0.0698887
SUN2	-0.757456	0.0148493	0.223652		NMI	0.688061	0.00473238	0.0710881
ADAM19	1.47869	0.0149578	0.22458		PRMT2	-0.680188	0.00473349	0.0710881
PRKDC	0.617034	0.0149618	0.22458		LY6E	1.96912	0.00474307	0.0710881
AC058791.1	1.52581	0.0149902	0.224623		FAM60A	-4.59534	0.00474404	0.0710881
ZFAND5	-0.575735	0.0150449	0.224731		TXNDC17	0.65402	0.00475565	0.0711414
PNN	0.540959	0.015061	0.224731		AC093673.5	-4.58791	0.00480616	0.0716754
ERH	0.536015	0.0150838	0.224731		BNIP3L	0.644225	0.0048076	0.0716754
AK6	-1.20005	0.0150992	0.224731		MRPS6	-0.946239	0.00484852	0.0721636
PSMB3	0.532752	0.0151679	0.225373		FAM58A	-4.5787	0.00486735	0.0723219
MID1IP1	-0.957852	0.0151996	0.225465		POMP	0.606716	0.00491648	0.0728589
RNF145	0.691384	0.0152503	0.225837		NOL7	0.66607	0.00492	0.0728589
PSMD7	0.560962	0.0152887	0.22602		RP11-352M15.2	-4.56543	0.0049625	0.0733651
HNRNPR	0.536483	0.0153426	0.22602		NDUFB8	0.618431	0.00500648	0.0738916
SIPA1	-0.662288	0.0153606	0.22602		SAMSN1	1.53027	0.00502796	0.0740848
ANKRD28	0.867338	0.0153668	0.22602		IQSEC1	1.5201	0.00506534	0.0742916
NAV1	-1.09	0.0153907	0.22602		ZNF354A	-4.55461	0.00507994	0.0742916
UBE2D3	0.525721	0.0154749	0.226848		EIF3D	-0.640732	0.00508082	0.0742916
PRR14L	1.13633	0.0154984	0.226848		IMP3	-0.799232	0.00508347	0.0742916
SCGB3A1	1.73091	0.0155901	0.227793		TUBB6	3.05103	0.00508408	0.0742916
MRPL18	-0.778601	0.0156484	0.227793		SERPING1	3.18717	0.00509682	0.0743546
AKIRIN2	0.648326	0.0156582	0.227793		FAM105A	-4.60089	0.00512971	0.0745731
RBMX	-0.588214	0.0156662	0.227793		ENHO	-0.725692	0.00513171	0.0745731
RBM15	1.76045	0.0156957	0.227847		GOLGB1	0.672867	0.00513714	0.0745731
F8A3	3.4035	0.0157375	0.228078		CHMP4B	0.639183	0.00519325	0.0751045
RAB2A	0.548398	0.0157692	0.228163		B3GNT5	3.14188	0.00520259	0.0751045
PINK1	-2.10134	0.0159387	0.230238		PHLDA1	3.03651	0.00520403	0.0751045
TRAC	-2.37918	0.0159778	0.230425		HPS1	-0.811456	0.00520779	0.0751045
UBE2R2	-0.619534	0.0161126	0.23199		CCL4L2	6.4457	0.00522211	0.0751881
TSPAN33	-0.865715	0.0161418	0.232031		RGS1	0.699863	0.00523527	0.0752548
ATP1B3	0.610493	0.0162594	0.232798		CDC73	2.10607	0.00525767	0.0754539
CNEP1R1	1.42283	0.0162844	0.232798		DNAJB6	0.649597	0.00527376	0.075562
RBM34	1.89547	0.0162879	0.232798		ZBTB1	2.37612	0.00528496	0.0755998
MLXIP	-0.766725	0.0163006	0.232798		RAB5IF	0.639048	0.0053046	0.0757579
PSMG1	-1.23988	0.0163432	0.233004		ATP1B1	-0.800973	0.00536237	0.0763556
SOCS3	1.01207	0.0163678	0.233004		RPL35	-0.536802	0.00537161	0.0763556
MTRNR2L8	2.70128	0.0164404	0.23366		FBXO27	3.51358	0.0053724	0.0763556
NUCKS1	0.523155	0.0165594	0.234761		BUB3	-0.816111	0.00540432	0.0766857
GCSAM	-3.01616	0.0166055	0.234761		PLEKHJ1	-0.763134	0.00541894	0.0767698
CD2AP	1.28262	0.0166173	0.234761		YIPF4	-0.724505	0.00544069	0.0769544
THAP12	0.919746	0.016646	0.234761		ARRDC3	0.839718	0.00548133	0.0773871
DMAC1	1.03967	0.0166525	0.234761		FUOM	-0.910503	0.00548882	0.0773871
CD36	-0.697285	0.0166774	0.234761		TOP1	0.635827	0.00550613	0.0773979
IMMT	-0.756696	0.0167177	0.234953		FBP1	0.677114	0.00550712	0.0773979
ZNF407	1.59663	0.0167917	0.235191		IER5	-0.772632	0.00552731	0.0775211
CDC42EP3	-0.935478	0.0168199	0.235191		RGS2	0.598747	0.00553345	0.0775211
TNF	-4.51409	0.0168383	0.235191		AC004687.1	-0.702851	0.00557175	0.0777923
CCDC28A	-1.12682	0.0168412	0.235191		NBEAL1	-3.59969	0.00558562	0.0777923
HNRNPM	0.522058	0.0168948	0.235567		TRIM8	0.648058	0.0055878	0.0777923
LINC00877	-1.36112	0.016944	0.235642		ATP5L2	-4.48936	0.00559167	0.0777923
TUBB	-0.623924	0.0169642	0.235642		ITGB2	0.561584	0.00559689	0.0777923
DYNLL1	-0.636144	0.0170018	0.235642		NACA2	-3.8117	0.00561105	0.0778666
SNAI1	-2.36123	0.0170075	0.235642		C10orf128	-4.4869	0.00562022	0.0778714
PIGO	-1.68526	0.0170337	0.235642		SNRPD3	0.621341	0.00574189	0.0794324
IFIT1	2.48075	0.0170642	0.235694		TMEM176B	-2.80622	0.00583367	0.0805734
MAFB	-1.61878	0.0172215	0.237495		SH2B2	3.07709	0.00584262	0.0805734
AFG3L2	0.860584	0.0173087	0.237556		SLC15A3	1.26189	0.0058763	0.0809114
[truncated: 8,185 more rows]
