# Supplementary material for: Maturation signatures of conventional dendritic cell subtypes in COVID‐19 suggest direct viral sensing
Source: Eur J Immunol. 2021 Oct 1;52(1):109–22. doi: 10.1002/eji.202149298 (PMC8420462; doi:10.1002/eji.202149298)
Supplement: Supplementary file 5 — Table S4 [file EJI-52-109-s003.xlsx]

## Sheet: Reyes et al. Dataset DEGs
Reyes et al. 2020 dataset
DEGs in DC2s LeukUTI vs Healthy					DEGs in DC2s IntURO vs Healthy					DEGs in DC2s URO vs Healthy					DEGs in DC3s LeukUTI vs Healthy					DEGs in DC3s IntURO vs Healthy					DEGs in DC3s URO vs Healthy
gene	logFC	PValue	FDR		gene	logFC	PValue	FDR		gene	logFC	PValue	FDR		gene	logFC	PValue	FDR		gene	logFC	PValue	FDR		gene	logFC	PValue	FDR
IRF1	1.62967	4.25858e-08	0.000267481		CD72	1.47937	3.26321e-07	0.00204962		MS4A4A	1.87138	5.84761e-07	0.00367289		FCGR1A	3.05569	4.89449e-11	3.07423e-07		FPR1	2.21956	1.85963e-10	1.16803e-06		CLU	6.23373	6.29584e-19	3.95442e-15
CRIP3	1.68804	1.5032e-06	0.0047208		SERPINA1	1.07331	1.53829e-06	0.004831		LGALS3	-1.86422	3.51536e-06	0.00864589		IFI6	2.42772	6.04067e-10	1.89707e-06		FCGR1A	2.70563	8.34591e-09	2.62103e-05		DUSP6	3.5117	4.29218e-16	1.34796e-12
GBP2	2.14272	2.26518e-06	0.00474253		PPP1R14A	1.37712	5.98559e-06	0.00994926		IFNGR1	1.39155	5.29034e-06	0.00864589		CLU	4.72355	1.54891e-09	3.24289e-06		LAP3	1.49307	2.47711e-08	5.18625e-05		MCEMP1	4.70359	2.15678e-15	4.51559e-12
C1QB	5.54785	3.99478e-06	0.00627281		PPA1	1.17256	6.82535e-06	0.00994926		AHR	1.55718	6.69979e-06	0.00864589		TMEM176A	4.7982	4.89957e-09	7.69356e-06		PPA1	1.00401	1.94797e-06	0.0030588		SLC11A1	3.75282	1.39221e-14	2.18612e-11
C1QA	4.70451	5.37957e-06	0.00675782		C20orf27	-1.12609	7.92013e-06	0.00994926		TSC22D3	1.2723	6.88257e-06	0.00864589		FCGR1B	2.96645	7.64127e-09	9.59896e-06		TYMP	0.930845	3.00466e-06	0.00324608		CD74	-1.41488	1.43734e-13	1.80559e-10
SERPINA1	1.02234	1.02349e-05	0.0104535		CCR1	2.09605	9.80108e-06	0.0102601		FCN1	-2.59546	1.71495e-05	0.0170671		IGLC2	3.34552	1.86378e-08	1.95107e-05		IFI6	1.95046	3.16876e-06	0.00324608		ACSL1	4.31915	4.66374e-13	4.88216e-10
TMEM176B	4.00719	1.16501e-05	0.0104535		LAP3	0.970998	1.14907e-05	0.0103104		PPP1R14A	1.65678	1.90209e-05	0.0170671		TYMP	1.04737	4.79929e-08	4.30633e-05		MSLN	3.39893	3.61767e-06	0.00324608		THBS1	5.01066	1.55349e-11	1.39392e-08
RBM3	-1.04601	1.49967e-05	0.0117742		FPR1	2.93822	2.19316e-05	0.0145863		CST3	-1.04635	4.62333e-05	0.0304974		STAT1	1.95885	5.25355e-07	0.00041247		PSME2	0.924471	5.09583e-06	0.00400087		DUSP1	2.1102	4.98519e-11	3.914e-08
TNFSF10	1.30165	2.08285e-05	0.014536		GBP2	1.83314	2.29146e-05	0.0145863		ALDH2	-1.29209	4.83309e-05	0.0304974		PLAC8	1.35258	7.41415e-07	0.000517425		CEBPD	1.14566	6.4553e-06	0.00450508		FPR1	2.48432	6.0878e-11	4.24861e-08
IFI30	1.00836	4.49748e-05	0.0282487		PIM1	2.40377	2.32229e-05	0.0145863		DNAJC4	-1.57094	4.8555e-05	0.0304974		DUSP6	2.19905	9.67138e-07	0.000607459		MXD1	2.85641	1.04435e-05	0.00655955		PEBP1	-3.98731	8.16174e-11	5.12639e-08
FCGR1B	4.1983	4.9971e-05	0.0285335		SDC2	3.17682	2.73572e-05	0.015621		TMEM167A	0.923661	6.15277e-05	0.0351323		RIN2	3.31426	1.65215e-06	0.000879787		AREG	2.6742	1.22361e-05	0.00698683		HLA-DRA	-1.24132	1.10869e-10	6.33064e-08
PPP1R14A	1.2265	7.15642e-05	0.0374579		MRC1	1.81374	5.19169e-05	0.0241243		TMEM176B	4.71737	7.79803e-05	0.0408162		GNLY	1.14633	1.68085e-06	0.000879787		GCA	1.03539	1.83505e-05	0.00960497		AQP9	4.8787	1.2416e-10	6.49873e-08
LGMN	-1.32343	8.11951e-05	0.0389304		NDRG2	-0.981361	5.22537e-05	0.0241243		GCNT1	2.07052	0.00010338	0.048865		TMSB10	0.687488	7.63621e-06	0.00368946		SOCS3	2.00567	2.56179e-05	0.0123774		NAMPT	2.47061	1.40157e-10	6.77172e-08
PHACTR1	-0.831501	8.67737e-05	0.0389304		SLC40A1	-1.62398	5.37718e-05	0.0241243		GPN3	1.24536	0.000108917	0.048865		ANXA1	-0.838803	8.35791e-06	0.00374972		PARP9	1.76187	3.09272e-05	0.0138752		CACNA2D3	-6.67335	2.5862e-10	1.16028e-07
GAS6	1.36332	0.000106582	0.0390772		LYZ	-0.989592	7.39503e-05	0.0302223		C9orf16	-1.16275	0.000131905	0.0552328		MARCO	2.74284	1.73932e-05	0.00728311		LDHA	0.93442	4.60428e-05	0.0192796		CD163	2.60508	3.749e-10	1.56983e-07
TES	0.863257	0.000109868	0.0390772		GCA	0.749181	7.69872e-05	0.0302223		METTL7B	4.3321	0.00015434	0.05763		RAB12	3.52498	1.91892e-05	0.00753294		TNFSF10	1.31871	5.3784e-05	0.0211136		HSPD1	-3.86718	4.96647e-10	1.94965e-07
DHRS9	1.5383	0.000113945	0.0390772		SLC31A2	1.11571	8.22761e-05	0.0303986		EIF4B	-1.46846	0.000156578	0.05763		GBP2	1.94988	2.78022e-05	0.0102721		RTCA	2.4908	8.19479e-05	0.0302774		DMXL2	3.58294	8.45075e-10	3.1223e-07
FCGR1A	3.70233	0.000117668	0.0390772		MS4A4A	1.09814	9.17258e-05	0.0320072		TBC1D10A	-6.17427	0.000166931	0.05763		LPAR6	1.81731	3.15091e-05	0.0109949		PLSCR1	1.04112	0.000136542	0.0476454		STAB1	3.48096	2.42175e-09	8.45057e-07
LILRB3	1.05028	0.000120486	0.0390772		C3AR1	2.06461	9.99409e-05	0.0330384		AKR1B1	-1.52243	0.000184145	0.05763		S100A11	0.722412	3.43753e-05	0.0113637		PSMB9	0.830337	0.000149092	0.0492865		TNFRSF1B	2.29473	2.59483e-09	8.57797e-07
TAP1	0.854379	0.00012443	0.0390772		SOCS3	2.73052	0.000125925	0.0389024		CD72	1.4731	0.000190783	0.05763		GCA	0.985825	4.17295e-05	0.0131052		TMEM176A	3.46557	0.000215759	0.0677591		VMP1	1.96859	2.7414e-09	8.60937e-07
TRIM13	0.988814	0.00015483	0.0463088		PLSCR1	0.92049	0.000133214	0.0389024		CNPY3	-1.05982	0.000192681	0.05763		DUT	-1.35777	5.33372e-05	0.0155795		FCER1A	-2.09677	0.000235181	0.0698548		IFI6	2.54978	2.96387e-09	8.86479e-07
GCA	0.746036	0.00018001	0.0513929		SAR1B	0.995313	0.000136707	0.0389024		SLC2A6	1.5863	0.000244355	0.0658004		GPX1	0.739149	5.45691e-05	0.0155795		GBP1	1.68155	0.000245984	0.0698548		PLD4	-4.70159	3.26618e-09	9.32495e-07
GBP1	1.41168	0.000198044	0.0540832		EPS8	1.94561	0.000147962	0.0389024		P2RY13	1.00712	0.000268161	0.0658004		PSME2	0.760567	0.000117394	0.0320588		ITGB2	0.7496	0.000255797	0.0698548		NKG7	1.87781	4.47744e-09	1.1835e-06
LGALS2	-1.35492	0.000221675	0.0580141		GPR160	-2.0704	0.000148648	0.0389024		ENHO	-2.22871	0.000277292	0.0658004		CSTA	-0.81038	0.000129081	0.0331479		CKLF	0.779845	0.000275323	0.0720544		PHC2	3.23553	4.52222e-09	1.1835e-06
ATXN10	-0.8205	0.000247194	0.0621051		GBP1	1.35127	0.000165462	0.0415706		KYNU	1.04038	0.000278838	0.0658004		CD63	0.769471	0.000131937	0.0331479		FCGR1B	1.99631	0.000311367	0.0773175		SSH2	2.68603	6.31514e-09	1.58662e-06
RAB13	1.93423	0.000265092	0.0640401		IL4I1	2.34575	0.000188109	0.0454427		PPA1	1.1309	0.000283895	0.0658004		LGALS2	-0.963848	0.000152874	0.0369309		IFITM2	0.819226	0.000320053	0.0773175		CYCS	-2.60859	1.07994e-08	2.60887e-06
RP11-295G20.2	1.58465	0.000281228	0.0654221		GRIP1	-2.17658	0.000245009	0.0569963		CTSW	-2.26774	0.000304955	0.0658004		C8orf59	-1.43534	0.000192056	0.0446779		VMP1	1.15659	0.000362835	0.0824719		FABP5	-3.20531	1.16744e-08	2.7158e-06
UQCRB	-0.876305	0.000354101	0.0738368		CHCHD7	0.894591	0.000265972	0.0590066		MRC1	2.20129	0.000305405	0.0658004		TNFSF10	1.21271	0.00019923	0.0446916		RBM3	-0.829094	0.000367651	0.0824719		SRI	-2.57412	2.31412e-08	5.19107e-06
IGFBP7	0.760573	0.000354238	0.0738368		TOMM7	-0.682082	0.000272439	0.0590066		GAPT	0.914439	0.000312347	0.0658004		C1QB	3.99856	0.000252922	0.053105		EIF1AY	-2.39823	0.000392255	0.0849571		STXBP2	1.54081	2.62071e-08	5.6761e-06
RP6-159A1.4	0.826622	0.000362919	0.0738368		DUSP1	1.1775	0.000315253	0.0625818		BIN1	-2.23532	0.000314283	0.0658004		C1QA	3.82168	0.000253646	0.053105		DUSP1	1.10395	0.00052242	0.106158		PHACTR1	-6.30393	3.61826e-08	7.57542e-06
TNFRSF1A	0.866769	0.000364423	0.0738368		CA2	1.40533	0.000316761	0.0625818		RWDD1	-1.17147	0.000331123	0.0670899		FGR	1.00515	0.000269844	0.0542844		HSPA5	0.959243	0.000525048	0.106158		STMN1	-4.02966	3.81716e-08	7.73407e-06
IFITM1	2.48789	0.00039803	0.0739007		KIAA0907	-1.48868	0.000318837	0.0625818		TGFBI	-2.14571	0.000386923	0.0759457		IRF1	1.42604	0.000276564	0.0542844		ARL4C	-1.87252	0.000540847	0.106158		ATP5E	1.04207	4.02129e-08	7.89303e-06
MT-CYB	-0.680155	0.000399366	0.0739007		JAK3	1.2813	0.00037561	0.0690322		FBL	-1.17882	0.000417282	0.0794227		EFNB1	-4.43241	0.000298571	0.056828		MS4A6A	0.701463	0.000723239	0.137657		RBP7	3.93926	7.01832e-08	1.33582e-05
CEACAM4	1.1558	0.000411535	0.0739007		RP5-1171I10.5	-0.980193	0.000390601	0.0690322		CEPT1	1.19171	0.000467217	0.0853519		FPR1	1.36303	0.000369824	0.0623274		MTHFS	1.6179	0.000768882	0.140515		TCF7L2	3.92823	8.06517e-08	1.48992e-05
APOL6	1.42878	0.000411802	0.0739007		RNF149	0.97441	0.000393569	0.0690322		ASAP1	-2.40801	0.000484101	0.0853519		GBP1	1.68851	0.0003701	0.0623274		STAT1	1.38623	0.000783001	0.140515		C5AR1	3.61314	8.8314e-08	1.58486e-05
RP5-1180E21.5	1.39345	0.000433957	0.0744914		SGK1	1.58852	0.000395663	0.0690322		SH3KBP1	-1.09051	0.0004892	0.0853519		BLVRB	0.919437	0.000381789	0.0623274		RP11-295G20.2	1.76347	0.000816048	0.142378		PKIB	-6.18405	1.02372e-07	1.78611e-05
RSL1D1	-1.02395	0.000442908	0.0744914		GAS6	1.14622	0.00043025	0.0729742		C20orf27	-1.28321	0.000553343	0.0939337		IFITM2	0.784916	0.000383289	0.0623274		MAD2L1BP	2.18266	0.00091809	0.155852		CAT	-2.13636	1.51681e-07	2.57489e-05
HDAC9	0.950348	0.000450672	0.0744914		MSLN	2.60486	0.000441494	0.0729742		SERPINB9	2.2482	0.000647947	0.106809		HLA-E	0.775128	0.000384279	0.0623274		UTS2	-3.77635	0.00101128	0.159094		PAK1	-2.53734	1.62546e-07	2.68671e-05
MT-ATP6	-0.753192	0.00052294	0.0842201		LMNB1	0.952543	0.000507467	0.0789644		CEACAM4	1.50779	0.000663197	0.106809		PNPLA8	-2.26479	0.000387004	0.0623274		S100A11	0.600939	0.00102756	0.159094		GAPT	-2.88358	1.82119e-07	2.93305e-05
SARAF	-0.67307	0.000539322	0.0846871		PPAN	1.08666	0.000510528	0.0789644		MIF4GD	-1.50405	0.0007734	0.118151		DST	-2.61506	0.000414618	0.0651054		ICAM3	-0.986513	0.0010298	0.159094		VNN2	2.80622	2.29001e-07	3.59589e-05
ANXA1	-0.746066	0.000579093	0.0887143		FCGR1A	3.16876	0.000517134	0.0789644		HNMT	-2.76681	0.000785296	0.118151		RBP7	2.75578	0.000444604	0.0681111		AQP9	2.86803	0.0010385	0.159094		TNNT1	3.71333	2.79424e-07	4.28064e-05
PTPN22	0.829817	0.0006246	0.0922019		TLR2	1.09993	0.00053418	0.0789644		RP5-1171I10.5	-1.37721	0.000807165	0.118151		RP11-295G20.2	1.86596	0.000489192	0.0731575		TNFRSF1A	1.20583	0.0012044	0.180116		SS18L2	-3.83943	3.32696e-07	4.97538e-05
CPPED1	-0.844409	0.000634528	0.0922019		NAIP	0.969374	0.000540593	0.0789644		C10orf128	-2.51379	0.000808865	0.118151		CDA	2.58266	0.000581341	0.0849163		IFITM1	1.75112	0.00131409	0.191282		ANXA7	-3.41389	3.42303e-07	5.00001e-05
NMT1	0.975126	0.000649784	0.0922019		IL1B	1.55156	0.000612615	0.0874508		MNAT1	-5.70301	0.000841922	0.120184		C5AR1	2.45423	0.000676514	0.0965724		BCL2A1	1.57095	0.00133998	0.191282		CDA	3.63623	4.09115e-07	5.84012e-05
OPN3	-0.875176	0.000660577	0.0922019		TXNIP	-0.631704	0.000633251	0.0883878		RPS16	-0.71096	0.000897912	0.125329		RARRES3	1.51709	0.000785805	0.10711		DUSP6	1.52426	0.00141756	0.197859		C4orf48	1.35363	4.25886e-07	5.9024e-05
FAM105A	-0.742118	0.000714375	0.0939709		BCL2A1	1.22418	0.000685305	0.0915056		TUBGCP3	-6.01179	0.000958349	0.130856		ATP5E	0.575309	0.000798823	0.10711		CCR1	1.81858	0.00153008	0.205338		ITM2C	-6.71199	4.32273e-07	5.9024e-05
BANK1	-1.61835	0.000714964	0.0939709		RPL5	-0.560559	0.000698153	0.0915056		LY6E	-1.24804	0.00103914	0.138868		CD3D	2.17545	0.00081752	0.10711		RP11-426C22.5	-2.27639	0.00156278	0.205338		SSBP1	-2.03046	4.74434e-07	6.34025e-05
REEP3	0.941463	0.000718135	0.0939709		TPPP3	-2.19328	0.000699294	0.0915056		SLC3A2	-1.85209	0.00114512	0.141986		CCR1	1.96049	0.000818542	0.10711		GPR183	0.991065	0.00157086	0.205338		BCL11A	-5.9796	5.05558e-07	6.61544e-05
HEXB	-0.794894	0.000797866	0.101517		RPL28	-0.579822	0.000832555	0.10672		IRF2BPL	1.79358	0.0011634	0.141986		LAP3	0.926305	0.000861118	0.110381		IFNGR1	0.841033	0.00160191	0.205338		IRF8	-2.22002	5.18337e-07	6.64423e-05
S1PR4	1.08281	0.000831908	0.101517		KLF6	0.695657	0.000852705	0.106795		UXT	-0.822348	0.00119083	0.141986		TOB1	-1.94662	0.000885946	0.111292		RARRES3	1.42715	0.00173411	0.217838		FLNA	1.98194	6.50671e-07	8.17373e-05
LY96	0.694985	0.000841732	0.101517		RPS23	-0.485964	0.00090683	0.106795		SLC31A2	1.32099	0.00119317	0.141986		VMP1	1.06032	0.000961184	0.118198		SELL	0.658576	0.00198886	0.243025		HMOX1	2.43915	8.68414e-07	0.000106951
VMP1	1.02675	0.000854311	0.101517		RPL35A	-0.523736	0.000912168	0.106795		GLTSCR2	-0.92546	0.00121892	0.141986		MRPL18	-1.6068	0.000978555	0.118198		PLXND1	2.13948	0.00201199	0.243025		MRPL50	-5.90453	9.44248e-07	0.000114054
MIIP	0.980697	0.000858807	0.101517		TCN2	2.33935	0.000912903	0.106795		IFITM3	2.13166	0.0012217	0.141986		NCF1	2.34064	0.00109813	0.130138		TRMT6	1.30035	0.00216678	0.256784		CD44	1.37014	1.04822e-06	0.000124224
INTS6	0.948551	0.000872778	0.101517		CKLF	0.626459	0.000918152	0.106795		PLIN2	1.57256	0.00123024	0.141986		RPL7	-0.524553	0.00136239	0.152626		CCR2	1.3442	0.00222519	0.258823		TMEM176A	4.45533	1.07782e-06	0.000124649
LPAR6	1.25897	0.000920686	0.103922		LY96	0.642242	0.000969955	0.107125		RNF216	-3.11421	0.00125956	0.141986		PSMA7	0.66394	0.00136725	0.152626		TMEM97	-2.91257	0.00232378	0.26247		WBSCR22	-4.30185	1.0915e-06	0.000124649
CYP2E1	-4.59619	0.000926542	0.103922		NFE2	1.40248	0.000992026	0.107125		RPLP0	-0.712223	0.00126591	0.141986		HLA-A	0.580371	0.00136805	0.152626		LGALS2	-0.787787	0.00234012	0.26247		C12orf75	-2.92555	1.2017e-06	0.000134784
MYOF	1.16531	0.00107939	0.118941		RPS8	-0.577448	0.000999531	0.107125		GPATCH4	-3.08189	0.00131195	0.143693		CDC42	0.637216	0.00138824	0.152626		MRRF	-2.59506	0.00246401	0.271517		ADK	-5.85357	1.34181e-06	0.000147858
RPL7	-0.686411	0.00117114	0.12663		CEACAM4	1.02089	0.00101881	0.107125		RPS29	-0.697046	0.00132689	0.143693		NUDT16	1.26626	0.00140938	0.152626		HRH2	1.59921	0.00261946	0.283669		IFITM2	1.18227	1.4391e-06	0.000155845
METTL7B	3.19642	0.00118949	0.12663		FXYD5	-0.597022	0.00102516	0.107125		FKBP5	1.84402	0.00135781	0.144458		GIMAP6	2.23619	0.00147456	0.155466		CLNS1A	-0.959092	0.00266657	0.283877		IDH2	-2.87456	1.61635e-06	0.000172072
NPM1	-0.58917	0.00122646	0.128389		IDO1	1.13876	0.00103249	0.107125		HCST	-0.951645	0.00138641	0.144458		LILRB3	1.31189	0.0014851	0.155466		IFITM3	1.95532	0.00272422	0.285181		SNRPF	-1.89485	1.84257e-06	0.000192886
HIBCH	-1.06472	0.0013067	0.132543		RPS17	-0.517214	0.00106752	0.107125		RHOG	-0.804821	0.00140295	0.144458		CLEC4E	2.01967	0.00155447	0.157742		NFE2	1.50468	0.0030097	0.309901		CCDC50	-3.64544	1.89021e-06	0.000194629
PTGIR	1.43182	0.00131202	0.132543		TMEM167A	0.553167	0.00108025	0.107125		RPL11	-0.66969	0.00143598	0.145474		ATP5EP2	0.832625	0.00158609	0.157742		APOL6	1.55112	0.00317355	0.321501		LILRB2	2.07837	1.95305e-06	0.000197856
PSMB9	0.674731	0.00134645	0.132543		RMI1	1.13838	0.00110261	0.107125		CCDC57	-1.73955	0.00159855	0.159373		HNRNPH1	1.12704	0.0016375	0.157742		LTC4S	-2.5416	0.00324751	0.323772		PLXND1	3.20494	2.41432e-06	0.000240704
MSMO1	1.37255	0.00135054	0.132543		CD37	-0.617152	0.00110859	0.107125		EDF1	-0.841043	0.00165281	0.160468		VAMP5	2.39053	0.00166672	0.157742		GPX1	0.564687	0.00340757	0.334421		SSB	-2.29117	2.71583e-06	0.000261926
PSMD14	-0.853833	0.00139637	0.134933		C1QB	3.7709	0.0011134	0.107125		SMS	-1.0552	0.00166063	0.160468		NPM1	-0.636053	0.00167549	0.157742		LILRB4	1.0949	0.00351334	0.337351		PTGDS	-5.80163	2.72414e-06	0.000261926
CHPT1	-0.921868	0.00149052	0.141571		RPL11	-0.516826	0.00112565	0.107125		ICAM3	-1.05414	0.00177919	0.167043		SH3BGRL3	0.530589	0.00168192	0.157742		TLR2	1.31751	0.00354484	0.337351		GSN	-2.56658	2.75229e-06	0.000261926
FKBP3	-0.721166	0.00151015	0.141571		UPP1	1.22357	0.00116385	0.109106		CD37	-0.856573	0.00178186	0.167043		PABPC1	-0.577232	0.00168264	0.157742		LPAR6	1.35455	0.00364851	0.341251		DNASE1L3	-5.7575	2.81585e-06	0.000263976
GIMAP7	1.11899	0.0016186	0.14781		IFITM3	1.76237	0.0012031	0.110231		THG1L	-3.21125	0.00188606	0.168557		PSMD6	-1.55303	0.00170962	0.157913		ESRRA	1.46655	0.00369981	0.341251		CD93	2.27744	3.10887e-06	0.000287159
GBAS	-0.774479	0.00162377	0.14781		LILRB4	1.07828	0.00121094	0.110231		ASF1A	1.01287	0.00188749	0.168557		RBM3	-0.69002	0.0017664	0.160794		FKBP5	1.12458	0.00374881	0.341251		GPX1	0.951001	3.3183e-06	0.000302062
ATP6V1C1	0.89724	0.00176161	0.158067		RPS10	-0.731741	0.00125422	0.112539		RPL19	-0.662949	0.00189631	0.168557		APOL2	1.80638	0.00183038	0.162396		CD93	1.37109	0.00434329	0.388211		GNS	2.63902	3.72378e-06	0.00033413
ACAT2	0.950902	0.00197993	0.175154		ENPP2	1.78284	0.00131017	0.113296		PDLIM1	-2.24144	0.00191418	0.168557		SLC25A1	1.79193	0.0018515	0.162396		MTRNR2L8	-0.795999	0.00442726	0.388211		PPA2	-2.40831	3.78608e-06	0.000334935
ANPEP	-3.24475	0.00205848	0.179071		PRKX	1.07367	0.00132098	0.113296		CNIH4	0.90948	0.00193219	0.168557		BLOC1S1	0.656206	0.00186157	0.162396		JAK3	1.71078	0.00445012	0.388211		IL1R2	3.00163	3.92303e-06	0.00034223
CTD-3252C9.4	-1.52307	0.00208123	0.179071		ATP6V1C1	0.869321	0.00133503	0.113296		ATPAF2	-1.45242	0.00198784	0.168635		APOBEC3D	3.01697	0.00192394	0.164295		APOBEC3D	2.75604	0.0046029	0.396039		GPR183	-2.70811	4.3192e-06	0.000371628
GBP4	1.25725	0.00211641	0.179638		CYBB	0.799612	0.00135064	0.113296		RPL23	-0.666382	0.00200304	0.168635		SLC35F6	1.75752	0.00193565	0.164295		PLAC8	0.809818	0.00473044	0.401512		NAA20	-2.93961	4.60704e-06	0.000391038
DHRS4	1.03055	0.00222475	0.186315		TAP1	0.668681	0.00136047	0.113296		IMP3	-1.04599	0.00202812	0.168635		DNASE2	2.24257	0.00197995	0.165814		TMEM14C	-1.01799	0.00486041	0.402774		GAS7	2.42191	4.76204e-06	0.000398805
DNTTIP2	-0.814263	0.00232636	0.191674		UQCRC2	-0.555325	0.00137088	0.113296		PLSCR1	0.941428	0.00204048	0.168635		GTF3A	-0.918992	0.00207688	0.171643		SLAMF8	1.7803	0.00487356	0.402774		KLF6	1.39872	4.86917e-06	0.000402411
SEPW1	0.768371	0.00234977	0.191674		DUSP6	1.50825	0.0014446	0.117479		CCNL1	-1.17223	0.00216659	0.174766		CLIC2	-1.64183	0.00215025	0.172763		TUBA1A	0.754151	0.00516459	0.419939		GLUL	1.86676	5.16092e-06	0.000420983
FAM107B	0.954474	0.00266141	0.210384		RBM3	-0.675624	0.0014589	0.117479		ZDHHC17	-2.44577	0.00219458	0.174766		LST1	0.560208	0.00217172	0.172763		TNNT1	2.19913	0.00535743	0.419939		TMSB10	0.783939	5.66679e-06	0.000456322
C3AR1	1.68483	0.00266937	0.210384		AHR	0.78567	0.00152777	0.118052		AFG3L2	-2.40351	0.00222919	0.174766		IL32	1.25788	0.00217295	0.172763		ZFP36	0.843778	0.00538192	0.419939		ADAM28	-4.11584	5.76103e-06	0.000456921
LINC00969	-0.875167	0.00269527	0.210384		SH2B3	-1.25326	0.00154608	0.118052		PIM1	2.44425	0.0022411	0.174766		CUTC	-2.14515	0.00224483	0.176247		RBM47	1.27432	0.00546922	0.419939		ANXA1	-0.999001	5.83647e-06	0.000456921
STX8	-0.782243	0.00273199	0.210384		TAGLN2	-0.650479	0.00155915	0.118052		RPS21	-0.655812	0.00227086	0.174766		PSMD14	-1.61861	0.00255551	0.198162		SDF2L1	0.951316	0.00549421	0.419939		ILF2	-2.46229	5.89247e-06	0.000456921
RNMT	-0.88799	0.00276057	0.210384		DUSP3	0.954285	0.00159122	0.118052		RPS11	-0.653897	0.00228161	0.174766		SERPINA1	1.50361	0.00272347	0.208611		PDIA3	0.637431	0.00549577	0.419939		MTA2	2.58749	6.13479e-06	0.00046991
DUT	-0.644204	0.00280483	0.210384		TNFSF10	0.894983	0.00160457	0.118052		ABI3	0.76558	0.00233561	0.175143		IFITM3	1.89269	0.00297946	0.225187		CLEC12A	0.829695	0.0056611	0.419939		WDR41	-5.6399	6.35851e-06	0.000481178
STK4	-0.599748	0.00283937	0.210384		GLTSCR2	-0.60215	0.00161115	0.118052		DDX24	-1.45355	0.0023423	0.175143		DYNLT1	0.90705	0.00301158	0.225187		GRIP1	-2.71478	0.005709	0.419939		RPF1	-4.0839	6.67535e-06	0.000499141
SRGN	-0.50326	0.0028471	0.210384		NEAT1	0.610855	0.00161314	0.118052		RPL35A	-0.625289	0.00255903	0.18848		CAPN2	-1.14431	0.0030725	0.22704		TMEM243	-1.28032	0.00577465	0.419939		ITGAM	3.02245	6.86507e-06	0.000507288
JAK3	1.12253	0.00301381	0.219394		RPL18	-0.519311	0.00161638	0.118052		C11orf57	-5.59026	0.00261929	0.18848		DCAF13	-1.50242	0.00314768	0.229366		SERF2	0.48229	0.00580939	0.419939		PTPN22	-5.60059	7.62283e-06	0.000556732
ZBTB7B	1.12403	0.00303889	0.219394		IRF1	0.8489	0.00188037	0.135754		TLR2	1.36036	0.00265815	0.18848		UTS2	-3.77635	0.00317702	0.229366		TAP2	1.41258	0.0058167	0.419939		NDRG2	-3.17638	7.87265e-06	0.000562332
LSM3	-0.544065	0.00317352	0.224025		KLF10	-1.21133	0.00203404	0.143199		RCSD1	-1.70512	0.00267519	0.18848		ABI3	0.925863	0.00326925	0.230941		ALOX5AP	0.70383	0.00607299	0.43346		APIP	-4.05659	7.87855e-06	0.000562332
CAT	-0.617134	0.00317588	0.224025		RPS5	-0.554781	0.00203676	0.143199		IL16	-1.13953	0.0026936	0.18848		ARPIN	-3.79444	0.00327236	0.230941		SLC2A3	1.47424	0.00626802	0.439552		MRPS36	-2.85781	8.40739e-06	0.000593335
GDI2	-0.513418	0.00321886	0.224025		CNIH4	0.651465	0.0020901	0.143199		BANK1	-2.5826	0.00271701	0.18848		CYBA	0.487549	0.00331836	0.231585		METTL7B	1.95484	0.00631754	0.439552		IRS2	3.17601	8.6664e-06	0.000604818
STAT1	1.16496	0.00325237	0.224025		HDAC9	0.792141	0.0021156	0.143199		NUDT16	1.06116	0.00274233	0.18848		STAT2	1.70263	0.00336898	0.231931		ACP5	1.97035	0.0063683	0.439552		HSPE1	-1.77976	8.81586e-06	0.000608488
LAP3	0.666241	0.00328137	0.224025		RPSA	-0.504021	0.00218941	0.143199		ASCL2	-2.01903	0.00278208	0.18848		SECTM1	1.88251	0.00339717	0.231931		RELT	1.55325	0.0066711	0.455448		UQCRC2	-1.85191	1.10628e-05	0.000755279
VAMP5	1.27952	0.0033981	0.224768		TRIM13	0.772872	0.00218968	0.143199		TCEA1	-0.863617	0.00280217	0.18848		C3AR1	1.83581	0.0034664	0.234112		BST2	0.67542	0.006765	0.456309		FCGR2B	-5.50783	1.20851e-05	0.000816201
DENND3	1.27139	0.00341509	0.224768		RPL14	-0.489527	0.00220564	0.143199		TAGLN2	-0.853309	0.00284799	0.18848		FOSL2	1.7792	0.00352967	0.235849		GK	1.4366	0.00687054	0.456309		CNIH1	-2.54305	1.30482e-05	0.000871868
CCR5	1.36188	0.00341993	0.224768		FAM177A1	0.72328	0.00220782	0.143199		FAM195A	-3.22254	0.00285075	0.18848		DERA	-1.82194	0.00366349	0.2419		PKIB	-1.27581	0.00692077	0.456309		RNF149	1.91818	1.35559e-05	0.000896256
UBE2L6	0.593784	0.0034613	0.224768		RP11-295G20.2	1.29347	0.0022372	0.143199		NUDC	-0.902809	0.00291931	0.191002		KLF2	1.2643	0.00377561	0.2419		ADAM9	2.02774	0.00698434	0.456309		UBA52	0.825449	1.40938e-05	0.000922115
ITGB2-AS1	0.768898	0.00347119	0.224768		RPS28	-0.478109	0.00223914	0.143199		RPLP2	-0.640458	0.00296164	0.191774		IDO1	-2.23403	0.00380936	0.2419		GAS6	1.13375	0.00704696	0.456309		KRT10	-2.09053	1.46639e-05	0.000949525
BLVRA	0.969823	0.00352067	0.225646		CST3	-0.557334	0.00224095	0.143199		TMEM176A	4.02224	0.00305737	0.195234		MT2A	1.90097	0.00382474	0.2419		PIM1	1.4592	0.00713001	0.456975		MRPS28	-5.48444	1.51861e-05	0.000973304
CSTA	-1.1675	0.00357396	0.226748		TUBA1A	0.947886	0.00226908	0.143199		RPL37	-0.668082	0.00307724	0.195234		GGCT	-1.47842	0.00383611	0.2419		CD36	0.651752	0.00738471	0.468063		TIMP2	2.00884	1.54442e-05	0.00097985
APLP2	-0.617603	0.003626	0.227749		RP5-1180E21.5	1.18108	0.00227988	0.143199		RPS4X	-0.680307	0.00311198	0.195463		CYBB	2.00218	0.00388543	0.2419		RBCK1	1.15969	0.00749323	0.468063		FNTA	-2.85108	1.62527e-05	0.00102083
LINC00685	1.34799	0.00373433	0.23052		VAMP5	1.24583	0.00230851	0.143562		CA2	1.55032	0.00315756	0.196363		MCEMP1	2.18617	0.0039058	0.2419		RNF149	1.13712	0.00759849	0.468063		DNAJC8	-1.82464	1.67059e-05	0.00103891
STMN1	-0.857923	0.00375025	0.23052		CCDC58	1.12144	0.00233403	0.143726		NHLRC3	-1.52599	0.00323647	0.198313		GIMAP8	2.11845	0.00392832	0.2419		TLR8	1.79289	0.00760109	0.468063		CTSB	1.34059	1.75983e-05	0.00108368
2001-03-01	0.533554	0.00385881	0.23052		VDAC1	-0.534598	0.0023727	0.144689		TMEM160	-0.942561	0.00325206	0.198313		PPP1CB	0.785911	0.00396733	0.24193		CD63	0.560026	0.00767587	0.468079		CYB5A	-5.47034	1.8827e-05	0.00114808
APOL2	1.10039	0.00386076	0.23052		RPS21	-0.481701	0.00255394	0.151214		RARRES3	-2.0862	0.0033146	0.200183		IFNGR2	1.07692	0.00407096	0.245323		PSME1	0.547721	0.00778022	0.468237		TCL1A	-5.46349	1.96682e-05	0.00118067
RBM7	0.80272	0.00391494	0.23052		RPS3A	-0.442567	0.00256703	0.151214		RPL13A	-0.608168	0.00339852	0.203296		CENPN	-3.69776	0.00410108	0.245323		LGALS1	-0.490064	0.00782756	0.468237		CKAP4	3.1223	1.97374e-05	0.00118067
C8orf59	-0.97393	0.00392619	0.23052		PTGIR	1.35729	0.00256719	0.151214		FAM105A	-0.869008	0.00347307	0.205796		TRAC	1.88084	0.00450597	0.267		RIN2	2.08023	0.00801791	0.475099		CLECL1	-5.43876	2.02981e-05	0.00119359
LDHB	-0.650345	0.00393114	0.23052		TNFRSF1A	0.686114	0.002576	0.151214		GPSM3	-0.734579	0.00353041	0.207238		HLA-F	1.13976	0.00463497	0.272077		HLA-A	0.503168	0.00823891	0.477338		HAUS1	-5.43609	2.04429e-05	0.00119359
SRSF5	-0.579321	0.00396373	0.23052		CDKN1A	1.59207	0.00268452	0.15453		RPAP2	1.4136	0.00359384	0.209008		UBTF	-2.40998	0.00475544	0.276564		RAB12	2.44517	0.00828161	0.477338		EPRS	-3.93567	2.05235e-05	0.00119359
SECTM1	1.65778	0.00401341	0.231268		FCGR1B	3.08064	0.00269401	0.15453		GAS6	1.30573	0.00365169	0.210424		CHCHD10	1.03465	0.00482101	0.277602		SLFN5	1.88933	0.00828369	0.477338		NOL12	-5.43444	2.09195e-05	0.00120546
MB21D1	1.28474	0.00409805	0.233999		RPL13A	-0.471135	0.00274494	0.15453		KIF2A	-2.295	0.00372258	0.212559		SIGLEC14	1.74566	0.00489184	0.277602		PYGL	1.43213	0.00836966	0.477908		DNPEP	-5.43422	2.12721e-05	0.00120826
TRAPPC5	1.22123	0.00419551	0.237405		ATRX	-0.638956	0.00274627	0.15453		NDUFV2	0.706383	0.00376718	0.213168		MAFB	3.19831	0.0049163	0.277602		EEF1A1	-0.458679	0.00862378	0.482729		SDHAF3	-5.43838	2.13527e-05	0.00120826
BCL3	1.10438	0.00430958	0.241683		CEBPB	0.60371	0.00275552	0.15453		THOC3	-1.60238	0.00387537	0.217332		TCEA3	-3.61458	0.00495008	0.277602		VAMP5	2.01747	0.00866827	0.482729		HSD17B10	-1.94171	2.19059e-05	0.00122849
IGFLR1	0.66385	0.00438365	0.241683		MED17	-1.39739	0.00285833	0.15749		TMC6	-2.0624	0.00396876	0.219478		RNASE6	-0.649828	0.00509559	0.283234		EGR1	2.02875	0.00873324	0.482729		ADH5	-5.42077	2.26999e-05	0.00126175
ADAM19	1.08939	0.00442752	0.241683		RPL27A	-0.442463	0.0028692	0.15749		C16orf54	1.63912	0.00400756	0.219478		PHACTR1	-1.3236	0.0052019	0.285727		RPL18	-0.490038	0.00876152	0.482729		HLA-DPB1	-0.836376	2.33039e-05	0.00128396
RPS3A	-0.441973	0.00453719	0.241683		ABHD3	0.843699	0.00288351	0.15749		CFDP1	-1.15535	0.00401846	0.219478		CHD2	-1.99208	0.00523144	0.285727		PSMA7	0.560608	0.00914358	0.49352		PDLIM1	-5.42611	2.39428e-05	0.0012999
EIF3L	-0.523684	0.00458013	0.241683		RPL6	-0.445928	0.0029359	0.158116		C4orf32	-5.55032	0.00415177	0.224804		TCF7L2	2.30234	0.00537339	0.290873		CCNL2	1.53199	0.00916337	0.49352		TCN2	2.93287	2.4007e-05	0.0012999
TMEM33	0.755535	0.00459735	0.241683		ARF5	-0.540418	0.00297604	0.158116		RPL27	-0.552763	0.00432638	0.227071		GPBAR1	1.5351	0.00541827	0.290873		TMEM33	1.14844	0.00928261	0.49352		JCHAIN	-6.72794	2.45841e-05	0.00131977
COX7B	-0.559185	0.0046182	0.241683		HCK	0.620162	0.00298395	0.158116		MRPS6	-1.36299	0.00433009	0.227071		BTF3	-0.515488	0.0054921	0.290909		TTC3	-1.09685	0.00930606	0.49352		S100A11	0.824193	2.48528e-05	0.00132289
BAG4	0.958434	0.00462878	0.241683		BID	-0.564087	0.00300188	0.158116		ZNF296	-2.93448	0.00434223	0.227071		CCT4	-0.944993	0.00557676	0.290909		RPS2	-0.450084	0.00935025	0.49352		PTRHD1	-1.74826	2.55111e-05	0.00134651
SDC2	2.39847	0.00463023	0.241683		PLIN2	1.05049	0.00302084	0.158116		RPS28	-0.585652	0.00435774	0.227071		SCIMP	1.0386	0.00561558	0.290909		RPS18	-0.441853	0.00953739	0.499203		TSPO	0.890702	2.6149e-05	0.00136868
ATRX	-0.631074	0.00465589	0.241683		RPLP2	-0.477828	0.00310078	0.160829		RPL27A	-0.55676	0.00442363	0.227071		SDHA	-1.66245	0.00564149	0.290909		RPS10	-0.516026	0.00963418	0.500101		PPP1CB	1.22663	2.99156e-05	0.00155289
RNASEK	1.082	0.00473008	0.242564		RPL37	-0.49649	0.00314915	0.160829		CAPN2	-1.0565	0.00443598	0.227071		GZMH	1.82636	0.00565052	0.290909		GLTSCR2	-0.687857	0.00984621	0.502509		IRF2BPL	2.59624	3.03665e-05	0.00156338
GLS	0.923292	0.0047501	0.242564		TMEM176A	3.25116	0.00314949	0.160829		RPSA	-0.62968	0.0044467	0.227071		SLC25A5	-0.564764	0.00585653	0.299064		PLIN3	1.13167	0.00984662	0.502509		COMMD8	-1.99877	3.0673e-05	0.00156632
FUOM	0.643804	0.00479679	0.242629		PARP9	0.947716	0.00319352	0.160847		ACSL4	1.18807	0.00460033	0.231464		NDUFA11	0.609232	0.00596695	0.302245		LY96	0.743478	0.00994804	0.502509		RPL38	0.821245	3.16696e-05	0.00160417
CHORDC1	0.99302	0.00482863	0.242629		SNHG8	-0.595891	0.00325599	0.160847		CD83	-5.69633	0.00465674	0.231464		KIAA2026	-2.75139	0.00604323	0.30366		CTSA	1.00975	0.0100006	0.502509		NDUFAB1	-1.60732	3.31161e-05	0.00166402
ODF3B	0.753306	0.0048827	0.24269		FKBP5	1.23289	0.00326462	0.160847		TACC1	-1.75717	0.00466147	0.231464		VPS45	-2.3482	0.00617173	0.307656		KLF10	-1.16216	0.0102853	0.512713		BCAS2	-5.32565	3.56508e-05	0.00177716
TXNL1	-0.640323	0.00490713	0.24269		RPLP0	-0.476946	0.00326779	0.160847		NBN	1.02732	0.00468014	0.231464		NMB	-3.5503	0.00629499	0.307677		CHST11	1.57658	0.0105375	0.517005		CTC-425F1.4	2.69129	3.65409e-05	0.00180719
SIRT7	0.783344	0.00500967	0.245826		ADAM19	1.05552	0.00329123	0.160847		SRGAP1	2.29397	0.00478757	0.233368		HMGN1	-0.581004	0.00630397	0.307677		EFNB1	-2.08259	0.0105994	0.517005		MT-ATP6	0.809869	3.93639e-05	0.0019026
BTF3	-0.503448	0.00509656	0.248151		RPL12	-0.485563	0.0033035	0.160847		TOMM20	-1.35575	0.00481532	0.233368		IKBKB	-2.35908	0.00643699	0.307677		TMBIM6	0.587719	0.0106183	0.517005		SLC25A5	-1.01736	3.94299e-05	0.0019026
EIF4A1	0.547453	0.00517505	0.250035		PHYKPL	0.670252	0.00337886	0.163251		ATP6V1B2	0.893199	0.00485378	0.233368		TTC3	-1.15845	0.00648359	0.307677		MRPS16	1.1141	0.0107853	0.521098		TOMM22	-1.86348	3.95038e-05	0.0019026
KLF10	-1.12589	0.00538436	0.252829		EGR2	1.88077	0.00348979	0.166759		RPL9	-0.532695	0.00486726	0.233368		CEBPB	0.743072	0.00650393	0.307677		GBP2	1.26382	0.0109555	0.525277		GTF2A2	-1.70344	4.02296e-05	0.0019026
PGM1	-1.02429	0.00539649	0.252829		PDLIM1	-1.08387	0.00354234	0.166759		TATDN1	-1.12012	0.00491407	0.233828		PAXIP1-AS1	-3.52541	0.00657064	0.307677		FYTTD1	1.28718	0.0114004	0.53696		C12orf45	-2.98688	4.03793e-05	0.0019026
AFF3	0.939744	0.0054124	0.252829		IFNGR1	0.671766	0.00354464	0.166759		RPS12	-0.613017	0.00501597	0.236882		ATP5F1	-0.647278	0.00659709	0.307677		IFI16	0.609609	0.0114473	0.53696		ARL5A	-1.58283	4.05655e-05	0.0019026
CD300E	1.0243	0.00541888	0.252829		ZEB2	0.544535	0.00355767	0.166759		TRIM13	1.00714	0.00507683	0.237967		TMED10	-0.965566	0.00661878	0.307677		RPS3A	-0.441989	0.0114556	0.53696		C19orf33	-5.3554	4.05904e-05	0.0019026
TMEM176A	3.00491	0.00543939	0.252829		RPS16	-0.456135	0.00359572	0.167294		SNHG8	-0.880263	0.00512462	0.238428		ITGB2	0.542879	0.00671375	0.307677		CLEC4E	1.6597	0.0116508	0.538973		PSMG2	-2.39082	4.47039e-05	0.00207989
CLEC4A	-0.700472	0.0054744	0.252829		MYC	1.15933	0.00364505	0.168342		MYLIP	-5.32638	0.00520852	0.240549		ZFP14	-2.7206	0.00674659	0.307677		MANF	0.971507	0.0116726	0.538973		FUNDC1	-5.29702	4.62015e-05	0.00213376
AKR1B1	-0.652207	0.00553154	0.253603		RIN2	1.58719	0.00372512	0.170581		WAC	-1.2218	0.00551266	0.252737		GPR89A	-3.51277	0.0067838	0.307677		SGK1	1.58355	0.011756	0.538973		BACH1	1.93914	4.74246e-05	0.00215563
GTF3C6	-0.574245	0.00561518	0.254897		BIN1	-0.886447	0.00375444	0.170581		C12orf65	-5.35146	0.00558024	0.253982		AP3M2	-3.50708	0.00679382	0.307677		UBE2J1	0.947619	0.0119754	0.542471		CCT8	-1.44924	4.74777e-05	0.00215563
2002-09-01	-0.592178	0.00564094	0.254897		RPL19	-0.461144	0.00378716	0.170581		DYNC1I2	0.7826	0.00581541	0.262781		FNDC3B	1.89002	0.00685852	0.307677		SLC35F6	1.47251	0.0120434	0.542471		ATP2B1	-1.76915	4.8008e-05	0.00215563
CAPG	-0.64774	0.00568906	0.255236		GK	1.27076	0.00384386	0.170581		VEGFB	-5.25993	0.0059286	0.262846		HARS	-1.93486	0.00688391	0.307677		TMEM91	1.8148	0.0120914	0.542471		SERPINF1	-3.80147	4.80478e-05	0.00215563
ARL4A	-1.14966	0.00583631	0.259985		LGALS3	-0.601779	0.00388506	0.170581		MGST2	-0.678975	0.00592887	0.262846		PSMB9	0.580509	0.0070048	0.307677		MAP3K12	2.17359	0.0122607	0.546167		S100A6	0.739411	4.95523e-05	0.00218279
POU2F2	0.647421	0.00589347	0.260682		TUBA1B	0.482028	0.00390177	0.170581		YIPF4	0.743925	0.00594239	0.262846		GIMAP7	0.928579	0.00702692	0.307677		C3AR1	1.54337	0.0127742	0.560046		H2AFJ	1.5388	4.97265e-05	0.00218279
CSK	0.572326	0.00600006	0.261823		HSPA6	1.43814	0.00390605	0.170581		C1orf123	-1.93699	0.00598479	0.26287		AP1AR	1.98921	0.00708934	0.307677		POMP	0.50985	0.0128093	0.560046		TMEM14C	-2.00037	5.00851e-05	0.00218279
ATP2B1	-0.661526	0.00600263	0.261823		METTL7B	2.8659	0.00391079	0.170581		RPL14	-0.57774	0.00611758	0.264387		ABCB7	-1.8124	0.00711517	0.307677		RPL7	-0.431285	0.0128568	0.560046		RIN2	3.21512	5.02154e-05	0.00218279
ATP5A1	-0.506995	0.00605081	0.262104		SRGAP1	1.7177	0.00401683	0.172223		RNF139	-1.40271	0.00619559	0.264387		GPAT3	-1.22626	0.00714418	0.307677		STAT2	1.43957	0.0129289	0.560046		RARS	-3.79911	5.06499e-05	0.00218279
MT-CO3	-0.520337	0.00635208	0.27093		SYPL1	-0.752877	0.00401964	0.172223		VPS51	-1.731	0.00621934	0.264387		CAAP1	-2.69737	0.00716367	0.307677		BRCC3	-1.8817	0.0130738	0.56244		NIPSNAP3A	-2.27417	5.07383e-05	0.00218279
JMJD8	1.05151	0.00641189	0.27093		C6orf48	-0.747401	0.0040307	0.172223		HSD17B12	-1.89151	0.00623647	0.264387		CCZ1	-1.30492	0.00720085	0.307677		SLC39A1	1.37955	0.0135708	0.579516		DTWD1	-5.27631	5.1298e-05	0.00219185
FARSB	-0.983746	0.00642086	0.27093		DHRS9	1.13794	0.00410308	0.17313		ELOVL5	-1.18621	0.00626699	0.264387		TPST2	1.35536	0.00729058	0.308706		MVP	0.946134	0.0136552	0.579516		CD1E	-3.78111	5.27788e-05	0.00223554
RNF149	0.808067	0.00643371	0.27093		RPS15A	-0.438287	0.00410705	0.17313		SIVA1	-0.920287	0.006513	0.264387		SERINC3	-1.68632	0.00735046	0.308706		PRKAG2-AS1	-1.98238	0.0141604	0.592366		KLF2	1.8362	5.30323e-05	0.00223554
MCCC1	-1.28449	0.00648861	0.27093		SPAG7	-0.519824	0.00414753	0.173671		ZSCAN16-AS1	-1.62615	0.00653091	0.264387		H2AFV	-0.896228	0.00737237	0.308706		ANKRA2	-2.44933	0.0141606	0.592366		UBE2L3	-1.52527	5.7524e-05	0.00240872
MAGOH	-0.504437	0.00651336	0.27093		CD99	-0.610737	0.00432829	0.180039		CELF1	-1.50051	0.00653216	0.264387		POLD4	1.38751	0.00744593	0.30896		FCGR2A	1.10937	0.0142409	0.592366		MRPS30	-5.26339	5.89738e-05	0.00245307
PAN3	0.865113	0.00673716	0.277294		C10orf128	-1.03867	0.0044403	0.182007		CD55	-0.989398	0.00655615	0.264387		CSRP1	-2.08243	0.00747682	0.30896		HADHA	-0.730984	0.0143944	0.592787		UNC119	-3.24998	5.937e-05	0.00245331
DDHD1	-1.13937	0.00675465	0.277294		S1PR4	0.878888	0.00447514	0.182007		MRPL47	0.708355	0.0065624	0.264387		LHPP	-2.68536	0.00759585	0.311827		GDI2	-0.574104	0.0144398	0.592787		NCL	-1.35439	6.09139e-05	0.00249066
ING2	-1.27803	0.0069778	0.281845		ZFAS1	-0.552783	0.00447567	0.182007		GLMN	-2.75267	0.00657251	0.264387		FCER1A	-1.23997	0.00766546	0.312641		MIR181A1HG	1.43375	0.0146235	0.595456		LDHB	-1.16458	6.10671e-05	0.00249066
GORASP2	-0.736213	0.00700057	0.281845		TAP2	1.09211	0.00457466	0.182007		SF1	-1.0218	0.00660118	0.264387		TNFRSF1B	1.04198	0.00777103	0.314902		FAM105A	-0.864705	0.0146944	0.595456		NUDT1	-2.69088	6.16213e-05	0.00249705
CDKN1A	1.49459	0.00709282	0.281845		RASA4	-1.66773	0.00458724	0.182007		CCDC88A	-0.917333	0.00660196	0.264387		NME2	1.521	0.00786788	0.315777		HCK	0.745653	0.0149558	0.597599		UBE2I	-1.64485	6.29905e-05	0.00253618
ARRB2	-0.507201	0.00709944	0.281845		GRINA	0.850774	0.00460391	0.182007		STX8	-1.07831	0.00660862	0.264387		HEXB	-0.904738	0.00789317	0.315777		LAT	-2.45604	0.0149834	0.597599		CD2	-2.90236	6.37365e-05	0.00254987
CALR	0.96306	0.00715121	0.281845		RPL32	-0.449384	0.00461662	0.182007		RMI1	1.36564	0.00670574	0.264715		C12orf75	-1.03799	0.00832005	0.330748		TSPAN14	1.31457	0.0150327	0.597599		LILRB3	1.7637	6.46032e-05	0.00256818
MT-ND1	-0.490496	0.00722427	0.281845		PDK4	1.19994	0.004619	0.182007		FPR1	2.55254	0.00672809	0.264715		N6AMT2	-2.65097	0.00845506	0.334001		FAM65B	0.774504	0.0152965	0.604259		DPM1	-3.21001	6.60728e-05	0.00261008
NFE2	1.21663	0.00726156	0.281845		SIGLEC14	1.10831	0.00466183	0.182007		SIN3B	-5.33654	0.0068723	0.264715		HINFP	-3.43936	0.00858722	0.337102		CERS2	-1.56873	0.0161456	0.629827		TSPAN14	2.16669	6.88847e-05	0.00270415
IFITM3	1.49999	0.00731305	0.281845		KLF2	1.02393	0.00468126	0.182007		SUSD3	-1.93368	0.00687372	0.264715		TLR4	1.59511	0.0087133	0.339861		TRIOBP	1.55456	0.0163935	0.629827		C1QBP	-1.38237	7.01154e-05	0.00273537
FNTA	-0.638503	0.0073641	0.281845		C1QA	2.91346	0.00469435	0.182007		RPS15A	-0.542477	0.00688138	0.264715		COX7B	-0.548113	0.00876571	0.339861		CHCHD7	0.949893	0.0164058	0.629827		C11orf73	-2.53502	7.06625e-05	0.0027397
EPSTI1	0.813943	0.00739772	0.281845		RPL36A	-0.517111	0.00475183	0.183106		C3AR1	2.05489	0.00689809	0.264715		TUBB	-1.00983	0.00906354	0.344899		ADRB2	1.23322	0.0165118	0.629827		LAIR1	2.09742	7.28483e-05	0.00280712
TCN2	2.04019	0.00742063	0.281845		RPS2	-0.417817	0.00484867	0.185171		RPS5	-0.640718	0.00691183	0.264715		PRPSAP1	-2.27257	0.00906731	0.344899		MYEOV2	0.627716	0.0165571	0.629827		SRP72	-2.50146	7.35169e-05	0.00281561
EPS8	1.4779	0.00742519	0.281845		RPLP1	-0.429334	0.00486439	0.185171		C6orf48	-1.07474	0.00708774	0.268464		LIX1L	-2.65067	0.00909086	0.344899		ST20	1.6255	0.0165959	0.629827		CD300E	2.11861	7.50092e-05	0.00284979
CCR1	1.43243	0.00744886	0.281845		IL1R2	-1.24845	0.00492258	0.186258		C6orf226	-2.99973	0.00709521	0.268464		LDHB	-0.612814	0.00912331	0.344899		BRD9	1.61892	0.0166456	0.629827		UPP1	2.07914	7.53168e-05	0.00284979
RARRES3	0.787552	0.00753161	0.281957		DESI2	-1.50014	0.00497931	0.187276		NUP85	-2.58635	0.0071504	0.268932		COX5B	0.502335	0.00918193	0.344899		TCN2	1.74972	0.016746	0.629829		G6PC3	-5.2339	7.82866e-05	0.00294442
U2SURP	-0.515183	0.00754161	0.281957		PDLIM2	-0.641494	0.00502558	0.187622		ZFAS1	-0.767516	0.00721605	0.269786		RNF149	1.12394	0.00922514	0.344899		UPP1	1.21095	0.0171095	0.63967		YEATS4	-5.20424	8.0464e-05	0.0030083
LILRB4	0.935575	0.00767882	0.28383		PSMD12	0.679672	0.00505024	0.187622		RPS17	-0.550405	0.00735339	0.271113		RTCA	1.85153	0.00929454	0.345438		DST	-1.40362	0.0172745	0.641414		UBE2E2	-2.64524	8.58139e-05	0.00317511
ANP32E	0.610604	0.00779775	0.28383		UBE2J1	0.583872	0.00507812	0.187622		ARHGAP5	0.8815	0.00736473	0.271113		NKG7	0.797603	0.00942803	0.348338		PMPCB	-1.1242	0.0173604	0.641414		FAM65B	1.33637	8.59367e-05	0.00317511
CNBP	-0.544911	0.00788242	0.28383		RPS29	-0.450522	0.00512422	0.188078		SNRNP48	-2.7168	0.00738911	0.271113		KIDINS220	-1.75309	0.00953224	0.350129		RPS4Y1	-2.93962	0.0176018	0.642373		PUF60	-2.64967	8.79331e-05	0.00322987
MSL2	0.991432	0.00788652	0.28383		ALKBH7	-0.622262	0.00515036	0.188078		HLA-DPA1	-0.540813	0.0074242	0.271113		HINT1	-0.501067	0.00978191	0.35721		YIPF1	1.44813	0.0176023	0.642373		TOR3A	-5.18405	8.85527e-05	0.00323372
TTC3	-0.576959	0.00789361	0.28383		UBE2L6	0.528195	0.0051862	0.188292		FIS1	-0.889767	0.00747199	0.271281		SEC61G	0.537892	0.010026	0.362603		TBK1	1.27211	0.0177765	0.642373		SRP9	-1.42277	9.26482e-05	0.00336372
SF3B1	-0.616886	0.00790477	0.28383		ASAP1	-0.924488	0.00532771	0.192318		ZFP91	-2.76054	0.00771654	0.278549		HIVEP3	1.83366	0.0100912	0.362603		ITGAM	1.62931	0.0178183	0.642373		SH3BP2	1.87895	9.34205e-05	0.00337226
SLC25A5	-0.557447	0.00800726	0.28383		TMEM176B	2.97598	0.00545677	0.195667		RP11-108M9.4	-1.54442	0.00798747	0.285761		SH3BP2	1.19487	0.0101028	0.362603		KNOP1	1.29446	0.0179066	0.642373		VDAC1	-1.80259	9.52204e-05	0.0034176
ROGDI	-0.751235	0.00801142	0.28383		HBP1	0.670718	0.00551091	0.195667		CBWD1	1.11835	0.0080504	0.285761		MNAT1	-2.24798	0.0101684	0.362886		PRELID1	0.485761	0.0179999	0.642373		CLNS1A	-1.54623	9.88763e-05	0.00352865
ERH	-0.478769	0.00805264	0.28383		FAM118B	0.840582	0.00551393	0.195667		NABP2	-2.9416	0.0080857	0.285761		CD59	-1.49994	0.0104579	0.369453		GANC	-1.68383	0.018503	0.653113		PSMD6	-2.66098	9.99113e-05	0.00354544
HLX	0.985789	0.00806533	0.28383		C5orf24	-0.959594	0.0055689	0.196128		ACAP2	-1.17105	0.0080983	0.285761		NFAM1	2.06786	0.0104701	0.369453		HLA-DPB1	-0.416484	0.0185088	0.653113		CD86	-1.70786	0.000105532	0.00372385
POLDIP3	1.15326	0.008109	0.28383		LINC00493	-0.473097	0.00558938	0.196128		KB-1208A12.3	-5.4348	0.00824266	0.288928		DHX8	-1.85338	0.0105304	0.369504		DYNLT1	0.743034	0.0188492	0.656724		RAB31	1.52481	0.000106301	0.00373003
HAMP	-4.02885	0.00813396	0.28383		CTSV	-2.08241	0.0058587	0.201154		RSPRY1	1.37096	0.00828005	0.288928		ASGR1	1.10348	0.0106954	0.370573		GPBP1L1	1.1301	0.0188994	0.656724		NIT2	-5.14407	0.000108431	0.00378363
2015-09-01	-0.483127	0.00824597	0.286149		THEMIS2	-0.690439	0.00587896	0.201154		DBP	-3.07977	0.0084039	0.290029		DNTTIP2	-1.38548	0.0108291	0.370573		IKBKB	-1.69138	0.0189528	0.656724		PCNA	-5.13611	0.000109383	0.00379576
GNG7	-0.751079	0.00832217	0.287206		DYNLT1	0.552153	0.00589084	0.201154		MAP3K2	-1.33026	0.00840397	0.290029		HSDL2	-2.21136	0.0108457	0.370573		TMEM123	-0.830537	0.019138	0.656724		BASP1	-1.76936	0.000110728	0.00382133
UQCRHL	1.22611	0.00845149	0.290075		C16orf74	-1.49128	0.00591714	0.201154		RPL5	-0.567118	0.00847203	0.290781		CCNG1	-1.12087	0.0108635	0.370573		DNAJB11	0.765946	0.0192003	0.656724		UBL7	-3.14553	0.000114827	0.00394115
CD99	-0.594284	0.00850301	0.290258		NPEPL1	-2.22877	0.00593145	0.201154		RPL13	-0.536602	0.00861958	0.293391		TRBC2	1.44621	0.0108975	0.370573		HLA-DQA1	-0.46029	0.0192385	0.656724		S100A4	0.692088	0.000115494	0.00394247
TCTN3	-0.869174	0.00856479	0.290786		PTPN7	-1.1977	0.00595586	0.201154		UHRF1BP1L	-1.67228	0.0086415	0.293391		NOP56	-1.48663	0.0109148	0.370573		CD3D	1.5774	0.0196157	0.665979		FCGR2A	1.83783	0.000116711	0.00396249
IL16	0.566483	0.00867158	0.29164		SQRDL	0.648904	0.00595679	0.201154		LMNB1	1.01814	0.00871123	0.293544		PET100	0.572976	0.0111631	0.374613		SLC25A32	1.56005	0.0198988	0.671959		MCTS1	-2.60479	0.000117458	0.00396641
CARD19	-0.702244	0.0086828	0.29164		SAMD9L	0.790019	0.00609933	0.204546		TLE4	-1.2179	0.00873949	0.293544		RRAS	1.81066	0.0111898	0.374613		DAP	-1.46982	0.0202374	0.67974		ARL4C	-3.14267	0.000119399	0.0040104
NUDCD2	-0.609952	0.00898042	0.300032		RPL30	-0.424453	0.00612236	0.204546		ERGIC3	-0.844283	0.0089721	0.299754		LRR1	-2.58337	0.0112127	0.374613		GMPPB	1.5543	0.020415	0.682058		CD33	-1.89393	0.000121079	0.00404337
CD3E	1.57883	0.00917971	0.305068		MZT1	0.703302	0.00618809	0.205648		CCDC174	0.989751	0.00908666	0.301306		LACC1	-3.29528	0.0116049	0.385664		RPS23	-0.412185	0.0206474	0.682316		MT-ND4	0.700989	0.000121668	0.00404337
WDR48	-1.16415	0.00927903	0.305495		CUL2	0.939913	0.00622838	0.205897		RPL12	-0.563836	0.0091145	0.301306		CYSTM1	-1.42565	0.0116675	0.385704		APOL3	-1.49508	0.0206772	0.682316		RUNX1	2.14353	0.000124125	0.00407266
RPL21	-0.477381	0.00933787	0.305495		NACA	-0.41569	0.00632698	0.207107		HEXA	-0.90694	0.00919388	0.301341		ARFIP2	-1.98696	0.0117675	0.386714		ATP6V0E1	0.4914	0.0208472	0.682316		HLA-DPA1	-0.772414	0.000124665	0.00407266
CENPN	-1.9582	0.00936548	0.305495		RPL26	-0.392673	0.00635676	0.207107		C10orf11	-1.74331	0.0092115	0.301341		S100A9	1.6578	0.0118733	0.386714		RSL1D1	-0.636318	0.0208573	0.682316		SPNS3	-5.13792	0.000124703	0.00407266
HIP1	0.720443	0.00938713	0.305495		N4BP2	-1.06089	0.0063639	0.207107		U2AF2	-1.92314	0.00929495	0.302495		ITGAM	1.75212	0.0120638	0.386714		GAPVD1	1.25983	0.0212084	0.689105		RPL28	0.705495	0.000125367	0.00407266
CLNS1A	-0.4819	0.00945396	0.305591		RPS7	-0.414511	0.00645514	0.208993		TCN2	2.57652	0.00935783	0.302705		IFI30	0.814889	0.0120677	0.386714		C1orf162	0.46216	0.021388	0.689105		CLDND1	-5.09295	0.000126309	0.00407266
ADI1	-0.500958	0.0095264	0.305591		CCT4	-0.527847	0.00651482	0.20947		RPS23	-0.488847	0.00939777	0.302705		DUSP22	-1.40877	0.0121585	0.386714		LINC00152	0.83013	0.0215924	0.689105		PIK3AP1	1.8744	0.00012644	0.00407266
ENSA	-0.46373	0.0095659	0.305591		RPS15	-0.459299	0.00656575	0.20947		S100B	1.7987	0.00951828	0.303508		GIMAP1	1.36097	0.0121648	0.386714		BACH1	1.07943	0.0217322	0.689105		C1GALT1C1	-5.0938	0.000130775	0.00418129
BCL2A1	1.00056	0.00961177	0.305591		2001-03-01	0.472349	0.00657576	0.20947		MAGEF1	-1.32893	0.00954565	0.303508		SLC2A6	-2.18289	0.0122318	0.386714		IL4I1	1.73707	0.0218191	0.689105		LILRB1	2.15207	0.000131144	0.00418129
EIF5AL1	1.52179	0.00963334	0.305591		PDE4DIP	-1.68747	0.00663494	0.20947		RPL32	-0.537833	0.00956768	0.303508		CPNE3	-0.920307	0.0122514	0.386714		UBE2L6	0.819432	0.0219385	0.689105		BATF3	-3.12972	0.000134837	0.00427732
MALSU1	-0.94068	0.0098136	0.309745		GNG7	-0.73028	0.0066366	0.20947		DHRSX	-1.41653	0.0097789	0.30865		CAPG	-0.562227	0.0122693	0.386714		MAP3K11	-1.37719	0.0220272	0.689105		COPS3	-3.11524	0.000139894	0.0044118
CAPN2	-0.633783	0.00995247	0.312557		GNB2L1	-0.413553	0.00672654	0.211247		REPIN1	-1.3398	0.00992778	0.309782		HMGN2	-0.536533	0.0123138	0.386714		SIAH1	-1.86395	0.022033	0.689105		TYMP	0.829177	0.000141237	0.0044118
CPNE1	-0.619041	0.0100387	0.312733		ALDH2	-0.510041	0.00686026	0.213389		TMEM55A	0.861968	0.00994134	0.309782		MPHOSPH6	-1.37561	0.012412	0.387858		SERPINA1	1.15357	0.0221485	0.689105		ESRRA	2.02678	0.000141452	0.0044118
HADHA	-0.511661	0.0100577	0.312733		RPS12	-0.441863	0.00686271	0.213389		ZNF644	1.12713	0.00996272	0.309782		TCN2	1.8293	0.0125431	0.38882		PSMA4	0.474722	0.0221718	0.689105		NDUFB6	-2.25508	0.000141886	0.0044118
SLC35F6	0.861197	0.0102484	0.317093		SLC25A19	0.873775	0.00702207	0.215759		TMEM123	-0.725836	0.0101055	0.312673		PLD4	-0.947837	0.0125665	0.38882		FBL	-0.821932	0.0222717	0.689105		NDUFV2	-1.35673	0.000144057	0.00445727
METTL9	-0.613406	0.0103509	0.318696		FNIP2	-0.931729	0.00702712	0.215759		VAV3	-1.42543	0.0101862	0.313626		TMEM176B	3.06391	0.0127232	0.391736		RPLP0	-0.436293	0.022493	0.692541		MRPL45	-5.08153	0.000147761	0.00453678
SMC3	-0.679363	0.0104075	0.318875		BZW1	-0.487738	0.00705543	0.215759		MAP2K3	-1.52123	0.0102528	0.314136		CDC42SE1	1.02672	0.0127935	0.391979		RAB32	-0.674193	0.0231763	0.7101		RPLP2	0.696756	0.000148072	0.00453678
NUBPL	0.870714	0.0106126	0.321858		VMP1	0.781489	0.00707633	0.215759		ALKBH7	-0.896376	0.0103444	0.315405		MCM5	-1.69522	0.0129739	0.395579		JMJD6	1.26645	0.0235315	0.716595		FAM162A	-2.30794	0.000150061	0.00455301
ARIH2	-0.969287	0.0107029	0.321858		HEXB	-0.580206	0.00721304	0.218865		NDUFA11	-0.607184	0.010487	0.318207		DYNC1H1	-1.36198	0.0132516	0.400333		ALOX5	1.00311	0.0236165	0.716595		KCNE3	2.32176	0.000150607	0.00455301
SPCS1	-0.448182	0.0107099	0.321858		RPL13	-0.416866	0.00725016	0.218934		UBE2N	0.65118	0.01068	0.322507		MS4A6A	0.500714	0.0132573	0.400333		MX1	1.0589	0.0239014	0.71941		PMPCB	-2.81538	0.000150776	0.00455301
GPX1	0.51972	0.0107387	0.321858		CEPT1	0.66062	0.00731326	0.219783		PGM1	-1.57202	0.0107488	0.322704		NSD1	-1.2286	0.0135476	0.400952		PPP1R14A	0.867747	0.0239444	0.71941		MXD1	2.83189	0.00015267	0.00458815
TNRC6A	0.88418	0.010761	0.321858		SUCLG2	0.84317	0.00751852	0.224455		RPS27	-0.524492	0.0109013	0.322704		RAB32	-0.720732	0.013574	0.400952		RPS6	-0.392557	0.0240529	0.71941		PCNP	-1.99713	0.000157665	0.00471568
ZNF124	-1.32506	0.0108188	0.322051		KLF4	0.540638	0.00754979	0.224455		TAPBP	-0.710438	0.010923	0.322704		DUSP1	0.806284	0.0135829	0.400952		PADI4	-2.02724	0.0245804	0.72635		LSM4	-1.69021	0.000159103	0.00473616
DUSP3	0.812783	0.0109365	0.32263		TMEM120B	-1.43425	0.00757593	0.224455		RAC2	-0.74305	0.0109617	0.322704		LAMTOR4	0.498093	0.0136633	0.400952		TMEM176B	2.84048	0.024622	0.72635		CTNNB1	1.63294	0.000169463	0.00502075
CD300C	0.692229	0.010941	0.32263		AEBP2	-1.63474	0.00767835	0.225673		RPIA	-0.846032	0.0109777	0.322704		TMEM126A	-1.15214	0.0136641	0.400952		CST3	-0.390202	0.0246318	0.72635		DHRS7	-1.94369	0.000175783	0.00518354
CHCHD7	0.670427	0.0110888	0.324263		SQLE	0.843062	0.00768892	0.225673		PTRHD1	-0.672497	0.0110048	0.322704		KANSL1-AS1	1.55648	0.013751	0.400952		MPST	-1.01003	0.0252904	0.740475		LAMTOR4	0.836594	0.000178963	0.00525265
MSLN	2.03536	0.0111226	0.324263		NFKB1	0.624561	0.00777367	0.2271		CCDC85B	-0.971037	0.0110604	0.322704		APEX1	-0.843585	0.0137512	0.400952		ZNF814	-2.00952	0.0253466	0.740475		MRPL3	-2.54482	0.000187095	0.00546578
AC245100.1	1.07344	0.0111512	0.324263		SLCO3A1	-1.52452	0.00784987	0.228264		IFRD1	-2.8951	0.0111525	0.322704		EXOSC8	-1.44416	0.0137885	0.400952		NUP93	1.07502	0.0258773	0.752478		EDEM3	2.64309	0.000188712	0.00548751
PPT1	-0.753129	0.0112271	0.324965		C1GALT1C1	0.63128	0.00791064	0.228971		LTC4S	-2.97328	0.0112023	0.322704		GIMAP4	1.24022	0.0141298	0.408984		LINC00493	-0.702328	0.0263626	0.763056		TMEM91	2.71651	0.000193338	0.00557708
TIPIN	0.971703	0.0113773	0.327801		PSMC6	0.463381	0.00801382	0.230831		FEZ2	-1.1102	0.0112625	0.322704		FAM45A	0.987597	0.0141977	0.409062		ABCB7	-1.3091	0.0267342	0.770263		SUPT16H	-2.54646	0.000193568	0.00557708
TCIRG1	0.734037	0.0116341	0.333669		SMARCD3	-1.98144	0.00804838	0.230831		CD99	-0.794911	0.0112665	0.322704		APPL1	-1.26902	0.0144127	0.41316		SNHG8	-0.832748	0.027369	0.779917		HDAC2	-2.14168	0.000196808	0.00564452
RBCK1	0.670891	0.0117799	0.336315		IL2RG	0.435651	0.00816494	0.231067		SAR1B	0.945325	0.0113031	0.322704		CCR5	1.67438	0.0144715	0.41316		PID1	-1.27317	0.0274311	0.779917		GMPS	-5.01042	0.000199651	0.00570005
UQCRC2	-0.44775	0.0118444	0.336628		FAU	-0.415622	0.00820559	0.231067		TXNDC12	-1.04304	0.0114833	0.326364		IFNGR1	0.650648	0.0147608	0.419513		ARMC8	1.2726	0.0274745	0.779917		SEC13	-2.74767	0.000201077	0.00571478
CPNE3	-0.584314	0.0118998	0.33668		DNTTIP2	-0.65415	0.00827684	0.231067		REV1	-2.56379	0.0116383	0.32928		RP11-446N19.1	-2.14908	0.0149034	0.421659		CARD16	0.46052	0.0279507	0.779917		PPP1R14A	-3.01898	0.000204049	0.00575151
PSMD11	-0.749116	0.0119748	0.337282		MVP	0.579931	0.00827965	0.231067		ERCC1	-0.840712	0.011731	0.330414		SPOP	-1.23727	0.0150099	0.421715		C20orf27	-0.710516	0.0280657	0.779917		CYP1B1	4.8264	0.00020476	0.00575151
LCP1	-0.545832	0.0121145	0.338566		RPL31	-0.391601	0.00828408	0.231067		RPL37A	-0.566378	0.0118468	0.331693		SERF2	0.405076	0.0151073	0.421715		RPSA	-0.42933	0.028128	0.779917		MGST2	-1.52778	0.000205117	0.00575151
CCNG1	-0.631643	0.0121282	0.338566		SAMSN1	0.891388	0.0083227	0.231067		HSPA4	0.882947	0.011882	0.331693		MRPS16	1.08262	0.0151399	0.421715		CAPRIN1	0.999639	0.0281369	0.779917		KIAA0101	-5.02964	0.000206716	0.00577059
IPCEF1	1.01454	0.0122051	0.338986		ANKZF1	-1.30304	0.00834908	0.231067		ZNF90	-1.14923	0.0120594	0.333105		C16orf72	1.29142	0.015174	0.421715		SLC35C2	-1.22082	0.0282687	0.779917		STOM	1.99691	0.000208806	0.0058022
ARL11	1.18988	0.0123703	0.338986		LGMN	-0.73977	0.00835092	0.231067		PRKCH	1.62923	0.0120657	0.333105		YWHAH	-0.705909	0.0152991	0.422515		DNAJB12	-1.28868	0.0285803	0.779917		FCER1A	-2.42932	0.000209696	0.0058022
GRSF1	-0.593826	0.0124344	0.338986		RPL36	-0.446839	0.00860036	0.236925		TPK1	-2.77973	0.0120973	0.333105		CLEC12A	0.725382	0.0153373	0.422515		EFTUD2	1.15363	0.0286121	0.779917		FAM105A	-1.67059	0.000211828	0.00583054
ALDH2	-0.49654	0.0124508	0.338986		HRH2	0.971965	0.00868419	0.237968		ALOX5	0.897556	0.0121447	0.333105		HSD17B4	-1.65195	0.0154437	0.423005		HLA-DMB	-0.518088	0.0286161	0.779917		POLR2C	-5.02519	0.000212899	0.00583054
TAX1BP1	-0.551305	0.0124645	0.338986		TRPM7	1.07822	0.00873513	0.237968		MRPL23	-0.700532	0.0122169	0.333628		TCIRG1	0.981284	0.0155044	0.423005		NUBPL	-1.9851	0.0286483	0.779917		DCTPP1	-3.55294	0.000213505	0.00583054
GTF3A	-0.468549	0.0128093	0.338986		RPS3	-0.397623	0.0087519	0.237968		SLC40A1	-1.46372	0.0123243	0.334376		VAMP8	0.469845	0.0155601	0.423005		TRAF3IP3	0.745483	0.0289559	0.779917		C3orf38	-5.01389	0.000217056	0.00588093
RNASE6	-0.516976	0.0128179	0.338986		SDF2L1	1.113	0.00880657	0.238423		MAT2A	-1.37738	0.0123762	0.334376		C19orf33	-1.5047	0.0156623	0.423005		NKG7	0.677332	0.0289868	0.779917		CAPG	-0.997137	0.000217223	0.00588093
ANXA2R	1.07091	0.0128968	0.338986		PARP11	0.964654	0.00894023	0.241002		HLA-B	-0.708828	0.0124701	0.334376		APOBEC3C	1.03873	0.0158051	0.423005		CCR5	1.4608	0.0291619	0.779917		AP2M1	-1.45749	0.000218824	0.00588686
PDLIM2	-0.588135	0.012958	0.338986		UTRN	0.695767	0.00920343	0.246945		STK17B	1.04683	0.0124985	0.334376		TSPO	0.463316	0.0158398	0.423005		IL27RA	0.986179	0.0294922	0.779917		HPS5	-5.0022	0.000219316	0.00588686
IFIT5	0.984552	0.0129972	0.338986		FAM215B	-0.858564	0.00927097	0.246945		CEBPB	0.697002	0.0125105	0.334376		REPIN1	-1.33323	0.0158808	0.423005		NLRP1	-1.67436	0.0295047	0.779917		CISD2	-2.73443	0.000222998	0.00596021
PBRM1	-0.732151	0.0131129	0.338986		CCNG1	-0.637925	0.00927861	0.246945		FAF2	1.17412	0.0126029	0.335418		ITM2C	-1.22551	0.0158938	0.423005		CCDC58	1.28703	0.0296213	0.779917		DTNBP1	-5.00344	0.000225954	0.00601362
SECISBP2L	-1.44921	0.0131149	0.338986		CLEC2B	0.518149	0.00936656	0.247808		KLF10	-1.53128	0.0126854	0.335438		LILRB1	1.36698	0.0161032	0.425525		KDM3B	-1.78544	0.0296897	0.779917		SCP2	-1.32147	0.000227468	0.00601758
ATP5C1	-0.494085	0.0131253	0.338986		RPL10A	-0.387377	0.00940107	0.247808		MPST	-0.99063	0.0127104	0.335438		CACYBP	-0.984832	0.016124	0.425525		HIST1H4C	-0.908917	0.0297376	0.779917		SMARCC2	-4.97963	0.000228623	0.00601758
DCAF12	0.982623	0.013128	0.338986		CYTIP	0.595058	0.00942939	0.247808		COA4	-1.4104	0.0130089	0.337353		NOB1	-1.55746	0.0162405	0.426806		RILP	1.25552	0.0298433	0.779917		CALR	1.13027	0.000228977	0.00601758
HDAC3	-0.657355	0.0132477	0.338986		ABCD4	-1.58818	0.00963905	0.252262		CCDC107	-1.13296	0.013022	0.337353		SCP2	-0.689028	0.0163619	0.428206		UQCRC1	-0.747903	0.0300401	0.779917		EIF3D	-1.44166	0.000232616	0.0060737
NDUFV3	0.555583	0.0132503	0.338986		TCF7L2	1.8277	0.00973227	0.253052		ZNF830	-2.88242	0.0130406	0.337353		S100A4	0.384221	0.0165421	0.430426		NAP1L1	-0.501678	0.0301018	0.779917		GPAT3	-2.26717	0.000233554	0.0060737
CXorf21	0.523936	0.0133279	0.338986		RPL29	-0.400133	0.00974983	0.253052		RPL31	-0.483253	0.0130898	0.337353		CARD16	0.484015	0.0165838	0.430426		TMOD3	0.983341	0.0301052	0.779917		EHD1	2.57694	0.000234025	0.0060737
TMSB10	0.447163	0.0133416	0.338986		RP11-426C22.5	-0.856937	0.00996242	0.257506		PCNA	-1.14761	0.013134	0.337353		CD14	2.3783	0.0169099	0.437082		GMCL1	-1.4752	0.0301735	0.779917		PIM1	2.15458	0.00023498	0.0060737
TMEM173	0.716942	0.0134137	0.338986		FCGR2A	0.77574	0.0100548	0.25883		MS4A7	-1.15823	0.0131352	0.337353		MAGEF1	-1.24416	0.0170909	0.439951		ARF5	-0.624917	0.0305321	0.785952		MDH1	-1.63366	0.000237627	0.00611695
SPNS1	0.66182	0.0134963	0.338986		IFI6	1.29674	0.0101963	0.261157		CLEC9A	-5.04257	0.013159	0.337353		BTLA	-3.14283	0.0172536	0.442326		WDR75	1.36854	0.0308684	0.788578		S100A9	2.88779	0.000242167	0.00620838
CBX7	1.21128	0.0135024	0.338986		PRKCB	0.542802	0.0102319	0.261157		KIAA0922	1.1787	0.0132717	0.33886		NAP1L1	-0.526427	0.0175333	0.446388		FGR	0.618059	0.0309813	0.788578		PLAC8	1.14488	0.000244822	0.00623802
SLBP	-0.705076	0.0135608	0.338986		POLG	0.906427	0.01027	0.261157		AGL	-4.92308	0.0134709	0.342554		BCL2A1	1.2595	0.0176248	0.446388		FO538757.2	-0.976168	0.0310764	0.788578		DECR1	-1.42266	0.000246221	0.00623802
RNPS1	-0.468423	0.013579	0.338986		REPS1	1.05018	0.0103133	0.261201		C5orf56	-2.63122	0.0135819	0.343984		C9orf142	0.765776	0.0176253	0.446388		DEPTOR	-1.6691	0.0311363	0.788578		REXO2	-4.97245	0.000246303	0.00623802
PIP4K2A	0.655034	0.0136299	0.338986		XRCC4	0.746054	0.0104664	0.264014		S1PR4	1.0915	0.0137144	0.344171		CAPZA1	0.553568	0.0177128	0.446802		NDRG2	-0.91223	0.0313639	0.79115		PPP3R1	2.23624	0.000251506	0.0063335
YTHDC1	0.649973	0.0137141	0.338986		MIR181A1HG	0.823598	0.0106875	0.267496		TMEM223	-1.644	0.0137233	0.344171		PGRMC2	-2.10715	0.0178542	0.44765		SPEN	1.18488	0.033197	0.833258		PIN4	-2.31737	0.00025209	0.0063335
OMA1	0.758529	0.0137401	0.338986		KYNU	0.527672	0.0106896	0.267496		ICA1L	-2.25616	0.0137975	0.344171		GNPAT	-1.62175	0.0179259	0.44765		GATM	-1.74997	0.0334278	0.833258		CD3D	2.52708	0.000259671	0.00649797
ATF5	0.816293	0.0138136	0.338986		HMGCS1	0.879963	0.0107701	0.267942		PSMD12	0.84516	0.0139385	0.344171		PCMT1	-0.799522	0.0179602	0.44765		SLC40A1	-1.17678	0.0335253	0.833258		AGTRAP	1.53106	0.000261432	0.0065161
HMGN1	-0.473057	0.0139177	0.338986		RAB30-AS1	0.881889	0.0107981	0.267942		NAP1L1	-0.529042	0.0139924	0.344171		REC8	-2.435	0.0182607	0.45115		ACSL1	1.5489	0.0335638	0.833258		SH3BGRL3	0.69161	0.000264388	0.00654977
TYMP	0.677656	0.0139188	0.338986		EIF3F	-0.427115	0.0108354	0.267942		CECR1	-1.29529	0.0140302	0.344171		NIPSNAP3B	-3.08815	0.0182966	0.45115		BTF3	-0.412237	0.0341096	0.843473		CRYL1	-4.97305	0.000264869	0.00654977
CCDC167	0.833859	0.0139619	0.338986		AMPD3	1.2747	0.0109497	0.269705		KIAA1715	1.68095	0.0141658	0.344171		RAB29	-1.63007	0.0183161	0.45115		RPL34	-0.355299	0.0342528	0.843693		FCGR1A	2.13326	0.00027278	0.00671894
CHST2	1.23715	0.014076	0.338986		PRKAG2-AS1	-1.44052	0.0110694	0.271543		VNN1	1.73901	0.0141687	0.344171		SNCA	-1.39074	0.0184456	0.452206		YWHAH	-0.621287	0.0347643	0.852947		SMIM19	-2.72163	0.000275081	0.00674916
PFDN4	-0.508721	0.014127	0.338986		MYO1F	-0.518121	0.0111107	0.271543		NDRG2	-0.831806	0.0141985	0.344171		STMN1	-0.951063	0.0186973	0.452206		ZFP14	-1.63319	0.0359918	0.879629		PAIP1	-2.71754	0.000277462	0.00676702
SLC40A1	-0.842787	0.0141709	0.338986		RBM39	-0.465952	0.0112045	0.271787		CERS5	1.0822	0.0142375	0.344171		SDF2L1	0.852448	0.0187921	0.452206		SGK494	-1.89186	0.03627	0.880367		TIMP1	0.857305	0.000277964	0.00676702
UBE2Q2	0.841023	0.0142316	0.338986		CITED4	-1.51551	0.0112073	0.271787		HLA-DMB	-0.528864	0.0143026	0.344171		C1orf56	1.30639	0.0188687	0.452206		CD300LB	-2.11536	0.0363023	0.880367		HLA-DRB1	-0.712463	0.000281057	0.0068159
EIF5A	0.633053	0.0142347	0.338986		FBL	-0.497576	0.0114713	0.27712		TRAPPC12	-1.69857	0.0143216	0.344171		CASP8	-1.72187	0.0188921	0.452206		RBM18	1.3013	0.0365034	0.881838		NDUFA8	-2.3391	0.000282719	0.00682983
KIAA1715	1.25697	0.0143147	0.338986		ARHGEF3	1.18496	0.0115503	0.27728		TPP1	-0.671628	0.0144556	0.344171		GGPS1	-1.52053	0.019212	0.452206		TRMU	-1.90482	0.0367056	0.881985		TLK1	-4.93082	0.000285515	0.00687096
HMGN3	-0.460398	0.0144247	0.338986		RPL38	-0.408617	0.0116629	0.27728		EEF1A1	-0.451684	0.0144609	0.344171		SLC25A37	1.01256	0.0192344	0.452206		GPR160	-1.52684	0.0367903	0.881985		CEBPB	1.09154	0.000292045	0.00695884
CSTF2T	0.8378	0.0144477	0.338986		ZDHHC6	0.745918	0.011665	0.27728		HHEX	-0.943089	0.0144706	0.344171		IFT20	-1.00244	0.0192574	0.452206		GIMAP6	1.52422	0.0369476	0.882387		PPIL3	-2.99418	0.000292069	0.00695884
GK	1.15596	0.014472	0.338986		ZFAND1	-0.602761	0.011688	0.27728		MANBA	-1.61059	0.0147034	0.344171		TXNRD2	-2.05711	0.0193165	0.452206		CLEC2D	1.23637	0.0373951	0.888554		ARID4A	-4.95786	0.000292491	0.00695884
RP2	0.795472	0.014481	0.338986		KIAA1715	1.23956	0.0116986	0.27728		MX1	-2.07604	0.014712	0.344171		MAP2K7	1.5282	0.0193407	0.452206		CTSZ	-0.560321	0.0374888	0.888554		BOLA3	-4.92698	0.000299096	0.00708914
GZMM	1.44603	0.0145135	0.338986		CMTM7	-0.569603	0.011761	0.277711		UQCC3	-1.16906	0.0150515	0.344171		SPTSSA	0.978914	0.0194421	0.452206		FLNA	0.829879	0.0376895	0.889955		HEXB	-1.56566	0.000301446	0.00711799
RP5-940J5.9	0.807071	0.014548	0.338986		RPL23	-0.393372	0.0118564	0.278596		ARL4C	-1.01382	0.0153493	0.344171		TAF15	-1.25055	0.019444	0.452206		SPCS3	0.722481	0.0380213	0.894425		UPK3A	-2.4999	0.000305629	0.00718971
COMMD8	-0.593913	0.0145699	0.338986		ALOX5	0.640133	0.0119118	0.278596		MPEG1	-1.10633	0.0153513	0.344171		PIM1	1.37536	0.019502	0.452206		PIP4K2A	0.864218	0.0389077	0.911862		RASSF3	1.9165	0.000308063	0.00721993
MT-CO1	-0.509001	0.0145907	0.338986		SMCO4	0.504049	0.011958	0.278596		GLG1	-1.18244	0.0153825	0.344171		SLC7A7	1.16093	0.0195103	0.452206		NPM1	-0.431668	0.039592	0.92221		TRAC	2.44657	0.000310001	0.00723035
DYNLT1	0.52249	0.0146245	0.338986		IDH1	0.687816	0.0119759	0.278596		C12orf10	-1.15856	0.0154017	0.344171		PTGER2	1.69671	0.0195354	0.452206		RP11-108M9.4	0.89098	0.0396429	0.92221		PDCL3	-2.67836	0.000310809	0.00723035
FPR1	1.7983	0.0146259	0.338986		RPL10	-0.370447	0.012075	0.279864		KCTD20	-1.9261	0.015421	0.344171		SLC11A1	1.3787	0.0196423	0.452206		CAPN2	-0.764256	0.0398332	0.923159		ATG4C	-4.91987	0.000312365	0.00723971
IRS2	1.63135	0.0147172	0.339708		RPS24	-0.365099	0.0122103	0.281959		BTN2A2	-2.27838	0.0154286	0.344171		C4orf48	0.590613	0.0197421	0.452206		BLOC1S1	0.45446	0.0400954	0.923159		MAFB	4.17976	0.000315516	0.00728587
PPTC7	-1.20665	0.0148126	0.339708		ARID1B	0.921833	0.012368	0.283257		MRPL48	-1.05773	0.0154689	0.344171		ATP5C1	-0.54478	0.0197446	0.452206		TGFBR2	1.13083	0.0401246	0.923159		SNRPB2	-1.41225	0.00031702	0.00729378
GIMAP2	0.879937	0.0148193	0.339708		FMNL1	-0.65784	0.0123883	0.283257		RPS6KA5	-1.65058	0.0154797	0.344171		KIAA0922	1.68807	0.0197926	0.452206		ALDH2	-0.674155	0.0405501	0.929545		M6PR	-1.57033	0.000319145	0.00731588
LIMS1	-0.615043	0.0149533	0.341533		RWDD1	-0.480888	0.0124018	0.283257		DNASE1L3	-2.64495	0.0154913	0.344171		GSTK1	0.570444	0.0197989	0.452206		EGR2	1.93397	0.0407462	0.929953		ARHGAP24	2.45609	0.00032684	0.00746504
LAIR1	-1.11159	0.0150904	0.343415		RPL9	-0.351689	0.0124715	0.283818		CD180	0.853746	0.0155365	0.344171		TRIOBP	1.51618	0.0199083	0.453059		CAPG	-0.471509	0.040864	0.929953		UBE2G2	-4.91935	0.000332453	0.00754706
CDC27	0.750226	0.015217	0.34366		FCGRT	-0.434326	0.0125179	0.283845		PA2G4	-0.721494	0.0155478	0.344171		NFE2	1.27725	0.0199861	0.453186		EIF4B	-0.723188	0.0413472	0.935084		MPHOSPH6	-2.98738	0.000332835	0.00754706
HNRNPA3	-0.478283	0.0153801	0.34366		HADHA	-0.465232	0.0125917	0.284491		RUVBL1	-2.1444	0.0155728	0.344171		FTL	1.09101	0.0202131	0.455572		NARF	0.908159	0.0414461	0.935084		HNRNPH1	1.42094	0.000334421	0.00755574
MRPS36	-0.505102	0.0153919	0.34366		CD69	1.10852	0.0127697	0.287004		ARL6IP5	0.538001	0.0156481	0.344171		LMF2	-1.86333	0.0202364	0.455572		MYD88	0.867742	0.0415361	0.935084		NIPBL	-2.9734	0.000339265	0.00763772
PTPRS	1.25524	0.0154776	0.34366		FAM107B	0.776804	0.0128077	0.287004		RPS8	-0.542511	0.0157209	0.344171		CXXC5	-1.59812	0.0208218	0.465701		ZDHHC16	1.37441	0.0420108	0.940314		RP2	2.1091	0.00034077	0.00764421
XAB2	0.866169	0.0155188	0.34366		RPS27	-0.389402	0.01284	0.287004		CCDC14	-1.7862	0.0157481	0.344171		SLC40A1	-1.3653	0.0208346	0.465701		ARHGEF40	-1.85292	0.0421332	0.940314		LST1	0.734222	0.000342319	0.00765161
PDCD6	-0.492754	0.0155716	0.34366		ARL4C	-0.628334	0.013173	0.293402		ROGDI	-1.02625	0.015781	0.344171		LINC01272	1.94079	0.0209648	0.46695		MSRA	-1.19093	0.0422444	0.940314		SAMM50	-3.47327	0.0003474	0.00772424
SS18L2	-0.492249	0.015697	0.34366		C16orf13	-0.568302	0.0134005	0.297415		EFR3A	-1.24714	0.0157838	0.344171		CH17-373J23.1	-4.10935	0.0211577	0.469582		DBI	0.425301	0.0423673	0.940314		CLIC2	-2.6778	0.000348027	0.00772424
NAA25	0.882633	0.0157064	0.34366		KIF16B	-1.50444	0.0134874	0.297524		FGD2	1.33262	0.0157952	0.344171		HADHA	-0.667457	0.0212648	0.469589		MS4A4A	0.913669	0.043017	0.943965		PREX1	1.81316	0.00035065	0.00775504
FAM118A	1.40416	0.0157606	0.34366		RNFT1	0.621043	0.0135092	0.297524		KLRF1	-2.13348	0.0157992	0.344171		NPC2	0.653297	0.0213076	0.469589		RPL5	-0.387426	0.043402	0.943965		LILRA5	3.65084	0.000353675	0.00779451
SF3B6	-0.459125	0.0157831	0.34366		CDK17	1.01717	0.0135475	0.297524		TKFC	-2.60934	0.0158625	0.344171		NRBP1	-1.35537	0.0217317	0.477261		RPL4	-0.389861	0.0437096	0.943965		COPS7A	-4.89597	0.000356416	0.00782744
SERPINB1	-0.491724	0.0157956	0.34366		DHX30	0.724356	0.0136073	0.297795		FCGRT	-0.576669	0.0158811	0.344171		PDCD7	-1.49823	0.0218357	0.477875		EPS8	1.68015	0.0437215	0.943965		ALG5	-2.95744	0.000367885	0.00801085
BCLAF1	-0.509386	0.0158067	0.34366		RPS11	-0.385841	0.0137411	0.299681		PITHD1	-1.71104	0.0159008	0.344171		HSPA6	1.6542	0.0223733	0.48626		CEACAM4	0.893162	0.0437256	0.943965		LINC01420	-1.91775	0.000368562	0.00801085
CIRBP	-0.473076	0.0158124	0.34366		LINC00324	0.987897	0.0138613	0.301255		RNASE2	2.42229	0.0159171	0.344171		SDCBP	0.55575	0.0223737	0.48626		IFRD2	1.14155	0.0437376	0.943965		MTIF2	-4.90188	0.000368593	0.00801085
GLRX3	-0.562542	0.0159481	0.344099		FAM49A	0.603913	0.0139156	0.301324		ZCRB1	-0.920744	0.0159556	0.344171		CD93	1.15622	0.0225927	0.488995		CYFIP2	-1.42759	0.0438137	0.943965		EEF1D	0.726834	0.000372024	0.00805752
CTC-479C5.12	1.04879	0.0159907	0.344099		DBP	-1.29738	0.0139604	0.301324		ICAM2	-1.01542	0.0159896	0.344171		JAK3	1.4672	0.0228159	0.488995		ZNF652	-1.33848	0.0438489	0.943965		HLA-DOA	-4.88774	0.000375518	0.00810525
PIM1	1.54396	0.016011	0.344099		HLA-DPB1	-0.3732	0.0140254	0.301691		RPLP1	-0.476179	0.0160794	0.344171		SDHD	-0.807303	0.022918	0.488995		SLC31A1	1.1198	0.0439231	0.943965		IMPDH2	-2.66497	0.000379856	0.0081708
XRCC4	0.738216	0.0161062	0.344099		STAT1	0.907687	0.0141559	0.302941		ARL3	1.06498	0.016155	0.344171		RANBP1	-0.686048	0.0229348	0.488995		AP2A1	1.11955	0.0440347	0.943965		TPT1	0.690781	0.000381346	0.00817487
CD180	0.613217	0.0161198	0.344099		STAT3	0.649641	0.014201	0.302941		PNPLA2	-2.52755	0.0163679	0.344171		DDX10	-1.81706	0.0229509	0.488995		RPL3	-0.353271	0.0448003	0.955265		RANBP1	-1.37236	0.000382881	0.00817947
AKIRIN1	-0.612496	0.0161613	0.344099		ABI3	0.460219	0.0142282	0.302941		MMGT1	-2.68317	0.0163914	0.344171		CYP1B1	3.05114	0.0229666	0.488995		CDA	1.67126	0.044866	0.955265		PGGT1B	-4.84908	0.000384166	0.00817947
COX16	0.587698	0.0165332	0.348562		ADD3	0.513398	0.0143266	0.304005		CAMK1D	-2.12562	0.0164155	0.344171		LINC01410	1.57324	0.0230859	0.489674		ARF3	0.706681	0.0450843	0.95667		RPIA	-2.65031	0.000414028	0.0087855
KIAA0430	0.989111	0.0165453	0.348562		PTPN1	0.735963	0.0144445	0.30408		IFI44	-2.58221	0.0165063	0.344171		SEMA4A	-1.13618	0.0231545	0.489674		PRPF19	-0.983868	0.0454926	0.960503		RHOA	0.811995	0.00041995	0.00888117
VRK1	-0.85228	0.0166965	0.348562		METTL15	1.13833	0.0144664	0.30408		ADAM19	1.22781	0.0165546	0.344171		SEC23IP	-1.80512	0.0233373	0.491885		BLVRA	0.973096	0.0455708	0.960503		KLF4	-2.63351	0.000421979	0.00888438
RPS6KA1	0.539016	0.0167645	0.348562		TYMP	0.636169	0.0144754	0.30408		MEF2A	-1.23899	0.0166032	0.344171		CD79B	1.32649	0.0235244	0.494169		HLX	1.16516	0.0460683	0.967528		PFDN4	-1.84127	0.000422931	0.00888438
ACAA1	0.418652	0.0168066	0.348562		REEP3	0.656697	0.0145796	0.30486		RPL30	-0.488535	0.0166271	0.344171		EAF2	-1.29665	0.0237838	0.496793		C12orf75	-0.736649	0.0462121	0.967528		AIG1	-4.86341	0.000427716	0.00895496
IFITM2	0.74774	0.0168168	0.348562		ACSS1	-1.15362	0.0146674	0.30486		DNAJC1	-1.47609	0.0167231	0.344171		OAZ1	0.391387	0.0239555	0.496793		EXOSC10	-1.46958	0.0466851	0.971892		TLR10	-4.85968	0.00043418	0.00906007
DPYSL2	0.534091	0.0168937	0.348562		EIF3L	-0.418932	0.0146809	0.30486		FCGR2B	-1.83501	0.0167533	0.344171		RP5-1171I10.5	-0.685614	0.0239563	0.496793		RP3-477O4.14	1.27962	0.04673	0.971892		NDUFS2	-1.65694	0.00044043	0.00915627
GTF2A2	-0.520623	0.0169545	0.348562		NAPG	0.895759	0.0147452	0.30486		CBX6	1.26654	0.0167565	0.344171		SPTLC2	0.939084	0.0240115	0.496793		IPCEF1	1.3259	0.0473192	0.977259		ETFA	-1.59879	0.000441705	0.00915627
RP11-117D22.2	1.04121	0.0169569	0.348562		GIMAP7	0.834495	0.0147845	0.30486		CEBPD	0.972968	0.0168054	0.344171		CYFIP2	-1.83178	0.0240448	0.496793		CLEC4A	-0.637474	0.0473806	0.977259		TMEM242	-4.85003	0.000446305	0.00922119
LINC01481	-0.950184	0.0169898	0.348562		POLR2J3	-0.511851	0.0148037	0.30486		MCPH1	-2.53449	0.0168181	0.344171		ZBTB7A	1.03911	0.0242892	0.500198		IFNAR2	0.88312	0.0476766	0.977259		NOP58	-2.29868	0.000459933	0.00944784
ARHGEF3	1.167	0.0170207	0.348562		UBA52	-0.399959	0.0149812	0.305903		NUMA1	-4.93233	0.0168733	0.344171		DLAT	-2.00994	0.0243866	0.500562		KIAA0101	-1.20028	0.0477907	0.977259		EBNA1BP2	-4.83804	0.000460283	0.00944784
SQLE	0.777879	0.0171389	0.348562		ATP5D	-0.4154	0.0150612	0.305903		PSTPIP1	-1.90158	0.0168986	0.344171		RAD9A	1.34575	0.0247323	0.505552		STYXL1	1.12132	0.0479443	0.977259		LFNG	2.12359	0.000462299	0.00945832
METTL12	0.867982	0.0171888	0.348562		MZT2A	-0.596135	0.0150618	0.305903		RPL36A	-0.573206	0.016914	0.344171		GTF3C6	-0.809418	0.0247906	0.505552		ZEB2	0.579821	0.0481126	0.977259		ALDH2	-1.45523	0.000466497	0.0095132
ZNF641	0.715323	0.01719	0.348562		SLC11A1	-3.64849	0.0150998	0.305903		IFT57	-1.63775	0.0169647	0.344171		B3GNT7	-2.96763	0.0248757	0.505646		KPNA3	-1.23132	0.048257	0.977259		CXorf21	-2.89989	0.000469876	0.0095511
HOTAIRM1	-0.613921	0.0172187	0.348562		NMI	0.419983	0.0151065	0.305903		IST1	-1.22203	0.0169866	0.344171		DDX5	-0.453653	0.0249812	0.505744		C12orf45	-0.871008	0.0483608	0.977259		LPXN	-2.14323	0.000481052	0.00974674
S100A9	0.839266	0.0172589	0.348562		RRNAD1	-1.33151	0.0151466	0.305903		WASH1	-1.59483	0.0171467	0.346296		GID8	-1.23641	0.0250416	0.505744		RHOF	-1.00542	0.0484489	0.977259		RCN2	-2.62215	0.000490499	0.00987565
PAPOLA	-0.478023	0.0173497	0.349273		ACTR1B	-1.04452	0.0152079	0.306156		LAMTOR1	-0.534104	0.0172742	0.347754		CDKN2AIPNL	-1.64628	0.0252513	0.506562		FAF2	-1.46311	0.0485974	0.977259		GCA	0.93984	0.000492129	0.00987565
ZNF562	0.755908	0.0175045	0.350684		RPS18	-0.362273	0.0153845	0.308672		TCP1	0.705115	0.0175358	0.349755		RPL21	-0.354718	0.0252731	0.506562		DYM	-1.65293	0.0487262	0.977259		NFAM1	2.79981	0.000492434	0.00987565
CALM3	0.472793	0.0175314	0.350684		CD180	0.594719	0.0154523	0.308672		TCF7L2	2.31055	0.0175606	0.349755		NDUFA13	0.455791	0.0253241	0.506562		IL12RB1	1.31523	0.0488552	0.977259		TLR8	2.47685	0.000495513	0.00987565
CCDC14	-0.956943	0.0176749	0.352432		ENHO	-0.754735	0.0154803	0.308672		RNF213	-1.12209	0.0175643	0.349755		KIAA1715	-2.96386	0.0254227	0.50692		TMEM19	-1.06203	0.0497777	0.985416		NRAS	2.20479	0.000497109	0.00987565
TM9SF3	0.666146	0.0178038	0.353879		ING2	-1.048	0.015708	0.312221		POLD2	-1.09593	0.0176084	0.349755		SRGAP1	1.7405	0.0255161	0.507138		RASSF3	1.02306	0.0498004	0.985416		MAP3K13	-2.90508	0.000497241	0.00987565
NR4A2	-2.89069	0.0179139	0.354943		TFPT	0.564995	0.0157701	0.312467		HACD4	-0.672876	0.017654	0.349755		FAM105A	-0.77309	0.0256626	0.507138		FAM184B	-1.42334	0.049874	0.985416		ARL14EP	-3.39741	0.000498421	0.00987565
MFSD1	-0.485857	0.0182384	0.35705		CAPG	-0.51525	0.0159388	0.314817		HLA-DRA	-0.442163	0.0177299	0.349755		FABP5	-0.76103	0.0256758	0.507138		HTATIP2	0.958524	0.0500234	0.985416		ZNF385A	-2.13713	0.000510871	0.0100905
C16orf72	0.805398	0.0182484	0.35705		LINC00936	0.913831	0.0161385	0.316185		DST	-1.40494	0.0177888	0.349755		NF1	-1.98166	0.0257675	0.507353		HINT1	-0.395278	0.0501933	0.985416		NUP214	1.23868	0.000514351	0.0101274
EMB	-0.652079	0.018334	0.35705		ATG3	0.483746	0.0161424	0.316185		DDIT4	1.5141	0.0178691	0.349755		KIAA0319L	1.5982	0.0258782	0.50794		PTPN11	1.15384	0.0502137	0.985416		RPL7	-0.66367	0.000517578	0.010149
SRSF8	-0.581498	0.0184276	0.35705		SKAP2	0.42845	0.0161591	0.316185		ETS2	0.72272	0.0179126	0.349755		ACSL1	1.72032	0.0261593	0.511859		THBD	1.41586	0.0503612	0.985416		STK38	1.95855	0.000518678	0.010149
EXOC1	0.703147	0.0184424	0.35705		EEF1A1	-0.336745	0.016445	0.320547		RPL18	-0.503925	0.0179304	0.349755		EEFSEC	-1.99002	0.0264195	0.515345		FAM215B	-1.18247	0.0505825	0.986672		PSMB6	-1.22647	0.000534131	0.0104189
RAD23B	-0.613742	0.0184691	0.35705		MEAF6	-0.432074	0.0164841	0.320547		SIKE1	-1.53675	0.0179874	0.349781		FAM65B	0.715262	0.0265365	0.516025		MMAB	1.31307	0.0508619	0.989052		TGFBR2	1.93699	0.000549716	0.0106897
NIT1	0.802007	0.0185129	0.35705		SREK1	-0.641131	0.0167151	0.324035		RPL28	-0.523942	0.0181978	0.351748		NISCH	1.64436	0.0269227	0.518527		BTBD7	-1.51243	0.0512709	0.993386		MCM3	-4.79111	0.000565181	0.0109565
KMT2E	-0.526112	0.0185252	0.35705		TRAPPC4	0.589048	0.0169164	0.325929		DDX60L	1.10662	0.0182006	0.351748		KLHL24	-1.99515	0.026926	0.518527		LCMT1	-1.2473	0.0514145	0.993386		CHRAC1	-4.79232	0.000566976	0.0109575
BACH1	0.721182	0.0185318	0.35705		VPS45	0.771854	0.0169165	0.325929		TPM1	-1.38152	0.0183107	0.35279		PUM3	-1.63607	0.0269773	0.518527		ALOX12-AS1	1.35996	0.0515593	0.993386		ALCAM	-3.37843	0.000574773	0.0110421
IARS	-1.0606	0.0186422	0.358078		RPL35	-0.399016	0.0170045	0.326621		SLC9A3R1	-1.42783	0.0184164	0.353741		PRELID3B	-1.2318	0.0269954	0.518527		EIF3H	-0.457215	0.0518608	0.99614		NOA1	-4.78812	0.000575427	0.0110421
NOC2L	-0.687043	0.0187827	0.359677		ISCA2	0.485448	0.017142	0.328259		INSIG2	1.05359	0.0184878	0.354031		SNHG15	-1.45106	0.0272716	0.520026		NT5C2	1.36298	0.0521177	0.997613		MRPS22	-4.78543	0.000578076	0.0110421
KIF5B	-0.52488	0.018941	0.360571		LAPTM5	-0.384962	0.0172952	0.330186		RPS24	-0.449763	0.0187656	0.357481		RPS3A	-0.362194	0.02733	0.520026		HK3	1.49348	0.0522552	0.997613		ZNF652	-4.79546	0.000578387	0.0110421
PABPC1	-0.856178	0.0189442	0.360571		NARF	0.62633	0.0174473	0.33208		OAS2	-2.52188	0.018808	0.357481		IDH2	-0.846334	0.0273832	0.520026		PCMTD1	-1.12185	0.0524355	0.998022		EBAG9	-4.78107	0.000582727	0.0110633
PSMB8	0.436725	0.0190133	0.360793		MRPL13	0.431063	0.0175479	0.332986		CMAS	0.757613	0.0188388	0.357481		ACTN1	-1.52239	0.0274046	0.520026		DNAJB9	1.09089	0.0526422	0.998426		C14orf166	-1.21651	0.00058476	0.0110633
CTB-113D17.1	0.827371	0.0190817	0.361001		COQ9	-1.29743	0.0176942	0.334028		IVD	-1.72018	0.0188981	0.357526		ADAM28	-1.06291	0.0275077	0.520409		ATP5J2	0.38794	0.0527746	0.998426		DUT	-1.34242	0.00058478	0.0110633
AP2M1	-0.446549	0.0193485	0.36495		ASXL2	0.915191	0.0177487	0.334028		HLA-DPB1	-0.465398	0.0190476	0.359274		HSPA4	-1.21883	0.0280649	0.527643		S100A10	-0.373715	0.0529853	0.999401		CCNG1	-2.04903	0.000589138	0.0111121
VIM	-0.393579	0.0194233	0.365263		EDF1	-0.429731	0.0177624	0.334028		LYL1	-1.19026	0.0191189	0.359538		ADO	-2.29202	0.0282038	0.527643		RPL39	-0.331132	0.0533164	0.999417		GBAS	-2.0547	0.0005909	0.0111121
OGFRL1	0.567203	0.0197147	0.36933		CCDC88B	-1.0831	0.0179118	0.335832		BSG	-0.654947	0.0191819	0.359646		PTTG1IP	0.942082	0.0282091	0.527643		NCLN	1.42939	0.0536486	0.999417		FAM198B	1.98278	0.000601738	0.0112821
STAT3	0.653903	0.0197572	0.36933		RPS6	-0.357659	0.018163	0.338029		CMC1	-0.943027	0.0194929	0.362641		PSME1	0.43897	0.0282261	0.527643		TMEM8B	-1.29379	0.0544734	0.999417		NHP2	-1.52355	0.000607344	0.0113534
BLOC1S2	-0.471382	0.0200019	0.37067		ZCRB1	-0.550532	0.0181704	0.338029		TNFRSF14	-1.67006	0.0194983	0.362641		TMED7	-1.77507	0.0286544	0.528234		NUP107	-1.31778	0.0544947	0.999417		TNFRSF1A	1.3992	0.00062438	0.0116372
RP11-792A8.4	0.867076	0.020018	0.37067		GLRX2	0.795694	0.0181904	0.338029		CLASRP	-2.53715	0.0195148	0.362641		IVNS1ABP	-1.21296	0.028712	0.528234		ME2	0.849947	0.05516	0.999417		PRPF19	-2.868	0.000627713	0.0116647
CYB5R4	-0.529547	0.0200249	0.37067		EIF3H	-0.380103	0.0183119	0.33894		MFSD14B	-1.46759	0.0196224	0.363564		TMEM14B	-0.73477	0.0287172	0.528234		CAST	-0.582937	0.0554939	0.999417		YPEL2	2.14664	0.000632037	0.011694
CD86	-0.423609	0.0200874	0.37067		CDK7	0.836276	0.0183473	0.33894		SLC27A3	0.899275	0.0197055	0.363701		RRAGC	-1.41839	0.0287218	0.528234		FAM129A	0.823889	0.0555412	0.999417		TERF1	-3.37522	0.000633014	0.011694
LTV1	-0.856562	0.0201814	0.37067		PMAIP1	1.00116	0.0186651	0.343798		KIN	0.94491	0.0197456	0.363701		C4orf27	-1.1234	0.0287606	0.528234		BORCS7	-1.11821	0.055593	0.999417		UBE2N	-1.6305	0.000638199	0.0117408
API5	0.566765	0.020183	0.37067		ADGRE2	0.786815	0.0188602	0.346377		PIP4K2A	0.798246	0.0199694	0.366749		PGGT1B	1.03234	0.0287623	0.528234		ATP5E	0.347283	0.0558022	0.999417		SORL1	1.75234	0.000639288	0.0117408
RP5-1171I10.5	-0.618413	0.020277	0.371312		ANKRD28	1.20126	0.0189646	0.347279		USP7	-2.52032	0.0202492	0.370803		GPR160	-1.76949	0.0289907	0.530134		KIDINS220	-1.1139	0.0558344	0.999417		PTPMT1	-2.35806	0.000643116	0.0117767
C14orf166	-0.467894	0.0205189	0.374022		EEF2	-0.413477	0.0190237	0.347348		CCR6	1.76781	0.0204084	0.371447		RPP30	-1.50268	0.0290346	0.530134		HSCB	0.921165	0.055858	0.999417		SLC38A1	-2.85477	0.000651802	0.0119011
MAD2L1BP	0.944276	0.0205441	0.374022		RP6-159A1.4	-0.603295	0.0191733	0.349065		SHKBP1	0.58438	0.020429	0.371447		CHD9	-1.07109	0.0293304	0.533763		CCNB1IP1	-1.2751	0.0558981	0.999417		ZNF22	-2.58098	0.000659479	0.0120063
PEBP1	-0.455524	0.0207574	0.376668		RPS14	-0.370271	0.019555	0.354985		C12orf75	-1.20494	0.0204618	0.371447		PDLIM1	-1.2584	0.0295565	0.533763		SHISA5	0.922126	0.0561724	0.999417		TMEM109	-2.23749	0.000666382	0.012097
C20orf27	-0.531177	0.0208907	0.376668		LINC00152	0.470589	0.0196695	0.356036		MRPL13	0.5991	0.020523	0.371485		SERPINB9	1.22885	0.0295641	0.533763		EXOSC3	1.02371	0.0562862	0.999417		AK6	-2.84656	0.000673964	0.0121846
ESYT1	-0.642333	0.0209483	0.376668		INPP4A	-0.981501	0.0197508	0.35648		GRSF1	-0.832768	0.0205991	0.37179		CECR1	0.941455	0.0295872	0.533763		NUDT16	0.782551	0.0569105	0.999417		ARL4A	1.82583	0.000675091	0.0121846
XRCC6	-0.432919	0.0210779	0.376668		MIEN1	0.471579	0.0198224	0.356747		CYTH1	0.73866	0.0206923	0.372402		UBA5	-1.51309	0.0296582	0.533763		FYB	0.560867	0.0569175	0.999417		FKBP3	-1.79013	0.00068374	0.0123054
SCNM1	0.447731	0.0211222	0.376668		SPCS3	0.483893	0.0199045	0.3572		RABGAP1L	-1.34894	0.0208733	0.372691		NR4A2	-2.87896	0.0299152	0.534654		REPIN1	-0.977458	0.0571864	0.999417		PLP2	-1.20225	0.000690933	0.0123993
TMEM9B	-0.452447	0.0211403	0.376668		RPL24	-0.348267	0.0199673	0.357307		LY96	0.608496	0.0209185	0.372691		UQCRB	-0.41855	0.0299173	0.534654		IMMP2L	-1.9771	0.0572775	0.999417		PPP1R21	-4.70747	0.000750965	0.0134382
FCGRT	-0.423955	0.0212188	0.376668		FAM105A	-0.451874	0.0202177	0.359151		CLEC11A	-2.06994	0.0209259	0.372691		HADH	-1.44714	0.0299647	0.534654		AXL	-1.57624	0.0573487	0.999417		TRDC	-4.72067	0.000755134	0.0134744
SLC39A6	-0.901113	0.0212189	0.376668		NDUFB7	-0.458611	0.0202252	0.359151		MAVS	-2.35086	0.0209817	0.372691		C10orf128	-1.5102	0.0301134	0.534654		PRPF31	0.85731	0.057391	0.999417		MARCO	2.48385	0.000763598	0.0135869
EAF2	-0.717622	0.0212653	0.376668		LINC01272	1.4999	0.0202777	0.359151		RPL6	-0.447133	0.021108	0.372691		GARS	-1.34776	0.0301334	0.534654		RPL21	-0.319572	0.0573936	0.999417		RP11-1094M14.11	-4.71328	0.000773661	0.013727
UGP2	-0.518011	0.0212892	0.376668		KRT10	-0.438952	0.020354	0.359151		MRPL4	-0.891745	0.0211407	0.372691		NINJ2	-1.95563	0.0302914	0.535944		CTNNB1	0.803861	0.0579067	0.999417		PLEC	1.84964	0.000778994	0.0137827
BATF	1.06787	0.0213879	0.377008		CD300C	0.60733	0.0203563	0.359151		EMB	-1.00008	0.0211698	0.372691		LIPA	0.784943	0.0303958	0.536281		ATP6V1C1	0.901177	0.0579424	0.999417		ERP44	-1.89543	0.000790145	0.0139407
THOC7	-0.493224	0.0214547	0.377008		CLEC4A	-0.537828	0.0205409	0.360952		SRM	-0.77105	0.0211831	0.372691		MDH1	-0.735152	0.0305258	0.537066		DECR1	-0.579072	0.0579432	0.999417		SERPINA1	1.87784	0.000797232	0.0140264
PRKRA	-0.642105	0.0216191	0.377008		UXS1	-0.928605	0.0205733	0.360952		RPS2	-0.440942	0.0213164	0.373403		GABPB1-AS1	-1.00696	0.0307017	0.538651		RPS3	-0.338211	0.0581211	0.999417		CDC42SE1	1.54093	0.000808108	0.014178
RNF130	-0.483772	0.0216205	0.377008		MAP3K2	-0.65823	0.0206433	0.361172		CMIP	-1.5419	0.0214563	0.373403		TTC37	-1.3409	0.0311212	0.542984		PPM1G	-0.816837	0.0581604	0.999417		MT-ND3	1.66662	0.000816677	0.014234
SSBP2	-0.961598	0.0216363	0.377008		SLAMF8	0.868496	0.0208829	0.36391		NEAT1	0.595412	0.021463	0.373403		CHEK2	-2.25484	0.0311215	0.542984		VIM	-0.365892	0.0584346	0.999417		WDR61	-1.92285	0.000816775	0.014234
SAAL1	-0.933389	0.0216893	0.377008		ACTR1A	0.676939	0.0209598	0.36391		RBM34	-4.90535	0.0215624	0.373403		GPN1	-1.40551	0.0312945	0.543853		RPS16	-0.350613	0.0584758	0.999417		RAB12	3.19745	0.000818099	0.014234
TTC37	-0.793786	0.0217286	0.377008		CCDC85B	-0.539177	0.0209736	0.36391		RPL26	-0.428653	0.0215757	0.373403		RTN1	-1.25131	0.0313523	0.543853		MTHFD2	0.757566	0.058967	0.999417		ARHGAP15	-2.20737	0.00082126	0.0142495
AEBP2	0.906251	0.0217977	0.377165		RPS27A	-0.33085	0.0210359	0.363984		ACPP	-2.4383	0.0215802	0.373403		FNTA	-0.911127	0.0317477	0.543853		MAGEF1	-0.899185	0.0594418	0.999417		PSMA5	-1.72662	0.000826151	0.0142949
TMEM230	-0.428726	0.0219295	0.378404		YBEY	-1.10755	0.0211711	0.365319		MFF	-1.042	0.0216972	0.373967		NUCB2	-1.27975	0.0318011	0.543853		NTAN1	1.13212	0.0595103	0.999417		PRCP	-1.56666	0.000830877	0.0143052
ERP44	-0.580273	0.0222242	0.382439		GZMM	1.31147	0.0213033	0.366591		CAPNS1	-0.928006	0.0217319	0.373967		LAS1L	-1.73398	0.0318357	0.543853		PPP1R11	0.844489	0.0595746	0.999417		CDK4	-3.32331	0.000835519	0.0143052
TMEM123	-0.468093	0.0224123	0.384622		RXRB	1.0209	0.0214624	0.366917		ANPEP	-5.07717	0.0218767	0.375261		OFD1	-1.34374	0.0319083	0.543853		CCDC66	0.848298	0.0597045	0.999417		SGK1	2.24978	0.000836784	0.0143052
UBP1	0.874541	0.0224774	0.384689		MGAT2	0.530134	0.0215356	0.366917		SFPQ	-0.66076	0.0219671	0.375261		DHRS9	1.35876	0.0319232	0.543853		STAG2	-0.777006	0.0598529	0.999417		SULF2	-2.33422	0.000836849	0.0143052
MTPN	0.439859	0.0225472	0.38471		EIF1AY	-3.17102	0.0215559	0.366917		IL10RA	-0.900539	0.0219863	0.375261		CYP2E1	-2.87072	0.0319452	0.543853		GIMAP7	0.663526	0.0599696	0.999417		CCNB1IP1	-4.69311	0.000839594	0.0143052
EIF1AY	-3.40652	0.0226012	0.38471		ARHGAP5	0.540716	0.0215745	0.366917		VCAN	1.13859	0.0224902	0.382821		PIM2	-2.24694	0.0319506	0.543853		JARID2	-1.02699	0.060124	0.999417		S100A8	3.00775	0.000840411	0.0143052
RBM6	0.558472	0.022726	0.385788		RP11-138A9.1	1.16641	0.0216438	0.366917		MTHFD2	0.753681	0.0226253	0.38408		SURF4	1.10727	0.0321818	0.544706		RASA4	-1.38029	0.0601248	0.999417		MDH2	-1.38095	0.000845779	0.0143318
MRFAP1L1	0.80897	0.0227906	0.385843		CCR5	1.05632	0.021725	0.366917		ZNF562	0.977852	0.0227426	0.38503		HADHB	-0.879964	0.0323401	0.544706		PET100	0.441328	0.0602595	0.999417		LAMP1	1.62709	0.000846534	0.0143318
NUP50	0.721819	0.0229369	0.387276		LSM4	-0.404622	0.0217449	0.366917		MS4A6A	0.691457	0.022896	0.385854		ZBP1	-2.82959	0.0323561	0.544706		ISG20	0.926989	0.0602822	0.999417		MRPS14	-2.08026	0.00084948	0.014343
DTNBP1	0.719103	0.0230533	0.387344		ROGDI	-0.596755	0.0218624	0.366917		TAB2	-1.74719	0.0229141	0.385854		IFI27L2	0.717884	0.0324753	0.544706		USMG5	0.388148	0.0604353	0.999417		S100A12	2.63481	0.000852858	0.0143614
LINC00998	0.511574	0.0230642	0.387344		USB1	0.77167	0.0218793	0.366917		RGS19	-0.80653	0.0230274	0.386725		ZNF721	-2.25915	0.0324792	0.544706		CXorf21	0.766989	0.0604493	0.999417		SCFD1	-2.52656	0.000855865	0.0143735
CCDC58	0.88771	0.0231751	0.388168		EXOC1	0.666332	0.0219262	0.366917		ECSIT	-1.82939	0.0232296	0.38908		NCBP2	0.992655	0.0325254	0.544706		PARN	-1.39699	0.0606319	0.999417		ATP5SL	-4.68184	0.000862319	0.0144433
RTN4	-0.465565	0.0234091	0.391045		ITGB2	0.414464	0.0220077	0.366917		CKAP5	-2.63814	0.0233734	0.390357		UQCRC2	-0.669481	0.0326453	0.544706		YTHDF3	1.20732	0.0612994	0.999417		CTSD	2.69475	0.000867738	0.0144954
NME2	1.47268	0.0235066	0.39163		HMGB2	-0.477775	0.0220232	0.366917		SMIM20	-1.1884	0.0234973	0.390357		AGPAT2	1.01862	0.0327566	0.544706		FAM13B	-1.33226	0.0613094	0.999417		RPS9	0.616852	0.000876172	0.0145617
NEAT1	0.463739	0.0236159	0.392412		PPP2R5A	0.857062	0.0221328	0.367767		NFE2	1.47448	0.0235244	0.390357		ICAM3	-0.600223	0.0328519	0.544706		ADAM28	-0.853636	0.0613227	0.999417		NEAT1	2.6177	0.000876348	0.0145617
CYSTM1	-0.815063	0.0237137	0.392561		SLC43A2	-0.908058	0.0224952	0.370532		GNB2L1	-0.45292	0.0235544	0.390357		MS4A4A	0.991837	0.032868	0.544706		LMBRD1	-0.909378	0.0613801	0.999417		RAD51C	-4.69037	0.000881615	0.0146106
GOLGA2	-1.18778	0.0237499	0.392561		GLTP	-0.601779	0.0225115	0.370532		ARF5	-0.563497	0.0238704	0.392669		VHL	-1.59271	0.0331029	0.544923		PIK3CG	-1.5604	0.0615127	0.999417		MMADHC	-1.57885	0.000886122	0.0146467
UBLCP1	0.621132	0.0238267	0.392796		IMMP1L	-0.83785	0.0225896	0.370532		TBC1D7	0.814007	0.0239521	0.392669		UBE2W	0.94375	0.0331536	0.544923		HSPB1	0.713025	0.0618474	0.999417		TRAPPC6A	-1.69986	0.000891882	0.0146616
TAP2	0.937375	0.023992	0.393389		EIF3E	-0.46184	0.022608	0.370532		RPL36	-0.500632	0.0239753	0.392669		CD74	-0.330709	0.0332133	0.544923		DPH3	0.868126	0.0619524	0.999417		COQ10B	-4.68409	0.000892037	0.0146616
CCDC47	-0.604233	0.0240278	0.393389		SLC39A1	0.710304	0.022643	0.370532		AHNAK	-0.803896	0.0240495	0.392669		CPD	1.5749	0.033306	0.544923		CEBPB	0.531352	0.0620052	0.999417		ANKRD10	-2.79767	0.000894029	0.0146616
SRBD1	0.765859	0.0240505	0.393389		CACNA2D3	-0.508358	0.0226531	0.370532		SYK	-0.8962	0.0240675	0.392669		NFE2L3	-1.71396	0.0333149	0.544923		CD1E	-0.895267	0.0620198	0.999417		CCDC109B	-1.60098	0.000900417	0.0147279
HNRNPU	-0.437045	0.0243031	0.396488		DNASE1L3	-1.21396	0.0229861	0.373572		PMS2	1.2271	0.024069	0.392669		JAK1	-0.768873	0.0337133	0.550008		2006-03-01	-1.03801	0.0625494	0.999417		ISCA2	-2.80028	0.000907475	0.0148048
MLEC	-0.528571	0.0243855	0.396801		RRAS	1.54259	0.0229969	0.373572		SNHG21	-1.8807	0.0241979	0.393749		S100A8	1.61161	0.0339238	0.551933		HSPA6	1.36879	0.0625616	0.999417		FKBP5	1.43347	0.000912922	0.0148551
SLC7A6	0.913563	0.0245338	0.396898		LACTB	0.45856	0.023027	0.373572		FAM217B	-2.34055	0.0242737	0.393962		ZNF22	-1.09057	0.034007	0.551933		ZNF593	0.864785	0.0626714	0.999417		NSMCE3	-4.65307	0.000915586	0.0148587
PSPC1	-0.737024	0.0245492	0.396898		FCER1A	-1.05776	0.0230908	0.373572		GGA2	-1.564	0.0243996	0.394984		FAM13B	-1.73058	0.0341799	0.55331		EPSTI1	0.839796	0.0632217	0.999417		CCDC53	-3.28689	0.000917875	0.0148587
TRAF7	0.766982	0.024581	0.396898		AP1S2	-0.412707	0.0231364	0.373572		LPCAT3	1.08644	0.0245313	0.396096		PEBP1	-0.69455	0.0346688	0.559781		OPA1	1.10535	0.0632867	0.999417		ATP5D	0.78754	0.000924832	0.0149328
UBA7	0.818723	0.0246873	0.396986		ADAM28	-0.534804	0.0232551	0.374526		COX17	0.536119	0.0246691	0.397292		DNAJC7	-0.681807	0.0348609	0.560821		TMEM70	0.781945	0.0634327	0.999417		MRPL46	-4.65336	0.000940619	0.0151488
SNX2	-0.547961	0.0247129	0.396986		ZEB2-AS1	-1.70829	0.0235615	0.378491		TRIM44	-1.31407	0.0247319	0.397292		FCER1G	0.366091	0.0349612	0.560821		BTN2A2	1.20059	0.0636871	0.999417		RPS12	0.61602	0.000945315	0.0151855
AXL	-1.81715	0.0248957	0.398167		TRAF4	0.937301	0.0237374	0.37968		DERL2	0.712652	0.0248453	0.398095		RTCB	-1.13641	0.0351087	0.560821		TMEM11	0.90368	0.064144	0.999417		NOP56	-2.79374	0.000956404	0.0153023
STARD4-AS1	0.848869	0.0249132	0.398167		EIF3K	-0.364933	0.0237564	0.37968		FAU	-0.461781	0.0249784	0.39921		GNAQ	0.819442	0.0351186	0.560821		AGL	-1.69549	0.06441	0.999417		IL16	1.23153	0.000957572	0.0153023
PDHX	0.813333	0.0251791	0.399334		ZNF22	-0.54027	0.0238195	0.379721		RFWD2	0.812408	0.0253184	0.403616		CXCR3	-1.57451	0.0352557	0.560821		AHNAK	-0.643997	0.0645729	0.999417		TMEM11	-4.63185	0.00096021	0.0153023
CARS2	0.764842	0.0251838	0.399334		TCTA	0.936365	0.0239411	0.380199		CKLF	0.538514	0.0253961	0.40383		SNX2	-0.693131	0.0352689	0.560821		CCDC167	0.82911	0.0646904	0.999417		LYRM4	-2.16728	0.000962526	0.0153023
ASXL2	0.890986	0.025184	0.399334		SNU13	-0.348809	0.0239705	0.380199		SLC12A9	-1.24129	0.0255029	0.40383		ZNF318	1.39816	0.0356327	0.565175		NDUFB1	0.389469	0.0647236	0.999417		TMEM8B	-4.661	0.000964771	0.0153023
PHACTR2	0.623049	0.0252405	0.399334		DNAJB9	0.736075	0.0241347	0.381839		REXO4	-2.54766	0.0256032	0.40383		PIH1D1	0.918547	0.0358295	0.565619		NFAM1	1.52556	0.0648829	0.999417		RP11-295G20.2	1.97516	0.000972438	0.0153283
C10orf128	-0.800913	0.0254062	0.399899		GPCPD1	0.618837	0.0242859	0.383265		ARV1	1.01629	0.0257185	0.40383		PPCDC	-2.20024	0.0358409	0.565619		TCEA3	-1.68546	0.0649129	0.999417		FNDC3B	2.3925	0.00097334	0.0153283
DOCK11	0.608906	0.0254314	0.399899		SNHG19	-1.17854	0.0243856	0.383874		QPRT	-4.88914	0.0257693	0.40383		HLTF	-1.88597	0.0362905	0.57128		CD14	1.89949	0.0650554	0.999417		LYRM5	-4.65626	0.000973731	0.0153283
CBFB	0.618534	0.0255291	0.399899		TTC14	-0.549491	0.0245936	0.386181		MARCKS	-1.78284	0.0258168	0.40383		NOP58	-0.95271	0.0364414	0.572042		RPL36A	-0.343047	0.0651675	0.999417		CD47	-1.22899	0.000985858	0.0154804
DIDO1	-1.17852	0.0256983	0.399899		SHARPIN	0.569196	0.0247224	0.38648		HMOX1	-5.79478	0.025845	0.40383		GUK1	0.536795	0.0365211	0.572042		GRINA	0.83466	0.0653277	0.999417		LSM3	-1.3247	0.000988956	0.0154904
COX19	0.546021	0.0257106	0.399899		NDUFB10	-0.413759	0.0248716	0.38648		RPL23A	-0.427806	0.0258867	0.40383		GZMA	0.983981	0.0369474	0.574585		CDK9	1.26084	0.0653695	0.999417		GLRX	-1.15977	0.000995364	0.0155161
MS4A4A	0.670901	0.0257844	0.399899		HLA-DQA1	-0.375554	0.0248914	0.38648		RING1	-1.84516	0.0259577	0.40383		HERC1	-1.4679	0.0369623	0.574585		ITM2C	-0.847404	0.0654067	0.999417		CLEC4E	2.2616	0.000995542	0.0155161
FAM192A	-0.472682	0.0258385	0.399899		FBP1	0.50157	0.0249767	0.38648		NR3C1	-0.873798	0.0259747	0.40383		LY96	0.602879	0.037007	0.574585		YBEY	-1.2955	0.0655861	0.999417		CD63	0.748019	0.000998762	0.0155278
DEK	0.426052	0.0258386	0.399899		MED11	0.762472	0.0250073	0.38648		UBA52	-0.483403	0.0261972	0.405564		CALR	0.595191	0.0371735	0.574585		DEAF1	-1.28813	0.0656102	0.999417		IQGAP2	-2.07066	0.00100383	0.015568
STOM	0.780246	0.0258492	0.399899		LILRB1	0.918945	0.0250424	0.38648		ACADVL	0.62273	0.02625	0.405564		EZR	-0.805903	0.0373678	0.574585		ADPGK	-0.880067	0.0658067	0.999417		HADHA	-1.16963	0.00101392	0.0156858
ASAH1	-0.504063	0.0260679	0.400978		C16orf72	0.744447	0.0250434	0.38648		NFE2L1	-4.84404	0.02628	0.405564		HLA-DQB2	1.04707	0.0374416	0.574585		ESCO1	-1.22367	0.0658945	0.999417		OFD1	-3.28893	0.00101709	0.0156961
FLII	-0.601194	0.0260915	0.400978		NDUFA8	0.431932	0.025174	0.387327		ANKRD11	-1.18432	0.0263858	0.406199		RSL1D1	-0.546305	0.0374921	0.574585		POLR2H	0.902006	0.0659873	0.999417		H1FX	-1.3547	0.00102141	0.0157094
AFTPH	0.590192	0.0261105	0.400978		NDUFS4	-0.395541	0.0252215	0.387327		EPSTI1	-1.36837	0.0264548	0.406266		ATP2B1	-0.670095	0.0375696	0.574585		ZNF503	-1.67174	0.0663588	0.999417		NUS1	-4.65033	0.00102404	0.0157094
PSME2	0.590667	0.0263308	0.402639		ADGRE5	0.560781	0.0253274	0.388003		ZNF326	-1.66044	0.0267079	0.408399		KATNA1	-1.69375	0.0375953	0.574585		WDR70	-1.13521	0.0666374	0.999417		TCEAL8	-2.04632	0.00102545	0.0157094
ZRSR2	0.586517	0.0263469	0.402639		TIMM44	-1.04311	0.0255258	0.390092		RP11-126K1.6	-1.49245	0.0267238	0.408399		TCEB2	0.411216	0.0375982	0.574585		RPL19	-0.326261	0.0667142	0.999417		ATP5G1	-1.16265	0.0010324	0.0157774
UBE2Q1	0.85431	0.0264455	0.403165		RPS13	-0.325242	0.025653	0.391084		COL9A2	-1.90364	0.0269713	0.409071		IRF8	-0.637137	0.0377646	0.575727		CES1	-0.933526	0.0668047	0.999417		OSGEP	-3.25458	0.00104066	0.015865
HLA-F	0.48516	0.0265443	0.403692		EMB	-0.574656	0.0259559	0.394743		BIRC3	1.09805	0.0272312	0.409071		KPNA6	1.37477	0.0379865	0.576638		C4orf3	0.434056	0.0669576	0.999417		MEA1	-2.31038	0.00105172	0.0159875
RNASEH2B	-0.520522	0.0266392	0.404157		SIDT2	1.00205	0.0262075	0.396741		ZFAND5	-0.765641	0.0274163	0.409071		TOMM20	-0.893296	0.0380723	0.576638		UBE2D3	0.415594	0.0670143	0.999417		C16orf74	-4.63516	0.00105379	0.0159875
TMF1	-0.830833	0.0269457	0.407425		ADSS	-0.571686	0.0262136	0.396741		CDKN2D	-1.00271	0.0274201	0.409071		LSM3	-0.646798	0.0381601	0.576638		CPNE8	-1.45353	0.0670538	0.999417		CCR1	2.11059	0.0010588	0.0160249
NAPG	0.86196	0.0270141	0.407425		IMPDH1	0.633615	0.026475	0.399734		CPSF2	1.04121	0.0276019	0.409071		STXBP2	0.548239	0.0381916	0.576638		STX11	0.80492	0.0676368	0.999417		RNF5	-2.48724	0.00106539	0.0160609
RASA4	-1.18821	0.0271946	0.407425		MED7	0.648985	0.0265835	0.39981		PKN2	0.912141	0.027621	0.409071		CYTH4	0.993526	0.0384773	0.578067		QARS	-0.825475	0.0676515	0.999417		CDC123	-1.95315	0.00106629	0.0160609
PSMD2	-0.486019	0.0272299	0.407425		HCST	-0.422103	0.0266239	0.39981		C1QA	3.10611	0.0276404	0.409071		LILRA5	2.02597	0.0386573	0.578067		SECTM1	1.24383	0.0679024	0.999417		EAPP	-2.0485	0.00107219	0.0161111
TTC17	-0.618075	0.0273027	0.407425		FYN	-0.762216	0.0267337	0.39981		GYPC	-0.86999	0.0276828	0.409071		SIAH2	-1.45392	0.038772	0.578067		SNRNP40	0.742815	0.0680774	0.999417		NUDT16	1.43068	0.00108072	0.0162005
PAIP2	-0.445889	0.0273195	0.407425		SMDT1	-0.432742	0.0267347	0.39981		C15orf57	-1.02299	0.0276948	0.409071		HSP90B1	-0.523451	0.0388606	0.578067		TMUB2	1.06745	0.0681519	0.999417		MARCKS	1.50843	0.00108979	0.0162975
GRPEL1	-0.634651	0.0273879	0.407425		DCTD	-0.770916	0.0269254	0.401706		ESD	-0.526855	0.0278751	0.409071		ARMC10	-0.982967	0.0389764	0.578067		REPS1	1.2031	0.068564	0.999417		TMEM18	-4.61236	0.00109914	0.0163983
MARCKSL1	-0.775264	0.0274289	0.407425		CAST	-0.466274	0.0270255	0.402245		RP5-1180E21.5	1.25259	0.0278826	0.409071		S100A6	0.337138	0.0389816	0.578067		MTIF2	-1.14217	0.0686204	0.999417		BET1	-4.6064	0.00110287	0.016415
TRAPPC3	-0.46232	0.027477	0.407425		C12orf4	0.919093	0.0273202	0.405429		RP11-24F11.2	-2.59026	0.0280052	0.409071		NSMCE2	-1.53946	0.0390301	0.578067		CBWD1	0.724167	0.0687285	0.999417		ACSL5	-4.60873	0.00112688	0.0166935
LYZ	-0.526576	0.0275033	0.407425		FHL3	-1.29494	0.0273686	0.405429		RLF	-2.43269	0.0280147	0.409071		CTCF	-1.43779	0.0390727	0.578067		RPL10	-0.30801	0.068731	0.999417		MRPL13	-1.67056	0.00112694	0.0166935
HLA-DPB1	-0.354401	0.0276021	0.407927		PSMC2	0.426212	0.0276085	0.407235		PSMD2	0.574914	0.0280251	0.409071		B3GAT2	1.41275	0.0391145	0.578067		CKAP4	1.44186	0.0688705	0.999417		UBXN11	1.58103	0.00112956	0.0166935
SMCO4	0.470772	0.027723	0.408751		SORBS3	-1.35204	0.0276339	0.407235		SPATC1L	-2.3783	0.0280305	0.409071		LMNA	-1.2298	0.0394548	0.578073		ROMO1	0.522421	0.0689244	0.999417		DNAJC19	-2.74714	0.0011396	0.0168024
CMAS	-0.611875	0.0279036	0.410451		CUL1	0.743547	0.027685	0.407235		IFNGR2	0.729897	0.0280785	0.409071		PRADC1	-1.67837	0.0395305	0.578073		ZNF318	1.1963	0.0690763	0.999417		SLAMF7	-4.60947	0.00114937	0.0169068
G3BP2	-0.562328	0.0280091	0.411041		PTGER4	0.606705	0.0278476	0.40808		RPS15	-0.480348	0.0282082	0.409071		ADAP2	1.12595	0.0395843	0.578073		CH17-340M24.3	1.05907	0.0691661	0.999417		DNASE2	2.52863	0.00116416	0.0170843
CCT6A	-0.452328	0.028178	0.411044		TACC1	-0.692765	0.0278723	0.40808		PRCP	-0.576754	0.0282189	0.409071		GPR85	0.858551	0.0395886	0.578073		RPL15	-0.318217	0.0691721	0.999417		DUSP11	-3.23104	0.0011733	0.0171783
BBC3	1.02478	0.0282001	0.411044		DEAF1	-0.989981	0.0282502	0.410004		RPA1	-1.50075	0.0282798	0.409071		UQCR11	0.388312	0.0395925	0.578073		RPL11	-0.318156	0.0694508	0.999417		CTD-3184A7.4	-4.6088	0.00117666	0.0171866
OS9	-0.455552	0.0283295	0.411044		DBI	0.439889	0.0282764	0.410004		ENPP2	1.82479	0.0283026	0.409071		TMEM107	-1.67645	0.0396672	0.578073		AKIRIN2	0.683912	0.0697288	0.999417		IL18	-3.23421	0.00117934	0.0171866
GOLGA7	-0.558268	0.0285056	0.411044		LYRM4	-0.500877	0.0283104	0.410004		CCDC18	-2.39129	0.028321	0.409071		PRKRIP1	1.45065	0.0397644	0.578149		BTBD10	1.03874	0.0697758	0.999417		CHCHD4	-4.59393	0.00118239	0.0171911
ATP6AP2	-0.44431	0.028566	0.411044		PSMA3	0.346071	0.0283972	0.410004		TGFB1	-1.08698	0.0283292	0.409071		FCGR3A	2.30641	0.0398867	0.578587		MYLIP	-1.51796	0.0697823	0.999417		PNO1	-4.59652	0.00120088	0.0174197
PLCD1	1.1005	0.0285726	0.411044		BRK1	-0.343008	0.0284168	0.410004		GANC	-1.69303	0.0283469	0.409071		SUCLA2	-1.18273	0.0401071	0.579739		MAFB	2.18557	0.0700253	0.999417		VCAN	1.98146	0.00121205	0.0175412
MCM5	0.661727	0.0286053	0.411044		EXOSC3	0.729759	0.0284265	0.410004		ST3GAL4	-2.13078	0.0284041	0.409071		PRDX3	-0.635049	0.0401547	0.579739		C19orf33	-0.988917	0.0701007	0.999417		WDR54	-4.59991	0.00121635	0.017563
ANKRD49	-0.886399	0.028696	0.411044		MESDC1	0.878992	0.0284607	0.410004		USMG5	0.571416	0.0284154	0.409071		TLR10	-1.4354	0.0406021	0.579739		EIF3D	-0.550944	0.0701256	0.999417		OSTC	-0.990819	0.00122613	0.0176636
SETD2	-0.825576	0.0287333	0.411044		TAF3	-0.986042	0.0286778	0.412186		LYZ	-0.646244	0.0285569	0.409071		BTN3A2	1.25884	0.0406027	0.579739		CYBB	1.27612	0.0701435	0.999417		TIPRL	-2.72563	0.00125498	0.0180229
TAF9	-0.477587	0.0287556	0.411044		RPS20	-0.311744	0.0288495	0.413707		STX3	-1.55198	0.0286243	0.409071		HDAC2	-0.821198	0.0406653	0.579739		BLMH	1.33239	0.0705936	0.999417		EPB41L2	-4.59341	0.00125681	0.0180229
CLEC2D	0.687886	0.0288067	0.411044		USF2	-0.674684	0.028998	0.414889		ICAM1	-1.91044	0.0286398	0.409071		EHD1	1.50009	0.0408259	0.579739		MOSPD2	1.08456	0.0706384	0.999417		LINC01272	2.90401	0.00126661	0.018122
ISG20	0.708529	0.0289833	0.411044		RTF1	-0.47437	0.0290735	0.415024		RASSF3	0.852495	0.0286848	0.409071		HIPK3	-1.33761	0.0408676	0.579739		HN1	0.659512	0.0706686	0.999417		DAPP1	-1.93687	0.00127182	0.0181552
SAMD4A	1.14596	0.0289996	0.411044		CHMP7	0.918383	0.0292285	0.416291		MZT2A	-0.835246	0.0287216	0.409071		DYNC1LI1	-0.992351	0.0408922	0.579739		ARPP19	-0.88413	0.0713771	0.999417		EIF2S1	-2.13361	0.00128076	0.0182413
GSTK1	0.381974	0.0291004	0.411044		HTATIP2	0.590363	0.0293605	0.416511		SERPINA1	0.654917	0.0288802	0.4104		CFD	1.55871	0.0409458	0.579739		CMPK1	-0.603644	0.0713912	0.999417		IRF7	-1.62202	0.00129304	0.0183747
COMMD9	-0.486168	0.0291081	0.411044		IFITM1	1.41443	0.0293766	0.416511		HMOX2	-0.948335	0.0293765	0.415097		ORAI1	-1.3516	0.0409701	0.579739		C6orf48	-0.568354	0.0715497	0.999417		SULT1B1	2.14593	0.00130019	0.0184345
PAK1	0.378318	0.0291597	0.411044		MCCC1	-0.909366	0.0294907	0.416642		TSR3	-1.09744	0.029396	0.415097		CTNNB1	0.864193	0.0410088	0.579739		FOS	0.844832	0.07161	0.999417		SMARCA5	-1.93036	0.00130594	0.0184603
AIM2	2.04952	0.0291838	0.411044		SHISA5	0.690485	0.0296091	0.416642		PCID2	-1.3302	0.0294673	0.415097		EMP3	0.383605	0.0410737	0.579739		ASB2	-1.51349	0.0716447	0.999417		GHITM	-1.08841	0.00131295	0.0184603
HINT1	-0.378375	0.0292067	0.411044		RPL7A	-0.317507	0.0296203	0.416642		DUSP3	0.997771	0.0295297	0.415097		EIF5A	0.524358	0.0412878	0.581455		TPST2	0.937133	0.0716735	0.999417		ASNA1	-1.83671	0.0013136	0.0184603
B3GAT2	0.77992	0.0292582	0.411044		LINC00969	-0.562227	0.0298233	0.416642		CERS2	-1.64205	0.0295412	0.415097		HRH2	1.19263	0.0414585	0.582553		RFC1	-1.09518	0.0717913	0.999417		ZNF428	-2.44881	0.00131376	0.0184603
ZC3H4	0.983564	0.0293614	0.411044		C4orf3	0.36387	0.0298315	0.416642		PHB2	-0.944425	0.0296622	0.415867		RASSF3	1.07984	0.0416226	0.583552		AL592183.1	-1.27458	0.0718839	0.999417		APEX1	-1.39272	0.0013175	0.0184714
PPP1R2	-0.487131	0.0294724	0.411044		PSME2	0.542055	0.029833	0.416642		MBIP	-1.62291	0.0297527	0.416206		FARS2	-1.84066	0.0419838	0.587306		SRGAP1	1.41565	0.0721581	0.999417		DDX17	1.05406	0.00132656	0.0185433
CHCHD2	-0.355068	0.0294978	0.411044		RGS19	-0.484481	0.0298502	0.416642		KDM3B	-2.3513	0.0299876	0.418082		CSF1R	0.944171	0.0423679	0.591361		PLEKHO2	1.24255	0.0724459	0.999417		TXNDC9	-2.26347	0.00133123	0.0185433
CD58	-0.537764	0.0295622	0.411044		GFM1	-0.658453	0.0302563	0.420858		PDCD5	-0.86389	0.0300907	0.418082		NSUN3	1.34145	0.0429993	0.597709		OXA1L	-0.691383	0.0730355	0.999417		POLR2E	-1.50236	0.00133148	0.0185433
HENMT1	-0.92615	0.0296197	0.411044		CPNE3	-0.472554	0.0303453	0.420858		EEF1B2	-0.464263	0.0301562	0.418082		CBLL1	-1.64354	0.043013	0.597709		CDKN1A	1.45561	0.073098	0.999417		TMEM206	-4.56881	0.00134676	0.0186811
SND1	0.554251	0.0297029	0.411044		NDUFAF1	0.732278	0.0304062	0.420858		NUBP1	0.697299	0.030245	0.418082		CERS2	-1.34952	0.0432266	0.599352		PARP10	-1.41345	0.0731311	0.999417		MRPL1	-2.72029	0.00134733	0.0186811
FAR1	0.600059	0.0297137	0.411044		EIF3D	-0.386273	0.0304203	0.420858		NXF1	-1.65899	0.0302728	0.418082		ALDH3B1	1.07155	0.0434673	0.601362		TBC1D22A	-1.19041	0.0732065	0.999417		RSL1D1	-1.02932	0.00135324	0.0186957
PET117	0.77211	0.0297763	0.411044		CD226	1.10629	0.0306815	0.422544		POLR2F	-0.670436	0.0303092	0.418082		ACP5	1.55614	0.0437254	0.601656		USP4	-1.07017	0.0732155	0.999417		SAMD1	2.14942	0.00135433	0.0186957
WDR43	-0.63698	0.0300559	0.413287		PBDC1	0.481419	0.0307269	0.422544		TIAL1	-0.958429	0.0303527	0.418082		HNRNPA1	-0.373845	0.0437548	0.601656		DPEP2	-1.18463	0.0737454	0.999417		GGPS1	-3.22449	0.00136585	0.0188088
CPVL	-0.445983	0.0300704	0.413287		NPRL2	0.712556	0.0307479	0.422544		PMM1	-1.67139	0.0305976	0.419616		PLEKHF2	0.972163	0.0438414	0.601656		XBP1	0.604996	0.0738635	0.999417		CTC-524C5.2	-4.564	0.00136851	0.0188088
RUNX2	0.796015	0.030168	0.413527		RPL37A	-0.360891	0.0308112	0.422544		ITGA4	0.602031	0.0306388	0.419616		CLECL1	-1.15634	0.0439404	0.601656		TCHP	-1.53296	0.0742428	0.999417		PGRMC1	-4.56832	0.0013753	0.0188454
DDX5	-0.40764	0.0302195	0.413527		RPL23A	-0.313982	0.0310615	0.424052		RPL39	-0.421583	0.0306645	0.419616		NAE1	-1.26933	0.0439675	0.601656		HIST2H2AC	-1.4119	0.0742603	0.999417		GTPBP4	-3.21631	0.00137989	0.0188454
CTBS	0.666149	0.0304362	0.414126		STOM	0.731461	0.0310691	0.424052		TMEM97	-2.80885	0.0308646	0.421435		C1orf186	-2.12378	0.0440662	0.601696		IER3IP1	-0.736081	0.0747522	0.999417		2006-09-01	-1.92243	0.00138017	0.0188454
TTC9C	0.78262	0.0305357	0.414126		AC006129.2	1.00577	0.0311237	0.424052		ATG101	-1.25189	0.0312628	0.423961		UHMK1	0.966859	0.0442858	0.602507		IGBP1	-0.705434	0.0753411	0.999417		GNAI2	0.979014	0.00138543	0.0188761
C17orf49	0.923926	0.0305827	0.414126		NIPSNAP3B	1.05814	0.0312453	0.424255		C19orf66	-1.85391	0.0314186	0.423961		LIMS1	-0.943658	0.0443893	0.602507		LY6E	0.504484	0.0757379	0.999417		SSBP2	-4.57267	0.00138879	0.0188809
WBP4	0.712056	0.0305893	0.414126		ZBED1	-0.906732	0.0314369	0.424255		ZFP14	-2.40985	0.0315324	0.423961		WBP11	-1.08366	0.0446124	0.602507		FCER1G	0.324168	0.0760025	0.999417		MSRA	-3.22633	0.00142819	0.019374
NAPSA	1.66974	0.0306338	0.414126		GMCL1	-0.922189	0.0314822	0.424255		NAPA	-0.691163	0.0315421	0.423961		FLNA	0.815004	0.0446494	0.602507		SIDT2	1.20388	0.0760693	0.999417		RP11-126K1.6	-4.55158	0.00143123	0.019374
LAT2	0.4324	0.0306589	0.414126		PSMB8	0.376373	0.0315242	0.424255		CCBL2	-1.29351	0.0316877	0.423961		PTDSS1	-1.33484	0.0447136	0.602507		SOD2	0.741374	0.0763692	0.999417		CTSA	1.34184	0.00144687	0.0195436
IL27RA	0.592459	0.0307433	0.414375		PHACTR1	-0.387099	0.0315719	0.424255		MEAF6	-0.576206	0.0316916	0.423961		CHMP2A	0.56487	0.0448217	0.602507		CALCOCO2	0.770322	0.0763992	0.999417		BCL7A	-4.55064	0.00146193	0.0197025
PLRG1	-0.623147	0.0310377	0.417447		RPL8	-0.353139	0.0315966	0.424255		LINC00657	-1.61974	0.031757	0.423961		SSB	-0.669792	0.04492	0.602507		NT5DC1	-1.23256	0.0764769	0.999417		SPINT2	-1.15939	0.00146764	0.0197025
ATP5F1	-0.39168	0.0313698	0.420836		FAM204A	-0.477659	0.031622	0.424255		UGP2	0.557675	0.0318136	0.423961		MRPL15	-0.912284	0.0451819	0.602507		PLP2	-0.505231	0.076545	0.999417		GPN3	-3.19496	0.00146804	0.0197025
C6orf89	1.02354	0.0314237	0.420836		AGPAT5	0.933029	0.031679	0.424255		TMEM242	1.02722	0.0318741	0.423961		PI4KB	-1.81934	0.0451944	0.602507		GLRX5	-0.821746	0.0766055	0.999417		AKR1B1	-2.25073	0.00148357	0.0198685
ANKIB1	-1.24185	0.0315665	0.421849		EPSTI1	0.611035	0.0318617	0.424508		MRS2	-1.40747	0.0318859	0.423961		SMAP2	0.685777	0.0452639	0.602507		EPN1	0.846739	0.0767234	0.999417		COPB1	-1.68824	0.00149161	0.0199058
DOK1	0.654024	0.031759	0.42352		HINT2	-0.422063	0.0319217	0.424508		ASPSCR1	-1.14256	0.0319188	0.423961		FAM198B	1.15835	0.0453035	0.602507		MIS18BP1	-0.744007	0.0767277	0.999417		GRHPR	-2.43819	0.0014927	0.0199058
SMC2	-0.827368	0.0320712	0.426778		MAP2K2	-1.17168	0.0319933	0.424508		FASTKD2	0.920552	0.0319196	0.423961		ORMDL2	0.812256	0.0453599	0.602507		RPS17	-0.322709	0.077196	0.999417		EEF1E1	-1.904	0.00150685	0.020052
ANXA5	-0.383562	0.0324205	0.430513		IREB2	-0.602544	0.0320244	0.424508		DGKZ	-1.29046	0.0320422	0.423961		PSMG4	1.03226	0.0454321	0.602507		RGCC	0.888146	0.0773427	0.999417		P2RY14	-4.54462	0.0015124	0.0200832
OGFR	0.603235	0.0326231	0.432291		DUSP23	-0.484511	0.0320358	0.424508		UBA3	0.641093	0.032094	0.423961		PIK3AP1	0.98466	0.0454686	0.602507		FCF1	-1.38152	0.0773505	0.999417		FAM104B	-4.51622	0.00152383	0.0201924
BRK1	-0.35502	0.0328835	0.434823		RSF1	0.564282	0.03232	0.426937		ZNF131	-1.19077	0.0321105	0.423961		FTH1	0.325265	0.0458077	0.605723		FAM43A	-1.60818	0.0776524	0.999417		HLA-DQA1	-0.698118	0.00153064	0.0202054
UBE2J1	0.467712	0.0330466	0.436062		PIAS2	0.707756	0.032355	0.426937		XPO1	-0.903853	0.0322266	0.423961		PRKAG2-AS1	-1.6311	0.0459523	0.606358		CHML	-1.61486	0.0777288	0.999417		CMPK1	-1.36267	0.00153125	0.0202054
EPRS	-0.564163	0.0331591	0.436308		UFL1	-0.513228	0.0325017	0.427973		RHBDF2	-4.85271	0.0322286	0.423961		AP2M1	-0.610809	0.0461379	0.607223		FAM49A	0.801391	0.0780318	0.999417		UBE2Q2	-4.52758	0.00154901	0.0203778
NEK3	-0.954282	0.0332249	0.436308		DDX60L	0.708592	0.0325733	0.428019		CD44	-0.647243	0.0322645	0.423961		FAM46A	-1.40368	0.046336	0.607223		RPL29	-0.32728	0.0783878	0.999417		NDUFB3	-1.13514	0.00155081	0.0203778
TMEM131	0.721757	0.0333251	0.436308		DSE	0.523654	0.032702	0.428812		ARL6IP4	-0.536982	0.0323613	0.424095		TXLNA	-2.10956	0.0463915	0.607223		EMD	0.936086	0.0785016	0.999417		FBXO4	-4.54471	0.00155533	0.0203947
POLR2J3	-0.466595	0.0334103	0.436308		AASDHPPT	0.556475	0.032918	0.430745		PSMC6	0.521677	0.0324278	0.424095		SSBP1	-0.573009	0.0464182	0.607223		THAP1	0.958878	0.0787254	0.999417		NOL11	-4.52489	0.00156137	0.0203999
ZFPL1	0.688849	0.0335319	0.436308		RPL27	-0.301997	0.0331672	0.433105		PPP3CA	0.753643	0.0324772	0.424095		RMND5A	-1.61327	0.0465012	0.607223		IL1B	1.01096	0.0787822	0.999417		ADPGK	-2.41687	0.00156223	0.0203999
COMMD5	0.570428	0.033545	0.436308		LILRB3	0.560875	0.0335003	0.436547		EHMT2	-2.36707	0.0325534	0.424207		RPL17	0.422115	0.0468745	0.609322		IER2	0.582797	0.078967	0.999417		HN1	1.22421	0.00158248	0.0206215
RTFDC1	-0.404236	0.0335515	0.436308		ZNF641	-0.793853	0.0335917	0.436832		BMPR2	-4.74302	0.0329008	0.427847		CLNK	-1.64643	0.0469422	0.609322		PDK2	-1.63007	0.0791287	0.999417		CBWD2	-4.52181	0.0016023	0.0208365
HDAC10	0.769488	0.0336343	0.436481		NOP10	0.418786	0.0338495	0.438353		ERI3	-1.22201	0.0330722	0.427942		GPATCH2L	-1.39717	0.046953	0.609322		BTF3L4	0.688871	0.0791581	0.999417		FOSL2	2.08376	0.00160701	0.0208546
PHYKPL	0.518651	0.0338247	0.437676		RPL39	-0.315519	0.0339541	0.438353		TRMT2A	-1.78285	0.0330872	0.427942		CDK9	1.4027	0.0471025	0.610001		PSMB10	0.514315	0.0792303	0.999417		LINC01184	-4.52477	0.00161048	0.0208565
DHX9	-0.677426	0.0339042	0.437676		CEBPD	0.634599	0.0339754	0.438353		FAM120A	-1.04673	0.0331332	0.427942		PDLIM2	-0.87465	0.0473654	0.611208		STX10	0.660083	0.0795764	0.999417		EMC2	-4.51115	0.00161501	0.0208721
IER2	-0.500696	0.0339354	0.437676		LCP2	0.462669	0.0339879	0.438353		INSR	1.23813	0.0331807	0.427942		ZNHIT1	0.580846	0.0473903	0.611208		PAQR7	-1.62027	0.0796152	0.999417		RBM47	1.59744	0.00163479	0.0210845
OTUD6B-AS1	-0.612116	0.0345909	0.443541		S100A4	-0.392231	0.0342109	0.439437		FUNDC2	-1.08603	0.0333216	0.428438		NADK	0.98669	0.0476525	0.612155		ALG13	0.848258	0.0797084	0.999417		LAS1L	-4.51595	0.0016405	0.0211147
MYH9	-0.634019	0.0346506	0.443541		TMX4	-0.647373	0.034232	0.439437		IPO8	-4.70277	0.0334023	0.428438		2005-03-01	-1.30943	0.0477349	0.612155		SLC25A37	0.779646	0.0797374	0.999417		RUNX2	-4.52577	0.00164871	0.0211317
BOLA2B	0.905587	0.0347257	0.443541		TMEM173	0.597994	0.0342818	0.439437		TRAPPC2	0.866129	0.0334237	0.428438		TMEM19	-1.15812	0.0481622	0.612155		ST13	-0.536812	0.0798034	0.999417		PDHB	-1.73228	0.00165036	0.0211317
SF3B4	-0.529608	0.0347632	0.443541		GYPC	-0.516682	0.0344484	0.440234		EPB41L4A-AS1	-1.47729	0.0335306	0.428769		MT1X	0.831922	0.048167	0.612155		RPL27A	-0.308835	0.0804976	0.999417		METTL7B	2.5338	0.00165191	0.0211317
PRF1	1.00089	0.0347982	0.443541		ITGAE	-0.490371	0.0345935	0.440234		RPS3	-0.417621	0.0335861	0.428769		ARPC1A	0.819788	0.0481752	0.612155		RPS14	-0.299264	0.0806757	0.999417		DERA	-2.68866	0.00166863	0.0213022
RAB32	-0.471489	0.0348217	0.443541		SKP2	-1.22482	0.0346055	0.440234		DUSP1	0.940949	0.0337007	0.429359		BEST1	-0.747104	0.0482032	0.612155		ENPP2	1.46011	0.0807312	0.999417		MRPL16	-2.22228	0.00169226	0.0215522
SPIDR	-1.03433	0.0349177	0.443541		BATF	0.928613	0.0346925	0.440234		SIGIRR	-0.957541	0.0338819	0.430794		C1orf52	-1.2516	0.0482331	0.612155		RPL13	-0.301265	0.0807538	0.999417		GTPBP8	-4.49499	0.00169508	0.0215522
TMEM43	-1.04107	0.0350082	0.443541		TRIM38	0.470159	0.0346945	0.440234		ATF4	-1.27916	0.0339993	0.431414		SH3KBP1	-0.709	0.0482434	0.612155		STX5	0.840699	0.0810415	0.999417		ARAP1	2.09862	0.00170206	0.0215543
TWSG1	0.905049	0.0350257	0.443541		AP5M1	0.498441	0.0351502	0.445117		PPP1R12C	-4.43897	0.0341108	0.431955		TGFB1	0.736708	0.0484199	0.613156		EDEM3	1.31625	0.0811426	0.999417		MRPL34	-1.86297	0.00170533	0.0215543
ABI1	-0.490619	0.0351683	0.444451		KRTCAP2	-0.346666	0.0356919	0.451068		C11orf1	-2.41789	0.0344094	0.434752		HDAC3	-0.946941	0.0485327	0.613347		CBR1	0.770436	0.0816816	0.999417		JUND	1.31735	0.00170554	0.0215543
GPATCH11	0.654951	0.0353705	0.446108		MYD88	0.491791	0.0358102	0.451654		EVA1B	-5.04374	0.0344701	0.434752		G6PC3	-1.20786	0.0488417	0.616014		CCZ1	-0.776782	0.0816944	0.999417		TPRKB	-1.97087	0.00171793	0.0216624
SFXN4	-1.15752	0.035454	0.446243		CD79B	0.767822	0.0359193	0.452122		LIMS1	0.622445	0.0346642	0.435481		MMADHC	-0.711166	0.04895	0.616142		VPS26B	-1.22951	0.0819903	0.999417		DDX27	-2.40071	0.00172099	0.0216624
RING1	0.719898	0.0355233	0.446243		PMS2	-1.11833	0.0360326	0.452642		UMPS	-1.54274	0.0347486	0.435481		FAM217B	-1.7777	0.049076	0.616493		NUDT14	-1.08433	0.0820989	0.999417		TSG101	-2.21552	0.00173198	0.0217569
HLA-DQA1	-0.372931	0.0356531	0.44698		SNHG7	-0.74733	0.0362272	0.453964		RPL10A	-0.410341	0.034756	0.435481		TBC1D10A	1.43801	0.049185	0.616582		BTG2	0.845888	0.0822151	0.999417		CYBB	2.38591	0.00173542	0.0217569
UROD	-0.548446	0.0359447	0.449553		C9orf114	-1.23926	0.0363287	0.453964		PSENEN	-0.654869	0.0348149	0.435481		HERPUD1	-0.583504	0.0493246	0.616582		CAB39	0.832554	0.0826658	0.999417		GTF2B	-3.15753	0.00174674	0.0218474
MYL12A	-0.380289	0.0360015	0.449553		CREB3L2	-1.00305	0.0364878	0.453964		RPL24	-0.420387	0.0348745	0.435481		METAP2	-0.775158	0.0494354	0.616582		COPRS	-1.02903	0.0827182	0.999417		COMMD3	-1.51582	0.00175553	0.0218474
SYAP1	-0.615296	0.0363545	0.453033		ALOX5AP	0.508595	0.0364927	0.453964		RPS18	-0.408859	0.0349492	0.435548		RPL36AL	0.381184	0.0494758	0.616582		CH17-373J23.1	-2.28883	0.0828504	0.999417		TGFBI	-1.69923	0.00175585	0.0218474
TAOK3	0.342639	0.0364244	0.453033		POLE4	0.365323	0.0365629	0.453964		CYBB	0.731683	0.0351796	0.43755		CD68	0.615616	0.0499435	0.620704		NELFA	-1.45432	0.0829269	0.999417		TOP1MT	-4.50345	0.00175656	0.0218474
GPR65	0.482871	0.0365392	0.453457		RPL3	-0.377835	0.0365715	0.453964		CACNA2D3	-0.682	0.0353856	0.438677		SAT1	0.874208	0.0500042	0.620704		RPL39L	1.35129	0.0829307	0.999417		HMGA1	-1.66064	0.001781	0.0221076
CBR1	0.554603	0.0366795	0.453457		UXT	-0.338926	0.0367366	0.455113		CLEC10A	-0.588769	0.0354423	0.438677		NOP2	-2.08359	0.0502492	0.622516		CYB5R1	-1.37537	0.0833646	0.999417		PDHA1	-3.14931	0.00178567	0.0221219
MT-ND4	-0.386374	0.0367831	0.453457		LRRFIP1	-0.336106	0.036856	0.455694		MED10	-0.745857	0.0355203	0.438677		JMJD8	-2.04674	0.050424	0.622608		RSRP1	-0.573051	0.0836556	0.999417		NDUFS4	-1.41383	0.00179259	0.0221639
RAB8B	0.768597	0.0368094	0.453457		EIF4A2	0.339679	0.0372656	0.459606		ZNF330	-1.14262	0.0355495	0.438677		NDUFA10	-0.816425	0.0504549	0.622608		RPLP1	-0.293288	0.0836569	0.999417		MRPL42	-2.39977	0.00180198	0.0222362
TCEAL3	-0.982389	0.0368819	0.453457		NAT6	-1.46735	0.0373389	0.459606		KLF2	1.11016	0.0359937	0.443287		DNM1L	-1.03318	0.050667	0.623313		PDS5B	-1.09488	0.0837806	0.999417		ITGB7	-1.87584	0.00180717	0.0222565
EHBP1L1	0.861022	0.0368917	0.453457		EXOC6	0.660422	0.0374245	0.459606		KLHL22	-2.41778	0.0361117	0.44387		CLEC11A	-1.30851	0.0507219	0.623313		NAGA	-0.851576	0.0838659	0.999417		PPP4R3B	-2.39619	0.00182068	0.022379
MVP	0.49038	0.0371398	0.455615		PNP	0.823776	0.0374651	0.459606		MAGOHB	-1.04904	0.0363187	0.444466		SPSB3	0.951689	0.0508098	0.623313		PPP2R5E	-0.930955	0.0839002	0.999417		TNFSF13B	-1.07884	0.00183625	0.0225264
PAXBP1	0.899989	0.037299	0.45585		DDX3Y	-3.50439	0.03758	0.460117		RPL38	-0.448111	0.0364123	0.444466		TOMM22	-0.649463	0.0509868	0.623986		B2M	0.275429	0.0840536	0.999417		CSE1L	-4.47176	0.00184421	0.0225799
KLRF1	0.735889	0.0373234	0.45585		RPL22	-0.308364	0.0377955	0.460498		CARD16	0.506618	0.0365271	0.444466		AIF1	0.565581	0.0511497	0.623986		TRIM8	-1.06797	0.0843997	0.999417		SNX2	-1.27512	0.00185642	0.0226851
NUP88	-1.05156	0.0373766	0.45585		ACADVL	0.412286	0.0377974	0.460498		MAP2K1	0.526827	0.0366013	0.444466		TMEM123	-0.673453	0.0511627	0.623986		CORO1C	0.744042	0.0848637	0.999417		MAP3K12	2.8678	0.00187144	0.0228243
ITGAX	0.655887	0.0374842	0.456276		TATDN1	-0.481849	0.0378311	0.460498		RPL29	-0.42267	0.0367221	0.444466		SYNE3	1.42167	0.051552	0.627516		NDUFS6	0.44772	0.0852868	0.999417		PPWD1	-4.4664	0.00187837	0.0228645
SPG21	-0.421686	0.0376165	0.457001		SNRPF	-0.327261	0.0379586	0.460635		GLYR1	0.935094	0.0367674	0.444466		FKBP5	0.803621	0.0522452	0.634724		RPS21	-0.324993	0.0854406	0.999417		RABEP1	-4.47044	0.0018874	0.0229074
DGUOK	-0.414339	0.037754	0.457786		WDR54	-0.816957	0.0380554	0.460635		PLD3	-0.737343	0.0368852	0.444466		EIF5	-0.67105	0.0526832	0.638232		NUDCD2	-0.752908	0.0854806	0.999417		SPIB	-4.47509	0.0018892	0.0229074
MRC1	1.01509	0.0378521	0.45809		JUN	0.959023	0.0380911	0.460635		MEF2C	0.481226	0.0370671	0.444466		COX6B1	0.367058	0.0527372	0.638232		IDH1	0.889761	0.0855745	0.999417		EIF2B3	-4.46132	0.00189583	0.0229436
DERA	-0.624441	0.0381861	0.461244		ARPC1A	0.540198	0.0381401	0.460635		STX5	-1.41732	0.03709	0.444466		ZNF292	-1.12421	0.052844	0.638294		YIPF5	1.03971	0.0857741	0.999417		ADSS	-2.2066	0.00194547	0.023499
TMED9	-0.399414	0.0385503	0.463846		DERL2	0.458196	0.038209	0.460635		GPAT4	-2.40782	0.0370975	0.444466		FAU	0.330938	0.0530647	0.63973		RCBTB2	-1.20847	0.0860612	0.999417		CPEB4	1.87262	0.00195297	0.0235208
UBE2R2	0.593285	0.0385756	0.463846		EVL	-0.423625	0.0384447	0.462588		EIF2AK4	-1.12322	0.0371002	0.444466		TYROBP	0.713863	0.0534165	0.640652		VPS29	0.407695	0.0860975	0.999417		FIBP	-1.49824	0.00195476	0.0235208
SLC35B3	0.732082	0.038623	0.463846		CBR1	0.516702	0.0387582	0.465273		DPP7	-0.621148	0.0371054	0.444466		THOC6	-1.02401	0.053446	0.640652		TMEM106A	1.0505	0.0862298	0.999417		SUCLA2	-2.65379	0.00196764	0.0236105
SHKBP1	0.396225	0.0387173	0.464024		TNFSF13B	-0.378899	0.0388877	0.465273		ZEB2	0.552379	0.037113	0.444466		CD99	-0.5878	0.0535387	0.640652		GIMAP1	0.947306	0.0864822	0.999417		CHD1L	-4.45863	0.00197271	0.0236105
LCP2	0.478793	0.0387857	0.464024		RGS10	-0.353317	0.0389506	0.465273		NUTM2A-AS1	-1.95389	0.0372129	0.444466		GLRX5	-0.953815	0.0536218	0.640652		SMCHD1	0.83121	0.0866454	0.999417		OAZ1	0.601867	0.0019735	0.0236105
SNCA	-0.776242	0.0388996	0.46437		LPXN	-0.401132	0.0389641	0.465273		TBXAS1	0.686895	0.0372284	0.444466		NPM3	-1.1192	0.0536912	0.640652		SRSF1	-0.786104	0.0867883	0.999417		CCT4	-1.30222	0.00198219	0.0236539
NABP1	0.681003	0.0389624	0.46437		MRPL27	0.448868	0.0390462	0.465368		HERC5	-4.51657	0.037437	0.444466		RPL26L1	-0.921526	0.0537532	0.640652		CD180	0.747649	0.0868131	0.999417		HEXA	-1.96738	0.00198658	0.0236539
CACNA2D3	-0.474864	0.0390417	0.464434		NUP98	0.771439	0.0392711	0.467162		PLA2G16	-3.17223	0.0374807	0.444466		LRRC40	-1.7523	0.0540151	0.642062		CD200R1	-1.27553	0.0868206	0.999417		TMPO	1.53442	0.00199171	0.0236539
ARF5	-0.386541	0.0394529	0.468438		REPIN1	-0.600895	0.0394086	0.467651		TMSB10	-0.475427	0.0375043	0.444466		AC090498.1	0.891384	0.0540759	0.642062		RPS15A	-0.300851	0.0871004	0.999417		RTN1	-2.66968	0.00199323	0.0236539
THADA	0.948135	0.0398059	0.471738		PRDX2	-0.408235	0.0394611	0.467651		GRIP1	-1.6923	0.0375047	0.444466		OTUD6B-AS1	-1.01955	0.0545675	0.646676		KIAA2026	-1.22881	0.0871241	0.999417		CPNE3	-1.43159	0.00199595	0.0236539
KIFAP3	-1.24828	0.0401254	0.474275		SNRK	-1.04789	0.0396078	0.468341		RPS6KA3	-0.91834	0.0376557	0.444683		MNDA	-0.356506	0.0546713	0.646686		CCDC88B	-1.15573	0.0872245	0.999417		RAB9A	-4.44671	0.00200123	0.0236629
DYNC1H1	-0.585851	0.0401722	0.474275		KCNMB1	0.689702	0.0396684	0.468341		SART3	1.03479	0.0376956	0.444683		EEF1B2	-0.385458	0.0549037	0.646887		RWDD4	0.934385	0.0874679	0.999417		S1PR4	1.52438	0.00200425	0.0236629
IFT52	-0.860968	0.0402465	0.474275		FLOT1	0.468611	0.0398559	0.469671		EIF3L	-0.480024	0.0377354	0.444683		SZRD1	0.985453	0.0550822	0.646887		EXOSC1	0.760145	0.0874686	0.999417		CCZ1	-1.96338	0.00201667	0.0237649
GHITM	-0.478618	0.0403911	0.474873		RP11-352M15.2	-0.795676	0.0400859	0.471393		FLAD1	0.811783	0.0378247	0.444901		GNL3	-0.950383	0.055126	0.646887		TSPAN13	0.940073	0.0875829	0.999417		RARRES3	1.58618	0.00202484	0.0238165
VDAC1	-0.367321	0.0405213	0.474873		TPST2	0.610739	0.0401902	0.471393		UQCRC2	-0.494283	0.0381026	0.447332		CHN2	-1.2205	0.055172	0.646887		MBIP	-1.23493	0.0875919	0.999417		EPM2AIP1	-4.46121	0.00203499	0.0238911
UQCRFS1	-0.351934	0.040615	0.474873		APOL6	0.82866	0.0402288	0.471393		IDH3B	-0.785546	0.0383391	0.448545		NDN	-1.73001	0.0552353	0.646887		PTPN1	0.760402	0.0879718	0.999417		AIP	-1.70162	0.0020542	0.0240343
UCHL3	-0.510916	0.0407153	0.474873		CDYL	-1.02323	0.0403183	0.471393		RPS20	-0.392111	0.0383488	0.448545		DMXL2	1.38568	0.0553062	0.646887		INO80C	0.931526	0.0881657	0.999417		CELF2	1.03283	0.00205484	0.0240343
CEP350	-0.577478	0.0407713	0.474873		SPNS3	-0.703198	0.0403772	0.471393		BCL7C	-1.42994	0.038476	0.449197		MRS2	-1.43559	0.0558505	0.651647		PDCD11	0.977364	0.0884549	0.999417		PPHLN1	-1.79096	0.00208822	0.0243794
UBE2W	0.505543	0.040818	0.474873		MXD1	1.05449	0.0404828	0.471748		POLR1D	-0.744074	0.0385781	0.449503		MRPL19	-1.10198	0.0559422	0.651647		ANKRD28	0.917292	0.0885997	0.999417		IFNGR2	1.27777	0.002096	0.0243986
NFAM1	1.01133	0.0408265	0.474873		YARS	0.674837	0.0406801	0.472568		DDX3X	-0.789504	0.0386702	0.449503		ODF2L	-1.57841	0.0563897	0.651647		STX16	1.07371	0.088844	0.999417		SNRNP25	-2.05599	0.00209957	0.0243986
PTEN	0.793807	0.0410655	0.476769		VPS51	-0.673058	0.0407036	0.472568		CD79B	1.06987	0.0389391	0.449503		WIPF1	0.775226	0.0564436	0.651647		MTRNR2L12	0.754658	0.0888984	0.999417		AKIRIN2	-1.91317	0.00210152	0.0243986
SKAP2	0.382255	0.0412139	0.476931		PTPMT1	0.432518	0.0409007	0.47398		AFF3	-1.63639	0.0390304	0.449503		RNMT	-0.963815	0.0564646	0.651647		DUSP3	0.847498	0.0891728	0.999417		ZNF641	-4.44059	0.00211033	0.0244474
NAA20	-0.429013	0.0413555	0.476931		STMN1	-0.52063	0.041521	0.47757		TTF1	-1.58229	0.0391271	0.449503		BID	-0.639792	0.0564788	0.651647		BEX4	-0.780656	0.0892763	0.999417		RAB11A	-1.30195	0.00211351	0.0244474
SCFD1	-0.508825	0.0414187	0.476931		NABP1	0.653014	0.04154	0.47757		FUS	-0.616239	0.0391613	0.449503		HSD17B12	-1.21019	0.05657	0.651647		RMDN1	-0.890983	0.0893696	0.999417		ATIC	-4.4255	0.0021198	0.0244752
KTN1	-0.394297	0.0414251	0.476931		CLEC7A	-0.535523	0.0416979	0.47757		SERPINB1	0.487584	0.0391734	0.449503		C3orf17	-1.74994	0.056627	0.651647		RNASEH2B	-0.703422	0.0893799	0.999417		SPIN1	-4.45894	0.00212389	0.0244774
DCTN4	1.04318	0.041459	0.476931		FCN1	-0.571607	0.0417381	0.47757		SLC25A32	1.27913	0.039198	0.449503		DCTN6	-0.933042	0.0566824	0.651647		RARA-AS1	1.09356	0.0898425	0.999417		TMEM14B	-1.30689	0.00215695	0.0248128
EMC4	-0.455992	0.0415857	0.477115		FAM96A	0.400536	0.0417445	0.47757		SPATS2L	0.63795	0.0392682	0.449503		FAM118A	1.07007	0.0567614	0.651647		DNAJC1	-1.10062	0.0898491	0.999417		CDC42EP3	1.52881	0.00216373	0.0248187
HSPB1	0.917227	0.041627	0.477115		ZNF330	-0.634617	0.0417642	0.47757		KPNA2	0.690814	0.0393902	0.449503		TRIM69	1.37705	0.0570967	0.651647		SP140	1.12774	0.0898913	0.999417		PQBP1	-1.85316	0.00216621	0.0248187
IL1B	0.984892	0.0418353	0.478629		HSD17B7	0.809469	0.0418445	0.47757		PDIA3	0.602655	0.0393973	0.449503		IMPAD1	-1.74434	0.0571634	0.651647		SACM1L	0.826425	0.0899665	0.999417		TMEM39B	-4.42783	0.00217324	0.0248187
RPS19BP1	0.400348	0.0422484	0.482317		PSMD13	0.360288	0.0419717	0.47757		WDR54	-1.47186	0.0394083	0.449503		LINC00152	0.694554	0.057216	0.651647		S100A9	1.12446	0.0900222	0.999417		SDHD	-1.37139	0.00217327	0.0248187
PTPN7	-0.855398	0.0423992	0.482317		DOCK2	-0.543467	0.0420438	0.47757		FAM234A	-2.23612	0.0395699	0.449503		LLNLR-245B6.1	-1.15819	0.0574206	0.651647		TAGLN2	-0.379243	0.0900333	0.999417		FAF2	-4.43705	0.00219759	0.0250088
ADAM28	-0.486421	0.0424343	0.482317		SLC35B1	0.601535	0.042084	0.47757		VBP1	-0.627882	0.0396339	0.449503		KDM1A	-1.34189	0.0575163	0.651647		SPN	-0.742942	0.0900861	0.999417		PSMC4	-1.68378	0.00219788	0.0250088
TCOF1	0.604741	0.0425413	0.482317		ELOVL5	-0.523451	0.0421113	0.47757		TRIM26	-1.72913	0.0398045	0.449503		SNX4	-0.983293	0.0575986	0.651647		RPP25L	0.853758	0.0901031	0.999417		EPSTI1	-3.09029	0.00221051	0.025102
TRABD	0.471242	0.0425416	0.482317		HAUS4	-0.883379	0.0421725	0.47757		SCN9A	-1.87151	0.0398307	0.449503		TBC1D7	-1.43092	0.0576175	0.651647		LYZ	-0.670218	0.0902513	0.999417		PA2G4	-1.42193	0.00221536	0.025102
GABPB1-AS1	-0.629782	0.0426194	0.482329		FAM198B	0.95255	0.0421989	0.47757		MESDC2	0.577933	0.039895	0.449503		MAP3K7	-1.55769	0.0577681	0.651647		LCP1	0.367172	0.0904858	0.999417		SNRPD3	-1.37589	0.00221806	0.025102
CYBB	0.538084	0.0429914	0.485664		TNFAIP3	0.752768	0.0423146	0.478018		CDK6	-2.33351	0.0398994	0.449503		PTP4A1	-1.25734	0.0578368	0.651647		TCF4	-0.930951	0.0905303	0.999417		HNRNPH2	-1.61891	0.00222941	0.0251851
IL10RA	-0.511031	0.0432449	0.48693		CHPT1	-0.511712	0.0424101	0.478237		FLOT1	0.669106	0.039908	0.449503		TMEM5	-1.72077	0.0579042	0.651647		PET117	1.00742	0.0908191	0.999417		CYBA	0.572105	0.00223896	0.0252475
CINP	-0.7499	0.043388	0.48693		RBBP7	-0.529484	0.0428326	0.482135		GZMH	-4.91477	0.0399335	0.449503		ASL	-1.33479	0.0579198	0.651647		RBP7	1.52073	0.0908817	0.999417		RP11-446N19.1	-4.41728	0.00224951	0.0252852
KHDRBS1	-0.390397	0.0436767	0.48693		LGALS1	-0.633546	0.0430156	0.483329		CCDC88B	-1.63539	0.0401256	0.450857		TMEM14C	-0.65563	0.0581035	0.651647		CANT1	1.31029	0.0910112	0.999417		SOX4	1.43573	0.00225034	0.0252852
ZEB2	0.390723	0.0436947	0.48693		FYB	0.357754	0.0432244	0.484192		TPPP3	-1.98035	0.0406693	0.45615		TSPAN14	1.08036	0.0583375	0.651647		ZNF160	1.30678	0.0911737	0.999417		ZCRB1	-1.94284	0.00228558	0.0256352
RPL3	-0.388024	0.043853	0.48693		PLBD1	-0.382354	0.0432466	0.484192		ALOX12-AS1	-2.24301	0.0408835	0.457735		CLN8	-1.26448	0.0583591	0.651647		MARCKSL1	-0.800153	0.0912383	0.999417		NAA15	-4.40524	0.00229501	0.0256952
FAM127A	0.759135	0.0438731	0.48693		INAFM1	0.833699	0.04355	0.48591		SAMD4A	-4.6507	0.040971	0.457899		CD163	0.85986	0.0585844	0.651647		NCF4	0.772017	0.0912782	0.999417		AHNAK	0.998109	0.00232078	0.0259375
USMG5	-0.457638	0.0439478	0.48693		SNX20	0.489669	0.0435548	0.48591		C1QB	3.45087	0.0410539	0.45801		WDR45B	-1.20682	0.0587647	0.651647		RFWD2	0.800651	0.0913188	0.999417		POLD2	-3.09989	0.00232623	0.0259521
ZNF160	-1.46503	0.0440049	0.48693		DYM	-0.998264	0.043732	0.486527		DDX18	0.487643	0.0412002	0.458118		FAM43A	-1.99276	0.0587856	0.651647		HMGN1	-0.366242	0.0913216	0.999417		LTC4S	-4.40381	0.00233729	0.0260293
TMED7	0.7479	0.0441447	0.48693		TAGAP	0.59766	0.0437697	0.486527		OPA3	1.37363	0.0412094	0.458118		CCDC85B	0.668308	0.0588351	0.651647		LINC01272	1.46191	0.0915106	0.999417		PLSCR1	-1.22533	0.00237883	0.0264451
MGST3	-0.482986	0.0442244	0.48693		CMPK1	-0.398259	0.0438424	0.486527		FLI1	-1.04843	0.041362	0.459001		POLDIP2	-1.15072	0.0588757	0.651647		NISCH	1.26565	0.0920049	0.999417		TCEB2	0.668339	0.00240148	0.0266497
LINC01420	-0.381698	0.0442375	0.48693		CD1D	0.387982	0.0440366	0.487113		FCER1A	-1.29278	0.041636	0.461227		ATP6V1A	0.816904	0.0590937	0.651647		USF2	-0.803843	0.0922142	0.999417		PHACTR4	-4.40638	0.00242399	0.026852
MDM2	0.875801	0.0442459	0.48693		BCKDK	0.438991	0.0440947	0.487113		CKS2	-1.09527	0.0417578	0.461762		WNK1	-1.00424	0.0591223	0.651647		GTF2A2	-0.517583	0.092305	0.999417		LSM5	-0.994099	0.00247879	0.0273621
ESRRA	0.828909	0.0443065	0.48693		FDX1	-0.524957	0.0441534	0.487113		FBXW5	-0.710426	0.0418558	0.462032		TBPL1	-1.25594	0.059316	0.651647		TRAPPC12	0.840518	0.0925119	0.999417		PAG1	1.92853	0.00248406	0.0273621
TAF10	0.575621	0.0445762	0.48693		DTNBP1	0.60647	0.0442054	0.487113		FAM118B	0.897394	0.0420098	0.462695		SLC39A10	-1.26971	0.0594425	0.651647		PCMT1	-0.551957	0.0925357	0.999417		PRMT1	-1.54541	0.00248514	0.0273621
LSM10	0.395267	0.044614	0.48693		ZC3H11A	-0.656376	0.0443615	0.487976		SPIN1	-1.8214	0.0420996	0.462695		SDHAF3	-1.0614	0.0594947	0.651647		TTYH3	1.26022	0.0926056	0.999417		NDUFB5	-1.11889	0.00248746	0.0273621
TMEM189	-0.87489	0.0446155	0.48693		VARS	0.596699	0.0446479	0.489388		NUP88	-1.86022	0.0421368	0.462695		C11orf57	1.16492	0.0595114	0.651647		NENF	-0.667257	0.0926438	0.999417		MRPL32	-2.59524	0.00249194	0.0273635
PARP4	-0.791376	0.0446165	0.48693		MAN2A1	0.784408	0.0447123	0.489388		POP5	-0.778203	0.0422376	0.462991		CHTOP	-1.05642	0.0596088	0.651647		TRG-AS1	-1.33527	0.092651	0.999417		SLA	1.67227	0.00252888	0.0277205
RPL34	-0.36139	0.0446594	0.48693		CCDC167	0.639229	0.0447236	0.489388		FNBP4	-1.14687	0.0425924	0.465452		CCR6	-2.00602	0.0596539	0.651647		DHRS3	1.26502	0.0926881	0.999417		RAB4B	-2.01035	0.00253918	0.027785
TMEM80	0.664894	0.044703	0.48693		OS9	-0.392264	0.0450223	0.489854		CHMP1B	-0.860756	0.0426102	0.465452		DHPS	-1.02889	0.0596556	0.651647		TMEM167A	0.470149	0.0927157	0.999417		DST	-2.63449	0.00259254	0.0282557
KIAA0141	0.728419	0.0448423	0.48693		UBE3C	0.967538	0.0450267	0.489854		C6orf89	1.33917	0.042911	0.466835		PSMA1	-0.458578	0.059937	0.653584		SAP18	0.402933	0.0929961	0.999417		ARF5	-1.06281	0.00259503	0.0282557
MS4A7	-0.561082	0.0448447	0.48693		MAP2K3	-0.643437	0.0450307	0.489854		TMEM230	-0.517795	0.0429219	0.466835		ETFA	-0.648166	0.060089	0.654106		GCNT1	0.982683	0.0932327	0.999417		TOPORS	-4.38165	0.00259569	0.0282557
SETD5	0.608724	0.045066	0.48693		HSCB	0.474364	0.0451446	0.489854		SETX	-0.948795	0.0430448	0.466835		POLR2L	0.377432	0.0602772	0.655019		PCF11	-0.89002	0.0936398	0.999417		DDX1	-2.32079	0.00260798	0.0283404
TUBA1B	0.349481	0.0450764	0.48693		NCOA4	-0.376801	0.0451561	0.489854		CCNG2	1.17604	0.0430824	0.466835		TMEM191B	-1.72851	0.0604031	0.655254		TUBB6	1.04292	0.0939803	0.999417		PHKG1	1.91019	0.00262359	0.0284607
ARL4C	-0.515049	0.0450919	0.48693		GDI2	-0.316126	0.0454472	0.492161		SNU13	-0.449065	0.0433456	0.466835		TMEM170B	1.2657	0.060653	0.656346		DNAJC4	-0.689316	0.0940128	0.999417		CCT6A	-1.45987	0.00265368	0.0286937
PCYT1A	0.658515	0.0452006	0.48693		SEC22B	0.630881	0.0456964	0.493895		SENP7	-2.24325	0.0433471	0.466835		GBAS	-0.803408	0.0607128	0.656346		HLA-G	0.981166	0.0942445	0.999417		FTL	1.62864	0.00265862	0.0286937
TBXAS1	-0.562199	0.0452964	0.48693		PARL	0.365608	0.0457824	0.493895		PDCD2	-0.950124	0.0433605	0.466835		RNF166	-0.970123	0.0612497	0.661013		POLDIP2	-0.917102	0.0943182	0.999417		CASP4	-1.52649	0.00265877	0.0286937
CD79B	0.74595	0.0453462	0.48693		AHNAK	-0.440065	0.0458432	0.493895		METAP2	-0.59288	0.0433961	0.466835		NUDCD2	-0.849101	0.0619572	0.666396		C1QB	1.90544	0.0945495	0.999417		GNL2	-2.59155	0.00267248	0.0287922
NSUN2	-0.792455	0.0454098	0.48693		TIFA	0.563834	0.0459801	0.494522		CLTA	-0.542295	0.0434079	0.466835		INTS12	-1.7144	0.0619608	0.666396		FARSA	0.841977	0.0945515	0.999417		PHF6	-4.36874	0.00269105	0.0289426
PGM2	-0.565197	0.0454394	0.48693		ARF3	0.363853	0.0462441	0.495152		STAT6	-0.937338	0.0434801	0.466835		RCC2	-1.25414	0.0621305	0.66708		SERBP1	-0.461826	0.094813	0.999417		NUCB2	-2.59297	0.00270476	0.0290403
U2AF1	0.615196	0.0454655	0.48693		HPS1	-0.50016	0.046267	0.495152		LILRA5	1.4171	0.0436429	0.46751		NFKBIE	-1.52974	0.0623516	0.667342		ENHO	-1.41982	0.0948575	0.999417		TMEM19	-2.60973	0.00271177	0.0290659
GNPAT	-0.744997	0.0455068	0.48693		RSL24D1	-0.396038	0.0462752	0.495152		DPM3	-0.695777	0.0436918	0.46751		AAAS	-1.41025	0.0624949	0.667342		HNRNPL	-0.837573	0.0948996	0.999417		ENHO	-7.09366	0.00272368	0.0291439
IGHA1	2.36265	0.0456034	0.487134		LRRC8C	0.708362	0.0467662	0.499556		ZCCHC11	1.03931	0.043837	0.468266		METTL7B	1.55017	0.0625585	0.667342		PTPRE	0.434826	0.0949423	0.999417		OCIAD1	-1.44185	0.00273127	0.0291745
HSD17B12	-0.740891	0.0456906	0.487238		WSB1	0.373509	0.0471522	0.502506		CHMP1A	-2.33259	0.044089	0.468573		ITPRIPL2	1.21614	0.0625799	0.667342		UQCRHL	-1.01733	0.094961	0.999417		ACTR6	-3.06405	0.00273583	0.0291745
RERE	0.899373	0.045837	0.487278		PJA2	0.431187	0.0474129	0.502506		MRPL57	-0.504544	0.0441366	0.468573		APOBR	0.884599	0.063038	0.667881		RPS7	-0.307489	0.0951275	0.999417		IGFBP7	-1.6274	0.00274378	0.0292097
TMEM38B	-0.848608	0.0458496	0.487278		MTX1	0.53613	0.0477124	0.502506		LRRC75A	-1.26232	0.0441511	0.468573		CD46	0.89997	0.0630547	0.667881		STAT3	0.777191	0.0952011	0.999417		IK	-1.70975	0.00275003	0.0292267
ROCK2	0.864893	0.0461242	0.488357		MAP4	0.685886	0.0478002	0.502506		GATB	-2.23399	0.0441642	0.468573		THOC2	-0.861491	0.0630645	0.667881		KTN1	-0.509173	0.0955801	0.999417		NEMF	-2.13043	0.00276973	0.0293776
VDAC3	-0.407746	0.0462283	0.488357		RPA2	-0.462257	0.0480457	0.502506		FAM175A	-1.65871	0.0442768	0.468975		PRPF38B	-0.758487	0.0631164	0.667881		SDF2	0.803956	0.0959215	0.999417		TOB1	-2.13592	0.00277703	0.0293776
MRPS25	0.523138	0.046379	0.488357		MED10	-0.430809	0.0480864	0.502506		SMARCE1	-0.659948	0.0444085	0.469578		BAG4	1.21104	0.0631621	0.667881		PDIA6	0.474526	0.096009	0.999417		ERGIC3	-1.33642	0.00278526	0.0293776
HBP1	0.507605	0.0464341	0.488357		WIPF1	0.407358	0.048104	0.502506		SURF2	-1.3472	0.0446807	0.471663		TMEM106A	1.17252	0.0633262	0.668491		CRELD2	0.730648	0.0964391	0.999417		GOSR2	-4.3528	0.00279008	0.0293776
JAK2	0.517985	0.0464511	0.488357		COASY	0.582761	0.0481932	0.502506		RPL35	-0.436724	0.0449883	0.474113		NDUFA3	0.406063	0.0635298	0.669515		OMA1	0.974793	0.0965282	0.999417		C1orf54	-1.65769	0.00279164	0.0293776
PPFIA1	0.763337	0.0464937	0.488357		SCAND1	-0.38026	0.0482187	0.502506		POLR2B	-0.824136	0.0451723	0.474896		FBXO18	-1.70062	0.0643751	0.676861		SENP5	0.976515	0.096542	0.999417		ATXN7	1.90419	0.0027926	0.0293776
GPANK1	0.735416	0.0464954	0.488357		BCL2L12	-1.11208	0.0482319	0.502506		MYLPF	-1.30274	0.0452138	0.474896		UCHL3	-0.824762	0.064693	0.676861		NGLY1	-0.80608	0.0973061	0.999417		MT-ND2	1.33194	0.0027971	0.0293776
CCAR1	-0.525977	0.0467953	0.490392		SVIL	-1.12422	0.0482431	0.502506		TMEM43	-1.83542	0.0454487	0.476567		CREBZF	-1.53879	0.0646968	0.676861		PIK3AP1	0.818556	0.0974535	0.999417		CISD1	-2.11429	0.00280165	0.0293776
KRIT1	0.747476	0.0468453	0.490392		RALGAPA2	-0.988186	0.0482461	0.502506		YY1	0.529351	0.0457613	0.477582		GHITM	-0.503331	0.0647793	0.676861		RTN1	-0.877509	0.0974685	0.999417		ERAL1	-4.34961	0.00281387	0.0294566
FOSL2	0.905286	0.0471634	0.491334		MCM5	0.573309	0.0483535	0.502506		RP11-798K3.3	-4.29486	0.0458201	0.477582		GNS	1.15964	0.0647982	0.676861		GOSR2	0.888266	0.0975141	0.999417		STK38L	-2.13103	0.00283866	0.0296666
SMIM14	-0.472283	0.0472317	0.491334		FCGR3A	-3.00982	0.0483811	0.502506		SLC16A7	-2.27156	0.0458493	0.477582		FUOM	0.775486	0.0649543	0.676861		STOM	0.908226	0.0975949	0.999417		SH3KBP1	-1.33052	0.00284912	0.0297168
CSF2RB	0.73526	0.0472318	0.491334		DNAAF2	-0.795613	0.048385	0.502506		FXN	-1.34958	0.0458497	0.477582		TGS1	1.16165	0.0650813	0.676861		RPL26	-0.290173	0.0976546	0.999417		WAPL	-1.81154	0.00285653	0.0297168
EID1	-0.37046	0.0472482	0.491334		ZNF467	-0.668685	0.0484522	0.502506		NCF4	-1.07499	0.0461549	0.479597		LAMP2	0.793557	0.0653504	0.676861		AGO3	0.931792	0.0978601	0.999417		FGR	0.929216	0.00285766	0.0297168
HLA-A	0.364828	0.0473917	0.492012		XPNPEP1	0.570113	0.0484555	0.502506		EIF3J	-0.608892	0.0464089	0.479597		RP11-11N9.4	-1.29687	0.0656676	0.676861		ARL2	0.66084	0.0981535	0.999417		OARD1	-2.58454	0.00287857	0.0298848
OCIAD2	-0.603692	0.0475697	0.492217		MCL1	0.42089	0.0485463	0.502506		RHOC	0.477853	0.0464601	0.479597		GTPBP4	-1.12101	0.0657109	0.676861		BET1	0.828755	0.0981744	0.999417		C16orf13	1.11632	0.00288609	0.0299134
AP2A2	0.730512	0.0476488	0.492217		LY86	-0.338445	0.0485626	0.502506		DEGS1	-0.581193	0.0464743	0.479597		TLR2	0.893549	0.0657247	0.676861		MT-CO1	-0.279706	0.0984519	0.999417		RAB3D	1.78125	0.00289138	0.0299189
RAB14	0.399417	0.0476766	0.492217		KLHL5	0.607808	0.0488765	0.504923		NADK	-1.1554	0.0464869	0.479597		EIF4E	0.681198	0.0657375	0.676861		NDUFA6	0.482947	0.0985932	0.999417		CLEC10A	-0.853824	0.00290132	0.0299302
SMIM15	0.532145	0.0477249	0.492217		HLA-B	-0.40846	0.0493943	0.509434		RASSF2	-1.00511	0.0465013	0.479597		PRR4	-1.53106	0.0658209	0.676861		NIP7	-1.11617	0.0987266	0.999417		DERL3	-4.34508	0.002902	0.0299302
TNFRSF14	0.620473	0.0479265	0.492846		ICAM3	-0.396698	0.0495699	0.509843		PTTG1IP	-0.879848	0.0465895	0.47972		C1orf162	0.357029	0.0660422	0.676861		RPS27L	-0.449639	0.0989391	0.999417		GSS	-4.33097	0.00292252	0.0300924
ZCCHC17	-0.699679	0.0479428	0.492846		RGP1	-1.10328	0.0495962	0.509843		TSPAN32	-1.16969	0.0467109	0.480182		FCF1	1.07473	0.0660479	0.676861		NOP10	0.374493	0.0993699	0.999417		TTC3	-1.5532	0.00295158	0.0303282
PSMD1	-0.57629	0.0481218	0.493566		TIMM10B	0.656996	0.0497695	0.510788		ATP5D	-0.47245	0.0468095	0.480409		UBE2G2	-1.22998	0.0661154	0.676861		HERC1	-1.03673	0.099391	0.999417		SECTM1	2.07146	0.00295508	0.0303282
DISC1	0.721004	0.04817	0.493566		FLNA	-0.555093	0.0501	0.513341		NUTM2B-AS1	-0.866354	0.0470321	0.480626		2001-03-01	0.535632	0.0661314	0.676861		RPL22	-0.312057	0.0994952	0.999417		FAU	0.570772	0.00297658	0.030499
RPS4Y1	-2.82388	0.0483365	0.493832		TATDN3	0.550863	0.0502156	0.513688		YBEY	-1.69852	0.0471895	0.480626		EIF2AK2	-1.06785	0.066367	0.676861		SENP7	-1.51922	0.0995257	0.999417		SAAL1	-4.32263	0.00298482	0.0305336
BCL10	0.649272	0.0483786	0.493832		COX7C	-0.325027	0.0503687	0.514416		RPS7	-0.390138	0.047254	0.480626		AP1S1	-0.997564	0.0663796	0.676861		POLR3K	0.858109	0.0995337	0.999417		CCDC12	-1.36213	0.00299244	0.0305618
DNAJC30	0.732543	0.0484319	0.493832		SFPQ	-0.363121	0.0507089	0.516292		CALR	0.887113	0.0472551	0.480626		VTA1	-1.30162	0.0663895	0.676861		ZNF644	0.841339	0.0997365	0.999417		RBMS1	1.40973	0.00302187	0.0307754
ROCK1	-0.471233	0.0485119	0.493847		MS4A7	-0.524188	0.0507595	0.516292		PIGC	-1.57173	0.0474273	0.480626		TCL1A	-1.03787	0.0666049	0.676861		PSME3	-0.95619	0.0999507	0.999417		ADI1	-1.33849	0.00302623	0.0307754
LSM4	-0.364244	0.0488073	0.495332		C20orf24	0.372504	0.0508847	0.516292		OCIAD2	-0.950982	0.0474766	0.480626		IFT52	-1.52092	0.0666194	0.676861		SEC22C	-1.39468	0.100038	0.999417		EHBP1L1	1.46077	0.00302806	0.0307754
TMX4	-0.618578	0.048927	0.495332		HLA-DPA1	-0.293388	0.0509207	0.516292		RPL22L1	-1.0787	0.0475602	0.480626		RP11-620J15.3	-1.68509	0.0667055	0.676861		PDLIM2	-0.691723	0.100247	0.999417		CLEC4A	-1.16069	0.00305205	0.0309691
NDUFA2	-0.368026	0.0489426	0.495332		NAA50	0.515427	0.0509634	0.516292		PACS2	-2.27094	0.0475628	0.480626		USP4	-1.17899	0.0670826	0.678312		TMEM170B	1.09372	0.100948	0.999417		PPP2R3C	-2.12005	0.00309067	0.0312717
PTGES2	-0.534191	0.0489913	0.495332		ATP8B4	0.777023	0.0511315	0.516614		MRPS18C	0.524996	0.047584	0.480626		HSPE1	-0.534498	0.0671589	0.678312		PABPC1	-0.314171	0.101332	0.999417		RNPEPL1	1.43813	0.00309182	0.0312717
SNX17	-0.354212	0.0490873	0.495332		MED23	-0.894886	0.0511597	0.516614		TLK1	-1.58854	0.0477419	0.480626		COMMD7	-0.790359	0.0671725	0.678312		WBP4	0.991318	0.101341	0.999417		BMPR2	2.31754	0.00311328	0.0313905
U2AF1L4	0.612092	0.049131	0.495332		ZMAT3	-1.36937	0.0512785	0.516982		PPP2R3C	-0.843799	0.0477605	0.480626		OGDH	-1.70202	0.0673577	0.678513		MKNK1	0.941144	0.102025	0.999417		ELAVL1	-2.12041	0.00311356	0.0313905
SORL1	0.799573	0.0493695	0.496939		AK2	0.46126	0.0515929	0.519058		STK38	-1.47344	0.04782	0.480626		NSMCE4A	-1.03727	0.0674497	0.678513		PHKG2	-0.859186	0.102074	0.999417		SERBP1	-0.9827	0.00312976	0.0315032
EIF4EBP1	-0.346645	0.0494978	0.497433		TCEB1	0.326672	0.0516897	0.519058		RAB4A	0.619096	0.0478254	0.480626		MT-ND4L	0.542742	0.0675164	0.678513		SMUG1	0.954936	0.102095	0.999417		QPCT	-3.02777	0.0031393	0.0315487
RSRP1	-0.380893	0.0498913	0.500587		KLHL24	-0.821862	0.0517322	0.519058		VMP1	0.784416	0.0486144	0.487373		ATG16L2	-1.06178	0.0681322	0.683529		TRIM56	0.809582	0.102217	0.999417		DDHD1	-4.32883	0.00315577	0.0316636
FBXO18	-1.0653	0.0501142	0.502021		ALKBH5	-0.632005	0.0518634	0.519259		PEA15	-0.744727	0.0488499	0.487373		UBQLN2	-1.3785	0.0682332	0.683529		GBP4	0.898193	0.102277	0.999417		MRPS15	-1.65458	0.00318174	0.0318732
YWHAH	-0.678623	0.0502566	0.502646		EPS15	-0.549428	0.0520888	0.519259		POR	-1.28549	0.0489125	0.487373		ARL11	1.3168	0.0683812	0.683589		PAG1	1.01804	0.102457	0.999417		FDFT1	-1.96868	0.00320346	0.0320397
PKN1	0.507664	0.0507572	0.506		UCP2	0.3298	0.0522278	0.519259		RCC2	-1.3708	0.0489604	0.487373		AXL	-1.65769	0.0684568	0.683589		NUDT19	1.13982	0.102542	0.999417		RFXAP	-4.31914	0.00322196	0.0321735
KRT10	-0.389897	0.0508169	0.506		TGFBI	-0.56374	0.0522995	0.519259		ARIH1	1.15651	0.0490002	0.487373		ARPP19	-0.943577	0.0688544	0.684649		ELMOD3	-1.1684	0.102626	0.999417		KCNK6	-1.55358	0.00323342	0.0322173
RRAGC	-0.579387	0.0508336	0.506		TMEM69	-0.75893	0.0524227	0.519259		NTHL1	-1.49053	0.0490206	0.487373		GMFG	0.352308	0.0688609	0.684649		HLA-DPA1	-0.292821	0.102636	0.999417		HERPUD1	-1.07659	0.0032407	0.0322173
PSMD3	0.54933	0.0510001	0.506254		PRCP	-0.346289	0.0524423	0.519259		CAST	-0.614178	0.04904	0.487373		CTSD	1.3456	0.0690495	0.684649		TRAF7	0.947337	0.102925	0.999417		SNRNP35	-4.29828	0.00324174	0.0322173
COMMD3	-0.381313	0.0510204	0.506254		CSK	0.387776	0.0524817	0.519259		POLR2I	-0.708127	0.0491491	0.487687		GTF2A2	-0.554501	0.0692617	0.684649		TIGAR	0.704537	0.103164	0.999417		BIN1	-2.28547	0.00326941	0.0324342
CCDC109B	-0.452419	0.0512641	0.506937		BRD3	0.556225	0.0525137	0.519259		MCOLN1	-1.47287	0.049235	0.487768		C8orf82	-1.49588	0.0693758	0.684649		SMC6	0.947482	0.103315	0.999417		CIAPIN1	-3.02716	0.00327389	0.0324342
HLA-DQB1	-0.433345	0.0513209	0.506937		AKR1B1	-0.411958	0.052579	0.519259		PSMD3	-1.09066	0.0494046	0.488677		DGCR6L	-0.988481	0.0693987	0.684649		SETX	0.68904	0.103421	0.999417		LRRC69	2.07844	0.00330089	0.0326502
TRAPPC2	0.579908	0.0514003	0.506937		PRDX4	0.420389	0.052579	0.519259		AC090498.1	-1.42293	0.0494861	0.488715		C20orf27	-0.564126	0.0694881	0.684649		CHCHD10	0.623448	0.103624	0.999417		ADAM10	1.43961	0.00330661	0.0326554
CCNDBP1	-0.407772	0.051412	0.506937		OSBPL11	-0.651956	0.0528077	0.520699		BST2	-0.509625	0.049722	0.489636		RAD50	-1.02376	0.0696742	0.684649		POLR1C	1.13067	0.103763	0.999417		TCEAL1	-4.30554	0.00331463	0.0326832
SUCLA2	-0.52302	0.0515354	0.507357		COMMD3	-0.355294	0.0529699	0.521333		PPIF	-1.22549	0.0498162	0.489636		DDAH2	-0.936275	0.0697801	0.684649		NUP98	1.11691	0.103939	0.999417		C1D	-1.65304	0.00338359	0.0332321
MED11	0.695638	0.0517911	0.508764		CORO1A	-0.334154	0.0530381	0.521333		ABCB8	1.26139	0.0498854	0.489636		STK38	1.04269	0.0698757	0.684649		ACYP2	-0.865319	0.10403	0.999417		CRIP3	-4.29089	0.00338509	0.0332321
MSRB2	0.501024	0.0518403	0.508764		TNIP2	0.600465	0.0531316	0.521436		RPS27A	-0.36526	0.0498913	0.489636		PCID2	-1.21541	0.0699338	0.684649		INSR	0.904054	0.104175	0.999417		IFT52	-4.292	0.00338618	0.0332321
UBL4A	-1.02977	0.0519911	0.508799		PTPN22	-0.524311	0.0533094	0.522083		ABHD3	0.813204	0.0503311	0.491951		TNFRSF1A	0.712871	0.0700152	0.684649		SULT1B1	1.07122	0.104275	0.999417		VDAC3	-1.33498	0.00340031	0.0333187
PITPNB	0.574668	0.0520966	0.508799		TMEM60	0.500734	0.0533637	0.522083		VTA1	-1.26408	0.0505685	0.491951		UBP1	1.14349	0.0704004	0.684649		SRGN	0.31084	0.104398	0.999417		GRK6	1.6551	0.00342002	0.0334597
SNRPA1	-0.476554	0.0521117	0.508799		RPS25	-0.291735	0.0535309	0.522269		THAP5	-1.84124	0.0506281	0.491951		AMFR	0.93795	0.0705046	0.684649		EIF1AX	0.543764	0.104414	0.999417		SERF2	0.549977	0.00343018	0.0335062
TMEM14B	-0.388242	0.0521679	0.508799		CALM3	0.365408	0.0536403	0.522269		MARCKSL1	-1.01758	0.0506809	0.491951		APRT	0.381789	0.0706366	0.684649		TFDP1	-0.730003	0.104446	0.999417		SMARCC1	-2.09857	0.00344256	0.0335062
FAM89B	0.696118	0.0523288	0.509577		ANKRD49	0.59842	0.0537246	0.522269		RGS10	-0.476014	0.0507506	0.491951		PPP2R2A	0.904755	0.0709635	0.684649		C16orf91	-1.22489	0.104481	0.999417		DPH5	-4.29207	0.00344881	0.0335062
YWHAG	0.660773	0.0524552	0.510017		IFT20	-0.38916	0.0538355	0.522269		RPN2	0.451089	0.050841	0.491951		UBR2	-1.37008	0.0710891	0.684649		SH3BP2	0.776468	0.104516	0.999417		CLN8	-3.02516	0.00344966	0.0335062
PPP1R14B	0.511804	0.0526592	0.511209		PNISR	-0.305006	0.054008	0.522269		C19orf24	-0.982936	0.0509598	0.491951		MTAP	-1.49562	0.0710954	0.684649		ZFAND5	0.569418	0.104769	0.999417		KATNBL1	-2.27261	0.00345182	0.0335062
ABI3	0.385738	0.0527562	0.511361		PIGK	-0.630796	0.0540497	0.522269		EIF3B	-1.63911	0.0509875	0.491951		BEX4	-0.864732	0.0711586	0.684649		RBM41	-1.36696	0.104819	0.999417		MAST3	2.30487	0.00345678	0.0335062
CCNH	-0.605005	0.052906	0.512022		LINC01003	-0.856811	0.0540897	0.522269		PDE4DIP	-2.07772	0.0510933	0.491951		IFIT5	1.34817	0.0712138	0.684649		SNRPG	0.372209	0.104917	0.999417		SLC16A3	1.20664	0.00348135	0.0336923
NOP58	-0.45516	0.0532654	0.514707		ORAI1	-0.787754	0.0541323	0.522269		LNPEP	-1.27883	0.0511697	0.491951		GCLC	-1.36304	0.0712881	0.684649		PSMA6	0.700291	0.105012	0.999417		MRPL48	-2.26805	0.00349355	0.0337032
EIF4E	0.438033	0.0534465	0.515164		LYPLAL1	0.53958	0.0541815	0.522269		NDUFS5	-0.489865	0.0511709	0.491951		RFC4	-1.66318	0.0713608	0.684649		PSENEN	0.587635	0.105015	0.999417		PSMB2	-1.34687	0.00349542	0.0337032
ATP5O	-0.366608	0.0534766	0.515164		MRE11A	-0.583118	0.0542553	0.522269		LZIC	-1.27246	0.0512425	0.491951		FAM21A	-1.66962	0.0714916	0.684649		RC3H2	-1.37663	0.105137	0.999417		PAK1IP1	-3.02143	0.00349857	0.0337032
STRN3	0.763291	0.0536067	0.515491		HIST1H2AC	0.912487	0.0542974	0.522269		EPM2AIP1	-1.15349	0.0513413	0.491951		PADI4	-1.67041	0.0716214	0.684649		ESYT2	1.14001	0.105147	0.999417		H2AFV	-1.19324	0.00351419	0.0338019
SULT1B1	0.934101	0.0537436	0.515491		FAM21C	-0.867295	0.0544978	0.523396		METTL23	-1.19888	0.0514533	0.491951		CYB5A	-0.996654	0.0718683	0.684649		AK5	-1.69178	0.106377	0.999417		CAMTA1	-1.29648	0.00354569	0.0340447
TRAPPC6B	0.698907	0.0538785	0.515491		DNAJC1	-0.656522	0.0545947	0.523526		RAB5C	-0.513847	0.051472	0.491951		SS18L2	-0.744892	0.0719301	0.684649		TAF1	-1.51251	0.107081	0.999417		RXRA	1.70936	0.00355028	0.0340447
COMMD7	-0.456929	0.0539062	0.515491		C9orf16	-0.342178	0.054799	0.524683		OFD1	-0.834437	0.0515004	0.491951		PPIH	-1.10419	0.0721421	0.684649		DNASE1L3	-0.779255	0.107188	0.999417		TNFAIP8L2	-1.94362	0.00357509	0.0342304
NEMF	-0.459546	0.0541388	0.515491		CTC-425F1.4	1.59163	0.0549423	0.525255		TMX3	-1.17911	0.0515924	0.491951		ADGRE2	1.04649	0.0721476	0.684649		ACAP2	-0.711098	0.107291	0.999417		NOL10	-4.28145	0.00358417	0.0342321
PPA2	-0.411623	0.0542019	0.515491		SPTLC2	0.453355	0.0555439	0.5302		TMEM243	-0.856944	0.0516961	0.491951		CHAF1A	-1.65741	0.0725549	0.684649		CAMK2G	-1.28509	0.107303	0.999417		SRA1	-1.64693	0.00358617	0.0342321
CERS2	-0.786334	0.0542263	0.515491		NAGA	0.409788	0.0556352	0.530265		EIF3K	-0.424994	0.0517252	0.491951		EBNA1BP2	-1.20621	0.0725727	0.684649		FCGR3A	1.87996	0.107667	0.999417		RBM39	-1.00051	0.00361005	0.0344078
EXOSC8	-0.584973	0.0542315	0.515491		MFAP1	0.628979	0.0557223	0.53029		GINM1	-1.09609	0.0517404	0.491951		SNRPB2	-0.543337	0.0726966	0.684649		OGT	-1.0564	0.107811	0.999417		PRF1	1.56726	0.00362512	0.0344991
TBCC	0.456361	0.0542791	0.515491		LTB	0.593316	0.0560235	0.53235		PLCB2	-0.899159	0.051772	0.491951		SNRNP27	0.825719	0.0727758	0.684649		PTRHD1	-0.499526	0.107956	0.999417		CACYBP	-1.48859	0.00363305	0.0345222
CASP8AP2	-0.890594	0.0543314	0.515491		NMRK1	0.842338	0.0561131	0.532397		EIF2D	-1.69923	0.0520399	0.493751		NDUFA12	-0.430382	0.072928	0.684649		TSTD1	-0.718799	0.108226	0.999417		HADHB	-1.54267	0.00364285	0.034563
TRIM26	0.674053	0.0544869	0.516187		PTGES3	-0.3833	0.0564276	0.534573		MVD	1.00533	0.0522442	0.494914		ERAP1	1.01307	0.0729621	0.684649		PSMB3	0.346844	0.108241	0.999417		TRBC2	1.75723	0.00364871	0.0345664
CCDC137	0.892025	0.0545739	0.516233		NAP1L1	-0.291783	0.0566203	0.53559		SNN	-0.906107	0.0524276	0.494914		WDR48	-1.49443	0.0730395	0.684649		HNRNPH1	0.596816	0.108344	0.999417		RETN	2.62543	0.00366736	0.0346908
TFDP1	-0.578762	0.0549241	0.518765		SSR2	-0.317252	0.0568556	0.536221		SCIMP	0.553493	0.0525166	0.494914		KIAA0907	-1.36591	0.073079	0.684649		RPL6	-0.292988	0.108549	0.999417		PGAM1	0.827634	0.00370837	0.0350094
PTP4A1	0.657821	0.055213	0.52071		RPL4	-0.279334	0.0569706	0.536221		NOL7	-0.559557	0.0525338	0.494914		COX19	-0.955893	0.0731633	0.684649		SQLE	0.843979	0.108655	0.999417		HK3	2.29333	0.003717	0.0350094
TUBA4A	0.87545	0.0555032	0.522045		TRMT6	0.550664	0.0570304	0.536221		VRK1	-1.08641	0.0525613	0.494914		VRK1	-1.27266	0.0731801	0.684649		NCL	-0.424956	0.108768	0.999417		IMP4	-2.25466	0.00372749	0.0350094
YWHAB	-0.338007	0.0555871	0.522045		TM2D3	0.522936	0.0571075	0.536221		GPR160	-1.40594	0.0529171	0.494914		SEL1L3	-1.48778	0.073355	0.684649		NFIC	1.06007	0.109063	0.999417		CAAP1	-4.2467	0.00372926	0.0350094
NDUFAF1	0.692371	0.0556039	0.522045		BATF3	-0.531154	0.0571459	0.536221		N4BP2	-1.21581	0.0529969	0.494914		TIMP1	0.388143	0.0733629	0.684649		BIN1	-0.808354	0.109228	0.999417		TYROBP	1.25446	0.00373028	0.0350094
TPT1-AS1	0.952834	0.0559092	0.523703		ABI1	-0.419011	0.0571992	0.536221		GCDH	-1.67408	0.0530019	0.494914		AMZ2	-0.952292	0.0733821	0.684649		BCL6	0.778233	0.109253	0.999417		ZSWIM7	-2.08141	0.00373448	0.0350094
SLAMF8	0.771337	0.0559472	0.523703		PLEKHB2	0.40464	0.0576299	0.538949		DNAJC10	-0.775912	0.0531247	0.494914		KATNBL1	-0.953771	0.073501	0.684649		SUZ12	-0.959961	0.109356	0.999417		PRKAG1	-2.07962	0.00374385	0.0350108
IFI35	0.534442	0.0561159	0.524216		SRI	0.354461	0.0576617	0.538949		UBE2B	0.449963	0.0531866	0.494914		PAICS	-1.36407	0.0735413	0.684649		SPATC1L	-1.22403	0.10958	0.999417		KAT6A	-4.25717	0.00374578	0.0350108
FN3KRP	-0.930017	0.0561728	0.524216		TRADD	0.340789	0.0580835	0.540903		P2RX4	1.00769	0.0532717	0.494914		HSD17B7	1.285	0.0735923	0.684649		PDCL3	0.625639	0.109732	0.999417		SLC25A33	-4.24793	0.00376513	0.0351394
RPP30	-0.646048	0.0563144	0.524216		THOC3	-0.541641	0.0581707	0.540903		HDAC1	-0.606	0.0533884	0.494914		UMPS	-1.37567	0.0736828	0.684649		PLXNC1	0.914664	0.10988	0.999417		SMCHD1	1.48411	0.00377969	0.0352227
ETFA	-0.393344	0.056336	0.524216		AKIRIN1	-0.446121	0.0582742	0.540903		KAT8	-1.1148	0.0535556	0.494914		C21orf59	-1.0924	0.0741088	0.684649		EVI2B	0.36742	0.110255	0.999417		GIMAP6	2.26485	0.00378528	0.0352227
MRPL55	-0.406081	0.0566577	0.524824		LLNLR-245B6.1	-0.680333	0.0584537	0.540903		PRKAR2A	-1.27786	0.0535628	0.494914		RRM2B	-1.92122	0.0742737	0.684649		TACSTD2	-1.70209	0.110683	0.999417		TAF9	-1.75625	0.00380082	0.035315
SLC31A2	0.582022	0.0566707	0.524824		HNRNPU-AS1	-0.690043	0.0584559	0.540903		UBE2Z	-1.77301	0.0536076	0.494914		ATP5D	0.38578	0.0743006	0.684649		CTD-2006K23.1	1.00717	0.110708	0.999417		ACAT2	-4.25672	0.00383561	0.0355857
TIGAR	-0.571658	0.0566822	0.524824		IDS	-0.58051	0.0585371	0.540903		GID8	-0.82011	0.0536839	0.494914		UCP2	0.394958	0.0743845	0.684649		DNASE1L1	-1.26157	0.110758	0.999417		TMEM97	-4.2186	0.00385072	0.0356286
AGGF1	-0.70918	0.0567355	0.524824		HAMP	-2.14198	0.0586014	0.540903		NDUFS4	-0.499591	0.053717	0.494914		PAPOLA	-0.580846	0.0745971	0.684649		CCNI	-0.365152	0.111059	0.999417		PON2	-1.84757	0.00385159	0.0356286
DCAF13	-0.479031	0.0568935	0.525512		MZT2B	-0.387686	0.0586271	0.540903		COQ10B	0.866935	0.0537352	0.494914		FAM184B	-1.35846	0.074623	0.684649		SF3B1	-0.531236	0.111362	0.999417		NCF1	2.2338	0.00388688	0.0359022
AZIN1	0.495779	0.057095	0.525556		SP3	0.5193	0.0586459	0.540903		HCLS1	0.394526	0.0537984	0.494914		ATXN10	-0.702398	0.074666	0.684649		RARS2	-1.01139	0.111432	0.999417		COMTD1	-4.24952	0.00400247	0.0369156
NENF	-0.454428	0.0571405	0.525556		HEXIM1	0.962297	0.058805	0.541575		KIF20B	-1.31957	0.0538027	0.494914		PCNP	-0.665632	0.0747026	0.684649		SSBP2	-1.06515	0.111451	0.999417		LILRA4	-2.75332	0.0040115	0.0369373
FNDC3B	0.983635	0.0571493	0.525556		IDH3A	0.377594	0.0590899	0.543402		HNRNPUL2	-1.70593	0.0538173	0.494914		HMGB2	-0.538305	0.0747225	0.684649		CFAP20	0.940898	0.111559	0.999417		PPCS	-1.35973	0.00401659	0.0369373
COX7A2L	-0.372227	0.0574066	0.52715		DDA1	0.47849	0.059371	0.544507		AGPS	-1.04666	0.0539227	0.495158		SLC2A3	1.04702	0.0747791	0.684649		SPINT1	-1.06351	0.111762	0.999417		LINC00493	-1.11799	0.00402922	0.0369839
MOSPD3	0.628817	0.0577493	0.527255		MANF	0.815033	0.0596429	0.544507		SRSF2	-0.437954	0.0540406	0.495516		IRAK1	1.33348	0.0748386	0.684649		DHX9	0.726706	0.112321	0.999417		MRTO4	-4.23123	0.00403476	0.0369839
PTRHD1	-0.349035	0.0577687	0.527255		CAT	-0.356363	0.0597152	0.544507		RAP2C	-1.84126	0.054174	0.495706		KCNE3	1.14183	0.0749117	0.684649		CDIPT	1.02779	0.112336	0.999417		RPN2	-1.26576	0.00403932	0.0369839
GAK	0.765441	0.0578324	0.527255		MTMR11	-0.882104	0.0598203	0.544507		MCUR1	-1.22174	0.0542967	0.495706		MGST2	-0.551654	0.0749581	0.684649		CD74	-0.2609	0.112767	0.999417		HNRNPF	-1.06813	0.00407647	0.0372697
DDX49	-0.82227	0.0578683	0.527255		CIAPIN1	0.46783	0.0598337	0.544507		PHTF1	-2.20184	0.0543631	0.495706		FAM50A	0.86325	0.0750666	0.684649		POLE4	-0.536211	0.112797	0.999417		PMAIP1	-2.97729	0.00408928	0.0373325
SF3A3	-0.562581	0.0578898	0.527255		C16orf54	0.820609	0.0598384	0.544507		CTSZ	-0.822152	0.0543769	0.495706		IFT57	-1.19307	0.0751995	0.684649		SLC31A2	0.712986	0.113584	0.999417		TMEM230	-1.16714	0.00409547	0.0373347
ARRDC3	0.803224	0.057996	0.527255		MARCKS	-0.810834	0.0598935	0.544507		EXOSC3	0.923374	0.0544683	0.49582		PRPF40A	-0.670973	0.0752122	0.684649		ZNF131	-0.98811	0.11377	0.999417		C14orf1	-2.95786	0.00413938	0.0376316
TAPBPL	0.548618	0.0580056	0.527255		DNTTIP1	-0.465634	0.0599035	0.544507		PTGES3	-0.574234	0.0548664	0.497992		BASP1	-0.596072	0.075507	0.68522		SSFA2	-1.17837	0.11391	0.999417		GTF3A	-1.00888	0.00414246	0.0376316
EIF4EBP2	0.468887	0.0582207	0.528445		SARS	0.342221	0.0604902	0.547952		MRPL10	-1.52695	0.0549459	0.497992		MDH2	-0.565338	0.0755747	0.68522		ATOX1	0.448215	0.113931	0.999417		CHPT1	-1.4788	0.00414601	0.0376316
MT2A	0.92516	0.0585285	0.530472		STMN3	-1.19294	0.0605684	0.547952		UBQLN2	0.811437	0.0550216	0.497992		ASB2	-1.63381	0.0761389	0.68522		CD300C	0.642025	0.114164	0.999417		TUFM	-1.25949	0.00415471	0.0376562
PRADC1	-0.815051	0.0586598	0.530896		DENND3	0.825617	0.0606096	0.547952		UBE2J1	0.569589	0.0551356	0.497992		WDR41	-0.92988	0.0761524	0.68522		FNDC3B	1.17462	0.114227	0.999417		SLC41A2	-4.22735	0.00420139	0.0380244
WDR73	0.739859	0.0588931	0.531601		BLVRA	0.61523	0.0606354	0.547952		EWSR1	0.510198	0.0552342	0.497992		EMC2	-1.34374	0.0761808	0.68522		C16orf74	-1.02988	0.11487	0.999417		MSR1	2.33398	0.00424803	0.0383912
UPF3B	0.547496	0.0589069	0.531601		MRPL32	0.456161	0.0607187	0.547952		DNAJB9	0.911398	0.0552582	0.497992		RPS6KB2	-0.902274	0.0763132	0.68522		HNRNPA1	-0.3065	0.114879	0.999417		CLEC4C	-4.20379	0.00425798	0.0383952
SEC14L1	-0.594005	0.0593089	0.533767		FAM21A	-0.93729	0.0609032	0.548827		DDX17	-0.76658	0.0552623	0.497992		OSTF1	-0.510459	0.076331	0.68522		YLPM1	-1.19868	0.11527	0.999417		MT-CO1	0.504736	0.00426985	0.0383952
HSPA1A	1.13588	0.0593169	0.533767		NAGK	0.470549	0.0611667	0.549658		FBLN2	-1.70361	0.0553412	0.497992		HCK	0.560258	0.0764587	0.68522		OCIAD2	-0.908706	0.115434	0.999417		SDHC	-1.27172	0.0042723	0.0383952
NDUFS4	-0.346065	0.0597863	0.536831		MTHFD2	0.435658	0.0613383	0.549658		AGTPBP1	-1.12208	0.0555896	0.499512		SHKBP1	0.611699	0.076603	0.68522		EIF4E	0.583671	0.115666	0.999417		PDCD2	-1.83433	0.00427293	0.0383952
PSMB1	-0.333879	0.0598284	0.536831		PADI4	-1.27794	0.0614159	0.549658		FXYD5	-0.452608	0.0557571	0.499857		ASPH	1.26913	0.0770519	0.68522		PDIA4	0.625448	0.115868	0.999417		NUP54	-4.21273	0.00430021	0.0385852
ISCU	-0.365187	0.0601531	0.538975		RRAGA	0.444215	0.0616295	0.549658		TIMM10	-0.644486	0.0557873	0.499857		HK1	0.861941	0.0770588	0.68522		CNOT11	-0.989447	0.115904	0.999417		TRAPPC3	-1.65856	0.00431241	0.0386076
MOB3A	0.650092	0.0603478	0.539949		MRS2	-0.687323	0.0617869	0.549658		BZW2	-0.775745	0.0559408	0.500518		TRBC1	1.27241	0.0771407	0.68522		PGD	0.641996	0.115969	0.999417		SLC30A1	2.05356	0.00432082	0.0386076
REPIN1	-0.560632	0.0609773	0.542769		HSPD1	0.331709	0.0618716	0.549658		ATXN10	-0.56109	0.0561381	0.501448		HMGA1	-0.692047	0.0773318	0.68522		STMN1	-0.59021	0.116074	0.999417		TPMT	-2.05426	0.00432722	0.0386076
UIMC1	-0.918079	0.0609784	0.542769		SLC9A3R1	-0.621352	0.061894	0.549658		GPS1	-0.954955	0.0562043	0.501448		2011-09-01	-1.26857	0.0774043	0.68522		PLAUR	0.674218	0.116111	0.999417		HLTF	-4.20225	0.0043273	0.0386076
CETN3	0.625169	0.0610512	0.542769		ATP13A3	0.725682	0.0619705	0.549658		C14orf166	-0.517355	0.0563	0.501589		LAMP1	0.851789	0.0774673	0.68522		HK1	0.749317	0.116213	0.999417		CCDC115	-2.05606	0.00433815	0.0386496
IGLC2	2.73332	0.0610742	0.542769		SERGEF	0.773821	0.0620312	0.549658		RPL10	-0.361289	0.0566449	0.50186		SAFB2	-1.07625	0.0774693	0.68522		GPR18	1.13597	0.116401	0.999417		XRCC6	-1.16677	0.00435742	0.0387662
NT5C	0.471849	0.0612977	0.542769		MYOF	0.660035	0.0620769	0.549658		ASGR1	-1.41919	0.056749	0.50186		GLUL	0.73335	0.0774939	0.68522		SNAPC1	-1.33801	0.116473	0.999417		TMBIM6	0.704855	0.00436675	0.038794
VRK2	0.516168	0.0613573	0.542769		DCTN5	-0.928833	0.0621069	0.549658		ARNT	1.3326	0.0567638	0.50186		DCAF7	-0.918299	0.0775929	0.68522		STX6	0.945492	0.116561	0.999417		ERCC4	-4.21621	0.00437524	0.038794
MSRB1	0.534099	0.0614077	0.542769		FXN	-0.714228	0.0621185	0.549658		NUMB	0.608391	0.0568374	0.50186		DHRS3	1.37101	0.078031	0.68522		IGSF6	0.364412	0.116811	0.999417		LRRC41	-4.20888	0.00438589	0.038794
TMEM69	0.598005	0.0614289	0.542769		RP11-158I9.8	-1.24425	0.0621787	0.549658		PRPF38A	-0.763628	0.0569122	0.50186		SYNRG	1.06622	0.0781226	0.68522		IRS2	1.26317	0.116923	0.999417		PSMD1	-2.47781	0.00438675	0.038794
CD72	0.572974	0.0615093	0.542769		KAT7	-0.831337	0.0623036	0.549658		CTSC	-0.548189	0.0569128	0.50186		CCSER1	-1.62127	0.0781648	0.68522		ATP5A1	-0.357155	0.117692	0.999417		ARMC1	-4.21055	0.00439321	0.038794
PDRG1	0.709907	0.0615271	0.542769		ATP6V0A1	0.615246	0.0623678	0.549658		PDCL3	0.528487	0.056937	0.50186		VIM	-0.322017	0.0781678	0.68522		BATF3	-0.734952	0.117701	0.999417		MRPS18B	-1.9327	0.0043976	0.038794
RPS6KB1	-0.881649	0.0617559	0.543265		PEX13	0.736098	0.0624512	0.549658		ABHD10	0.806042	0.0569835	0.50186		PPA2	-0.60723	0.0782039	0.68522		CD300A	0.636872	0.118016	0.999417		SEH1L	-4.2115	0.00443445	0.0390587
RPS13	-0.28755	0.0617563	0.543265		LRRC58	-0.717026	0.0624848	0.549658		CDK5	0.920934	0.0571531	0.50186		PMF1	-0.867929	0.0782645	0.68522		PHTF1	-1.18883	0.118043	0.999417		SMARCB1	-2.04834	0.0044407	0.0390587
P2RX7	0.978765	0.0618656	0.543466		ACTN1	-0.654734	0.0625836	0.549658		PHF19	-2.15941	0.0571557	0.50186		MTM1	-1.63052	0.0783042	0.68522		MNAT1	-1.04576	0.118296	0.999417		KIF5B	-1.54672	0.00444626	0.0390587
MRPL16	-0.420294	0.0619869	0.54377		CD86	-0.312797	0.0627361	0.549658		TM9SF3	-1.01553	0.0574727	0.50186		STK24	-1.3519	0.0783164	0.68522		LMNB1	0.62045	0.118345	0.999417		CRYBG3	-4.19024	0.00450477	0.0394997
PLXNC1	-0.749359	0.0621362	0.54432		KB-1208A12.3	-1.14535	0.0627455	0.549658		DCTN1	-1.35493	0.0575557	0.50186		TMEM97	-1.44824	0.0784461	0.68522		RPS24	-0.278436	0.118379	0.999417		ALG6	-4.21249	0.00450904	0.0394997
HMGB1	-0.35344	0.0623065	0.54469		JUND	-0.550228	0.0629983	0.551103		AZI2	-1.68927	0.0575629	0.50186		UBE2L6	0.652174	0.078544	0.68522		CD53	0.417525	0.118431	0.999417		IL13RA1	-1.7333	0.00453613	0.03959
LMNA	-1.11298	0.0623519	0.54469		HSD17B11	-0.345658	0.0633383	0.553015		LPP	-1.15505	0.0577688	0.50186		EIF2S1	-0.809359	0.0786007	0.68522		BLNK	-0.972642	0.118498	0.999417		CUTC	-2.49601	0.00453893	0.03959
TRIM69	0.815467	0.0625474	0.545639		CD300E	0.690837	0.0634692	0.553015		CIRBP	-0.488074	0.0578136	0.50186		MBTD1	-1.46436	0.0786095	0.68522		NFKBIE	-1.11114	0.118875	0.999417		ACAA1	-1.5211	0.00455553	0.03959
PRPF38B	0.35583	0.0630219	0.549016		ZNF669	-1.25939	0.0634809	0.553015		APLP2	-0.541162	0.0580545	0.50186		RNF34	-1.18159	0.0786569	0.68522		TSR1	1.19729	0.119177	0.999417		FAM96B	-1.11368	0.00455702	0.03959
TRMT13	0.589369	0.0632324	0.550087		AGO4	0.719709	0.0636587	0.553795		ANP32E	-0.76742	0.0582734	0.50186		VPS13C	0.734871	0.0789101	0.686474		LINC00685	1.15534	0.119186	0.999417		HIPK3	1.38447	0.00455981	0.03959
ASNA1	-0.380771	0.0637773	0.553477		ITGB7	-0.407258	0.0639816	0.555496		PEF1	-1.19938	0.0582818	0.50186		MARK3	-1.12808	0.0796966	0.690045		FAM177A1	0.67633	0.119348	0.999417		DBP	-4.18663	0.00456435	0.03959
CHD9	-0.428136	0.0638646	0.553477		TTC32	0.607791	0.0640311	0.555496		NUBP2	-0.752986	0.0582977	0.50186		RCBTB2	0.952652	0.0797041	0.690045		CTB-113D17.1	0.961179	0.119399	0.999417		ITGB1BP1	-1.6676	0.00456491	0.03959
KDSR	0.635299	0.0639028	0.553477		SNX18	0.505166	0.0642285	0.55644		COPS8	0.586933	0.0583149	0.50186		HSPA14	-1.25027	0.0797793	0.690045		MYL6	0.280956	0.119566	0.999417		FCHO1	-4.1911	0.00456977	0.03959
CCDC88A	-0.405147	0.0639746	0.553477		SETX	0.451459	0.064536	0.557767		NDUFAF4	-1.098	0.0583825	0.50186		BCAT2	-1.45858	0.0798164	0.690045		CD1B	-1.62518	0.119656	0.999417		ALDH16A1	-4.1863	0.00459332	0.0397392
CAST	-0.401015	0.0641236	0.553505		C12orf75	-0.591346	0.0645593	0.557767		ACTN1	-1.11001	0.0584002	0.50186		RLF	-1.61136	0.0798698	0.690045		CD48	-0.395079	0.119665	0.999417		SNHG21	-4.17663	0.00461885	0.0399051
RBM17	-0.475923	0.0641988	0.553505		PTPN2	0.337579	0.0647376	0.558539		CD164	-0.478008	0.0585284	0.50186		BRK1	-0.375659	0.0801313	0.690129		OCIAD1	-0.566806	0.119733	0.999417		SNX17	-1.29167	0.00462544	0.0399072
PHF21A	0.762897	0.0642422	0.553505		EEF1B2	-0.285923	0.0648472	0.558718		SNRPA	-0.627871	0.0585853	0.50186		PPP3CC	-1.62062	0.080199	0.690129		DTD1	-0.882521	0.119757	0.999417		NFE2	1.66073	0.00463279	0.0399157
DCTN5	0.716377	0.0644301	0.554364		CRELD2	0.630052	0.0649716	0.559022		RPS6	-0.369835	0.0586522	0.50186		CD86	-0.574093	0.0802317	0.690129		UNC119	-0.698627	0.119974	0.999417		IL32	1.30366	0.00465353	0.0400395
SEC11C	-0.452873	0.0646105	0.555155		TMEM8B	-0.686215	0.0651383	0.559573		GNAI2	-0.828689	0.0587279	0.50186		PID1	-1.0094	0.0804043	0.690129		ATF5	0.865134	0.120035	0.999417		RANGRF	-2.49536	0.00467301	0.0401521
NAIP	0.547214	0.0648517	0.556144		RAB32	-0.390788	0.0652444	0.559573		XAF1	-1.12027	0.0587945	0.50186		RHOA	0.366533	0.080429	0.690129		UBA1	0.748846	0.120356	0.999417		MRPS33	-1.60372	0.00468041	0.0401608
NFE2L3	-1.05655	0.0649026	0.556144		EEF1D	-0.309099	0.0653028	0.559573		P2RY6	-1.24369	0.0588546	0.50186		TXNL1	-0.684103	0.0805994	0.690648		PFKL	0.677658	0.120364	0.999417		USP3	1.15717	0.00472155	0.0404473
SARS	0.35466	0.0651071	0.557136		SCARB2	0.775722	0.0656364	0.559723		MRPS36	0.466803	0.0588632	0.50186		PON2	-0.82144	0.0809905	0.69247		TRMT2A	0.9594	0.120388	0.999417		GTF3C6	-1.27121	0.00472669	0.0404473
ETNK1	0.474912	0.0652463	0.557258		SNRPB	-0.322224	0.0656371	0.559723		DOCK11	-1.03662	0.0588712	0.50186		GPS2	-1.18552	0.0810632	0.69247		RBM17	0.652679	0.120613	0.999417		FBP1	-1.55425	0.00483871	0.0413318
DCAF6	-0.643477	0.0653519	0.557258		HLA-DRB1	-0.31163	0.0657447	0.559723		MEMO1	-1.45273	0.0588728	0.50186		CTNNBIP1	-0.839998	0.0812719	0.69247		TPT1	-0.293291	0.120679	0.999417		ZBTB7A	1.40675	0.00484321	0.0413318
PTP4A2	-0.446221	0.0653876	0.557258		CTD-3252C9.4	0.589866	0.0658791	0.559723		XRCC1	-2.14678	0.0589994	0.50186		ZMAT3	1.20759	0.0813678	0.69247		NDUFS5	0.371982	0.120998	0.999417		SEMA4A	-1.81496	0.00485362	0.0413644
ZFX	0.58943	0.0656455	0.558699		RPS4Y1	-2.26614	0.0660265	0.559723		NSMCE3	-1.20675	0.0592222	0.50186		UNC119	-0.826154	0.0814488	0.69247		ISG15	0.542578	0.121031	0.999417		MRPS11	-2.44493	0.00488835	0.0415872
PRKX	0.641427	0.0661136	0.561344		CNPY3	-0.321511	0.0660542	0.559723		LENG1	0.912506	0.0592473	0.50186		YRDC	-1.87799	0.0814735	0.69247		RABL3	1.00636	0.121046	0.999417		RPF2	-2.46783	0.004893	0.0415872
PITPNA	0.794266	0.0661351	0.561344		GLIPR2	0.336976	0.066071	0.559723		NME1	-0.773189	0.0595128	0.50186		LAPTM5	0.37638	0.081861	0.692476		FAM50A	0.735878	0.121128	0.999417		LARS	-1.8046	0.00492409	0.0417948
NUP107	0.585221	0.0662954	0.56187		PPIA	-0.290839	0.0660739	0.559723		BTBD7	-1.39312	0.0595263	0.50186		RPS8	0.28372	0.0819116	0.692476		VAMP7	-0.866755	0.121523	0.999417		ABHD12	-4.15582	0.00494931	0.0419523
MPC2	-0.438597	0.066376	0.56187		PFDN2	-0.29622	0.0661369	0.559723		ELK3	0.943895	0.0595528	0.50186		GIGYF2	1.00001	0.0819687	0.692476		NAT9	-1.1039	0.12156	0.999417		ACAD8	2.0137	0.00495636	0.0419553
CEPT1	0.474287	0.0666139	0.562264		TBXAS1	0.422034	0.0662115	0.559723		HAGH	-0.835934	0.0596747	0.50186		DAP3	-0.850749	0.0819914	0.692476		OTUD6B	-1.22656	0.121577	0.999417		APLP2	0.875864	0.00496604	0.0419808
JAK1	-0.355942	0.0666809	0.562264		RSL1D1	-0.450485	0.0668353	0.561005		MGMT	-1.00201	0.0598301	0.50186		RP11-426C22.5	-1.11538	0.0822185	0.692476		THOC3	-0.887301	0.121979	0.999417		PHTF1	-4.15766	0.00497508	0.0420007
ACAP1	0.435517	0.0668222	0.562264		TMEM126B	0.429794	0.0668993	0.561005		RIOK2	0.816263	0.059836	0.50186		EDEM3	1.35611	0.0822729	0.692476		SLC25A36	-1.02486	0.122194	0.999417		GPBP1	-1.40176	0.00500911	0.0422311
UBE4A	-0.736956	0.0668256	0.562264		NFE2L2	0.377696	0.0669833	0.561005		CMTM3	-0.741529	0.0598464	0.50186		AL592183.1	-1.3316	0.0823549	0.692476		FAM198B	0.904184	0.122479	0.999417		SLC33A1	-4.15405	0.00504097	0.042395
GBP3	0.657348	0.0670675	0.562264		POMP	0.424158	0.0670769	0.561005		RAB1B	-1.04607	0.059854	0.50186		BST2	0.431461	0.0824835	0.692476		CCDC126	0.96968	0.12259	0.999417		LSM2	-1.68941	0.00505277	0.042395
DNAJC5	0.744385	0.0671597	0.562264		RNF166	-0.447912	0.067167	0.561005		TCAIM	1.02874	0.0599331	0.50186		MIF	0.401163	0.0825263	0.692476		AFG3L2	0.829566	0.1226	0.999417		THOC6	-2.02672	0.00505333	0.042395
MT-CO2	-0.613419	0.0672389	0.562264		BCL2L13	-0.599412	0.0671696	0.561005		RTFDC1	-0.484775	0.0599513	0.50186		TAGLN2	-0.376756	0.0825767	0.692476		RNF44	0.916162	0.122697	0.999417		MYL6	0.540064	0.00505555	0.042395
INO80D	0.736726	0.0673024	0.562264		NSRP1	0.436365	0.0671844	0.561005		SMAP2	0.686467	0.0600405	0.50186		DTX3L	1.19384	0.0826982	0.69257		TNFSF13B	-0.434968	0.122796	0.999417		EAF2	-2.19882	0.00507469	0.0424988
SYPL1	-0.46561	0.0673227	0.562264		CREBBP	0.709641	0.0672416	0.561005		PRPF6	-0.783896	0.0601267	0.50186		TPT1	-0.310194	0.08308	0.693001		SLC6A6	1.03924	0.123064	0.999417		SNRPB	-1.08587	0.00509919	0.0426197
H2AFY	-0.358487	0.0674736	0.562264		ATF5	0.580443	0.0673639	0.561005		SEMA4A	-0.764244	0.060139	0.50186		APTX	-1.43298	0.0832262	0.693001		DBP	-1.15896	0.123422	0.999417		MRPL27	-1.78937	0.00510747	0.0426197
GPN1	-0.610531	0.0676703	0.562264		CDK19	-0.835243	0.0674752	0.561005		STIM2	-1.2572	0.0601657	0.50186		RPS6KA4	0.827461	0.0833257	0.693001		POLD4	0.840818	0.12346	0.999417		RAB4A	-1.59672	0.00510948	0.0426197
IFI44L	1.0856	0.0677439	0.562264		EWSR1	0.356672	0.0675156	0.561005		ARID2	-2.05599	0.0604622	0.502825		AAED1	-1.1787	0.0833589	0.693001		ZC3HAV1	0.768253	0.123636	0.999417		TSPAN32	-2.9221	0.0051172	0.0426275
AP1M1	-0.575561	0.0677857	0.562264		NENF	-0.409477	0.0675372	0.561005		YWHAZ	-0.516409	0.0607416	0.502825		PARP4	-1.31745	0.0833671	0.693001		AP1B1	0.897115	0.124044	0.999417		IMPACT	-4.14816	0.0051338	0.0427091
IRF5	-0.662128	0.0678127	0.562264		GRN	-0.310457	0.06764	0.561005		EED	0.81307	0.0607585	0.502825		ST14	-0.981066	0.0834636	0.693001		GAPT	-0.525179	0.124097	0.999417		PPP1CC	-1.2725	0.00515831	0.0428563
PDCD6IP	-0.508466	0.0679286	0.562264		SLC35A1	-0.454441	0.0676579	0.561005		DCAF6	0.752971	0.0608663	0.502825		SPIB	-1.32713	0.083522	0.693001		IL10RA	-0.715203	0.124187	0.999417		BRIX1	-2.44258	0.00516817	0.0428815
POLR3GL	-0.439294	0.0679384	0.562264		ATP5G2	-0.317438	0.0677145	0.561005		RAB11B	-0.873687	0.060872	0.502825		MYLPF	-1.42595	0.0845199	0.69769		FECH	-1.30134	0.124443	0.999417		MKNK1	1.72258	0.00518167	0.0429368
FRG1	-0.421078	0.0679444	0.562264		NUP62	0.570285	0.0678001	0.561005		SRSF3	-0.399682	0.0608845	0.502825		YWHAE	0.388299	0.0845928	0.69769		COMMD5	0.728025	0.12471	0.999417		SPATS2L	-2.18572	0.00519943	0.0430043
HMGCS1	0.660582	0.0683939	0.565239		AKAP10	0.72226	0.0678815	0.561005		GMDS	-1.67586	0.0609192	0.502825		MITD1	-0.876389	0.0846209	0.69769		MRPL17	0.818146	0.125553	0.999417		NIF3L1	-4.14699	0.00520351	0.0430043
LRRFIP1	-0.309449	0.0685263	0.565589		BLMH	-1.21504	0.0681646	0.562604		IK	-0.489159	0.0609218	0.502825		CRYBG3	-1.42994	0.0847858	0.69769		RPL35	-0.273941	0.125615	0.999417		GORASP2	-2.44669	0.00521442	0.0430378
SAMD9L	0.557878	0.0688749	0.56588		TMEM208	0.421858	0.0686648	0.564393		NEK7	-1.25231	0.0610844	0.503505		PHYKPL	-0.882025	0.0848851	0.69769		GSDMD	0.683872	0.125791	0.999417		CDC42	0.628068	0.00524095	0.0430851
OGT	0.579638	0.0688877	0.56588		PTPRC	0.357661	0.0686788	0.564393		SNHG19	-1.74118	0.0612392	0.504119		CEP152	-1.8615	0.084906	0.69769		TMED10	-0.509016	0.12583	0.999417		MYCL	-2.4578	0.0052438	0.0430851
ASH1L	0.472883	0.0689176	0.56588		UBQLN2	0.526057	0.0686826	0.564393		IER2	-0.596269	0.0615285	0.505839		KHDRBS1	-0.58651	0.085227	0.69769		GGNBP2	0.585743	0.125931	0.999417		ECHDC1	-1.45626	0.00524706	0.0430851
PSMB6	-0.321685	0.0689996	0.56588		HOTAIRM1	-0.4319	0.0687907	0.564393		TCEAL4	-0.883919	0.0617365	0.506298		CLNS1A	-0.517973	0.0852805	0.69769		DDX3Y	-1.42896	0.126382	0.999417		C1orf228	1.93452	0.00524762	0.0430851
PPDPF	0.332331	0.069012	0.56588		ATP10D	0.663224	0.0688906	0.564393		SF3B5	-0.484039	0.0617954	0.506298		PYGL	1.00696	0.0854308	0.69769		RPS5	-0.287367	0.126504	0.999417		BAG1	-1.70091	0.00525444	0.0430851
GSAP	-0.60024	0.0696395	0.570281		KLHDC2	-0.512035	0.0689204	0.564393		AKAP9	-0.623153	0.0618262	0.506298		CD4	-0.830415	0.0855791	0.69769		TYK2	-0.936702	0.126551	0.999417		LINC00657	1.36832	0.00528335	0.0432273
ZNF292	-0.538325	0.0700133	0.572206		GRK6	0.520992	0.0692955	0.56546		MOB1A	0.446871	0.0620347	0.507343		NPTN	0.73777	0.0856569	0.69769		NCOR2	-1.13508	0.1267	0.999417		C3AR1	1.92269	0.00528556	0.0432273
HLA-DRA	-0.27137	0.0700568	0.572206		ARL4A	0.534349	0.0693964	0.56546		HPS1	-0.736398	0.0622411	0.50837		NME6	-1.44157	0.0858212	0.69769		SRSF2	-0.451024	0.126722	0.999417		TTYH3	2.09879	0.00530396	0.0433081
KANSL1-AS1	0.995996	0.0703225	0.572364		R3HDM4	-0.522325	0.0695628	0.56546		DCTN6	0.579311	0.0624591	0.509488		COX8A	0.353714	0.0859915	0.69769		RPL12	-0.270371	0.126929	0.999417		RHBDF2	1.939	0.00530923	0.0433081
PCBP2	-0.399658	0.0704857	0.572364		ZNHIT1	-0.340975	0.0696212	0.56546		KXD1	-0.85049	0.0626892	0.510701		EIF4H	-0.774606	0.0860056	0.69769		MYC	0.864447	0.127196	0.999417		NDUFAF1	-2.9207	0.00534069	0.0435083
KIAA0930	0.553954	0.070518	0.572364		ATAD1	-0.663223	0.0697215	0.56546		GOLGA2	-1.68539	0.0631509	0.513796		HDDC2	-0.858348	0.086155	0.69769		INSIG1	0.737424	0.127556	0.999417		PPP1R12A	-1.77858	0.00535436	0.0435631
UBE2V2	-0.397377	0.0705212	0.572364		FAM89B	0.623761	0.0697317	0.56546		PPP6R2	-1.41362	0.063381	0.515002		OCIAD1	-0.626585	0.0862193	0.69769		FAM118A	0.837201	0.127834	0.999417		TMED1	-4.13468	0.0053711	0.0436428
C19orf66	0.664085	0.0705318	0.572364		MOCS2	0.519559	0.0697513	0.56546		DCTD	-1.06608	0.0634857	0.515185		SERBP1	-0.461369	0.0862487	0.69769		RPL10A	-0.281218	0.127874	0.999417		C1QA	3.15409	0.00543377	0.044095
NEU1	0.632834	0.0708261	0.574011		PTP4A2	-0.418802	0.0697888	0.56546		PTGER2	-4.24311	0.0639776	0.515271		MYEOV2	0.444088	0.0865525	0.69769		EIF4EBP2	0.665783	0.12798	0.999417		CAPZA1	0.71988	0.00545253	0.0441902
ARID2	-1.01351	0.071151	0.575679		LST1	-0.337027	0.069861	0.56546		RPL22	-0.362281	0.0640482	0.515271		CLEC7A	0.54627	0.0865635	0.69769		ANKLE2	0.880924	0.128327	0.999417		NDUFA7	-1.58684	0.00549324	0.0444499
FCER1A	-0.867213	0.0713121	0.575679		CACUL1	-0.581316	0.0700714	0.566433		CDC42SE1	1.06886	0.0640684	0.515271		OTUD4	1.18191	0.0866409	0.69769		WAS	0.441991	0.128519	0.999417		PBDC1	-2.0041	0.00549874	0.0444499
CDA	1.87733	0.0713856	0.575679		PIK3CD	0.630883	0.0702746	0.566836		FAM136A	-0.867563	0.0641795	0.515271		CLEC4C	-1.4211	0.0868797	0.69769		LILRB1	0.866986	0.128823	0.999417		SNRPD1	-1.0526	0.00556358	0.0448036
ERCC1	-0.384804	0.0713985	0.575679		ADAL	-1.14868	0.0704554	0.566836		TARDBP	-0.807539	0.0641908	0.515271		PPM1J	-1.84217	0.0868806	0.69769		ASNSD1	0.797127	0.128852	0.999417		AKR7A2	-1.70215	0.00556536	0.0448036
COPA	-0.530541	0.0718952	0.57695		CYFIP1	0.530549	0.0704797	0.566836		IGKC	-1.64148	0.0642381	0.515271		CCNK	-1.15927	0.0869358	0.69769		RNF141	0.697121	0.1292	0.999417		PCMTD2	-4.11931	0.00556629	0.0448036
AKAP11	0.667741	0.0719415	0.57695		PSMG1	-0.538646	0.0706348	0.566836		SLC38A2	-0.740395	0.0642979	0.515271		SNX3	-0.338669	0.0870121	0.69769		YTHDC1	-0.730694	0.129553	0.999417		AC004951.6	-4.12836	0.00557103	0.0448036
GXYLT1	0.733174	0.0720495	0.57695		BIN2	0.447949	0.0707186	0.566836		MRPS11	-0.809179	0.0643564	0.515271		TMEM248	-0.838606	0.0870274	0.69769		DHRS4-AS1	-1.14155	0.129595	0.999417		NGLY1	-2.00203	0.00558094	0.044826
HNRNPA1	-0.303993	0.0720505	0.57695		CDA	1.8761	0.0707986	0.566836		CTBP1	-0.851358	0.0644661	0.515271		GINM1	-1.15423	0.0870617	0.69769		RPS27A	-0.265121	0.129708	0.999417		ITGAE	-1.86869	0.00566875	0.0454467
GGCT	-0.424352	0.0721719	0.57695		CLK3	0.478245	0.0708039	0.566836		ELMOD3	-1.68318	0.0644985	0.515271		GM2A	1.17745	0.0871121	0.69769		NQO2	-0.734555	0.130135	0.999417		AGFG1	1.67148	0.00568464	0.0454467
CDK19	-0.834139	0.0721741	0.57695		GGA3	-1.25458	0.0709895	0.566836		PILRA	-0.750461	0.0645103	0.515271		PPHLN1	-0.719879	0.0873272	0.69769		FKBP4	0.918249	0.130334	0.999417		ZFAND1	-1.78048	0.00568717	0.0454467
RP11-620J15.3	-1.03933	0.0722198	0.57695		SLC25A24	0.562639	0.0710161	0.566836		EMP1	-4.40733	0.0645257	0.515271		CLEC4A	-0.532322	0.0875629	0.69769		PEX16	-0.71716	0.13129	0.999417		MLF2	-1.48395	0.00568761	0.0454467
EEF1A1	-0.264492	0.0723344	0.57695		UHRF1BP1L	-0.593418	0.0710237	0.566836		MPZL2	1.06709	0.0647461	0.515271		MCUR1	-0.96835	0.087802	0.69769		BRK1	-0.334194	0.131493	0.999417		TRIT1	-4.11015	0.00569903	0.0454467
TMEM261	0.401962	0.0723829	0.57695		MS4A6A	0.424744	0.0712233	0.567609		LYRM4	-0.6645	0.0647535	0.515271		JADE1	-1.43986	0.0878297	0.69769		CAMK1D	-1.07349	0.131546	0.999417		MCL1	0.957821	0.00570164	0.0454467
C19orf25	0.584342	0.0727204	0.578906		PRR14L	0.693973	0.0714206	0.567609		RBM26	-1.09099	0.06482	0.515271		FAM91A1	0.979698	0.0879487	0.69769		NOA1	-0.947259	0.131555	0.999417		UPRT	-4.11809	0.00571588	0.0455025
SIGIRR	0.431805	0.0730065	0.580448		GCNT1	0.739704	0.0715235	0.567609		NAA25	-1.60017	0.064913	0.515271		C21orf2	-1.30018	0.0880271	0.69769		CASP1	0.347887	0.131621	0.999417		GRINA	1.36975	0.00577239	0.0458942
CAMTA1	-0.4031	0.0731722	0.58103		IRF2BPL	0.747446	0.0717492	0.567609		DCTPP1	-0.807857	0.0649597	0.515271		C5orf24	0.881179	0.0880581	0.69769		TMEM69	-0.862515	0.131687	0.999417		SERPINB6	-1.26946	0.00579859	0.0460442
KATNBL1	-0.520338	0.0736603	0.582555		PPP1R18	0.316414	0.0717615	0.567609		IRF8	-0.861027	0.0649729	0.515271		ZNF800	-1.42043	0.0881088	0.69769		ORAI2	-1.01837	0.131839	0.999417		METTL10	-4.10009	0.00582256	0.0461761
SDHD	-0.353264	0.0739128	0.582555		ABTB1	-0.578508	0.071773	0.567609		IRF2BP2	-0.833306	0.0651359	0.515912		DHRS7	-0.630074	0.0881118	0.69769		COPS8	0.71189	0.131886	0.999417		RP11-352M15.2	-4.10501	0.00584646	0.0462676
FASTKD2	0.54735	0.0741813	0.582555		VCAN	0.62876	0.0718958	0.567609		KIAA0430	-2.08472	0.0653617	0.516627		NMRK1	-1.43121	0.0881971	0.69769		RPL37	-0.277479	0.131909	0.999417		FAM103A1	-1.9998	0.00584883	0.0462676
RHOQ	0.65283	0.0743346	0.582555		SSR3	0.30497	0.0719504	0.567609		YAF2	0.741633	0.0653906	0.516627		RP11-802E16.3	1.26287	0.0887603	0.701262		HEXA	-0.663023	0.132066	0.999417		MS4A4A	1.37439	0.00587092	0.046384
TSSC1	0.515715	0.0744456	0.582555		FLOT2	-0.594087	0.0719655	0.567609		ZNF350	-1.26598	0.0656543	0.518059		GPATCH11	-1.15182	0.0892608	0.701814		TNFRSF1B	0.615076	0.132167	0.999417		VPS35	-1.05929	0.00592514	0.046727
TNFRSF1B	0.49333	0.0744756	0.582555		ARRB1	0.56471	0.0721748	0.567609		TMEM8B	-1.19281	0.0658331	0.518818		SERGEF	-1.58514	0.0893471	0.701814		VRK2	0.79075	0.132168	0.999417		ZFAND2A	-4.09524	0.00592921	0.046727
CCDC117	0.669473	0.0744994	0.582555		LIMA1	-0.944901	0.072179	0.567609		NR4A2	-4.76564	0.0659413	0.519019		SLC20A2	-1.82953	0.0894424	0.701814		ATG3	0.397565	0.132613	0.999417		PI4KB	-4.08664	0.00595778	0.0468932
APP	-0.468678	0.0745288	0.582555		CDK5	0.601187	0.0722228	0.567609		SGF29	-1.16623	0.0662656	0.519852		PSIP1	-0.848235	0.0894699	0.701814		KLF2	0.69342	0.133364	0.999417		PNPLA4	-4.09579	0.00598265	0.04703
NKG7	0.891038	0.0746531	0.582555		RPL15	-0.277215	0.0722957	0.567609		CISD1	0.5234	0.066272	0.519852		STOML2	-0.794457	0.0894818	0.701814		HMBS	0.821456	0.133495	0.999417		SPCS2	-0.783408	0.00605082	0.0474263
RNF166	-0.456311	0.0746575	0.582555		LAIR1	-0.739785	0.0723857	0.567609		TMEM147	-0.507535	0.0663306	0.519852		GCH1	1.05501	0.0895203	0.701814		AES	-0.636567	0.133549	0.999417		DGKZ	-1.98819	0.00605082	0.0474263
RYBP	0.61624	0.0750438	0.582555		FUOM	0.386663	0.0725093	0.567822		CHD9	-0.636075	0.0666857	0.519852		FRA10AC1	-1.21192	0.0896123	0.701814		RABEP2	0.978396	0.134375	0.999417		METTL14	-4.10013	0.00605571	0.0474263
AQP9	1.82774	0.0750441	0.582555		TM7SF3	-0.546995	0.0726201	0.567822		ALKBH5	-0.987465	0.0666875	0.519852		EDF1	0.367686	0.0897659	0.701866		TCL1A	-0.76317	0.134518	0.999417		UXS1	-2.86956	0.00612764	0.047776
SCLT1	-0.704087	0.0751497	0.582555		HLA-DOA	0.478339	0.0727294	0.567822		MAF1	-0.652799	0.0667529	0.519852		PTGES2	-0.987981	0.0898424	0.701866		MOB4	0.651252	0.134766	0.999417		DPYD	1.36387	0.00612815	0.047776
TMOD3	0.426548	0.0751695	0.582555		TLR1	0.529493	0.0727745	0.567822		BCL2L13	-1.01665	0.066783	0.519852		NUP62	-1.41858	0.0899892	0.70214		FBP1	-0.609929	0.135044	0.999417		RTCB	-1.98398	0.00613024	0.047776
FKBP5	0.782374	0.0755865	0.582555		ARHGAP18	0.558227	0.0730636	0.568897		VPS41	0.619495	0.0668012	0.519852		XRCC1	-1.57324	0.0902086	0.70256		CLIC2	-0.667642	0.1352	0.999417		CPED1	-4.09816	0.00613079	0.047776
METTL21A	-0.56389	0.0755887	0.582555		DIDO1	-0.866622	0.0730934	0.568897		ZDHHC4	-1.08513	0.0668834	0.519852		COPG1	-1.04268	0.0903622	0.70256		UXS1	-0.91345	0.135311	0.999417		ZDHHC20	1.58416	0.00614634	0.0478379
RELT	0.657873	0.0756662	0.582555		LYSMD2	0.401484	0.0733087	0.569182		S100A9	0.790029	0.0669968	0.519852		HLA-B	0.55221	0.0905584	0.70256		GIMAP4	0.787897	0.135411	0.999417		MZT2A	-1.40043	0.00616316	0.0479066
PPP1R18	0.330338	0.0757106	0.582555		NBN	0.46946	0.0733113	0.569182		TUBA1B	0.389925	0.067052	0.519852		DNAJC4	-0.694308	0.0906479	0.70256		RANGRF	-0.826263	0.13572	0.999417		SKP2	-4.08488	0.00617043	0.0479066
TPRKB	-0.412157	0.0757254	0.582555		PILRA	-0.466706	0.0737499	0.57188		CASP8	-0.960631	0.067269	0.519852		DCLRE1C	-1.21114	0.0906765	0.70256		AVL9	-1.12909	0.135759	0.999417		DCUN1D5	-2.85471	0.00618983	0.0479434
DDX58	0.77327	0.0757628	0.582555		QPRT	-1.32879	0.0739468	0.572523		RNMTL1	1.00646	0.0673031	0.519852		FLT3	-0.817811	0.0907143	0.70256		PHPT1	-0.442648	0.13711	0.999417		RHEB	-1.30553	0.00619651	0.0479434
CDC16	0.607348	0.0758017	0.582555		DSTN	-0.381356	0.0740151	0.572523		TMEM14B	-0.522042	0.06733	0.519852		C16orf13	0.591721	0.091118	0.702997		PRR13	0.325601	0.13725	0.999417		SLC30A7	1.69384	0.00619806	0.0479434
HEXIM1	0.962942	0.075808	0.582555		SNHG9	-0.611807	0.0741506	0.572866		TFAM	-0.815133	0.0674412	0.519852		CST7	-0.825672	0.0911366	0.702997		FAM46A	-0.916956	0.137322	0.999417		ANXA4	-1.85249	0.00628099	0.0484231
ARHGAP1	-0.884514	0.0759078	0.582555		PLP2	-0.363893	0.0744033	0.573058		SMCHD1	-0.948855	0.0674674	0.519852		DERL2	-0.863195	0.0912175	0.702997		CMIP	-0.761986	0.137704	0.999417		NOB1	-2.41957	0.00628252	0.0484231
SOCS3	1.43681	0.0759353	0.582555		DPCD	0.684372	0.0744069	0.573058		C1orf56	1.26299	0.0674711	0.519852		UBL5	0.341981	0.0912183	0.702997		RCN1	0.977153	0.137804	0.999417		C19orf25	-2.41051	0.00628321	0.0484231
GIMAP8	-2.89934	0.0759364	0.582555		TSC22D3	0.373067	0.0744581	0.573058		LILRB3	0.693089	0.0675547	0.519852		SPEN	1.00829	0.0914548	0.703355		NAIP	0.510535	0.137846	0.999417		TSPAN13	-4.0714	0.0063465	0.0488509
INPP5D	-0.583081	0.0760837	0.582555		ASPH	0.730584	0.0745601	0.573058		CIZ1	1.07168	0.0677021	0.519852		SET	0.405894	0.0916682	0.703355		TBC1D10A	1.0701	0.137975	0.999417		PLXNC1	1.62876	0.00644693	0.0495238
ADPGK	-0.468341	0.076134	0.582555		SLC2A6	0.566361	0.0747067	0.573058		IFIT1	-2.40112	0.0678968	0.519852		NUDT5	-0.788035	0.091695	0.703355		LINC01003	-0.97957	0.137983	0.999417		HLA-A	0.559959	0.00645583	0.0495238
PLOD3	0.794593	0.0761391	0.582555		TMEM57	-0.91404	0.0747647	0.573058		TCEA3	-1.84257	0.0679723	0.519852		NOL12	-0.926594	0.0918904	0.703355		HLA-DRA	-0.247592	0.138151	0.999417		RIC8A	-4.0748	0.00645757	0.0495238
RUFY1	-0.54629	0.0761872	0.582555		PLAUR	0.565651	0.0748625	0.573058		EBNA1BP2	-0.908701	0.068005	0.519852		RAB13	1.01764	0.0919257	0.703355		FBXO21	0.880347	0.138332	0.999417		ADGRE5	1.14129	0.00649719	0.0497669
BST2	0.326735	0.076301	0.582555		UBE2I	0.282371	0.0749054	0.573058		CTSB	-0.572834	0.0681512	0.519852		CERK	-1.57246	0.0919367	0.703355		TXN	0.31753	0.13836	0.999417		NDN	-4.03088	0.00652319	0.0499051
NSRP1	0.433761	0.0765647	0.582555		ZNF397	0.588614	0.0752782	0.57453		RPS13	-0.344066	0.0682149	0.519852		FKBP3	-0.644819	0.0924025	0.704125		C15orf57	0.773273	0.138486	0.999417		MED19	-4.07285	0.00657088	0.0501088
SLC35A2	-0.819646	0.0766528	0.582555		DDX58	0.773462	0.0752808	0.57453		MORC3	-0.953911	0.0682506	0.519852		NAAA	-0.694712	0.0924352	0.704125		TSFM	-0.919154	0.138573	0.999417		CPD	2.09893	0.00657246	0.0501088
M6PR	-0.367418	0.0766728	0.582555		LLPH	0.368496	0.0753845	0.574624		TSG101	0.564523	0.0682691	0.519852		OSTC	-0.422715	0.0926822	0.704125		S100A8	1.14908	0.138701	0.999417		RHOF	-1.97355	0.00657374	0.0501088
IRF7	0.698938	0.0767916	0.582555		PSMB9	0.34323	0.0759489	0.578144		MAPKAPK5-AS1	-1.56162	0.0682818	0.519852		BLVRA	0.853468	0.0926942	0.704125		PIGP	-0.79932	0.13937	0.999417		UTP14A	-4.05	0.00660286	0.0502293
RFWD2	0.459732	0.0768973	0.582555		RPP25L	0.580085	0.0760537	0.578144		ID2	-0.536264	0.0684887	0.520796		HEMK1	-1.56146	0.0927871	0.704125		DTX3L	0.977192	0.139383	0.999417		BLOC1S2	-1.13562	0.00660554	0.0502293
RNF11	0.535533	0.0769757	0.582555		FBLN2	-0.835362	0.0762736	0.578144		FBXO22	0.922224	0.0688553	0.522408		TMEM173	0.804499	0.0928898	0.704125		PSMC3	0.555885	0.139445	0.999417		TSPAN3	1.44122	0.00662779	0.0503376
SUSD3	-0.648529	0.0769783	0.582555		RASSF3	0.489301	0.0763085	0.578144		PET100	-0.472787	0.068867	0.522408		HTATIP2	0.870712	0.0929841	0.704125		IFI30	0.496226	0.139454	0.999417		CD14	2.90005	0.00670721	0.0507593
SRGAP2	0.560649	0.0770352	0.582555		GMPPB	0.716465	0.0763788	0.578144		TMEM14C	-0.697322	0.0690193	0.522931		RPIA	-0.809912	0.0930391	0.704125		CSF3R	-0.545077	0.139477	0.999417		HCK	0.930906	0.00670778	0.0507593
DR1	0.392947	0.0770381	0.582555		OTULIN	-0.854474	0.0764294	0.578144		RPL7A	-0.34919	0.0694024	0.524268		IQGAP2	-0.742482	0.0930875	0.704125		PDCD7	-0.817018	0.1395	0.999417		ADPRHL2	-2.85297	0.00671358	0.0507593
RAB24	0.620416	0.0770742	0.582555		MTM1	-0.77169	0.0766099	0.578144		ACSL1	-4.12259	0.0695012	0.524268		MYL6	0.288368	0.0933218	0.704125		SPECC1	-0.712669	0.13956	0.999417		PRPS1	-4.058	0.00671564	0.0507593
LILRB2	-0.969494	0.0772853	0.582982		CAPN7	0.609878	0.0766258	0.578144		GADD45B	-1.76836	0.0695709	0.524268		HSPD1	-0.558769	0.0933592	0.704125		CYSTM1	-0.711263	0.139988	0.999417		HLA-E	0.670855	0.00673383	0.0508356
SCCPDH	-1.02487	0.0773719	0.582982		TMEM97	-1.03158	0.0766887	0.578144		NTMT1	-1.19866	0.0698211	0.524268		ANAPC10	-1.14068	0.0934366	0.704125		PHACTR1	-0.628714	0.140027	0.999417		RSU1	-1.53507	0.0067495	0.0508561
AZI2	0.663313	0.0774092	0.582982		SCCPDH	0.74236	0.0767668	0.578144		HNRNPC	-0.445542	0.0698952	0.524268		KLF10	-0.731764	0.0935518	0.704125		RPL14	-0.274824	0.140067	0.999417		TMEM251	-2.84824	0.00675275	0.0508561
PAFAH1B1	0.463214	0.0775438	0.583297		DGKZ	-0.586026	0.0768762	0.578275		BMS1	0.751566	0.0699161	0.524268		DAXX	0.866127	0.0937158	0.704125		ADK	-0.679179	0.140086	0.999417		ICE2	-2.84512	0.00677925	0.0509946
ALG8	-0.62024	0.0780546	0.586436		CAMK2D	-1.22183	0.0774658	0.581755		ATG3	0.473771	0.0701615	0.524268		PRPF19	-0.856974	0.0940117	0.704125		KIAA1109	-1.04672	0.14039	0.999417		BIK	-4.06117	0.00679945	0.0510853
FH	-0.604515	0.0781601	0.586528		GOLT1B	0.515469	0.0775242	0.581755		AXL	-2.31233	0.0702028	0.524268		NUP214	0.562591	0.0941398	0.704125		ABI1	-0.663698	0.140518	0.999417		NOTCH2	1.29998	0.00681188	0.0511176
TLR2	0.596888	0.078391	0.587558		ALG2	0.57779	0.0778448	0.582591		UBXN2A	-1.55601	0.070222	0.524268		USP12	1.07717	0.0941428	0.704125		EID1	-0.38362	0.140579	0.999417		EIF4EBP2	1.25787	0.00687692	0.0515441
PSAP	-0.345206	0.0786552	0.588836		HMOX1	0.889302	0.0778737	0.582591		PSAP	-0.451023	0.07037	0.524268		NUDT3	-0.70893	0.094205	0.704125		RPL36AL	0.298465	0.140643	0.999417		TCTN3	-2.83693	0.00688736	0.0515608
CHM	-0.755235	0.0790306	0.589472		DCUN1D5	0.484712	0.0779138	0.582591		LGALS1	-0.748188	0.0704343	0.524268		ISOC1	-1.41256	0.0942276	0.704125		RBM42	0.634764	0.140802	0.999417		POGLUT1	-4.03618	0.00690371	0.0515732
BMP2K	0.832978	0.0792135	0.589472		OGDH	-0.970267	0.0782526	0.584123		AP5M1	0.625152	0.070471	0.524268		PNO1	-1.2004	0.0942795	0.704125		ZMYM6	-1.11916	0.140972	0.999417		UFM1	-1.5833	0.00690544	0.0515732
ENTPD3-AS1	-0.927919	0.0793073	0.589472		DYNLL1	0.36594	0.0783267	0.584123		CASP1	0.435033	0.0707806	0.524268		SLC50A1	-1.07289	0.094668	0.705217		EIF3B	-0.978814	0.141077	0.999417		BCL2A1	1.56815	0.00693019	0.0516868
PRPF40A	-0.330062	0.079499	0.589472		BBC3	0.836505	0.0783977	0.584123		PNPLA8	-0.8968	0.0707897	0.524268		BATF3	-0.811032	0.094783	0.705217		POLR2J3	-0.590655	0.141264	0.999417		EIF4H	-1.60233	0.00693711	0.0516868
EIF2B2	-0.697151	0.0795286	0.589472		RAB8B	0.629319	0.0786133	0.585036		KCTD17	-2.21062	0.0708034	0.524268		CDC40	0.752246	0.0949507	0.705217		RPS13	-0.257596	0.141357	0.999417		NPM1	-0.634871	0.00695501	0.0517494
HINFP	0.784144	0.0795411	0.589472		RPL18A	-0.279286	0.0789162	0.585912		KMT2C	-0.903144	0.0710578	0.524268		BRD9	1.24151	0.0949754	0.705217		CD72	0.857228	0.14178	0.999417		EIF4A3	-1.48304	0.00696199	0.0517494
FBXO6	0.440234	0.0795783	0.589472		COPG1	0.480941	0.0789972	0.585912		HIST1H2AC	1.26471	0.0710636	0.524268		DNAJB12	-0.963952	0.0950802	0.705217		UIMC1	0.965	0.141944	0.999417		TRAM1	-1.00591	0.00704327	0.0522917
BUB3	-0.352689	0.0796145	0.589472		PPDPF	-0.316481	0.0790702	0.585912		PSMA3	0.39165	0.0710704	0.524268		TFRC	1.14461	0.0950993	0.705217		H3F3B	0.2653	0.142037	0.999417		NAV1	-4.02548	0.00705864	0.0523439
ILK	-0.40031	0.0796688	0.589472		CNTRL	0.432666	0.0791041	0.585912		NIPSNAP3A	-0.52473	0.0710797	0.524268		TGFBI	-0.67218	0.095609	0.70816		HNRNPLL	-0.966386	0.142085	0.999417		FCGR1B	1.83961	0.00707008	0.0523501
UBE2D1	0.413672	0.0797422	0.589472		PYGL	0.979002	0.0793476	0.58596		SRPRB	-1.42563	0.0711438	0.524268		PLAA	1.14578	0.0961471	0.710226		CD79B	0.878031	0.142398	0.999417		UGGT1	1.9055	0.0070829	0.0523501
ASCC3	-0.742454	0.0797759	0.589472		IFNAR1	0.480562	0.0793581	0.58596		XXbac-B135H6.15	-2.08643	0.0711922	0.524268		IGBP1	-0.653216	0.0962221	0.710226		PYCARD	0.308882	0.14253	0.999417		PPP1R7	-1.49392	0.00708965	0.0523501
NDUFA6	-0.343977	0.0798664	0.589472		SNN	-0.485692	0.0793905	0.58596		SDHAF2	0.74455	0.0712708	0.524268		ZNF302	0.58572	0.0962737	0.710226		CSNK1G3	-1.15654	0.142649	0.999417		APOBEC3D	2.90593	0.00709281	0.0523501
FKBP1A	-0.326271	0.08028	0.59128		CCDC90B	0.460943	0.0798961	0.588999		RPL41	-0.325178	0.0713335	0.524268		GADD45B	-0.736144	0.0964719	0.710226		RP11-446N19.1	-1.01601	0.142667	0.999417		ANAPC7	-4.01763	0.00730559	0.0538229
PURA	0.763775	0.0803018	0.59128		PHC3	0.640468	0.0800885	0.589691		CITED4	-1.77967	0.07135	0.524268		PHTF1	-1.39992	0.096506	0.710226		EXOC3	-1.1907	0.142779	0.999417		MLEC	-1.39705	0.0073095	0.0538229
TM2D3	0.507859	0.0803937	0.59128		CRIPT	0.402175	0.0801778	0.589691		EEF1D	-0.401102	0.0715698	0.524268		RP11-347P5.1	0.564104	0.0965664	0.710226		C22orf39	0.673626	0.142972	0.999417		REC8	-4.01774	0.00731941	0.0538305
JPX	0.557068	0.0809778	0.591725		AMZ2	0.40592	0.080651	0.592478		PPP1R12A	0.546507	0.0716031	0.524268		ARL4C	-0.800919	0.0968568	0.710723		REEP3	0.68012	0.143047	0.999417		ABCF2	-4.02889	0.00733737	0.0538305
DST	-0.588085	0.0812707	0.591725		SPPL2A	0.386173	0.080922	0.593775		GBP2	1.21803	0.0716245	0.524268		PHACTR4	-1.28597	0.0968865	0.710723		RBPJ	0.427119	0.143055	0.999417		DPCD	-4.01639	0.00734148	0.0538305
ATP1B3	-0.389204	0.0814635	0.591725		UTP3	0.447078	0.0811588	0.594817		GIMAP2	0.91285	0.0716403	0.524268		TOPBP1	-1.3883	0.0969733	0.710723		XRCC5	-0.461104	0.143589	0.999417		TLR2	1.39492	0.00734481	0.0538305
FAM198B	0.878021	0.081529	0.591725		AIM1	0.513473	0.0815953	0.595347		RPL4	-0.349447	0.0717147	0.524268		IFITM1	1.05557	0.0976966	0.7147		CNBP	-0.383122	0.143636	0.999417		TPD52	-4.01141	0.00736244	0.0538968
SH3KBP1	-0.33669	0.0815934	0.591725		PPP1CC	-0.314651	0.0815998	0.595347		IFT20	-0.552964	0.0717894	0.524268		NT5C2	1.22746	0.0978006	0.7147		ASPH	0.996033	0.144267	0.999417		FAM118B	-4.02624	0.00737571	0.0539311
RRN3	0.735827	0.0816102	0.591725		NUDT16	0.43869	0.0816088	0.595347		SHPRH	-1.35079	0.0720528	0.524268		RNF5	-0.824176	0.0978715	0.7147		CIAPIN1	0.692925	0.144375	0.999417		ESD	-0.998862	0.00738461	0.0539334
TMED3	-0.523743	0.0816287	0.591725		DCTN3	-0.360504	0.0817914	0.595347		THEMIS2	-0.66362	0.0720793	0.524268		B3GNTL1	-1.77669	0.0980096	0.7147		ATP5EP2	0.408188	0.1447	0.999417		HIST1H4C	-1.41057	0.0074081	0.0540421
MYD88	0.436658	0.0817059	0.591725		GTF3C6	0.30642	0.0818109	0.595347		PTPN7	-1.22703	0.0721956	0.524268		HLA-DRA	-0.260342	0.0981295	0.7147		HSD17B7	1.01364	0.145109	0.999417		TESC	1.43356	0.00742673	0.0541152
MRPL22	-0.427341	0.0817405	0.591725		PRR13	0.315728	0.0818348	0.595347		USP1	-0.728248	0.072207	0.524268		EIF3F	-0.367547	0.0983121	0.7147		RAP2C	-0.991566	0.145365	0.999417		EMP3	0.561772	0.00748409	0.05447
TOP1	0.43158	0.081751	0.591725		IFITM2	0.503696	0.0818945	0.595347		CTC-425F1.4	2.00492	0.0722689	0.524268		SNHG8	-0.613068	0.0983126	0.7147		SELT	0.412387	0.145381	0.999417		SYNGR1	-2.11025	0.00749913	0.0545162
FOXP1	0.459327	0.0819341	0.591725		CD2AP	0.582821	0.0820795	0.596001		UBR4	-2.20787	0.072271	0.524268		PRKDC	-0.807907	0.0992368	0.72014		HNRNPH3	0.559055	0.145427	0.999417		EMC4	-1.64081	0.00753171	0.0546898
CDK5	0.615062	0.0819491	0.591725		CBX7	0.87125	0.0825497	0.59639		LYRM1	-1.49718	0.072284	0.524268		RBM45	-1.53698	0.0992902	0.72014		ING4	0.81247	0.145514	0.999417		INTS12	-3.99395	0.00758677	0.055026
C17orf89	0.45513	0.0819546	0.591725		PIM3	0.62223	0.0827877	0.59639		P2RY14	-0.867323	0.0724899	0.525154		SRSF10	-0.714034	0.0994486	0.720458		ANKRD13A	0.808399	0.145594	0.999417		WAC-AS1	-2.35657	0.00760138	0.0550683
HSPA9	-0.567385	0.0820189	0.591725		CCDC146	-1.06259	0.0828097	0.59639		CHST11	0.88026	0.0727482	0.526419		NCOR2	-1.36518	0.100184	0.720686		GIT1	1.26398	0.145729	0.999417		EIF6	-1.05112	0.00763709	0.0551746
EIF3M	-0.321163	0.0821076	0.591725		TIMP1	0.282435	0.0828169	0.59639		ZDHHC3	-1.67594	0.0729089	0.526974		ERP29	0.376297	0.100242	0.720686		RPS15	-0.253674	0.145942	0.999417		UQCRFS1	-0.908507	0.00763799	0.0551746
YBX1	-0.341245	0.0821272	0.591725		IL6R	-0.506366	0.0828561	0.59639		ZNF516	1.0725	0.0732147	0.528577		TOP2B	-0.80778	0.100396	0.720686		NSL1	0.624109	0.146041	0.999417		FBL	-1.17439	0.00765859	0.0551746
AGPS	-0.573877	0.0821632	0.591725		CBX1	-0.692135	0.0828645	0.59639		DNAJC9	-1.55564	0.0733443	0.528904		ZNF148	-1.01267	0.100544	0.720686		ATP2B1	-0.461627	0.146054	0.999417		ZNF350	-4.00163	0.00765891	0.0551746
MYC	0.758324	0.0822439	0.591725		NCK1	-0.482047	0.0830341	0.59639		DGAT1	-2.17842	0.0735197	0.529302		PSMD12	0.749685	0.100564	0.720686		TMED1	0.838202	0.146539	0.999417		SETD9	-3.98653	0.00765997	0.0551746
MYADM	-0.486138	0.0823206	0.591725		ACSL4	0.508905	0.0831378	0.59639		CTA-29F11.1	-1.72531	0.0735824	0.529302		VPS16	-1.35811	0.100569	0.720686		GLIPR2	0.464434	0.146973	0.999417		GIT1	2.34275	0.00768772	0.0553111
GPR18	0.859644	0.0823652	0.591725		ASF1A	0.405302	0.0831452	0.59639		CMTM7	-0.596011	0.0738384	0.529302		ANKRD26	-1.78285	0.100733	0.720686		UXT	-0.431867	0.147042	0.999417		CPVL	-0.638101	0.00772133	0.0554893
NAT6	-1.18111	0.0824326	0.591725		CRLS1	0.444707	0.0831515	0.59639		FCGR1A	2.57828	0.0738602	0.529302		PDCD2	-0.766394	0.100956	0.720686		NAV1	-1.14952	0.147133	0.999417		ANKLE2	-4.01435	0.00775629	0.0556769
PRDX3	-0.332054	0.0831336	0.593797		PIP4K2A	0.433975	0.0831931	0.59639		ETNK1	-0.794078	0.0738695	0.529302		COX6C	0.323124	0.100987	0.720686		G6PC3	-0.799936	0.147527	0.999417		ISOC2	-2.10389	0.00776953	0.0557083
PPHLN1	-0.406302	0.0831419	0.593797		VEGFB	-0.975086	0.0833448	0.59639		PID1	-1.66662	0.0740024	0.529302		LRRC26	-1.74799	0.100993	0.720686		GRAMD1A	0.828778	0.147588	0.999417		PFDN5	0.520977	0.00780826	0.0559221
RFC1	0.568363	0.0831943	0.593797		BANP	-0.703365	0.0834297	0.59639		NDUFB11	-0.406299	0.074063	0.529302		C6orf89	1.26526	0.10149	0.720686		DDX19B	-1.04517	0.147703	0.999417		GSPT2	-4.00042	0.00783451	0.0560462
RANBP1	-0.340456	0.0832566	0.593797		SDHAF2	0.478145	0.083465	0.59639		UNC13D	-2.12321	0.0740736	0.529302		ZBED1	-1.37208	0.101547	0.720686		RNF219	0.979653	0.147904	0.999417		MTCH1	-1.93964	0.00788185	0.0563207
DNAJA1	0.482527	0.0833294	0.593797		RAB13	0.97757	0.0835572	0.59639		MAP3K1	-1.12656	0.0744609	0.531465		CMPK2	1.25591	0.101549	0.720686		PPHLN1	-0.600333	0.147955	0.999417		ABCE1	-1.80411	0.00796038	0.0567765
TMEM59	-0.340232	0.0833319	0.593797		CH17-340M24.3	0.534479	0.0841446	0.5999		CD300A	-0.781993	0.0746466	0.53199		EMILIN2	-1.05285	0.101894	0.720686		PPM1F	-1.00758	0.148339	0.999417		MPHOSPH10	-2.35585	0.00796371	0.0567765
STK32C	0.453368	0.0833935	0.593797		RNMTL1	-0.845598	0.0847951	0.603853		NDUFAF3	-0.581979	0.0747039	0.53199		SRI	-0.495635	0.101907	0.720686		IARS2	-0.772333	0.148619	0.999417		CTNNBIP1	-1.71793	0.00798541	0.0568666
UGGT1	0.682793	0.0835268	0.593797		VEZF1	-0.61908	0.0848933	0.603867		TXNIP	-0.425729	0.0748261	0.532257		PPDPF	0.340579	0.10199	0.720686		SPNS3	-0.813099	0.148632	0.999417		STK3	-3.99491	0.00801236	0.0568713
LRPAP1	-0.360135	0.0835721	0.593797		RPRD1A	-0.7037	0.0854369	0.606739		PYCARD	-0.431243	0.0749533	0.532558		PRPF39	-1.75868	0.102078	0.720686		BMS1	-0.844561	0.149179	0.999417		MCM5	-2.36904	0.00801521	0.0568713
STUB1	-0.343	0.0841316	0.597097		CRIP1	-0.862613	0.085547	0.606739		IBTK	-0.873867	0.0750535	0.53256		ILF3-AS1	0.854337	0.102081	0.720686		KPNA6	0.971092	0.149233	0.999417		DCPS	-2.34476	0.00801609	0.0568713
SMIM19	-0.481503	0.0845666	0.599507		TRIM69	0.726964	0.0855868	0.606739		FBXL5	0.513839	0.0751663	0.53256		SRD5A3	-1.00843	0.102111	0.720686		N4BP1	1.00487	0.149317	0.999417		CCZ1B	-2.34445	0.00802229	0.0568713
LGALS1	-0.567005	0.0847333	0.599748		HSPB1	0.728155	0.0857433	0.607163		IARS2	-0.808833	0.075273	0.53256		SHTN1	-0.730813	0.102143	0.720686		EMP1	0.977482	0.149825	0.999417		SNHG9	1.24685	0.00805409	0.0569665
ARL6IP4	-0.325382	0.0848735	0.599748		TBPL1	0.463228	0.0858498	0.607233		CDC27	-1.13412	0.0753438	0.53256		WTAP	0.590532	0.102174	0.720686		RPL32	-0.248409	0.149886	0.999417		PPM1G	-1.51678	0.00806215	0.0569665
GTF2H5	-0.378731	0.0849536	0.599748		GPANK1	0.630336	0.0859686	0.607389		PRELID3B	-0.728228	0.0753774	0.53256		KPNA2	-0.898383	0.102451	0.720686		TRAPPC4	0.688815	0.150128	0.999417		PRPSAP2	-2.80346	0.00806634	0.0569665
NUDT16	0.457298	0.0850758	0.599748		RNF19A	0.733745	0.0861338	0.607873		CTSV	-2.13864	0.0754917	0.532717		PAN3	0.724603	0.102587	0.720686		CLEC11A	-0.849103	0.150276	0.999417		TM6SF1	-2.8015	0.00807199	0.0569665
TRMT6	0.526966	0.085115	0.599748		UBA1	-0.545361	0.0863591	0.608779		QDPR	-0.959166	0.0757997	0.532717		TMEM33	0.764281	0.102625	0.720686		CDKN1B	0.830258	0.15052	0.999417		SPG20	-2.79821	0.0081299	0.0573108
RIF1	-0.575954	0.0852356	0.599748		NDUFA12	0.304781	0.0865873	0.609647		SORBS3	-1.99512	0.0758578	0.532717		POLR2F	0.624998	0.102642	0.720686		NFATC3	-0.98304	0.150605	0.999417		AC090498.1	1.39162	0.00815922	0.0574056
MBD4	-0.49566	0.0853601	0.599748		DTX3L	0.744305	0.0867782	0.609647		SPNS3	-0.978886	0.075866	0.532717		SMIM19	-0.767688	0.102734	0.720686		RASSF2	0.678093	0.150704	0.999417		ANKRD49	-2.79578	0.00816162	0.0574056
ORAI1	0.571205	0.0853646	0.599748		TUBA4A	0.757226	0.0868399	0.609647		KIAA1586	0.851983	0.0759182	0.532717		TMEM120B	-1.51043	0.102823	0.720686		IRF1	0.603135	0.151118	0.999417		MRPS35	-1.70736	0.00823972	0.057876
ABCB7	-0.665032	0.085563	0.600447		UBE2E1	-0.459009	0.0868706	0.609647		CCNY	-1.90593	0.0759347	0.532717		MT-CO1	-0.259478	0.103208	0.720686		ATP10D	-0.971034	0.151166	0.999417		YDJC	-2.34864	0.00824694	0.057876
ZNF90	0.454581	0.0856553	0.600447		PPP1R8	-0.590122	0.0874472	0.613008		PTCD3	0.837133	0.0759934	0.532717		HIPK2	-1.1141	0.103259	0.720686		MIA3	-0.809418	0.151431	0.999417		NET1	-3.96447	0.00826187	0.0579161
ANAPC5	-0.415174	0.085989	0.60199		STK4	-0.308475	0.0878256	0.614766		C5orf15	-0.67164	0.0761913	0.533034		ABHD14A	-1.18385	0.103261	0.720686		SMARCA4	-0.98847	0.151577	0.999417		NAPSA	-3.98168	0.00830816	0.0581679
TMC6	-0.599171	0.0861097	0.60199		RNPS1	-0.293124	0.0878947	0.614766		TMEM107	-1.41471	0.0762083	0.533034		CARD9	-1.24623	0.103349	0.720686		STX4	0.69948	0.151717	0.999417		GRIP1	-3.94341	0.00831632	0.0581679
BEX4	-0.463077	0.0861629	0.60199		IL27RA	0.449136	0.0880179	0.614766		NCOR2	-2.05305	0.0763412	0.53337		TRMT1L	-1.51178	0.103555	0.720686		NLRC4	0.908384	0.151732	0.999417		HADH	-2.3807	0.00836476	0.0584417
SNHG25	1.11669	0.0862817	0.60215		FAM126B	-0.713734	0.0881063	0.614766		CCDC43	-1.38033	0.0766187	0.534713		SOD2	0.693832	0.103689	0.720686		MSRB2	0.626216	0.151817	0.999417		NRBF2	-2.09097	0.0083745	0.0584447
HLA-DMB	-0.281987	0.0865412	0.603291		PPP4R3A	-0.547154	0.0882091	0.614766		RNF149	0.712147	0.0769034	0.536104		ADGRE5	0.647055	0.103797	0.720686		PPIA	-0.289631	0.152059	0.999417		ASB2	-3.94667	0.0083988	0.0585493
AP3S1	-0.333936	0.0868173	0.604545		ZNF780A	-0.767313	0.0884375	0.614766		BLVRA	0.835669	0.0774541	0.538745		LRRC59	-1.00643	0.103816	0.720686		CRCP	-1.01999	0.152138	0.999417		JDP2	1.82459	0.00841269	0.0585737
EAPP	-0.363965	0.0869877	0.604553		AXL	-1.1473	0.0884902	0.614766		CDK11A	-1.20445	0.0777511	0.538745		MDM2	1.20711	0.103871	0.720686		SEC62	0.410403	0.152504	0.999417		AXL	-3.92273	0.00842096	0.0585737
SDF2L1	0.788517	0.0870109	0.604553		SCN9A	0.615583	0.0885102	0.614766		GNG2	-1.00767	0.0778022	0.538745		ACAP1	0.698147	0.103876	0.720686		GRWD1	0.927249	0.15258	0.999417		WDR26	1.54822	0.008431	0.0585786
PSMB10	0.3106	0.0871546	0.604882		SEC23A	0.508493	0.0885788	0.614766		RHBDD2	-1.28177	0.0778761	0.538745		GNAI3	-0.594788	0.103893	0.720686		RP2	0.876463	0.152601	0.999417		TMEM123	-1.10728	0.00849172	0.0588451
2011-09-01	-0.857227	0.0873588	0.605493		IFI44L	1.01542	0.0887058	0.614797		YIF1B	0.439659	0.0779529	0.538745		ITGB3BP	-1.36586	0.104025	0.720686		IL2RG	0.449516	0.153115	0.999417		DENND5A	1.79593	0.00849223	0.0588451
NKTR	-0.388508	0.0874684	0.605493		ISOC1	0.569001	0.088779	0.614797		GALNT1	-0.963292	0.0779885	0.538745		RPP38	-1.16588	0.104096	0.720686		CBL	-0.794848	0.153243	0.999417		WDR45B	-2.36245	0.00849746	0.0588451
HUWE1	-0.739356	0.0875318	0.605493		PNKD	-0.366205	0.0889316	0.614853		MTM1	-1.34679	0.07804	0.538745		ARL5A	-0.468334	0.104255	0.720686		KIAA0430	0.95836	0.154206	0.999417		METTL7A	1.23467	0.00855909	0.0592067
TMEM218	-0.521552	0.0877429	0.605939		SLC25A3	-0.272132	0.0890198	0.614853		RBM5	-0.935066	0.0780481	0.538745		PSMB5	-0.74608	0.10439	0.720686		2006-09-01	-0.597338	0.154471	0.999417		SLC35A1	-1.79298	0.00860337	0.059434
COPB1	-0.366517	0.0877892	0.605939		ABCB7	-0.635668	0.0890808	0.614853		SEH1L	0.750039	0.0780541	0.538745		OGFR	0.715854	0.104414	0.720686		C9orf85	0.987529	0.15449	0.999417		TOMM20	-1.45661	0.00861506	0.059434
LINC00936	0.681514	0.0881036	0.60619		CCDC159	-0.754688	0.0895569	0.617461		HLA-C	-0.648456	0.0783159	0.539958		NFU1	-1.00211	0.104559	0.720895		HADH	-0.826342	0.154532	0.999417		DUSP23	-1.19855	0.00862034	0.059434
ARAP1	0.768438	0.0881059	0.60619		BORCS7	-0.519311	0.0896775	0.617496		FAM46A	-0.992352	0.078612	0.541139		SVIP	-0.92392	0.104779	0.72162		SAMSN1	0.641467	0.154645	0.999417		SOS2	1.64098	0.00863065	0.0594398
JDP2	1.13452	0.0881152	0.60619		ATP5A1	-0.284405	0.089774	0.617496		CD46	-1.13189	0.0786595	0.541139		DPP3	-1.16076	0.105116	0.723146		FLAD1	0.763809	0.154773	0.999417		HAUS7	-3.95397	0.00867726	0.0596953
LSM5	-0.30907	0.0883158	0.606763		WDR74	-0.567861	0.0898762	0.617496		TRA2B	-0.486019	0.0789075	0.541555		PUM1	0.860907	0.105405	0.724339		LENG1	0.804914	0.154779	0.999417		DPY30	-1.41917	0.00871433	0.0598848
ENY2	-0.308917	0.0883917	0.606763		GPAT3	0.317901	0.0900028	0.617496		NCBP2-AS2	-0.603293	0.0789347	0.541555		ANP32E	-0.840301	0.105575	0.724715		S1PR4	0.672414	0.154881	0.999417		LYST	1.12539	0.00875372	0.0600897
ABCF1	0.435301	0.0895276	0.613381		HDAC2	-0.310721	0.0900535	0.617496		SNHG9	-1.02003	0.0791287	0.541555		HK3	1.31699	0.105749	0.725121		TLR4	0.900266	0.155	0.999417		SLC6A6	1.84693	0.0087764	0.0601429
GAPT	0.324784	0.0895511	0.613381		ATP6AP1	0.316807	0.0904462	0.619512		AL592183.1	-2.10973	0.0793692	0.541555		MAP1LC3B	-0.653536	0.106112	0.726816		RAB10	0.482758	0.155084	0.999417		CD1C	-0.851041	0.0087843	0.0601429
CPSF6	-0.499031	0.0896528	0.613399		RPL41	-0.233344	0.0908132	0.620338		BORCS7	-0.920674	0.0795154	0.541555		C18orf25	1.14646	0.106316	0.727418		ZNHIT6	-1.09453	0.155258	0.999417		JAK3	1.82607	0.00880151	0.0601429
GUK1	0.301427	0.0899231	0.613399		ADCK3	-0.79326	0.0908933	0.620338		PGP	-1.09654	0.0795765	0.541555		SPECC1	-0.82537	0.106994	0.729705		SAMD9L	0.722618	0.155335	0.999417		NFU1	-2.34289	0.00881914	0.0601429
MRFAP1	0.42756	0.0901206	0.613399		TP53TG1	0.568469	0.0909759	0.620338		MCM7	-2.10491	0.0796384	0.541555		CDK2AP2	0.56751	0.107046	0.729705		GNB2L1	-0.269283	0.155336	0.999417		PSMB10	-1.04641	0.00882175	0.0601429
SLC25A20	-0.827362	0.0902969	0.613399		NUP214	-0.531421	0.0910226	0.620338		PPP1R8	-1.0255	0.079708	0.541555		PLCG2	-1.35808	0.107285	0.729705		TSPAN31	-1.14139	0.155478	0.999417		CCSER1	-3.93404	0.00883217	0.0601429
MRPL35	0.477867	0.0903341	0.613399		ABCA7	-0.979746	0.0910605	0.620338		EVI5	-1.1919	0.0798601	0.541555		RPS9	0.266625	0.107418	0.729705		NABP1	0.750286	0.155691	0.999417		SNAPIN	-1.68993	0.0088349	0.0601429
ST3GAL4	0.660042	0.0904051	0.613399		FAM13B	-0.698771	0.0915555	0.623004		NCL	-0.422471	0.0799915	0.541555		MIS18BP1	-0.667314	0.107527	0.729705		BIRC3	0.790225	0.156226	0.999417		TAF1	1.80593	0.00883806	0.0601429
ATP5EP2	0.733576	0.0905236	0.613399		C19orf48	-0.844018	0.0917726	0.623004		TRPC4AP	-1.22566	0.0800192	0.541555		SVBP	-0.80466	0.107529	0.729705		USP33	-0.849252	0.156729	0.999417		ELAC2	-3.94404	0.00885062	0.0601632
MALAT1	-0.373229	0.0905696	0.613399		FIS1	-0.34529	0.0917752	0.623004		CCND2	0.948166	0.0801166	0.541555		C11orf54	-1.36458	0.107558	0.729705		POLE3	-0.751709	0.156743	0.999417		CD72	-3.96075	0.00888368	0.0603226
GNB2	-0.298382	0.0907259	0.613399		ADO	0.747471	0.0918702	0.623004		BLOC1S6	-0.670084	0.0801444	0.541555		NIPAL2	-1.48459	0.107732	0.729705		GOLGA4	0.684054	0.156939	0.999417		PTTG1IP	-2.06168	0.00893026	0.0605734
BID	-0.323553	0.0907745	0.613399		MRPL35	0.46063	0.0922521	0.623004		SEC13	-0.653404	0.0801951	0.541555		LMAN1	-1.1057	0.107784	0.729705		RPL41	-0.236445	0.157084	0.999417		PCMT1	-1.0559	0.00898612	0.0608865
R3HDM1	-0.618937	0.090777	0.613399		FDFT1	0.33581	0.0923081	0.623004		TYMP	0.573534	0.0802326	0.541555		PRDX5	0.398388	0.107812	0.729705		RNASE6	-0.332472	0.157251	0.999417		FH	-2.3371	0.00900392	0.0609414
NTMT1	0.555479	0.090963	0.613399		TMEM259	-0.570741	0.0923237	0.623004		TMEM219	-0.48426	0.0802443	0.541555		SUB1	-0.308327	0.107932	0.729734		MRPS33	-0.573055	0.157352	0.999417		HNRNPAB	-1.78174	0.00903005	0.0609559
CTNNBIP1	-0.41225	0.0909651	0.613399		NACC2	-1.15205	0.0923502	0.623004		AAMP	-0.537476	0.0803946	0.541555		RASGRP2	0.686289	0.10851	0.731953		GUK1	0.374409	0.157353	0.999417		THAP9-AS1	-3.92366	0.0090442	0.0609559
RBBP7	-0.447258	0.0910396	0.613399		APOBEC3D	-1.79609	0.0923859	0.623004		SNX5	-0.553368	0.0804005	0.541555		CTC-524C5.2	-1.1573	0.108567	0.731953		PPP6C	0.61215	0.158292	0.999417		DEGS1	-1.4889	0.00906155	0.0609559
TMBIM6	-0.342073	0.0911298	0.613399		ITM2C	-0.510749	0.0924438	0.623004		SCCPDH	-1.90659	0.0804642	0.541555		SPNS3	-0.965324	0.108721	0.731953		C6orf89	1.04278	0.158496	0.999417		TKT	0.68766	0.00906441	0.0609559
PPP1CA	-0.337409	0.0914697	0.613399		CTD-2006K23.1	0.528188	0.0926704	0.623861		YIPF3	-0.889719	0.0805119	0.541555		CD83	-1.51918	0.108763	0.731953		CCDC47	-0.662826	0.158745	0.999417		ST3GAL4	-3.93711	0.00907378	0.0609559
C11orf73	-0.385291	0.0914921	0.613399		MRPL51	0.258827	0.0928623	0.624484		RPS25	-0.346374	0.0807052	0.541555		FBXW7	-1.35367	0.108843	0.731953		SPAG7	-0.518955	0.15884	0.999417		MRPL15	-1.50686	0.00907389	0.0609559
SSRP1	-0.439708	0.091563	0.613399		POLD2	-0.440394	0.0936498	0.628898		PRDX1	-0.538872	0.0807738	0.541555		MYOF	1.00993	0.109276	0.734079		TMEM50A	0.409023	0.159382	0.999417		TGOLN2	1.1648	0.00907399	0.0609559
FCGR3A	1.28357	0.09159	0.613399		SF3A2	0.428339	0.093719	0.628898		KCTD6	0.935558	0.0809038	0.541555		AP2S1	0.322865	0.109632	0.734918		PDE12	1.04084	0.159415	0.999417		ALOX5AP	-0.875631	0.00909553	0.0609845
RRP15	0.458429	0.0916611	0.613399		AKAP8	0.639331	0.0940294	0.630171		NCALD	-4.13823	0.0809211	0.541555		C1orf27	-1.49047	0.109656	0.734918		RP11-140K17.3	0.915186	0.159476	0.999417		KCTD12	0.889755	0.00910007	0.0609845
MGAT1	0.387429	0.0916807	0.613399		MAP3K13	0.404441	0.0941848	0.630171		BCL7A	-1.05099	0.0809304	0.541555		NUMA1	1.0281	0.109752	0.734918		RPL35A	-0.251845	0.159564	0.999417		SLC7A6	-3.94367	0.00910738	0.0609845
INTS10	-0.591883	0.0917022	0.613399		USP48	-0.478388	0.0942577	0.630171		TRMT10B	-1.62301	0.0810402	0.541555		SLFN12	1.09047	0.110072	0.735507		NEAT1	0.984359	0.159711	0.999417		ANKZF1	-3.93273	0.00913299	0.0610397
AAK1	0.565147	0.0923114	0.616817		RNF114	-0.472775	0.0943099	0.630171		MDH1	0.431784	0.0810761	0.541555		TSFM	-1.08904	0.110156	0.735507		COMMD10	0.545504	0.160079	0.999417		MAP3K1	1.27771	0.00913506	0.0610397
ANGEL2	0.621404	0.09268	0.618622		RBFA	-0.689519	0.0945416	0.630573		NFKBIZ	-1.34653	0.0812498	0.541555		OCIAD2	-0.996053	0.110313	0.735507		LA16c-444G7.2	-1.51899	0.160182	0.999417		TIGAR	-2.05678	0.0091586	0.0611319
H1F0	-1.05472	0.0928754	0.619268		FAF2	0.557276	0.0945969	0.630573		SLC39A1	0.807938	0.0812639	0.541555		AP3S2	1.22463	0.110584	0.735507		HHEX	-0.576037	0.160271	0.999417		THOC3	-2.32387	0.00919167	0.0612191
CREB5	0.588465	0.09307	0.619907		CMSS1	-0.745706	0.0946714	0.630573		OLA1	-0.718443	0.0813066	0.541555		WARS	0.684979	0.110739	0.735507		TMEM68	-1.20145	0.160632	0.999417		WDR12	-3.92931	0.00920005	0.0612191
ARL6IP5	-0.311033	0.0935124	0.621545		TYW3	0.5818	0.0950032	0.631489		ISG15	-1.14461	0.0814147	0.541701		MOSPD3	-1.08504	0.110809	0.735507		PSMC1	0.4884	0.160795	0.999417		MAGOH	-1.19091	0.00920089	0.0612191
SH2B3	-0.592361	0.0935284	0.621545		PCBP2	-0.346017	0.0950098	0.631489		RP11-160E2.6	-1.52203	0.0815308	0.541899		DEGS1	-0.684417	0.110882	0.735507		ZMAT3	-1.3313	0.161083	0.999417		TMEM126A	-1.45946	0.00923966	0.0613608
RP11-294J22.6	0.725539	0.0937369	0.621545		AC090498.1	-0.813854	0.0952093	0.632146		TANK	0.541013	0.0818435	0.543403		SLC52A2	-1.14779	0.110888	0.735507		RPL13A	-0.241034	0.161694	0.999417		ADRM1	-1.33492	0.00924173	0.0613608
MRPL50	0.394457	0.0938316	0.621545		SLC25A6	-0.279572	0.0953115	0.632156		REC8	-1.34177	0.0823189	0.545982		TBC1D23	-1.49649	0.110894	0.735507		SLC16A3	0.549441	0.161768	0.999417		HAX1	-1.77955	0.00929428	0.0616445
OXLD1	0.401557	0.0938853	0.621545		SLC27A3	0.461466	0.0954895	0.632668		RPS14	-0.354107	0.0824687	0.546399		ZBED5	-1.08894	0.111255	0.73651		CTSD	1.06753	0.161914	0.999417		EMC6	-1.60306	0.0093192	0.0616833
SRP72	-0.320249	0.0939656	0.621545		FAM195B	-0.46396	0.0958318	0.634267		TRBC1	-4.22988	0.0826331	0.546592		ITGA4	-0.656159	0.111383	0.73651		MAP2K2	-0.661614	0.162055	0.999417		C4orf33	-3.93221	0.00931976	0.0616833
POLR3K	-0.525768	0.0940085	0.621545		TTC9C	0.577435	0.0959922	0.63466		MIB2	-1.77595	0.082672	0.546592		POLR2C	-0.995311	0.111397	0.73651		MRPS30	-0.747033	0.162267	0.999417		MTFMT	-3.91762	0.00936883	0.0619427
SPIB	0.766883	0.0941674	0.621903		ZNF131	-0.509173	0.0961931	0.635319		MLXIP	-1.6205	0.0828417	0.547138		CCDC91	-0.986569	0.111581	0.736949		C1orf131	0.631347	0.162536	0.999417		DNTTIP2	-1.76985	0.00940731	0.062093
AC090498.1	0.79007	0.0944253	0.621903		SRRM2	-0.3725	0.0964806	0.636385		RPL34	-0.378977	0.0830789	0.54756		S100A12	1.10368	0.111843	0.737177		CCDC85B	0.500566	0.162748	0.999417		VCP	-1.53237	0.00941133	0.062093
RFXAP	-0.764425	0.0944725	0.621903		GPM6B	-0.806773	0.096557	0.636385		PKNOX1	1.06716	0.0831228	0.54756		MPLKIP	-0.602823	0.11185	0.737177		PTPRS	-1.11288	0.162792	0.999417		PIK3CG	-3.9085	0.00944702	0.0622631
RHOT1	0.454866	0.0945055	0.621903		GOLGB1	-0.501345	0.0967877	0.637195		CNOT7	-0.445579	0.083167	0.54756		COMMD3	-0.571143	0.111983	0.73728		FAM214B	0.862207	0.162808	0.999417		CCDC90B	-1.89235	0.00948601	0.0624545
CDC26	-0.439121	0.0946467	0.621903		COL9A2	-0.707346	0.0969814	0.637195		PSME4	-1.56235	0.0832598	0.547596		MED13	-1.22992	0.112462	0.738866		LSP1	-0.282362	0.163016	0.999417		NUBPL	-3.9174	0.00950256	0.062498
CCAR2	0.676252	0.0948008	0.621903		PTS	-0.584793	0.0970477	0.637195		CCDC117	-1.47196	0.0834601	0.547664		UBA2	-0.849323	0.112554	0.738866		UQCRC2	-0.431804	0.163056	0.999417		ZNF394	-3.91025	0.00959521	0.0629695
EXOSC10	-0.667018	0.0948109	0.621903		KAT6A	0.692136	0.0973201	0.637195		REPS1	-2.00399	0.0835087	0.547664		H1FX	-0.505946	0.112624	0.738866		IMPDH2	-0.625522	0.163134	0.999417		HMGB3	-3.90432	0.00961395	0.0629695
SLC3A2	-0.476456	0.0948548	0.621903		ACP5	0.705642	0.0973325	0.637195		DDX21	-0.611577	0.0835876	0.547664		STRADB	-1.14549	0.112718	0.738866		SIN3A	-1.1471	0.163342	0.999417		DDRGK1	-1.88529	0.00961531	0.0629695
EIF3H	-0.27932	0.0951001	0.622861		LRIF1	-0.594219	0.0973732	0.637195		STK4	-0.44976	0.0836188	0.547664		LILRB4	0.637751	0.112812	0.738866		UAP1	-1.1125	0.163636	0.999417		TLR4	1.74134	0.00962201	0.0629695
ZNF516	0.716491	0.0952022	0.62288		PHF20	-0.391694	0.09739	0.637195		DEF8	-1.16408	0.083724	0.547735		NKIRAS2	-1.14961	0.113081	0.739858		KLRD1	-0.81929	0.163834	0.999417		APOPT1	-1.77366	0.00963168	0.0629695
ABHD11	0.593671	0.0954381	0.623774		EIF2S1	0.370226	0.0977058	0.638595		ZNF503	-2.27073	0.0838041	0.547735		COA1	0.844448	0.113429	0.741358		NXT2	-1.12709	0.163921	0.999417		FBXO3	-2.75349	0.0096344	0.0629695
CYTH1	0.387093	0.0957137	0.624925		SLC2A3	0.884843	0.0979041	0.639226		C9orf142	-0.862193	0.0840533	0.548609		ACSS1	-1.34203	0.113618	0.741827		LSM1	0.568472	0.164109	0.999417		REEP3	-2.29497	0.00965215	0.0630039
ETV6	0.427509	0.0960072	0.626039		BLOC1S4	0.425094	0.0983986	0.639738		H3F3C	1.33873	0.0841125	0.548609		COPRS	-0.984139	0.113847	0.742546		RERE	0.842868	0.164131	0.999417		PURA	-3.916	0.00967049	0.0630039
HCK	0.368535	0.0962204	0.626039		C3orf38	0.469718	0.0984567	0.639738		CH17-340M24.3	0.780189	0.0843038	0.549286		PARL	-0.64738	0.114195	0.744009		COX8A	0.297529	0.164133	0.999417		RARS2	-2.75006	0.00967401	0.0630039
MIR4435-2HG	-0.590854	0.0962519	0.626039		TIGAR	0.407998	0.0985877	0.639738		CALM3	0.452961	0.0847398	0.551555		GABPB1	-0.795555	0.114445	0.744009		DHRS9	0.912113	0.164236	0.999417		RMI1	-3.94316	0.00967979	0.0630039
RSRC2	0.337603	0.0962939	0.626039		RP11-160E2.6	-0.773482	0.0986598	0.639738		COMMD3	-0.466838	0.0848463	0.551676		HLA-C	0.56186	0.11446	0.744009		SH3KBP1	-0.48818	0.164237	0.999417		HNRNPA1	-0.559228	0.00974606	0.0633696
FAM207A	0.563954	0.096502	0.626039		IKBKB	-0.659121	0.0988642	0.639738		TUFM	-0.517129	0.0853576	0.554033		UBE2D3	0.350187	0.114545	0.744009		ETHE1	-0.522302	0.164339	0.999417		EIF4A1	-1.13902	0.00981109	0.0637264
MOB2	0.629968	0.0965482	0.626039		RABIF	0.442491	0.0989345	0.639738		DYNC1H1	-0.733023	0.085408	0.554033		ZNF124	-1.33635	0.114805	0.744206		RPL18A	-0.239369	0.164339	0.999417		RTFDC1	-1.16027	0.0098331	0.0638034
YPEL5	-0.32107	0.096661	0.626039		MAVS	0.60407	0.0990763	0.639738		LINC00969	-0.710244	0.0854742	0.554033		GLMN	-1.23033	0.114812	0.744206		SH3GLB1	0.509789	0.164469	0.999417		TSEN15	-2.3044	0.00985983	0.0639108
AP2B1	0.487467	0.0966817	0.626039		RUVBL2	0.433355	0.0992602	0.639738		HADH	-1.16816	0.0857194	0.554033		MLX	0.71049	0.115022	0.744514		WSB1	0.393682	0.164856	0.999417		PDCL	-3.88212	0.00988491	0.0640074
TAGLN2	-0.344331	0.0968532	0.626504		CD40	0.705523	0.0993103	0.639738		SPAG7	-0.49323	0.0857759	0.554033		UPK3A	-0.707619	0.115464	0.744514		MR1	0.855626	0.16515	0.999417		ASF1A	-2.03949	0.0099195	0.0641652
ATP5B	-0.27582	0.0971352	0.627682		GINM1	-0.527278	0.0993259	0.639738		ENTPD1	0.624767	0.0857891	0.554033		NT5C	0.687159	0.115514	0.744514		TMED7	-0.92824	0.165243	0.999417		CSF1R	1.28983	0.00993819	0.0642199
ASPSCR1	-0.524443	0.0973758	0.628589		RP11-51J9.5	-0.872032	0.0994087	0.639738		TMEM109	-0.687449	0.0859109	0.554033		TMUB1	0.868278	0.115522	0.744514		ZNF791	-1.0163	0.165426	0.999417		HDAC3	-1.60628	0.00995535	0.064255
NFATC2IP	0.564135	0.0976121	0.629468		TRIM8	-0.696104	0.0994139	0.639738		SRSF5	-0.424496	0.085976	0.554033		ZDHHC20	0.897911	0.115781	0.744514		HSPH1	0.584844	0.165565	0.999417		TWISTNB	-3.90034	0.00996408	0.064255
SUPT5H	-0.630416	0.09772	0.629517		DCAF7	-0.422421	0.0996306	0.639738		CYLD	0.575482	0.0860025	0.554033		PGP	-1.01672	0.115817	0.744514		BROX	0.630892	0.165575	0.999417		KLF13	1.242	0.0100559	0.0646444
RNASEH2C	0.445236	0.0978213	0.629524		EPRS	-0.404845	0.0996764	0.639738		IQGAP2	-0.760879	0.0862929	0.555333		LLPH	-0.70442	0.115825	0.744514		JAK1	-0.486982	0.166106	0.999417		NELFA	-3.87107	0.0100621	0.0646444
ACTN1	-0.582939	0.0982017	0.630357		RAB3GAP1	-0.598299	0.099694	0.639738		YRDC	-1.56455	0.0864011	0.555461		ZNF518A	0.822139	0.115854	0.744514		TAF1B	-1.04938	0.166187	0.999417		PDHX	-3.89135	0.0100638	0.0646444
TRDMT1	-0.910471	0.0982325	0.630357		CDC26	0.364402	0.0997025	0.639738		RAD21	-0.640806	0.0865424	0.555649		VSIG4	1.53309	0.115927	0.744514		RPL7A	-0.266407	0.166537	0.999417		NXT1	-2.31054	0.0100656	0.0646444
FTH1	-0.296155	0.0982517	0.630357		RP3-473L9.4	-0.74619	0.099714	0.639738		UNC45A	-1.54332	0.0866073	0.555649		CCDC146	-1.70452	0.116275	0.744959		ILKAP	0.738634	0.166763	0.999417		COMMD10	-1.51983	0.0100804	0.064673
PLSCR1	0.402797	0.0985556	0.631462		SMARCA2	0.403018	0.100334	0.64306		PLP2	-0.517927	0.0867723	0.555809		TRIM14	-1.3244	0.116402	0.744959		RRBP1	0.603345	0.166808	0.999417		STARD4-AS1	-3.87672	0.0100923	0.0646815
PDZD11	-0.73477	0.0986251	0.631462		TRABD	0.364357	0.100446	0.643122		USF2	-0.8356	0.0868093	0.555809		TIMM23	-1.31803	0.11653	0.744959		SLC11A1	0.866199	0.166822	0.999417		CD59	-1.88831	0.010106	0.0646815
MRPL47	-0.347148	0.0990679	0.63338		PDCD10	0.321659	0.100606	0.643129		DOCK5	0.697795	0.0870357	0.556267		EEF1D	0.289124	0.116606	0.744959		VEZT	-1.12019	0.166881	0.999417		2011-09-01	-2.7493	0.0101126	0.0646815
DPY30	-0.385708	0.0991263	0.63338		DHX40	-1.0617	0.100652	0.643129		CAPG	-0.498891	0.0870578	0.556267		GIMAP2	0.77807	0.116706	0.744959		MLF2	-0.550046	0.167266	0.999417		HDDC3	-2.30844	0.0101341	0.064753
CCR6	0.961374	0.0992518	0.633537		VAPA	-0.272413	0.10082	0.643549		CHCHD2	-0.351534	0.0875935	0.55755		ECE1	1.33095	0.116708	0.744959		NOP58	-0.585477	0.167437	0.999417		SUB1	-0.577872	0.0101904	0.0650469
TMEM14C	-0.438664	0.0994605	0.6337		CCDC12	-0.26769	0.101121	0.643799		EIF3I	-0.408629	0.0877689	0.55755		LGALS8	-0.976667	0.116876	0.745279		RARA	0.646702	0.16765	0.999417		GSDMD	1.23876	0.0102267	0.0652119
PSMA1	-0.272639	0.0994792	0.6337		STARD3NL	-0.464621	0.101176	0.643799		APEH	0.665428	0.0878129	0.55755		HENMT1	-1.21719	0.117417	0.74797		U2SURP	-0.525488	0.167744	0.999417		MTERF4	-2.72776	0.0102639	0.0653832
NAGK	0.43153	0.0997163	0.634568		PIAS1	-0.361763	0.101207	0.643799		CHCHD3	-0.846476	0.0878231	0.55755		EXOSC5	-0.835824	0.117886	0.7486		EXOSC4	0.693672	0.16815	0.999417		GANC	-2.73555	0.0103361	0.065776
RHOB	-1.24676	0.0998648	0.63487		PEX11B	0.487285	0.101269	0.643799		LILRB4	0.805831	0.087824	0.55755		PDPK1	-1.20638	0.117934	0.7486		R3HDM2	-0.814841	0.168437	0.999417		ATF7IP2	-2.72924	0.0103578	0.0658474
NBR1	0.538055	0.10007	0.635234		CD44	-0.323549	0.101575	0.644519		TNFSF13B	-0.446817	0.0878364	0.55755		ITGA5	-1.46585	0.11795	0.7486		SQSTM1	-0.652821	0.168652	0.999417		LLPH	-1.52386	0.0103689	0.0658516
IDO1	0.616966	0.100124	0.635234		TOMM40	-0.454308	0.101673	0.644519		UBR2	-1.1775	0.0879431	0.55755		FYB	0.454286	0.117993	0.7486		ID2	-0.329007	0.168757	0.999417		REXO4	-3.88154	0.0103927	0.0658665
UCK2	0.60054	0.100337	0.635497		SLC16A1-AS1	-0.977009	0.101747	0.644519		PRF1	-2.14717	0.0879689	0.55755		SNX1	-0.873222	0.118487	0.749953		KCTD17	-1.12439	0.168812	0.999417		RUFY1	-2.30059	0.0104004	0.0658665
UBE2G2	-0.545855	0.100444	0.635497		RP11-192H23.6	0.633071	0.10188	0.644519		CH17-373J23.1	-2.76185	0.0881094	0.557878		MRPS2	-1.20845	0.118602	0.749953		ABI3	0.448672	0.169108	0.999417		ANKRD13C	-3.88615	0.0104027	0.0658665
SOAT1	0.540701	0.100478	0.635497		UCHL3	0.346062	0.102191	0.644519		GOLT1B	-1.06837	0.0884688	0.558658		GRSF1	-0.71734	0.118696	0.749953		TM7SF3	-0.79336	0.169304	0.999417		MSL2	1.69634	0.0104168	0.0658891
PHF5A	0.393232	0.100571	0.635497		HNRNPL	0.420436	0.102211	0.644519		PRPF19	-0.690121	0.0885233	0.558658		CBX1	-1.06277	0.118845	0.749953		PHF19	-1.18098	0.169685	0.999417		PPP4C	-0.904305	0.0104362	0.0659456
MRPS18B	0.381631	0.100691	0.635617		TCEA1	-0.293112	0.102258	0.644519		FARS2	-1.37793	0.0885489	0.558658		UBE2I	-0.47658	0.118952	0.749953		SEC61G	0.298711	0.170062	0.999417		GNL3	-1.66337	0.010455	0.0659978
N4BP2L1	-0.364795	0.101165	0.637876		DNAJC3	0.395325	0.10233	0.644519		PROSC	-0.904754	0.088633	0.558658		CPEB4	0.961453	0.118975	0.749953		BMPR2	1.08519	0.170291	0.999417		ANKRD40	1.69435	0.0105478	0.0665168
STRAP	-0.327847	0.101258	0.637876		ARRDC2	-0.920761	0.102384	0.644519		NFKBIE	-1.51708	0.0886773	0.558658		EIF2A	-0.601259	0.119042	0.749953		HPS3	0.736855	0.170539	0.999417		PTPRS	-3.85153	0.01056	0.0665269
BLCAP	-0.539615	0.101363	0.637876		BASP1	-0.676396	0.102409	0.644519		SDR39U1	-0.973843	0.089034	0.560213		CNPPD1	-0.784654	0.119498	0.75156		TAF3	-0.99716	0.170596	0.999417		MED30	-1.74899	0.0105722	0.0665369
C5orf56	0.62669	0.101455	0.637876		CAMLG	-0.407339	0.102901	0.646967		RAB31	-0.625892	0.0891346	0.560213		RP11-1143G9.4	-1.20805	0.119536	0.75156		LYPLA1	-0.474957	0.170645	0.999417		CPSF6	-1.86244	0.0106147	0.0667377
TPT1	-0.251987	0.101987	0.637923		TMEM43	-0.758562	0.10307	0.647384		ARF3	0.447074	0.0891917	0.560213		SF3B2	-0.556541	0.119704	0.751863		ATP6V0A1	0.7428	0.17132	0.999417		TMEM14A	-2.04145	0.0106302	0.0667683
HCLS1	-0.277275	0.10221	0.637923		RPS6KB2	-0.392195	0.103328	0.647902		C9orf78	-0.469745	0.0893436	0.560607		SMARCC1	-0.768377	0.119888	0.751901		LILRA5	1.39276	0.171347	0.999417		ACTR1B	-3.87684	0.0106956	0.0670678
ANXA2	-0.303938	0.102402	0.637923		MYH9	-0.445551	0.103437	0.647902		DENND1B	-0.976151	0.0898513	0.56323		PDCD4	-0.727574	0.11995	0.751901		NFKBIZ	0.686629	0.171623	0.999417		COX8A	0.587495	0.0106992	0.0670678
GNAS	0.323248	0.102402	0.637923		CD63	0.304498	0.103462	0.647902		TAX1BP1	0.43574	0.0901443	0.564015		STT3B	-0.752878	0.120149	0.751901		CCDC174	-0.739818	0.171886	0.999417		AKNA	-2.28065	0.0107427	0.067273
LAPTM5	-0.275047	0.102592	0.637923		TMEM123	-0.304873	0.103612	0.648193		NUTF2	-0.532677	0.0902127	0.564015		SLC25A20	-1.32214	0.120557	0.751901		SHOC2	-0.566545	0.172011	0.999417		RAB7A	-0.737023	0.0108053	0.067598
CAP1	-0.353104	0.102599	0.637923		HMBS	0.560992	0.104044	0.650246		PTPN4	-2.11867	0.0903329	0.564015		HNMT	0.631955	0.120615	0.751901		FAM122B	0.867924	0.172101	0.999417		ALG14	-3.85778	0.0108184	0.0676123
ARL2BP	-0.462227	0.102645	0.637923		JAZF1	0.700919	0.10429	0.650723		HIST1H4C	-0.710648	0.0903358	0.564015		ATP6V0B	0.328556	0.120687	0.751901		PRCC	0.701737	0.172161	0.999417		CD40	-3.87412	0.0108431	0.0676432
IRAK4	0.546155	0.102802	0.637923		REXO4	0.638081	0.104327	0.650723		NPC2	-0.391651	0.0908256	0.565389		TPPP3	0.925493	0.120827	0.751901		KLRB1	0.729581	0.172493	0.999417		LYRM2	-2.27732	0.0108449	0.0676432
NAP1L1	-0.263578	0.102872	0.637923		GPX1	0.309644	0.10446	0.650909		RCOR1	-1.13695	0.0908734	0.565389		XBP1	-0.61221	0.120861	0.751901		SIGLEC9	0.711601	0.173005	0.999417		CD38	-3.88887	0.0108604	0.067673
RAD23A	0.316903	0.102895	0.637923		C15orf48	1.17422	0.104851	0.652697		LA16c-444G7.2	-2.07731	0.0908811	0.565389		RHOB	1.14124	0.121235	0.751901		FASTK	0.740428	0.173024	0.999417		RPL37	0.489518	0.0108754	0.0676991
RNASEH2A	-0.869247	0.103029	0.637923		INO80C	0.468407	0.105268	0.654644		SDC2	2.13584	0.090977	0.565389		KIAA0101	-0.966728	0.121315	0.751901		TLR1	0.752512	0.173326	0.999417		HSPA14	-2.71584	0.0108863	0.0676998
ADO	0.739162	0.103062	0.637923		HIVEP3	0.792383	0.105462	0.655199		CD63	0.416976	0.091036	0.565389		SLC39A3	-0.974745	0.121395	0.751901		ZNRD1	0.650914	0.17346	0.999417		LYSMD2	-2.00743	0.0109045	0.0677445
THAP5	0.63367	0.103125	0.637923		LHPP	0.571337	0.105638	0.655647		CCAR1	-0.662892	0.0913357	0.565389		PARP14	0.71713	0.121542	0.751901		FAM122A	0.849388	0.173556	0.999417		ZNF37A	-3.85527	0.0109325	0.0677445
YDJC	0.437446	0.103132	0.637923		NDUFA9	0.283881	0.106031	0.656327		CUL2	0.866075	0.0914937	0.565389		RP11-138I1.4	-1.67021	0.121897	0.751901		DUT	-0.415637	0.173686	0.999417		REPIN1	-1.75682	0.0109352	0.0677445
TBC1D22A	0.483913	0.103132	0.637923		AAMDC	-0.689343	0.106139	0.656327		FAM65B	0.45472	0.0915817	0.565389		RUFY1	-0.958764	0.121925	0.751901		PGGT1B	0.653734	0.174216	0.999417		CD2AP	-3.85705	0.0109466	0.0677445
SNRNP25	-0.433707	0.103331	0.637923		C14orf166	-0.299035	0.106198	0.656327		LINC01481	-1.0296	0.0916999	0.565389		MRPS35	-0.724723	0.121955	0.751901		FRAT2	0.828972	0.174446	0.999417		TPM2	-3.8377	0.0109492	0.0677445
LBR	-0.392832	0.103354	0.637923		THADA	0.74452	0.106325	0.656327		CCDC28B	-1.38616	0.0917036	0.565389		PFDN4	-0.575039	0.121989	0.751901		MPPE1	-0.866304	0.1745	0.999417		UTF1	-2.71353	0.0109582	0.0677445
MORF4L2	-0.413601	0.103428	0.637923		CLIC1	0.255174	0.106336	0.656327		TTC3	-0.483797	0.0917501	0.565389		HSPB1	0.608279	0.122323	0.751901		SFSWAP	-0.875958	0.174702	0.999417		C8orf59	-1.10764	0.010997	0.0679174
RPL15	-0.266653	0.103467	0.637923		EIF4A3	0.274243	0.106375	0.656327		IRAK3	0.788939	0.0918362	0.565389		HIST1H4C	-0.625595	0.122341	0.751901		MINA	-0.976556	0.17512	0.999417		TCEAL3	-3.85064	0.0110349	0.0680848
IRF2	0.375043	0.103494	0.637923		EIF3J	-0.324711	0.106532	0.656556		TMEM167B	-1.0598	0.0919004	0.565389		COMMD8	-0.516786	0.122547	0.751901		MT2A	0.9048	0.175197	0.999417		NUP58	1.79188	0.0110927	0.0683744
SERPINB6	-0.346219	0.10411	0.6402		SON	-0.257618	0.106621	0.656556		ADAL	-2.06007	0.0919842	0.565389		ACSL3	-1.11749	0.122649	0.751901		RGS19	-0.531863	0.175919	0.999417		TRIOBP	1.77736	0.0111121	0.0684268
RSU1	-0.37009	0.10411	0.6402		PPP4R2	0.42288	0.106802	0.657026		PSMD4	0.371652	0.0923359	0.565389		TACC3	0.898972	0.122715	0.751901		ATXN10	-0.524174	0.176069	0.999417		ITSN2	-1.51135	0.0111427	0.068548
RAPGEF1	0.76025	0.104269	0.6402		CCDC50	0.292643	0.1072	0.657921		CENPN	-1.98369	0.0923426	0.565389		DGUOK	-0.547151	0.123122	0.751901		MZT2A	-0.518221	0.176108	0.999417		TCERG1	-2.27887	0.0111613	0.068595
JAZF1	0.716598	0.104424	0.6402		S100A11	0.279778	0.107206	0.657921		LINC00877	-2.3631	0.0924023	0.565389		PDZD11	-1.19615	0.123268	0.751901		HDAC3	-0.604873	0.17621	0.999417		SNHG8	-1.18371	0.0111788	0.0686355
TMEM242	-0.682506	0.104446	0.6402		TMEM14A	-0.678357	0.107262	0.657921		RAB32	-0.520286	0.0925308	0.565389		ZEB1	-1.67142	0.12328	0.751901		CCDC43	-0.904539	0.176618	0.999417		MRPS23	-1.51616	0.0112114	0.0687218
ZNF580	-0.533314	0.104516	0.6402		CECR1	-0.458824	0.107964	0.66133		SASH3	-0.811286	0.0926013	0.565389		GSN	-0.538937	0.123311	0.751901		TSPAN3	0.680669	0.176955	0.999417		AP2S1	0.57147	0.0112151	0.0687218
RBM22	-0.459063	0.104576	0.6402		AP3M2	-1.13022	0.108028	0.66133		CTSD	-1.14706	0.0926538	0.565389		USP16	-0.758803	0.123529	0.751901		UQCR11	0.267367	0.177017	0.999417		CHEK2	-3.8385	0.0112257	0.0687218
MAP3K7	-0.602794	0.104789	0.640277		PDIA6	0.292868	0.108184	0.661638		MGAT2	0.572938	0.0927153	0.565389		CCDC43	-1.12581	0.123793	0.751901		CREB3	0.72939	0.1772	0.999417		H3F3A	0.49979	0.0113198	0.0691272
TMEM18	0.558785	0.104793	0.640277		KMT2E	-0.328082	0.108394	0.66221		DUSP2	-1.60955	0.0928021	0.565389		CNIH1	-0.581357	0.123879	0.751901		MAP3K5	-1.10079	0.177523	0.999417		MRPS10	-2.01315	0.011323	0.0691272
LRRC69	0.71328	0.104926	0.640468		RABL6	-0.649954	0.108669	0.66221		EXOC7	0.753452	0.092851	0.565389		LYPLA2	-0.994137	0.12392	0.751901		POLR2I	0.525134	0.17759	0.999417		TPGS2	-2.26564	0.0113249	0.0691272
CRYL1	-0.523313	0.105268	0.641933		SMC1A	0.363828	0.108692	0.66221		CNIH1	-0.449548	0.0928607	0.565389		RCN2	-0.732973	0.124152	0.751901		DHX8	-0.77752	0.177912	0.999417		GPCPD1	1.28696	0.0113394	0.0691481
RBMX2	0.575897	0.105371	0.641934		UTP11L	0.398567	0.108699	0.66221		C2orf74	-1.12983	0.0929626	0.565389		UGP2	-0.635945	0.124299	0.751901		PRKRIP1	0.987346	0.177926	0.999417		ZNF33A	-2.70191	0.0113747	0.0692963
IMP3	0.305457	0.106451	0.644447		MPST	-0.374565	0.108977	0.663261		BRCC3	-1.13288	0.0930368	0.565389		ZMYM4	-1.29638	0.124428	0.751901		ANPEP	0.793992	0.17794	0.999417		ABHD14B	-2.018	0.0114146	0.0694718
RASSF2	0.432687	0.10667	0.644447		RUNX1	0.576501	0.109125	0.663518		DNAJC5	0.983225	0.0932061	0.565389		BIRC6	-0.805665	0.124479	0.751901		NAA50	0.63694	0.178063	0.999417		LAPTM5	0.609948	0.0114744	0.0696754
TRIM14	0.557778	0.10676	0.644447		GTPBP6	-0.539503	0.109501	0.665161		METTL21A	-0.830723	0.0932313	0.565389		UBE2V2	-0.592597	0.12448	0.751901		CHD3	0.786677	0.178276	0.999417		TRAPPC13	-3.83747	0.0114829	0.0696754
RUNX3	-0.805725	0.106776	0.644447		CD55	-0.343437	0.10981	0.665964		RBM3	-0.452378	0.0933345	0.565389		C11orf74	-1.18825	0.124543	0.751901		KIAA2013	0.929605	0.178294	0.999417		SSR1	-0.942023	0.0114855	0.0696754
SUZ12	0.521084	0.106818	0.644447		SEPW1	0.380133	0.109845	0.665964		KRT10	-0.447027	0.0934094	0.565389		GTF2H3	-1.28888	0.12479	0.751901		ABHD10	0.765198	0.178486	0.999417		SRGAP1	2.10552	0.0114924	0.0696754
KIN	0.476953	0.106836	0.644447		FPGS	0.639771	0.110005	0.66629		IFIT3	-2.63002	0.093478	0.565389		ANKRD11	-0.728116	0.124928	0.751901		SERGEF	-1.08599	0.179065	0.999417		MTX2	-2.27781	0.0116309	0.070447
MBIP	-0.651756	0.106876	0.644447		IFI16	0.276075	0.11034	0.667212		HDAC6	-1.94643	0.0936751	0.565389		VCAN	0.821581	0.12498	0.751901		STAB1	0.972515	0.179079	0.999417		IST1	1.26678	0.0116421	0.070447
KCNMB1	0.574709	0.107038	0.644447		S100A10	-0.260833	0.110597	0.667212		PPP2R1A	0.450573	0.0937467	0.565389		MAP2K6	-1.29406	0.125199	0.751901		LINC00339	0.953399	0.179506	0.999417		TFDP1	-1.5136	0.0116787	0.0706004
C9orf78	-0.311012	0.107114	0.644447		AKAP17A	-0.625239	0.110669	0.667212		SYAP1	-0.734313	0.0938029	0.565389		NACC2	1.12505	0.125236	0.751901		TESC	-0.840808	0.179795	0.999417		TMEM176B	3.30589	0.011773	0.0711021
2007-09-01	-0.30919	0.107178	0.644447		KPNA4	0.459355	0.110763	0.667212		WDR70	0.78065	0.0938429	0.565389		TMUB2	0.940958	0.125273	0.751901		TRIP11	-0.883761	0.179863	0.999417		ATP2A2	1.65405	0.0117906	0.0711399
NFKBIA	-0.373387	0.107243	0.644447		PPM1G	-0.368473	0.11079	0.667212		LSM8	-0.607685	0.0939131	0.565389		HERC5	1.37156	0.125276	0.751901		CLIC1	0.267314	0.179919	0.999417		CLEC7A	0.87857	0.0118035	0.0711496
PDCD4	-0.366489	0.10729	0.644447		RAB12	1.47402	0.110893	0.667212		SYNC	-1.29759	0.0940299	0.565389		LRRC25	0.575215	0.125329	0.751901		ST8SIA4	0.737813	0.180077	0.999417		SLC25A39	-1.72713	0.0118852	0.0715732
SMARCE1	-0.349319	0.107314	0.644447		MED6	-0.529722	0.110901	0.667212		DNAJB11	0.453258	0.0940605	0.565389		RARS	-0.75583	0.12558	0.751901		RFC4	-1.03436	0.18009	0.999417		PFDN2	-0.974618	0.0119202	0.0715982
TIMP2	0.596352	0.10765	0.644447		RPL34	-0.266173	0.111064	0.667551		HNRNPD	-0.564552	0.0940665	0.565389		JOSD2	0.667354	0.125598	0.751901		COTL1	-0.262318	0.180255	0.999417		TMEM218	-2.25801	0.011925	0.0715982
IFT43	-0.831401	0.107714	0.644447		MRPS14	0.346734	0.111326	0.668487		IGSF6	0.381064	0.0944463	0.566857		UBA52	0.262743	0.125884	0.751901		SLIRP	0.340045	0.180352	0.999417		C1orf43	-1.21247	0.0119316	0.0715982
DENND1B	-0.55672	0.107788	0.644447		PSMD14	0.335404	0.111566	0.668857		TPD52	-1.24234	0.0944911	0.566857		CD33	-0.525442	0.126167	0.751901		ARHGAP25	0.832317	0.180455	0.999417		PGM1	-2.68296	0.0119349	0.0715982
ACBD3	0.728878	0.107807	0.644447		TMED4	-0.422633	0.111763	0.668857		TFEB	-1.05479	0.0948231	0.568305		SOAT1	0.823146	0.12625	0.751901		AGGF1	0.632692	0.181011	0.999417		C1GALT1	-2.68035	0.0119529	0.0716374
PFKL	-0.418173	0.107842	0.644447		TRAF3IP3	0.317347	0.111862	0.668857		DIS3	0.750164	0.0950799	0.569301		RPF2	-0.879398	0.126424	0.751901		ZMYND8	0.922158	0.181148	0.999417		SVBP	-1.71938	0.0119689	0.0716653
EHD1	-1.19776	0.107868	0.644447		ZNF830	0.601331	0.112106	0.668857		ZNF791	-1.33781	0.0954997	0.57127		CHMP2B	-0.769137	0.126425	0.751901		ATP5J	0.292326	0.181548	0.999417		TRMT1L	-3.80489	0.0119903	0.0717245
CLEC7A	-0.432137	0.108019	0.644447		RWDD4	-0.571099	0.112175	0.668857		STRADB	-0.932753	0.0957761	0.571732		PPP1CC	-0.541269	0.126446	0.751901		PPP1R7	-0.545087	0.181831	0.999417		LGALS2	-0.7136	0.0120222	0.0718474
SLAMF7	0.804432	0.108096	0.644447		PARP14	0.437306	0.112235	0.668857		TCF4	-0.730163	0.095848	0.571732		TTC17	-0.849316	0.126568	0.751901		KIAA0100	-0.845261	0.182187	0.999417		MRPL43	-2.00679	0.0120349	0.0718549
LRPPRC	-0.487525	0.108116	0.644447		SF3B5	-0.276238	0.112303	0.668857		GMFG	0.346796	0.0959376	0.571732		BRCC3	-1.11271	0.12661	0.751901		FAM172A	0.88214	0.182397	0.999417		NDUFB1	0.57081	0.0120683	0.0719857
APOO	-0.694083	0.108143	0.644447		SPNS1	0.409082	0.112425	0.668857		KLHL9	1.04301	0.0959712	0.571732		N4BP2	-1.09702	0.126672	0.751901		TMEM9B	-0.520157	0.182561	0.999417		SPEN	1.5425	0.012088	0.0720349
RAP2A	0.647645	0.108449	0.645377		PDIA3	0.357993	0.112426	0.668857		ALDH9A1	0.705808	0.096032	0.571732		TSTD1	-0.695766	0.126829	0.751901		ATP6AP2	-0.378627	0.182785	0.999417		SLC39A3	-2.27756	0.0121249	0.0721862
CH17-373J23.1	-1.47647	0.108701	0.645377		PKN2	-0.558134	0.1125	0.668857		NDUFS1	0.805092	0.0963396	0.572738		SPPL2A	0.676393	0.126893	0.751901		METTL9	-0.454037	0.182827	0.999417		SCCPDH	-3.80472	0.0121527	0.0722403
KPNA6	0.642139	0.108725	0.645377		IRF3	0.468801	0.112665	0.668857		COX7B	0.372185	0.0964219	0.572738		CKS2	-0.916549	0.126957	0.751901		CLPX	0.723905	0.182889	0.999417		DNAJB12	-2.02291	0.0121617	0.0722403
RREB1	0.600147	0.108734	0.645377		TRA2B	-0.290022	0.112665	0.668857		HMGCL	-1.15004	0.096548	0.572738		SEC22B	0.756114	0.127035	0.751901		ARPC5L	0.552943	0.182965	0.999417		LTB	0.850243	0.0121778	0.0722403
FMNL1	-0.416787	0.108813	0.645377		SF1	-0.341297	0.113146	0.670824		GGCX	-1.10193	0.0965712	0.572738		DECR1	-0.452974	0.127057	0.751901		WIPF2	0.946095	0.183424	0.999417		ICAM1	-3.80443	0.01218	0.0722403
DDX3Y	-2.18479	0.109007	0.645919		PLPP5	0.626797	0.113324	0.670824		PYGL	1.33351	0.0966952	0.572738		2002-09-01	-0.606779	0.127222	0.751901		SCOC	0.703927	0.183526	0.999417		HIBADH	-3.8005	0.0122106	0.0723536
NPC2	-0.290443	0.109212	0.646004		PADI2	-1.066	0.1134	0.670824		LAP3	0.486198	0.0967949	0.572738		RANGRF	-0.885767	0.127224	0.751901		TATDN3	0.714608	0.183639	0.999417		HSD17B7	1.88923	0.0122266	0.07238
PSTPIP2	0.581948	0.109227	0.646004		GRB2	0.285998	0.113475	0.670824		CRNKL1	0.999851	0.0968393	0.572738		YEATS4	-0.878453	0.127427	0.751901		PTAR1	-0.907025	0.183683	0.999417		LCP1	0.585243	0.0122593	0.0724563
TBC1D10A	0.538774	0.109334	0.646027		LYRM1	-0.706648	0.113548	0.670824		PTPRC	0.416102	0.0970476	0.573239		RPS13	-0.2519	0.127429	0.751901		ZNHIT3	-0.637295	0.183687	0.999417		PRDX3	-0.924016	0.0122625	0.0724563
EZR	-0.358584	0.109552	0.646706		VPS4B	-0.429985	0.113637	0.670824		ARHGEF6	-0.812236	0.0971066	0.573239		MED17	-1.29249	0.127469	0.751901		RPL36	-0.23646	0.183803	0.999417		IRF5	-2.26931	0.0123571	0.0729466
ERGIC2	-0.383838	0.109834	0.647652		KIAA0141	0.57935	0.113977	0.671267		2001-03-01	0.401685	0.0972808	0.573728		HEBP1	-0.824507	0.127492	0.751901		RPL9	-0.245551	0.183811	0.999417		PSMA3	-1.02124	0.0123752	0.0729846
TMEM126B	0.402482	0.109918	0.647652		CD53	0.273097	0.114025	0.671267		SDF2L1	0.967043	0.0974658	0.574143		SPRYD7	-1.66085	0.128458	0.756374		TUSC2	0.611513	0.183903	0.999417		SLC35A2	-3.79565	0.012391	0.0730091
HNRNPUL1	-0.466679	0.110212	0.648732		SNHG21	-0.655382	0.114121	0.671267		CCDC112	0.622779	0.0975339	0.574143		MTHFD2	0.630077	0.128544	0.756374		SLC7A6	-1.03323	0.184253	0.999417		SLC3A2	-1.98315	0.0125872	0.074096
OSTF1	-0.327317	0.110404	0.648732		INPP5D	-0.486124	0.114202	0.671267		ACYP2	-0.884705	0.0977996	0.575168		CX3CR1	-0.903899	0.128614	0.756374		CHMP2B	-0.629682	0.184424	0.999417		RGCC	-2.66418	0.0126242	0.0742439
EEF1G	0.777856	0.110412	0.648732		THOC5	-0.871926	0.114247	0.671267		TNRC6A	-1.26236	0.0981774	0.575213		PRMT1	-0.586829	0.128732	0.756374		POR	-0.815465	0.184729	0.999417		MEAF6	-1.25556	0.0127017	0.0746299
SREK1	-0.429184	0.11056	0.648995		C19orf70	-0.27043	0.114457	0.671874		IMPAD1	-1.99016	0.0981806	0.575213		UVRAG	-0.871001	0.129886	0.761717		TMSB10	0.217457	0.185025	0.999417		HLA-DQB1	-0.524832	0.0127159	0.0746435
COA6	0.480675	0.111067	0.650637		ZC3H18	-0.691667	0.114727	0.672418		NDUFB6	-0.411275	0.0982025	0.575213		PRKACB	-0.982491	0.129908	0.761717		CAPN7	0.915304	0.185104	0.999417		UTS2	-3.77635	0.012736	0.0746917
CCT5	-0.326385	0.111149	0.650637		ALG13	0.433202	0.114764	0.672418		HNRNPA0	-0.391439	0.0982379	0.575213		XCR1	-1.65869	0.130012	0.761717		SYNGR1	-0.675544	0.185131	0.999417		RNF139	-1.99092	0.0127532	0.0747225
TMBIM4	-0.314049	0.111213	0.650637		RP11-138A9.2	0.771613	0.114955	0.672913		COMMD4	-1.18865	0.0983203	0.575213		TCEAL1	-1.18221	0.130126	0.761717		UPK3A	-0.567787	0.18551	0.999417		METTL23	-1.82878	0.012825	0.0750733
SPECC1	0.37226	0.111305	0.650637		MRPL18	0.295747	0.115156	0.673346		PPP1CC	-0.447028	0.0984098	0.575213		ARPC4	0.423712	0.130474	0.762953		ZNHIT1	0.399835	0.185583	0.999417		ITGB2	0.561769	0.0128429	0.0751081
QKI	0.427312	0.111357	0.650637		KATNA1	-0.787112	0.115244	0.673346		ANKRD12	-0.496075	0.0984922	0.575213		NXT1	-0.938557	0.130645	0.762953		CARD8-AS1	0.820917	0.185712	0.999417		NISCH	1.9654	0.0129067	0.0754114
2002-03-01	0.565159	0.111591	0.651399		SUPT6H	-0.667967	0.115468	0.673621		SNUPN	0.766314	0.0985399	0.575213		LCK	1.21214	0.13091	0.762953		PPIF	0.705218	0.185921	0.999417		PDE6D	-3.77681	0.0130345	0.0760874
CD83	-0.904979	0.111763	0.651796		ZNF292	0.391164	0.115533	0.673621		SRBD1	0.803928	0.0988671	0.575566		RAB4A	-0.648867	0.130976	0.762953		ESF1	0.632702	0.18627	0.999417		SRSF8	-1.54178	0.0131764	0.0768442
ARMT1	-0.446511	0.111998	0.651876		FIG4	0.556781	0.115706	0.673621		SERPINF2	-1.19421	0.0989426	0.575566		COX17	0.431026	0.131047	0.762953		PYCR2	0.722384	0.186325	0.999417		ZBTB1	-3.76811	0.0132937	0.0774562
RPP25L	0.529765	0.112024	0.651876		C8orf82	-0.605698	0.116011	0.673621		CCDC12	-0.393463	0.0990619	0.575566		SULT1B1	1.05478	0.131177	0.762953		SF1	-0.475804	0.186335	0.999417		CLTC	1.08878	0.0133162	0.0775156
SMARCC1	-0.449458	0.112088	0.651876		NFYB	0.471326	0.116011	0.673621		FAM98C	-1.0435	0.099063	0.575566		CYB561A3	-0.865126	0.131188	0.762953		NHSL2	-0.728327	0.186665	0.999417		CYTH4	1.29007	0.0133356	0.0775565
NCALD	-1.50179	0.112548	0.652361		ARHGAP30	-0.323296	0.116136	0.673621		EDEM3	-1.44105	0.0992003	0.575566		CCDC47	-0.733456	0.131451	0.763779		PLCD1	-1.13632	0.186775	0.999417		HSPA6	1.9535	0.0134111	0.0778632
WHAMM	-0.646289	0.112605	0.652361		NCALD	-1.46704	0.116236	0.673621		PHKG1	1.1256	0.0994738	0.575566		TOM1	1.06002	0.131917	0.765776		VCAN	0.725879	0.186904	0.999417		TRMU	-3.76216	0.0134132	0.0778632
FBXW11	0.597557	0.112611	0.652361		TPP1	-0.279535	0.116267	0.673621		PPP2CA	0.416519	0.0994879	0.575566		CHD8	0.956836	0.132348	0.767567		ATP6V1F	0.314549	0.187024	0.999417		PSMD7	-1.10708	0.0135623	0.0786563
CYP20A1	-0.525185	0.1127	0.652361		JAK1	-0.283051	0.11631	0.673621		PRCC	0.680953	0.0995177	0.575566		SNAP29	-0.864785	0.132602	0.768333		ACOX1	0.863798	0.18704	0.999417		C6orf62	1.0484	0.0135857	0.0786949
HDAC1	-0.330353	0.112753	0.652361		NIPA2	0.341035	0.116428	0.673621		BLNK	-0.98301	0.099543	0.575566		AC006129.2	1.20144	0.133021	0.770052		SEC24D	0.780752	0.187358	0.999417		HOXB2	-3.75435	0.013594	0.0786949
ACSL5	-0.538615	0.112795	0.652361		LSM12	-0.540417	0.116471	0.673621		TMEM39B	-1.17118	0.0995941	0.575566		SSBP2	-1.09427	0.133192	0.770197		RABL6	-0.849223	0.187467	0.999417		CCDC126	-3.79199	0.0136261	0.0788078
GABPA	0.620002	0.113126	0.653674		OTUD5	-0.812334	0.116788	0.673895		UBA6	-0.934789	0.0996405	0.575566		CAT	-0.426304	0.133378	0.770197		PAAF1	0.885903	0.187477	0.999417		WDFY4	-2.24382	0.0137092	0.079216
CCDC94	-0.808288	0.11353	0.65461		BCL11A	0.367582	0.116798	0.673895		SNRNP70	-0.619683	0.0997	0.575566		TIFA	0.870097	0.13348	0.770197		ELAC1	-1.12833	0.187553	0.999417		MGAT1	1.05207	0.0137238	0.0792234
EDEM2	-0.473992	0.113575	0.65461		P2RY13	0.316143	0.116908	0.673895		CNPY2	-0.524803	0.0999212	0.576212		BCL10	0.868325	0.133714	0.770197		ZCRB1	-0.576974	0.187979	0.999417		AGO2	1.52697	0.0137533	0.0792234
RPIA	-0.331508	0.113644	0.65461		TXLNA	0.822875	0.117155	0.673895		COX15	-1.49982	0.100037	0.576212		CTNNBL1	-0.72741	0.133765	0.770197		PDCD4	-0.601304	0.188051	0.999417		CDKN2C	-3.75299	0.0137555	0.0792234
BCAS2	-0.444221	0.113705	0.65461		TBK1	0.432638	0.117302	0.673895		SP140L	-1.06812	0.100154	0.576212		CMTM3	-0.701443	0.13381	0.770197		CLK3	0.736913	0.188225	0.999417		SMU1	-1.80777	0.013761	0.0792234
MPC1	-0.332635	0.11393	0.655168		CTSO	-0.655622	0.117475	0.673895		PDK4	1.06995	0.100271	0.576212		ATP6AP2	-0.417051	0.134169	0.770197		HLA-DRB1	-0.230764	0.18834	0.999417		SUCO	-3.75157	0.0137878	0.0792383
CCDC6	0.438097	0.114082	0.655168		RPS6KA1	0.336392	0.11757	0.673895		NFIC	-2.07053	0.100354	0.576212		ZNF655	0.70029	0.134261	0.770197		VNN2	0.81797	0.188704	0.999417		RBFA	-3.76677	0.0137888	0.0792383
DESI1	0.600298	0.114116	0.655168		NSMAF	0.449095	0.117605	0.673895		NTAN1	0.702577	0.100362	0.576212		GNA13	1.01156	0.134293	0.770197		ARRB2	-0.446573	0.188713	0.999417		MALAT1	0.681362	0.0138325	0.0793648
WDR18	-0.380917	0.114219	0.655168		RARS	0.386597	0.117605	0.673895		SNRNP25	-0.6538	0.100467	0.576284		PDE4DIP	-1.39965	0.1346	0.770197		CNIH4	0.457945	0.188984	0.999417		UBE2V2	-1.21657	0.0138403	0.0793648
PARL	-0.323477	0.114337	0.655248		SSBP4	-0.414782	0.117688	0.673895		RDX	-1.04749	0.100776	0.576463		ATP6V0A2	-1.41039	0.135168	0.770197		HACD4	-0.436102	0.189138	0.999417		ACSF2	-3.73953	0.0138487	0.0793648
ATP2A2	0.794543	0.11474	0.656957		AP3B1	-0.395494	0.117756	0.673895		UBAC2	-0.998346	0.100936	0.576463		RENBP	0.873281	0.135169	0.770197		LINC00877	0.825486	0.189296	0.999417		CTB-113D17.1	-3.75523	0.0139024	0.0795535
CMPK1	-0.323165	0.115253	0.657045		SMARCAD1	0.631878	0.117806	0.673895		RPL18A	-0.339615	0.101016	0.576463		USP48	-0.835242	0.135349	0.770197		CCDC6	-0.729487	0.189794	0.999417		EIF3I	-1.0765	0.0139261	0.0795535
GIGYF2	0.573068	0.115296	0.657045		ARCN1	0.526036	0.11812	0.67508		ECI2	-0.890102	0.101027	0.576463		HNRNPL	-0.753676	0.135458	0.770197		MT-ND6	-0.565211	0.189962	0.999417		APMAP	-1.96453	0.0139361	0.0795535
DLD	-0.381731	0.11538	0.657045		HAUS1	0.360657	0.11853	0.676808		CRCP	-1.88079	0.101092	0.576463		AP3B1	-0.822904	0.135537	0.770197		TMTC4	0.931939	0.190305	0.999417		PSMA7	0.578684	0.0139434	0.0795535
TRADD	0.298102	0.115501	0.657045		TAOK3	0.239632	0.118943	0.678216		LYN	-0.577044	0.101128	0.576463		CKAP4	1.27143	0.135605	0.770197		SLC25A6	-0.2537	0.190316	0.999417		RRP15	-2.63256	0.013945	0.0795535
C12orf49	0.613819	0.115601	0.657045		HLA-DMB	-0.239786	0.119015	0.678216		TCOF1	-0.895209	0.101228	0.576463		MED8	0.82552	0.135613	0.770197		ARHGAP17	-0.81176	0.190344	0.999417		MZB1	-2.23212	0.0139764	0.0796604
ZDHHC17	0.479306	0.115628	0.657045		RHOB	-1.15728	0.119101	0.678216		SLA	0.981176	0.101232	0.576463		NBEAL1	0.643395	0.135794	0.770197		RPL37A	-0.239135	0.190353	0.999417		LRRCC1	-3.77146	0.0140078	0.0797202
SUMO2	-0.251735	0.115643	0.657045		DPP3	0.493618	0.119321	0.67835		RBBP4	-0.516631	0.101557	0.577102		STAG1	-1.16526	0.135848	0.770197		CETN3	-0.853852	0.190359	0.999417		TNFAIP3	1.61135	0.0140123	0.0797202
RPA1	-0.595281	0.115666	0.657045		CBX6	0.639912	0.119444	0.67835		CTB-113D17.1	-1.27268	0.101669	0.577102		SF3A1	-0.974806	0.135994	0.770197		TP53RK	0.816584	0.1904	0.999417		ABCB8	-3.73241	0.0140746	0.0800022
HLA-DPA1	-0.249719	0.115723	0.657045		KANSL1-AS1	-1.29171	0.119448	0.67835		GSTZ1	1.09304	0.101677	0.577102		SNAPC2	-1.08008	0.136046	0.770197		TAB2	0.704609	0.190408	0.999417		CTSC	-0.947263	0.0141077	0.0800865
HMGN2	-0.287801	0.115801	0.657045		VAMP2	-0.274514	0.119702	0.678679		HPS4	-1.32993	0.101761	0.577102		RPUSD3	-0.892913	0.136178	0.770197		AKR7A2	-0.564524	0.19081	0.999417		ZC3H18	-3.75752	0.0141188	0.0800865
NACA	-0.246425	0.116187	0.657736		PWWP2A	0.538529	0.119722	0.678679		PSMD10	-1.07526	0.101835	0.577102		RP11-140K17.3	0.976665	0.136214	0.770197		MECP2	0.696776	0.190892	0.999417		LARP7	-1.28721	0.0141287	0.0800865
UBAP2L	0.549165	0.116191	0.657736		FBXO18	-0.769804	0.119988	0.679384		ISOC2	-0.839571	0.102015	0.577102		DNMT1	-0.733307	0.136234	0.770197		PIK3R1	-0.791901	0.19094	0.999417		GNG7	-1.95812	0.0141404	0.0800865
FGD3	0.638523	0.116486	0.657736		MBIP	-0.594196	0.120111	0.679384		FAM215B	-0.805132	0.102164	0.577102		KLF3	0.704641	0.13639	0.770197		DDX41	-0.813779	0.190955	0.999417		COMMD2	-1.97836	0.0141772	0.0802184
GNAI3	-0.299985	0.116675	0.657736		SSRP1	-0.373333	0.120188	0.679384		INO80C	0.688217	0.102208	0.577102		2009-09-01	-0.635558	0.136425	0.770197		PLEKHO1	-0.468097	0.191149	0.999417		EIF4ENIF1	-3.72535	0.0142011	0.0802184
DHRS7	-0.322806	0.116824	0.657736		TRUB2	0.505217	0.120279	0.679384		ORAI3	-0.781367	0.102231	0.577102		CRYZL1	-0.725661	0.136543	0.770197		PEF1	0.704508	0.191458	0.999417		PSMD8	-0.956931	0.014202	0.0802184
CALHM2	0.489211	0.117006	0.657736		VAMP4	-0.709384	0.120501	0.679958		RAB1A	0.465533	0.102301	0.577102		TMEM101	-0.888624	0.136556	0.770197		HCG18	-1.12759	0.191468	0.999417		MTHFD1	-3.73762	0.0142851	0.0805738
MYO5A	0.605506	0.117042	0.657736		COX4I1	-0.243851	0.120669	0.679958		PTGIR	1.08743	0.102355	0.577102		PHB	-0.548458	0.136602	0.770197		NPRL2	-0.955925	0.191732	0.999417		ETHE1	-1.19136	0.0142945	0.0805738
TOP2B	-0.462233	0.117045	0.657736		LMF2	0.517533	0.120784	0.679958		CPSF7	-1.45818	0.102451	0.577127		NSMCE3	-1.00755	0.136924	0.770539		DYNC1LI2	-0.83863	0.191946	0.999417		HSPB1	1.02371	0.0143057	0.0805738
PLEKHF2	0.415234	0.117077	0.657736		RPL7L1	-0.416741	0.120828	0.679958		KTI12	-1.55396	0.102689	0.577333		LINC01184	-1.08183	0.137187	0.770539		PEBP1	-0.420592	0.192267	0.999417		C15orf61	-1.96799	0.0143175	0.0805738
NDUFAB1	-0.303147	0.117216	0.657736		SH3BP1	-0.387497	0.120922	0.679958		IDH3G	-0.462758	0.102742	0.577333		CLINT1	-0.70852	0.137321	0.770539		DNAJA1	0.426949	0.192586	0.999417		CNP	-3.75747	0.0143291	0.0805738
ANXA7	-0.286972	0.117233	0.657736		SLTM	-0.306077	0.121066	0.680155		CLTB	-0.415128	0.102764	0.577333		QDPR	-0.915932	0.13747	0.770539		GALC	-1.12234	0.192796	0.999417		PSMC2	-1.52163	0.0143785	0.0807796
C12orf65	0.66899	0.117275	0.657736		C2orf47	0.585901	0.121532	0.681673		FAM208A	-0.888536	0.103167	0.578092		SOCS3	0.861603	0.137575	0.770539		MMGT1	-0.998124	0.19296	0.999417		RHOB	1.79809	0.0144028	0.0808433
MED4	-0.295675	0.117414	0.657736		TFAM	-0.416507	0.121661	0.681673		NMB	-1.55978	0.103243	0.578092		GAPT	-0.503278	0.13765	0.770539		CBLL1	-0.888553	0.193509	0.999417		C1orf56	1.50762	0.01443	0.0808554
ARMCX3	0.559663	0.117431	0.657736		MBOAT7	0.36727	0.121661	0.681673		SIN3A	-1.19007	0.103494	0.578092		PTRHD1	-0.452627	0.137652	0.770539		COX17	0.374309	0.193664	0.999417		DNPH1	-1.40878	0.0144422	0.0808554
STOML2	-0.385313	0.117683	0.657736		TMEM70	0.401587	0.122244	0.682592		ZNF33A	-1.00132	0.10354	0.578092		IER3IP1	-0.620068	0.137786	0.770539		ODC1	-0.77112	0.194285	0.999417		HEBP1	-1.80827	0.0144503	0.0808554
C6orf62	0.484046	0.117751	0.657736		THBD	0.821375	0.122369	0.682592		DBI	0.417942	0.103577	0.578092		CLEC2D	0.935337	0.137913	0.770539		LRRFIP1	-0.344712	0.194718	0.999417		ZNF280D	-2.22975	0.0144665	0.0808554
CAPZA1	0.451306	0.117889	0.657736		MTA2	0.868495	0.12239	0.682592		GLRX2	0.833929	0.103644	0.578092		DNAJC1	-1.01491	0.137976	0.770539		RPL28	-0.230376	0.19474	0.999417		OSCAR	1.19024	0.0144818	0.0808554
THUMPD2	-0.740232	0.117931	0.657736		RANBP3	0.476477	0.122411	0.682592		ACTN4	-0.723847	0.103644	0.578092		LFNG	0.936774	0.138022	0.770539		AGPAT3	0.826275	0.194975	0.999417		IFT27	-2.62495	0.0144885	0.0808554
IDS	-0.482901	0.118047	0.657736		HNRNPR	-0.250755	0.122426	0.682592		ZNF672	-1.18111	0.103708	0.578092		CDC42SE2	0.517303	0.138135	0.770539		NAPA	0.527069	0.195006	0.999417		DUSP12	-2.63525	0.014495	0.0808554
CDKN1B	0.579873	0.118144	0.657736		SELPLG	-0.451244	0.122477	0.682592		ADNP	0.733584	0.103816	0.578092		ATP1A1	-0.665545	0.138411	0.77104		ADAM19	0.742726	0.195051	0.999417		CD151	1.4364	0.0145082	0.0808574
TBC1D9B	0.628677	0.11836	0.657736		CSTF2T	0.516857	0.122637	0.682777		EIF3D	-0.405792	0.103819	0.578092		CLTC	0.614339	0.13847	0.77104		TMEM147	0.409053	0.195861	0.999417		EEF1G	-3.74152	0.0145366	0.0809435
TST	-0.680545	0.118461	0.657736		RPL21	-0.257836	0.122786	0.682777		ATF7IP2	-1.09207	0.103975	0.578446		TOR2A	-0.79741	0.139155	0.77365		HSD17B10	-0.417475	0.195886	0.999417		TAX1BP1	-0.999756	0.0145669	0.0810197
GINM1	-0.516393	0.118486	0.657736		EBP	0.429374	0.123157	0.682777		SPINT1	-0.944739	0.104375	0.58016		CYB561D2	0.740361	0.139274	0.77365		NACA	-0.248535	0.195963	0.999417		PPAN	-3.73939	0.0145761	0.0810197
JUND	0.423371	0.118541	0.657736		TNNI2	-0.558652	0.123176	0.682777		USB1	-1.26765	0.104725	0.581591		PPT1	-0.35571	0.139309	0.77365		USP47	0.597427	0.196494	0.999417		ERGIC2	-1.68127	0.0146342	0.081271
PRPS2	0.569857	0.118541	0.657736		UQCRH	-0.238027	0.123274	0.682777		IMPACT	-1.22824	0.105167	0.583139		SCARB2	1.0036	0.139533	0.77421		RPS8	-0.226987	0.196525	0.999417		CTBP2	1.19732	0.0146655	0.0813729
ANKRD44	0.332873	0.118828	0.658564		HIGD2A	-0.256488	0.123282	0.682777		NUDT3	-0.994464	0.10524	0.583139		B2M	0.223021	0.139711	0.774515		ACOT9	0.64133	0.196535	0.999417		LPCAT1	1.61578	0.0146807	0.0813851
PARP11	0.613138	0.1189	0.658564		NRBP1	0.371434	0.123375	0.682777		SLC25A3	-0.35936	0.105401	0.583139		NDUFA1	0.300466	0.140056	0.775442		LINC01410	0.97358	0.19656	0.999417		UFSP2	-2.62116	0.0147171	0.0815151
IQGAP1	-0.279288	0.119055	0.658839		MT-CO3	-0.266202	0.12338	0.682777		SP110	0.592891	0.105518	0.583139		C1orf228	1.03262	0.140143	0.775442		FTH1	0.222521	0.196619	0.999417		C6orf89	1.91612	0.0147331	0.0815316
CD68	0.315964	0.119393	0.660131		AIDA	0.528404	0.123527	0.682987		GAS7	-1.93117	0.105545	0.583139		BLNK	-0.974208	0.140502	0.775442		CBX1	-0.775391	0.196673	0.999417		BABAM1	-1.5916	0.0147764	0.0816997
MYLIP	-0.871982	0.119781	0.66014		GALNT1	-0.498535	0.123921	0.683986		OXA1L	-0.485777	0.105566	0.583139		RP11-544A12.8	1.07469	0.140532	0.775442		SART1	0.703198	0.196977	0.999417		SKIV2L2	-1.95997	0.0147919	0.0817131
ACP1	-0.306316	0.119808	0.66014		PITPNA	0.650333	0.123926	0.683986		PNO1	-1.03694	0.105654	0.583139		NAGA	-0.756309	0.140778	0.775442		ACSL4	0.664978	0.197128	0.999417		CCND2	-3.72629	0.0148092	0.0817199
TMEM97	-0.915993	0.119816	0.66014		CAMK1D	-0.642309	0.124067	0.683986		ANXA7	-0.416448	0.105759	0.583209		LSP1	-0.286203	0.140985	0.775442		LY86	-0.314488	0.197146	0.999417		HLA-DMA	-0.547559	0.0148213	0.0817199
CXXC5	-0.643432	0.119941	0.66014		TIMM23	0.541373	0.124143	0.683986		RP11-841O20.2	1.07848	0.105889	0.583412		ABI1	-0.681019	0.141298	0.775442		RPS11	-0.245081	0.197165	0.999417		NUDCD2	-1.38559	0.0148321	0.0817199
RP11-798K3.3	-1.21638	0.120106	0.66014		KIF20B	-0.594882	0.124432	0.684554		DNPH1	-0.522587	0.106123	0.583445		IGKC	0.512747	0.141322	0.775442		RUVBL1	0.698903	0.197279	0.999417		ACYP1	-3.72959	0.0148525	0.0817604
FAM195B	0.409086	0.120148	0.66014		CIDEB	0.431908	0.124465	0.684554		RABL2B	-1.85133	0.106125	0.583445		EIF3L	-0.314028	0.141543	0.775442		COL9A2	-1.1051	0.197483	0.999417		FTH1	0.448962	0.0148831	0.0818547
AP5M1	0.38857	0.120157	0.66014		TKFC	-0.719104	0.124627	0.684554		DPEP2	-1.48471	0.106218	0.583445		PFDN6	-0.736403	0.141655	0.775442		CTNND1	0.858085	0.1979	0.999417		LGALS1	0.462679	0.0148957	0.0818547
RALB	-0.514541	0.120247	0.66014		MTERF2	-0.891666	0.124783	0.684554		PLBD1	-0.456174	0.106559	0.583445		MCM3	-0.961661	0.141745	0.775442		TCF7L2	1.17867	0.198066	0.999417		EPS8	2.23841	0.0149254	0.0819462
EVI2A	0.308858	0.120417	0.66014		DNAJB12	0.420451	0.124791	0.684554		SLC35A4	-1.20061	0.106644	0.583445		BSG	0.479333	0.141801	0.775442		RP5-1171I10.5	-0.389989	0.198307	0.999417		SMPD3	-3.68692	0.0149672	0.0821038
PRMT2	0.29887	0.120446	0.66014		ZNF644	0.472474	0.124968	0.684924		LY86	-0.377856	0.106656	0.583445		TMEM8B	-1.01046	0.141854	0.775442		MEA1	-0.570256	0.198482	0.999417		LGMN	-2.61648	0.0149874	0.082143
ZUFSP	-0.828146	0.120953	0.662203		SRSF2	-0.239341	0.125105	0.685076		RPS3A	-0.296795	0.106689	0.583445		RPN2	-0.503452	0.142031	0.775442		SAR1B	0.583948	0.19849	0.999417		ICAM3	-0.825696	0.0150071	0.0821795
CTA-29F11.1	-0.803456	0.121033	0.662203		FAM135A	-0.735613	0.125224	0.68513		KRR1	-1.22321	0.106742	0.583445		COPS6	-0.556411	0.14223	0.775442		SIGLEC7	-0.86349	0.198609	0.999417		COASY	-2.19806	0.0150239	0.0821996
PYURF	-0.323703	0.12142	0.662272		NDUFV2	0.279813	0.125881	0.685962		HAUS4	-1.1208	0.107046	0.583445		MTERF4	-1.00151	0.142372	0.775442		SMAGP	0.849639	0.198652	0.999417		SLC25A37	1.16603	0.0151246	0.0826453
C17orf62	0.365974	0.12145	0.662272		RCSD1	-0.431183	0.126178	0.685962		CCNG1	-0.576869	0.10713	0.583445		SLC25A36	0.801599	0.142432	0.775442		POLR2G	-0.437809	0.198858	0.999417		CENPN	-3.69776	0.0151317	0.0826453
ALAS1	0.590458	0.121538	0.662272		FAM127B	0.588377	0.126513	0.685962		RAE1	-0.972753	0.107568	0.583445		TMF1	-0.817235	0.142539	0.775442		GMFG	0.260113	0.199287	0.999417		RASSF2	1.21512	0.0151901	0.0828452
ITGAE	-0.374023	0.121643	0.662272		UQCC3	-0.401886	0.126566	0.685962		MYCBP2	-0.665314	0.107603	0.583445		BCL7C	-0.769107	0.142573	0.775442		PTGS1	-0.965247	0.199291	0.999417		BBX	-1.67067	0.0151947	0.0828452
TCTA	0.675676	0.121725	0.662272		POLR1D	-0.339645	0.12666	0.685962		ADK	0.626775	0.107612	0.583445		PSMB8	0.344874	0.14258	0.775442		SLC25A29	-1.12409	0.1994	0.999417		PDE4DIP	-3.68843	0.0152375	0.0830068
PRKAG1	-0.354682	0.121905	0.662272		TUBB	0.306104	0.126662	0.685962		GTPBP4	0.598749	0.107638	0.583445		CCNY	-0.949786	0.142665	0.775442		RNF181	0.347965	0.199504	0.999417		MGEA5	-1.59087	0.0152764	0.0831466
CLEC9A	-0.986093	0.121958	0.662272		PLEK	0.277322	0.126799	0.685962		GCSH	-1.57273	0.107697	0.583445		DENND1C	0.904031	0.142806	0.775442		PSMD12	0.581654	0.199521	0.999417		ADGRE2	1.49917	0.0153142	0.0832802
USP48	-0.459392	0.122073	0.662272		BTBD7	-0.615252	0.126814	0.685962		BAZ2A	-1.17101	0.107717	0.583445		ALOX5	0.683527	0.142818	0.775442		SZRD1	0.661802	0.199638	0.999417		ZEB2	0.774755	0.0154471	0.0839304
GALC	0.768659	0.12209	0.662272		NECAP2	0.376956	0.126936	0.685962		CISD3	-0.684904	0.107847	0.583445		DYRK4	-1.06647	0.142841	0.775442		PCCB	0.75923	0.199873	0.999417		C1orf186	-3.68911	0.0154626	0.0839416
ESCO1	-0.610587	0.1221	0.662272		MPPE1	-0.47706	0.127046	0.685962		BATF3	-0.738869	0.107955	0.583445		CEBPA	0.786319	0.143048	0.775894		SP110	0.584301	0.199917	0.999417		GBP2	1.37931	0.0154986	0.0840643
ARL8A	0.621083	0.122331	0.662559		DUSP22	-0.406563	0.127068	0.685962		MRPL24	-0.751765	0.107979	0.583445		CCT6A	-0.531164	0.143245	0.776131		MRPL40	0.582989	0.200321	0.999417		UCK2	-3.71342	0.0155194	0.0841045
MED25	0.677343	0.122364	0.662559		TYROBP	-0.253814	0.127373	0.685962		SREK1	-0.652027	0.107997	0.583445		ERGIC3	-0.503352	0.143339	0.776131		PSMB7	-0.432063	0.200397	0.999417		COMMD5	-2.17634	0.015546	0.0841762
LAMP5	0.706384	0.12258	0.663095		TMEM19	0.434927	0.127625	0.685962		ZNF414	-1.09225	0.108029	0.583445		DR1	0.633103	0.143463	0.776131		UBE4B	-1.11539	0.200407	0.999417		PHPT1	-0.861921	0.0156071	0.0844315
ILF2	-0.285587	0.122674	0.663095		PARM1	0.935207	0.127691	0.685962		GTF2H5	-0.509823	0.108071	0.583445		SCAMP2	0.658064	0.144534	0.781256		KMT2C	-0.64621	0.200608	0.999417		MT-ND1	1.0714	0.01562	0.0844315
PPIG	-0.326441	0.12292	0.663819		FASTK	-0.554981	0.1279	0.685962		TNFSF10	0.654567	0.108162	0.583445		PKNOX1	-1.61463	0.144742	0.78127		RBMS1	0.57893	0.200669	0.999417		MT-ND5	0.523017	0.015686	0.0846606
CD300A	0.396109	0.123031	0.663819		RASSF2	0.38163	0.128075	0.685962		BDP1	-0.928927	0.108294	0.583445		PYCARD	0.296367	0.144955	0.78127		CYTH2	-0.809924	0.200964	0.999417		CHMP4A	-1.02274	0.0156894	0.0846606
NUFIP2	0.463892	0.12317	0.663819		SMUG1	-0.620022	0.128078	0.685962		SLC25A36	0.697037	0.10833	0.583445		NHSL2	-0.853032	0.145141	0.78127		ABTB1	0.627904	0.201023	0.999417		GXYLT1	-3.71171	0.0157624	0.0849819
CTD-2006K23.1	0.499343	0.123274	0.663819		SMIM4	0.368614	0.128199	0.685962		PARP4	0.731563	0.108397	0.583445		PTGDS	-0.718849	0.145321	0.78127		SPIDR	-0.858466	0.201071	0.999417		STRADB	-2.60257	0.0158868	0.0855172
OFD1	-0.42228	0.123503	0.663819		CH17-373J23.1	-1.24866	0.128377	0.685962		CKS1B	-0.953691	0.108515	0.583445		SLC25A40	0.794775	0.145407	0.78127		C19orf43	-0.33565	0.201186	0.999417		TRMT2A	-3.70407	0.015889	0.0855172
CECR1	-0.453675	0.123622	0.663819		SRSF5	-0.27458	0.128411	0.685962		MCL1	0.470187	0.108587	0.583445		ALDH16A1	0.846046	0.145442	0.78127		TGDS	1.03907	0.201396	0.999417		SH2D3C	-2.60308	0.0159211	0.0856166
PPP4C	-0.288679	0.123721	0.663819		CD300A	0.364991	0.128424	0.685962		BOD1L1	-0.856907	0.108589	0.583445		RAMP1	-1.89675	0.145485	0.78127		PGK1	0.286142	0.201893	0.999417		ANKRD39	-3.68959	0.0160847	0.0864225
AC093673.5	0.622759	0.123776	0.663819		CASP10	0.838132	0.128488	0.685962		NDUFB1	-0.384594	0.108788	0.584015		C11orf73	-0.598921	0.145728	0.78127		HEBP2	-0.499349	0.202054	0.999417		DCXR	-1.06944	0.0161334	0.08661
AMZ2	-0.416793	0.123851	0.663819		MGAT4A	0.563418	0.1285	0.685962		UBAP2L	-1.11962	0.108956	0.584378		SLC25A46	-1.00116	0.145751	0.78127		GPATCH2L	-0.770823	0.202501	0.999417		NR1H2	-1.57732	0.0161494	0.0866222
VIMP	0.329753	0.123865	0.663819		CASP1	0.278303	0.128641	0.685962		FKBP8	-0.405641	0.109127	0.584378		CIAPIN1	-0.909246	0.145893	0.78127		CASP6	-1.01806	0.202583	0.999417		RAB8B	1.3156	0.0162421	0.0870211
CES2	0.652357	0.124347	0.664573		DCTN2	-0.430661	0.128651	0.685962		COX7C	-0.352908	0.10921	0.584378		COMMD2	-0.838959	0.146134	0.78127		NUDC	0.451617	0.202602	0.999417		SPECC1	-1.65772	0.0162533	0.0870211
MT-ATP8	0.720008	0.12442	0.664573		TXN2	-0.258086	0.12869	0.685962		UBL7	-0.507488	0.109228	0.584378		NPLOC4	0.91732	0.146559	0.78127		PSMD11	0.537359	0.202679	0.999417		DNAAF2	-3.69699	0.0162784	0.0870211
MSR1	0.816098	0.124455	0.664573		GZMK	-1.00005	0.128693	0.685962		PRDX4	-0.634537	0.109347	0.584409		MPST	-0.623666	0.146617	0.78127		LRRC58	-0.791932	0.202751	0.999417		GPR160	-2.60778	0.0162919	0.0870211
ARHGEF2	0.468864	0.12455	0.664573		TP53I13	-0.475328	0.128766	0.685962		CRTAP	-0.545562	0.10942	0.584409		GNB2	-0.456377	0.14669	0.78127		KLF6	0.387578	0.202805	0.999417		NME1	-1.25318	0.0162966	0.0870211
BIRC3	0.551494	0.124557	0.664573		LRRC75A	-0.52538	0.128766	0.685962		PSMA2	0.372622	0.109681	0.585248		ACTN4	-0.732244	0.14675	0.78127		MTMR4	0.821059	0.202808	0.999417		FKBP1B	-3.68029	0.0163069	0.0870211
NDUFB8	-0.313827	0.12464	0.664573		FAH	-0.758006	0.128823	0.685962		RP11-140K17.3	1.03103	0.109763	0.585248		RGP1	-1.37981	0.146803	0.78127		IGFBP7	0.451626	0.20307	0.999417		MCEE	-3.68873	0.0163549	0.0872032
PSMD7	-0.309885	0.124762	0.664656		AASDH	-0.747762	0.128854	0.685962		HEBP1	-0.860077	0.110012	0.58572		NINJ1	0.814816	0.147011	0.78127		RNFT1	0.694409	0.203177	0.999417		SMIM14	-1.3405	0.0164027	0.0873835
TGFBI	-0.452764	0.125249	0.666396		ZNF90	-0.413399	0.12887	0.685962		EXOC6	-1.08651	0.110038	0.58572		MGRN1	-1.05318	0.147085	0.78127		QRSL1	-0.818909	0.203676	0.999417		TMEM243	-1.32408	0.0164667	0.0876504
PREB	0.575054	0.125403	0.666396		TFG	0.368064	0.129263	0.687411		LAMTOR4	-0.419427	0.11027	0.586456		NDUFB5	-0.418807	0.147095	0.78127		TMEM179B	0.454407	0.204099	0.999417		MCCC2	-3.69059	0.016519	0.0878545
SCAMP2	-0.369051	0.125435	0.666396		LRP10	0.403412	0.129422	0.687411		KIAA0100	-1.26761	0.110989	0.589452		TAF1	1.01482	0.147142	0.78127		NCOA1	-0.962664	0.204188	0.999417		TDP2	-2.18254	0.0166834	0.0886534
DHRS1	0.551521	0.125513	0.666396		MMGT1	-0.718417	0.129574	0.687411		EEF2	-0.370978	0.111021	0.589452		DDX60L	0.907434	0.147348	0.78127		LYSMD2	0.555738	0.204317	0.999417		CTSH	-0.790932	0.0167271	0.0888106
WBSCR22	-0.315497	0.125632	0.666466		LILRA5	0.780135	0.12958	0.687411		SLC22A18	-1.19742	0.111721	0.592366		UBXN11	0.704372	0.147386	0.78127		CD1C	-0.34201	0.204826	0.999417		USP1	-1.77089	0.016755	0.0888584
MILR1	0.436548	0.125828	0.666667		TMEM71	-0.659953	0.129836	0.688185		HLA-DRB1	-0.349121	0.11181	0.592366		PPIB	0.3335	0.147667	0.78127		ARRDC1	-0.564387	0.20486	0.999417		MBOAT7	-1.48667	0.0167644	0.0888584
MTMR14	0.271766	0.125886	0.666667		ZCCHC10	0.331185	0.129989	0.688214		MFSD14A	0.563859	0.111853	0.592366		TIA1	-0.902085	0.147727	0.78127		SLC39A6	-0.86217	0.204892	0.999417		MITD1	-1.56787	0.0168013	0.0889787
EIF4A3	-0.296689	0.126173	0.666667		ENPP1	-2.33825	0.13006	0.688214		RIOK3	-0.82573	0.112654	0.595378		HECTD1	-0.762422	0.147728	0.78127		COMMD9	0.475135	0.204894	0.999417		ASXL2	1.79383	0.016821	0.089008
SLC30A5	-0.536439	0.126388	0.666667		SHTN1	0.337613	0.130296	0.688344		HDAC10	-1.1922	0.112676	0.595378		REEP4	0.856782	0.147771	0.78127		SERPINB9	0.729785	0.204993	0.999417		ZNF277	-2.58552	0.0169291	0.0894361
YIF1B	0.309077	0.126436	0.666667		TMEM219	-0.273551	0.130304	0.688344		GRHPR	-0.705908	0.112706	0.595378		TBL3	1.05293	0.148406	0.783825		C8orf82	-0.87918	0.205064	0.999417		ITGA4	-1.24028	0.0169303	0.0894361
SNX10	0.265067	0.126737	0.666667		LENG8	-0.506741	0.130765	0.690051		TCL1A	-2.00421	0.11292	0.595757		RCN1	0.976332	0.148504	0.783825		TFEB	-0.74359	0.205215	0.999417		VMO1	2.30105	0.0169848	0.0896483
DIAPH2	-0.532427	0.126794	0.666667		POLD3	-0.662761	0.130847	0.690051		ISG20	0.725822	0.113083	0.595757		XPNPEP1	-0.988553	0.148746	0.784447		NUDT3	-0.523007	0.205735	0.999417		MPC2	-1.3767	0.017	0.089653
FAM204A	-0.348141	0.126878	0.666667		GABARAPL2	0.253907	0.131155	0.691096		AMFR	0.99783	0.113126	0.595757		SAMD9	-0.660713	0.149077	0.78523		CSTF1	0.756641	0.206143	0.999417		OLA1	-1.43264	0.0170285	0.0896619
ATRAID	-0.290346	0.126946	0.666667		PSAP	-0.276442	0.131864	0.692563		RBBP7	-0.632857	0.113157	0.595757		EXOSC1	0.660063	0.149194	0.78523		AMPD3	0.954522	0.206174	0.999417		MRPS18A	-2.16637	0.0170302	0.0896619
STK40	-1.00885	0.127031	0.666667		PYURF	-0.291773	0.131987	0.692563		SENCR	-1.45827	0.113418	0.59639		NUB1	-0.837207	0.14927	0.78523		INO80D	0.95365	0.206215	0.999417		NUMB	1.06308	0.0171039	0.0899745
SDHB	-0.341776	0.127073	0.666667		NABP2	-0.673218	0.132159	0.692563		BCCIP	-0.721744	0.113467	0.59639		SMARCA5	-0.614289	0.149505	0.78551		PIGX	0.701525	0.206229	0.999417		IL6R	-1.75336	0.0171595	0.0901916
PRPF39	0.628377	0.127085	0.666667		CERS5	-0.575316	0.132321	0.692563		SMIM12	-0.580622	0.11363	0.596749		TRPM7	0.973436	0.149573	0.78551		FUCA1	-0.788439	0.206629	0.999417		SLC39A10	-2.17994	0.0172069	0.090365
ZNF318	0.667283	0.127289	0.666667		CALR	0.495379	0.132343	0.692563		BTG1	0.395274	0.113753	0.596894		SYNCRIP	-0.623418	0.149779	0.785935		SUB1	-0.252508	0.20663	0.999417		JMJD8	-3.61977	0.0172881	0.0907157
KCTD6	0.575241	0.127364	0.666667		NBEAL1	-0.697892	0.132397	0.692563		TNNI2	-0.969497	0.113911	0.596953		SEC24D	0.899044	0.150125	0.786149		ANKRD11	-0.566521	0.206802	0.999417		ACTB	-0.425515	0.0173255	0.0907939
MCTP1	0.423424	0.127415	0.666667		AC093673.5	0.573316	0.132411	0.692563		KMT2E	0.42461	0.113954	0.596953		C1QBP	-0.380859	0.150166	0.786149		MED23	-0.830059	0.206969	0.999417		GLRX3	-1.33158	0.0173358	0.0907939
ZNF706	-0.28373	0.127546	0.666667		GNA13	-0.787181	0.13251	0.692563		BRMS1	-0.794063	0.114677	0.59856		IFIT1	1.26377	0.150196	0.786149		ECHDC2	0.775484	0.207077	0.999417		ACTL6A	-2.15492	0.0173464	0.0907939
THOC2	-0.365379	0.12781	0.666667		APIP	-0.359441	0.132529	0.692563		VPS29	0.460995	0.114712	0.59856		HMBS	-1.12741	0.150531	0.787246		PNP	0.679096	0.207125	0.999417		TCEA3	-3.61458	0.0173829	0.090909
UBA3	0.334309	0.127835	0.666667		MFSD11	-0.552049	0.132536	0.692563		IFIT2	-1.60268	0.114735	0.59856		SMIM10L1	0.757094	0.150796	0.787977		PRPF40A	-0.464422	0.207135	0.999417		KHDRBS1	-1.00223	0.0174278	0.0910681
GEMIN6	0.506764	0.127865	0.666667		PPIE	0.323174	0.132809	0.693411		TCIRG1	0.641466	0.114852	0.59856		MALT1	-0.991869	0.15111	0.788733		WIPI2	-0.601751	0.207203	0.999417		CFD	1.97364	0.017456	0.0911399
MNDA	-0.466395	0.12808	0.666667		APP	-0.369894	0.133018	0.693639		GPX4	-0.378166	0.11488	0.59856		TMEM243	-0.616223	0.15139	0.788733		DDX60L	0.78589	0.20724	0.999417		ECE1	2.04978	0.0174904	0.0912003
YIPF4	0.308161	0.128301	0.666667		ICA1L	-0.634757	0.133203	0.693639		HNRNPAB	-0.738387	0.114915	0.59856		FAM208B	-1.22374	0.151558	0.788733		VMA21	0.473743	0.207327	0.999417		DAP3	-1.49057	0.0174982	0.0912003
NUCKS1	0.31122	0.128335	0.666667		SVBP	-0.390414	0.13334	0.693639		VPS26B	0.827513	0.11507	0.59856		HDAC5	-1.05352	0.151628	0.788733		MAP1LC3B	-0.492565	0.207909	0.999417		LRP1	1.38705	0.0175233	0.0912003
ATP1A1	-0.393101	0.128433	0.666667		CNOT8	0.328671	0.133492	0.693639		NSA2	-0.542418	0.115115	0.59856		PSME4	-1.57678	0.151685	0.788733		RBM48	-0.963639	0.207951	0.999417		CCL4	1.62439	0.0175257	0.0912003
C15orf57	-0.425845	0.128481	0.666667		ATG7	0.510254	0.133514	0.693639		CES2	0.931929	0.115143	0.59856		IMPDH2	-0.665638	0.151694	0.788733		EPB41	-0.795807	0.20816	0.999417		TOM1	1.71438	0.0176257	0.091645
RGS10	-0.272203	0.128484	0.666667		NAE1	0.399312	0.133515	0.693639		SNRPE	-0.351208	0.115311	0.59856		NDUFS5	0.337985	0.151964	0.789093		PTGDS	-0.572889	0.208617	0.999417		SNX20	-1.75386	0.0176645	0.0917704
CHST11	-0.65366	0.12891	0.666667		MAD2L1BP	0.614512	0.133878	0.69495		CTNNBIP1	-0.550218	0.115358	0.59856		SPAG7	-0.528429	0.152014	0.789093		ZZZ3	-1.03206	0.208701	0.999417		TMEM175	-3.6546	0.0177171	0.0919678
AP3B1	-0.402388	0.129046	0.666667		ARL3	0.465836	0.1344	0.697084		PARP8	-1.29853	0.115405	0.59856		SEC31A	-0.823985	0.15289	0.792129		PLAA	0.884875	0.208998	0.999417		WDR18	-1.74414	0.0177577	0.0921025
COMMD10	-0.328737	0.129306	0.666667		RSRP1	-0.269905	0.134602	0.697145		PPIA	-0.33079	0.115551	0.598823		KDELR2	-0.563078	0.153214	0.792129		NASP	-0.606048	0.209098	0.999417		MECR	-3.61085	0.0178083	0.0922887
CCNC	-0.433174	0.129429	0.666667		YDJC	0.380909	0.134634	0.697145		GCA	0.388641	0.115791	0.599236		RP2	0.890557	0.153342	0.792129		USP22	-0.832494	0.209457	0.999417		GM2A	1.70541	0.0178612	0.0924863
SLC25A39	-0.395958	0.129435	0.666667		SYMPK	-0.54436	0.135045	0.698695		CD68	0.421888	0.115821	0.599236		CDYL	0.962395	0.153393	0.792129		GATAD2B	0.848513	0.209503	0.999417		PRMT7	-3.63441	0.0179069	0.0925312
ABRACL	-0.296382	0.129477	0.666667		AFTPH	0.386724	0.135351	0.69901		NUP210	-1.13005	0.116424	0.60186		DEPTOR	-1.10962	0.15343	0.792129		TDG	0.573008	0.209648	0.999417		POLK	-1.90033	0.017911	0.0925312
PRKRIP1	0.647567	0.129493	0.666667		QPCT	0.558617	0.135532	0.69901		SPINT2	0.327697	0.116558	0.602058		NUCB1	0.628312	0.15354	0.792129		C20orf24	0.3968	0.209788	0.999417		HMGN1	-0.581372	0.017914	0.0925312
ATOX1	0.276186	0.129607	0.666667		TMEM242	-0.611519	0.135576	0.69901		CNOT1	-1.04171	0.116812	0.602596		C1orf35	-0.794065	0.153574	0.792129		PTK2B	0.669777	0.209796	0.999417		GDE1	-2.57615	0.0179463	0.0926218
ACIN1	-0.439521	0.129699	0.666667		CBWD1	0.456981	0.135604	0.69901		PFDN4	0.386404	0.116854	0.602596		RPS29	0.231883	0.153608	0.792129		IARS	-0.877472	0.209818	0.999417		PLGRKT	-1.91496	0.0179992	0.0928186
MAPRE1	-0.414188	0.129857	0.666667		WDR77	0.357524	0.135662	0.69901		EID1	-0.380784	0.116969	0.602666		SLC18B1	-0.924765	0.153911	0.792304		DICER1	0.609655	0.209917	0.999417		GTF3C2	-3.61881	0.0180381	0.092943
COASY	0.480218	0.129892	0.666667		ZMYM2	0.405601	0.135857	0.699443		PPM1J	-1.37161	0.11706	0.602666		PPP3CA	0.6317	0.153924	0.792304		SAAL1	-0.862257	0.210058	0.999417		FYB	0.762943	0.0180797	0.0930809
ANXA11	-0.353437	0.1299	0.666667		SP110	0.386324	0.136003	0.69962		WDFY4	-1.14339	0.117289	0.603351		MRPS9	-0.826308	0.154021	0.792304		GLS	0.638618	0.210519	0.999417		PRPF40A	-1.10175	0.0181503	0.0933126
MRPS30	-0.4739	0.12993	0.666667		SECTM1	0.902214	0.136201	0.700062		CLK4	-1.11609	0.117552	0.604207		MSRB2	0.619457	0.154247	0.792821		TIMMDC1	0.538796	0.210525	0.999417		ITGAL	1.4208	0.0181544	0.0933126
ITGB1BP1	-0.324578	0.129943	0.666667		SLBP	0.340544	0.136639	0.700951		AGA	-1.10893	0.117734	0.60465		TRAPPC5	1.03419	0.154541	0.793093		MECR	-1.02223	0.211047	0.999417		C6orf48	-0.886204	0.0183153	0.0940623
RBBP6	-0.454095	0.129984	0.666667		EBPL	0.407097	0.136657	0.700951		RPL8	-0.332199	0.117958	0.605307		ALDH2	-0.444706	0.154832	0.793093		OAS1	0.555105	0.211131	0.999417		U2SURP	-1.13138	0.0183685	0.0942142
FAM120A	0.395013	0.130022	0.666667		MRPL50	0.335178	0.136708	0.700951		CCS	-0.863837	0.118121	0.605647		MRC1	1.07835	0.154975	0.793093		PSMB8	0.300553	0.211221	0.999417		GGCX	-3.64034	0.0183857	0.0942142
ATP6AP1	-0.323373	0.130189	0.666981		ARHGEF6	-0.439446	0.136828	0.700994		AUP1	-0.462551	0.118329	0.605805		MRPS23	-0.634988	0.154995	0.793093		MGAT1	0.506023	0.21124	0.999417		SSR2	-0.738764	0.0183898	0.0942142
LINC00152	0.323185	0.130467	0.667031		GHRL	0.484431	0.137322	0.702747		TST	-1.14127	0.118345	0.605805		EEF1G	0.929703	0.155014	0.793093		MRPL14	0.449931	0.211291	0.999417		GZMM	1.77336	0.0185034	0.0947186
HMOX2	-0.406901	0.130496	0.667031		MMP24-AS1	0.379469	0.137394	0.702747		DNAJC3	0.529262	0.118681	0.606129		LSM12	-0.769091	0.155173	0.793093		SNUPN	-0.778957	0.21149	0.999417		EGR1	2.03702	0.01858	0.0950333
NBPF19	-0.732996	0.130518	0.667031		RBM4	-0.523637	0.137739	0.703567		ESRRA	-1.52181	0.118687	0.606129		CSNK1E	-1.35478	0.155184	0.793093		BLVRB	0.345195	0.211564	0.999417		SAMD9	-1.41755	0.0185961	0.0950384
IER3IP1	-0.328724	0.130714	0.667489		IFNAR2	0.395768	0.137805	0.703567		MTRF1L	-1.38764	0.118858	0.606129		GRIP1	-1.20978	0.155449	0.793474		TALDO1	0.290955	0.211679	0.999417		TCIRG1	1.06951	0.0186361	0.0951116
SMAD2	0.390366	0.130982	0.667896		CARD16	0.277026	0.137891	0.703567		CCNH	0.600626	0.118965	0.606129		CDC123	-0.596647	0.155523	0.793474		IL3RA	0.746385	0.211788	0.999417		SLC15A3	1.68915	0.0186407	0.0951116
TMEM165	-0.302108	0.131093	0.667896		STK10	-0.472176	0.138187	0.703953		HCFC1R1	-0.934712	0.118968	0.606129		SULT1A1	0.702578	0.155673	0.793474		SNAP23	0.467781	0.211873	0.999417		PHF19	-3.59948	0.0186776	0.0952223
SNX3	-0.309079	0.131112	0.667896		PLIN3	0.369238	0.13819	0.703953		GCC2	-0.677686	0.119065	0.606129		ATP5A1	-0.312606	0.155764	0.793474		DDIT4	0.533983	0.212022	0.999417		ARL6IP6	-1.74439	0.0187344	0.0953841
C1QBP	-0.258227	0.131231	0.667916		FLI1	-0.440238	0.138397	0.704434		MPHOSPH6	-0.753068	0.119154	0.606129		SESTD1	-1.1123	0.156035	0.794212		CYB5A	-0.629912	0.212432	0.999417		CIB1	-0.956638	0.0187419	0.0953841
SPCS3	0.339319	0.131329	0.667916		NAMPT	0.361092	0.138832	0.705084		ATF7	0.762451	0.11918	0.606129		FMNL1	-0.626805	0.156313	0.794784		AGPAT5	-0.996446	0.212461	0.999417		HNRNPA0	-0.914297	0.0187549	0.0953841
BABAM1	-0.354787	0.131477	0.668129		RABEP1	-0.566476	0.13886	0.705084		CHD2	-0.820277	0.119278	0.606137		UBE2R2	0.656342	0.156401	0.794784		GLOD4	-0.555755	0.212595	0.999417		EWSR1	-1.22556	0.0188179	0.0955964
SLC12A6	0.566454	0.131811	0.668193		KIAA1033	-0.405188	0.138973	0.705084		ADSL	-0.707326	0.119429	0.606413		LEPROT	-0.712985	0.156592	0.794899		ZYX	0.405752	0.212678	0.999417		PITPNB	-2.1389	0.0188371	0.0955964
HNRNPM	-0.283027	0.131864	0.668193		FBXL15	-0.36041	0.138974	0.705084		DCTN3	-0.475463	0.1196	0.606539		ZNF669	1.12049	0.156697	0.794899		TOP1MT	-0.833507	0.21287	0.999417		HSPB11	-1.27666	0.0188423	0.0955964
ICAM3	-0.316691	0.131895	0.668193		CAPN2	-0.326547	0.139388	0.706613		UTP3	-0.737579	0.119647	0.606539		SNRPE	-0.352733	0.156803	0.794899		IL10RB-AS1	0.80149	0.212929	0.999417		ATP5I	0.511274	0.0188656	0.0956374
GRN	-0.270041	0.131925	0.668193		ERP44	0.317541	0.139621	0.707224		NUDT14	-0.94651	0.119812	0.606777		ISG20L2	-1.1944	0.157198	0.795233		STYX	0.731831	0.213014	0.999417		DSTN	-1.13166	0.0188883	0.0956753
HBS1L	-0.560279	0.132022	0.668193		SMC6	-0.614721	0.139786	0.707489		TRIM8	-1.12532	0.120017	0.606777		SPTAN1	0.987618	0.15722	0.795233		DHFR	0.79884	0.213035	0.999417		BEX4	-1.41894	0.018906	0.0956878
CHML	-1.01049	0.132196	0.668537		MTMR14	0.249304	0.139949	0.7076		EGLN3	-3.76451	0.120122	0.606777		CDKN1A	1.26422	0.157397	0.795233		RP11-126K1.6	-0.802137	0.213662	0.999417		LAMP5	-3.59499	0.018962	0.0958941
CDC73	-0.487613	0.13266	0.668982		HIST1H1C	0.660118	0.140033	0.7076		MKNK1	1.01339	0.120267	0.606777		CTSB	0.430788	0.157479	0.795233		RPS12	-0.222586	0.213691	0.999417		EMC3	-1.62104	0.0190404	0.0961489
RASGRP4	-0.842662	0.132801	0.668982		CCDC115	0.294597	0.140415	0.708961		CHST12	0.588444	0.12034	0.606777		SLC39A1	0.879863	0.157502	0.795233		CAMK2D	0.776181	0.213862	0.999417		GGCT	-1.41195	0.0190507	0.0961489
PDIA4	0.452724	0.132832	0.668982		E2F4	-0.396873	0.140551	0.709003		NME2	-3.13349	0.12049	0.606777		ELMOD3	-1.04788	0.157907	0.796079		PSMD5-AS1	0.6917	0.213913	0.999417		FAM60A	-2.12712	0.0190583	0.0961489
EIF2B4	-0.510934	0.132965	0.668982		ATP6AP2	-0.273152	0.140649	0.709003		ASGR2	-1.06944	0.120523	0.606777		COQ2	-1.10642	0.157923	0.796079		GLTP	0.562083	0.214016	0.999417		C1orf50	-2.54294	0.0191217	0.0963912
BMI1	0.759435	0.13297	0.668982		MGST2	-0.23833	0.140917	0.70975		FLNA	-0.687526	0.120562	0.606777		TIMM17B	-0.640081	0.15825	0.796955		TMEM189	-0.858373	0.2142	0.999417		SMAP1	-1.88621	0.0191785	0.0965571
HDAC2	-0.289963	0.133327	0.668982		OPA3	0.712303	0.141049	0.70975		DMXL1	-1.10818	0.120563	0.606777		EPS15	0.635146	0.158446	0.796955		KLF4	0.493501	0.214483	0.999417		H3F3C	-3.61866	0.0191854	0.0965571
CEBPZOS	0.386381	0.133353	0.668982		C7orf73	-0.270716	0.141155	0.70975		LRRC69	0.967737	0.120791	0.607271		EBPL	-0.742747	0.15866	0.796955		QDPR	0.594452	0.214528	0.999417		MT-CO2	0.421218	0.0192057	0.096582
ADAL	-0.90594	0.133415	0.668982		PPP3CC	-0.596473	0.141249	0.70975		CCDC109B	0.430788	0.120855	0.607271		RARA	0.680118	0.158695	0.796955		CD300LF	-0.757202	0.214535	0.999417		SNX3	-0.54055	0.0193585	0.0972726
TTF1	-0.605074	0.133434	0.668982		HSPA5	0.56553	0.141572	0.709845		ASCC2	-0.724605	0.121025	0.607641		ZFC3H1	-0.842953	0.158731	0.796955		ABI2	-0.948543	0.214544	0.999417		TXNL1	-1.13464	0.0193995	0.0974006
CEP104	-0.735812	0.133639	0.668982		CTSC	-0.278182	0.141728	0.709845		NDUFS7	-0.358529	0.121289	0.608478		ERI3	-0.880048	0.159438	0.799574		GTF2H5	0.448664	0.214699	0.999417		CCR6	-3.57925	0.0195098	0.0978761
EMC2	0.434692	0.133855	0.668982		TBC1D15	0.452387	0.141832	0.709845		PWP1	-0.681453	0.121541	0.608738		BBIP1	-1.01779	0.159569	0.799574		EMC2	0.637187	0.2147	0.999417		HNRNPU	-0.790886	0.0195736	0.0980463
NMI	0.274708	0.13401	0.668982		LAMP1	0.52935	0.141859	0.709845		SLU7	-0.736475	0.121629	0.608738		RIOK3	0.685906	0.159734	0.799574		MRPS18C	0.42724	0.214747	0.999417		SNX4	-1.53474	0.0195749	0.0980463
GOLPH3	0.388034	0.134013	0.668982		GMPR2	0.418815	0.141892	0.709845		BLMH	-1.88942	0.121631	0.608738		TRAPPC6A	-0.528392	0.159882	0.799574		OGDH	-0.961094	0.2148	0.999417		ECSIT	-2.13237	0.0196044	0.0981158
AL592183.1	-0.916752	0.13409	0.668982		OCIAD2	-0.41317	0.142081	0.709845		ITGAE	-0.542761	0.122044	0.610217		METTL5	-0.737863	0.15998	0.799574		PKM	0.268402	0.214914	0.999417		JKAMP	-1.31738	0.0196553	0.0982826
FBXO22	-0.642989	0.134103	0.668982		AP2S1	-0.233441	0.14229	0.709845		TTC1	0.456243	0.122209	0.610217		MRPS33	-0.582084	0.160017	0.799574		ZNF217	0.700918	0.214934	0.999417		RAB3GAP1	-2.52847	0.0196724	0.0982826
RBM48	0.576958	0.134108	0.668982		NCL	-0.24581	0.14243	0.709845		CH17-189H20.1	-1.25048	0.122465	0.610217		RNH1	0.31955	0.160159	0.79965		NSMCE2	-0.758483	0.214988	0.999417		DYNC1I2	1.00224	0.0196948	0.0982826
EIF2D	-0.687258	0.134229	0.668982		CD68	-0.298567	0.142469	0.709845		MRPS18B	-0.604579	0.122695	0.610217		U2SURP	-0.538046	0.160291	0.799672		WDR45B	-0.699904	0.215743	0.999417		CAPRIN1	-2.10718	0.0197003	0.0982826
GZMH	0.865498	0.134313	0.668982		MX1	0.503943	0.14247	0.709845		PIGF	0.627829	0.123137	0.610217		AP1G1	0.978137	0.160766	0.801408		MT-ND4L	0.374081	0.215849	0.999417		CEBPZOS	-1.53743	0.0197611	0.0985073
NDUFAF3	0.307587	0.134318	0.668982		FOXN3	0.352521	0.142613	0.709845		DSCR3	0.678527	0.123165	0.610217		XRN2	-0.503668	0.161545	0.804652		AFF4	-0.895901	0.215908	0.999417		NPAT	-3.55943	0.0199338	0.0992395
NCK1	0.372526	0.134414	0.668982		ETV6	0.361179	0.142624	0.709845		UCK2	-1.19351	0.123209	0.610217		RPLP0	-0.251326	0.161898	0.805215		EMP3	0.244164	0.216185	0.999417		TRBC1	1.74816	0.0199395	0.0992395
SLC25A6	-0.265211	0.134737	0.669833		TMEM55B	-0.392892	0.142898	0.710643		RAD9A	-1.21736	0.123268	0.610217		WDR45	-0.813185	0.161993	0.805215		TIFA	0.693385	0.216296	0.999417		LPCAT2	-1.60853	0.0199706	0.0993121
SOD1	0.271384	0.134874	0.669833		VAV3	-0.426827	0.143119	0.711114		PQLC3	-0.460163	0.123327	0.610217		MSN	-0.372074	0.162043	0.805215		PIH1D1	0.55933	0.216393	0.999417		INIP	-1.72916	0.0199858	0.0993121
SNAPIN	-0.366768	0.135023	0.669833		SRSF3	-0.224942	0.143219	0.711114		JADE1	0.865564	0.123379	0.610217		RAD23B	-0.666405	0.162275	0.805559		ZRANB2	0.512983	0.216763	0.999417		FAM43A	-3.54026	0.0200346	0.099476
FAM91A1	0.551511	0.13545	0.669833		PAXBP1	0.635389	0.143634	0.71261		FAM49A	0.538029	0.123399	0.610217		TNNI2	-0.956028	0.162369	0.805559		ZC3H8	-0.947155	0.216798	0.999417		UBL5	0.52704	0.0200871	0.0996581
SRSF6	0.494147	0.135536	0.669833		BIRC3	0.512729	0.143833	0.713035		DR1	-0.579185	0.123513	0.610217		PITHD1	-0.87496	0.162947	0.807155		HMGCL	0.700498	0.216829	0.999417		COMMD1	-1.45724	0.0201133	0.0997094
DNAJC7	-0.297878	0.135579	0.669833		DNAJC5	0.596151	0.144306	0.714815		REEP3	0.603718	0.123518	0.610217		SCAMP4	-0.95902	0.163116	0.807155		ELP2	-0.747697	0.216997	0.999417		RRAS	1.89718	0.020157	0.0998471
DDX3X	0.334614	0.135605	0.669833		STK26	0.669062	0.144566	0.71554		CRIP3	-1.31165	0.123723	0.610217		SEH1L	-1.09752	0.163382	0.807155		RAB2A	-0.445625	0.217389	0.999417		TNFAIP8	-1.06345	0.0202358	0.100108
MAZ	0.547926	0.135661	0.669833		SLK	0.51123	0.144697	0.71561		COMMD9	-0.475752	0.123737	0.610217		TEX30	-1.08903	0.1634	0.807155		NXPE3	-1.00395	0.217433	0.999417		TOMM5	-1.52839	0.0202666	0.100108
CCDC69	0.500825	0.13571	0.669833		CNOT1	-0.552503	0.144875	0.71561		YEATS4	-1.05094	0.12377	0.610217		TAGAP	-0.962595	0.163414	0.807155		MRPL48	-0.593683	0.217545	0.999417		ZNF720	-3.57632	0.0202682	0.100108
APOOL	-0.640383	0.135717	0.669833		DDT	-0.27776	0.144955	0.71561		CNOT3	-1.44551	0.123855	0.610217		HPS5	-0.842598	0.163461	0.807155		LASP1	-0.680796	0.217599	0.999417		ANAPC13	-1.45677	0.0202734	0.100108
LINC00667	-0.475561	0.135758	0.669833		PDCD7	-0.556497	0.145106	0.71561		LTB4R	-1.14365	0.123961	0.610217		SMURF2	-1.5332	0.163807	0.807453		SDHC	-0.415238	0.217638	0.999417		KATNA1	-2.53558	0.0203018	0.100169
SDSL	-0.651829	0.136201	0.67112		LDHA	0.264105	0.14523	0.71561		PSMD6	0.445939	0.123989	0.610217		BCAP29	-0.8038	0.163855	0.807453		USP10	0.60729	0.217807	0.999417		PYGL	1.47317	0.0203346	0.100252
SPOP	0.335604	0.136233	0.67112		BRIX1	-0.457885	0.145264	0.71561		AC006129.2	1.07231	0.12418	0.610217		RPE	-0.918053	0.164198	0.807453		USP15	0.440406	0.217874	0.999417		TMC8	-3.56704	0.0203633	0.100279
NKIRAS2	0.489825	0.136515	0.671126		GDI1	0.477107	0.145404	0.715737		SRRM1	-0.396428	0.12427	0.610217		RP11-294J22.6	0.93696	0.164238	0.807453		GSKIP	-0.9047	0.217955	0.999417		VNN1	1.89019	0.0203719	0.100279
CCDC66	0.357875	0.136542	0.671126		CES1	-1.47527	0.145621	0.715876		GALK2	-1.2539	0.124506	0.610217		JUND	0.569113	0.164315	0.807453		WDR73	0.769481	0.218576	0.999417		ELAC1	-3.54592	0.0204544	0.100543
KLF4	-0.344048	0.136594	0.671126		ELK4	-0.550498	0.14566	0.715876		SLTM	-0.467589	0.124836	0.610217		MPEG1	0.465283	0.164433	0.807453		TMEM127	0.84299	0.218635	0.999417		PNPLA8	-1.5302	0.0204589	0.100543
CDK2AP2	0.424998	0.136727	0.671126		TOX4	0.362318	0.145938	0.716683		ADAM15	-0.878364	0.124893	0.610217		VBP1	-0.623336	0.16447	0.807453		FXR1	-0.60651	0.218681	0.999417		KLHL22	-3.56917	0.0204735	0.100543
GOLGA3	-0.768494	0.136768	0.671126		MED8	0.407321	0.146071	0.716774		ITGAX	-0.961142	0.124895	0.610217		KIAA0100	-0.963799	0.164716	0.807453		THUMPD3	-0.806697	0.218735	0.999417		TMEM55A	-1.60326	0.0205072	0.10063
RBM39	-0.279194	0.137206	0.672748		SMS	-0.283922	0.146273	0.717206		ZUFSP	0.882827	0.124896	0.610217		DDX42	-1.01155	0.164806	0.807453		EIF2B4	0.667962	0.218952	0.999417		DPH6	-3.54627	0.0206226	0.101117
TM6SF1	-0.532156	0.13768	0.674544		NLRP1	0.732578	0.146436	0.717444		KRTCAP2	-0.364517	0.124904	0.610217		C14orf166	-0.38632	0.164899	0.807453		BHLHE40	-0.852949	0.219226	0.999417		PDK2	-3.57419	0.0206457	0.101118
PLEKHB2	0.334133	0.138169	0.675651		MPP7	-0.742933	0.14672	0.718274		MOSPD2	0.93429	0.124941	0.610217		HCST	0.58509	0.164936	0.807453		HLA-DMA	-0.245401	0.219372	0.999417		DYRK4	-2.51891	0.0206551	0.101118
ZNF503	-0.938747	0.138308	0.675651		RP11-798K3.3	-1.11565	0.146995	0.71906		BASP1	-0.943155	0.125189	0.610217		FBXL5	0.466738	0.165095	0.807602		TSPAN33	-0.820834	0.219706	0.999417		SEC61G	0.543538	0.0206837	0.10118
ITGA4	-0.346671	0.138405	0.675651		TMEM50A	0.2406	0.147158	0.719299		C6orf1	-0.67279	0.125197	0.610217		HACD4	-0.457858	0.165353	0.807669		LINC00467	-1.15734	0.219772	0.999417		EIF2A	-1.12738	0.0207227	0.101291
DNASE1L1	0.689374	0.138437	0.675651		EIF2AK4	-0.439501	0.147463	0.719454		MRPL33	0.3752	0.125206	0.610217		CHURC1	0.491295	0.165442	0.807669		DBN1	-1.28264	0.219811	0.999417		ST3GAL6	-1.87984	0.0207733	0.10142
SLC25A37	0.562842	0.138443	0.675651		CNN2	-0.299038	0.147531	0.719454		CHCHD5	-0.466382	0.125247	0.610217		NACA	-0.253312	0.165554	0.807669		DYNC1LI1	-0.544401	0.219839	0.999417		CHCHD10	0.982154	0.0207812	0.10142
ALYREF	0.718928	0.138554	0.675666		ELAC1	0.526613	0.147563	0.719454		PTBP3	-0.595825	0.125273	0.610217		EIF3H	-0.31181	0.165623	0.807669		LETM1	0.730168	0.220006	0.999417		SNU13	-0.865026	0.0208305	0.101581
ZBED5-AS1	0.611511	0.138792	0.676301		WAC-AS1	-0.485892	0.147648	0.719454		GFER	-1.12879	0.125326	0.610217		BATF	0.780608	0.165994	0.808441		CRYZL1	-0.581855	0.220033	0.999417		GLOD4	-1.39781	0.0208558	0.101626
NFKBIE	0.564999	0.138983	0.676708		THAP9-AS1	-0.627397	0.148071	0.720433		SIRT7	-0.822951	0.125327	0.610217		TP53	0.766518	0.166039	0.808441		NDUFA3	0.278815	0.220073	0.999417		GLTSCR2	-0.69921	0.0208884	0.101705
RNF44	-0.61482	0.139093	0.67672		CYHR1	-0.535066	0.148193	0.720433		ACSF2	-1.11806	0.125628	0.611207		GIT2	-0.696171	0.167403	0.812185		FANCF	0.865931	0.220177	0.999417		ARL11	1.7969	0.0209198	0.101757
C8orf76	-0.701255	0.139558	0.678457		ZNF800	-0.523504	0.148795	0.720433		TRPM7	0.990061	0.125738	0.611271		DNASE1L3	-0.683742	0.167406	0.812185		ASH2L	0.69491	0.220209	0.999417		C12orf65	-3.56596	0.0209314	0.101757
PIK3AP1	0.459856	0.139932	0.679386		BTF3	-0.234139	0.148833	0.720433		CWC15	-0.439965	0.126227	0.613172		RABAC1	0.456852	0.167517	0.812185		POLR2L	0.255893	0.22022	0.999417		ARPC4	0.71467	0.0209906	0.101909
GSPT2	0.611224	0.139966	0.679386		RUNX3	-0.680495	0.149086	0.720433		HDDC3	-0.928144	0.126766	0.615316		ARF5	-0.385409	0.167615	0.812185		ZNF354A	-1.07293	0.220269	0.999417		YBEY	-2.51527	0.0209951	0.101909
RAB11FIP1	-0.316932	0.140299	0.680046		MKNK1	0.636922	0.149106	0.720433		SEC61G	-0.488443	0.126929	0.615547		RSPRY1	0.90073	0.167674	0.812185		SEMA4A	-0.547566	0.220309	0.999417		MT-CO3	0.848928	0.0210264	0.101915
CDK4	-0.48482	0.140318	0.680046		PON2	-0.321609	0.149108	0.720433		PSIP1	-0.562516	0.127115	0.615547		KLHL9	-1.08675	0.167795	0.812185		PDLIM7	0.716027	0.220334	0.999417		MORF4L2	-1.29427	0.0210378	0.101915
CXCL16	-0.442672	0.140629	0.681025		MTPN	-0.278273	0.149145	0.720433		MAGED2	0.797452	0.127173	0.615547		RNF169	0.999914	0.16786	0.812185		ANP32A	0.358798	0.220834	0.999417		SLC16A7	1.49008	0.0210451	0.101915
ATP13A3	0.60303	0.140766	0.681163		BMP2K	0.676938	0.149242	0.720433		AMPD3	1.1599	0.127249	0.615547		FAF2	-1.02205	0.167893	0.812185		BTG1	-0.332639	0.221105	0.999417		ATP5C1	-0.628555	0.0211289	0.102243
MAGEF1	-0.421692	0.140965	0.681205		MAP3K8	0.394371	0.149275	0.720433		SMIM14	0.433433	0.127336	0.615547		NDUFS4	-0.469486	0.167971	0.812185		MED30	-0.575746	0.221497	0.999417		MPLKIP	-1.0959	0.0211644	0.102335
AGPAT3	0.567024	0.140991	0.681205		MEF2A	-0.415785	0.14929	0.720433		FUNDC1	-0.923462	0.127573	0.615547		FRMD4B	-0.945807	0.168305	0.81317		RAPGEF1	-0.993499	0.221672	0.999417		MTERF2	-3.55419	0.0211894	0.102377
ZNF720	0.568174	0.141385	0.682383		USP22	-0.623416	0.149321	0.720433		R3HDM1	-0.902096	0.127648	0.615547		RPL24	0.24916	0.168457	0.813281		VPS36	-0.62819	0.2217	0.999417		TMEM199	-2.11052	0.0212766	0.10272
DARS	-0.329576	0.141569	0.682383		PARVG	-0.29536	0.149501	0.720433		PIAS1	-0.512408	0.127682	0.615547		OGT	0.733602	0.168922	0.8149		FCHO1	-0.887101	0.221823	0.999417		SSRP1	-1.59631	0.0213545	0.102985
AMD1	0.331409	0.141756	0.682383		FUBP1	0.365822	0.149514	0.720433		MED13L	-1.05346	0.127696	0.615547		MARS	-0.868412	0.169059	0.814937		IREB2	-0.601544	0.221841	0.999417		NDUFB4	-0.788641	0.0213734	0.102985
SH3BP2	0.417745	0.141765	0.682383		CKAP2	-0.542876	0.149569	0.720433		RIN3	-0.574347	0.127911	0.616111		GRK6	0.785579	0.169353	0.815146		TMEM39B	-0.812234	0.22205	0.999417		RPL13	0.415272	0.0213807	0.102985
HSP90B1	-0.318401	0.141857	0.682383		CYP2E1	-1.07289	0.149734	0.720674		GPBP1	0.38932	0.128351	0.617757		NCOA4	-0.512251	0.169402	0.815146		LTN1	-0.811716	0.222941	0.999417		KIAA0930	1.09205	0.0214257	0.103041
TAF1D	0.412294	0.141963	0.682383		MDM2	0.638269	0.150047	0.72163		LRPAP1	-0.455065	0.128633	0.618641		NAPRT	0.506958	0.169619	0.815146		INAFM1	0.814423	0.223123	0.999417		DAAM1	-3.57503	0.0214298	0.103041
RABIF	0.411291	0.141996	0.682383		LGALS2	-0.412368	0.150191	0.721769		FHL3	-1.48546	0.128776	0.618696		EIF3D	-0.399146	0.169622	0.815146		NBPF19	-0.916345	0.22315	0.999417		RP1-244F24.1	-3.53848	0.0214415	0.103041
EIF4G1	-0.470297	0.142132	0.682518		FAM126A	0.428712	0.150339	0.721927		UBL3	-0.734227	0.128892	0.618696		ANAPC4	-1.17017	0.169799	0.815375		TMEM128	-0.733844	0.223469	0.999417		GABPB2	-3.5496	0.02146	0.103044
GADD45B	0.667188	0.142354	0.683059		ARNT	0.711845	0.151095	0.724657		SLC35B3	-1.15461	0.12894	0.618696		CYTIP	0.629458	0.170243	0.816294		LGALS3	-0.4112	0.223726	0.999417		PLXNB2	1.37983	0.0214749	0.103044
CUL1	0.534928	0.142611	0.683772		NEU1	0.49433	0.151193	0.724657		ZNF397	0.711963	0.129163	0.619074		SNX14	-0.742289	0.170251	0.816294		PCMTD2	-0.888922	0.223867	0.999417		DDOST	-1.0903	0.0215785	0.103461
HRSP12	-0.621689	0.142744	0.683886		CYLD	0.342438	0.151254	0.724657		POLG	0.833786	0.129311	0.619074		TNFRSF14	0.654428	0.17042	0.816483		PIGF	0.621988	0.224299	0.999417		VASP	-1.03018	0.0216903	0.103918
PRKDC	-0.342938	0.143081	0.68498		HN1	0.355791	0.151624	0.725597		RXRB	1.03897	0.129497	0.619074		DAB2	-1.07908	0.170669	0.817035		CNOT10	0.831708	0.224984	0.999417		RWDD2B	-3.53447	0.0217226	0.103937
HADHB	-0.304607	0.143437	0.686161		DECR1	-0.27625	0.151681	0.725597		MED6	-0.8344	0.129529	0.619074		NIPA2	-0.719092	0.170899	0.817035		MRPL23	-0.359438	0.225054	0.999417		DDX3X	0.946254	0.0217274	0.103937
MMAB	0.665667	0.143614	0.68642		KDM5A	-0.39101	0.151895	0.725774		IAH1	0.480531	0.129542	0.619074		VPS37A	-1.17255	0.170926	0.817035		NKAP	0.606116	0.225161	0.999417		CLPX	-2.49754	0.0217676	0.10405
COTL1	-0.248109	0.143713	0.68642		RAB18	0.294262	0.151949	0.725774		USP33	0.602725	0.129732	0.619074		SETX	-0.707091	0.171375	0.818561		PSMB2	0.391234	0.225602	0.999417		SPOP	-1.39049	0.0217909	0.104082
PRPF4B	0.309639	0.143819	0.68642		RAB10	0.252207	0.152109	0.725986		G3BP1	-0.525431	0.129796	0.619074		KIF22	0.564817	0.171798	0.818908		PSMB6	0.319828	0.225651	0.999417		RAB5A	-1.85778	0.0218366	0.104221
ARF1	-0.251752	0.143995	0.686736		IMPACT	-0.624088	0.152673	0.726535		THOC5	-1.4907	0.129807	0.619074		TMOD3	0.660407	0.171826	0.818908		TOR1AIP2	-0.729289	0.225889	0.999417		PTER	-3.52586	0.0219558	0.104711
TOMM22	-0.277244	0.144543	0.68852		YTHDF3	-0.632104	0.152767	0.726535		TAP1	0.456574	0.130021	0.619622		CNTLN	0.89163	0.171839	0.818908		C16orf54	0.593524	0.226064	0.999417		NANS	-1.36947	0.0219873	0.104741
IFI27L2	0.323558	0.144588	0.68852		ZFP36	0.404986	0.152791	0.726535		CIR1	-0.53139	0.130476	0.621321		GPS1	-0.788221	0.171973	0.818925		PEX2	-0.633912	0.226242	0.999417		SHTN1	-1.29469	0.0219954	0.104741
METTL7A	0.398178	0.145089	0.690098		TESC	-0.799884	0.152924	0.726535		IMMT	-0.651247	0.130659	0.621428		CMC1	0.576064	0.172463	0.818951		PLEKHF2	0.594617	0.226269	0.999417		SNX5	-1.43904	0.0220342	0.104846
DOCK5	0.428872	0.145185	0.690098		TST	-0.599265	0.152951	0.726535		RP11-538P18.2	0.954857	0.130753	0.621428		RPUSD1	-1.066	0.17256	0.818951		DNPH1	-0.516453	0.226282	0.999417		SLC20A1	1.31547	0.0221231	0.105189
MRPL13	0.279631	0.145249	0.690098		NDUFB1	-0.24995	0.153071	0.726535		NMRAL1	-0.773561	0.130796	0.621428		MTIF2	-0.864501	0.172672	0.818951		FAM162A	-0.477877	0.22634	0.999417		LTBR	1.20637	0.0223836	0.106348
B3GNTL1	0.637088	0.145552	0.690826		CXorf21	0.287273	0.153305	0.726535		SEMA6B	1.23525	0.130906	0.621482		REV1	-1.29925	0.172713	0.818951		DHPS	-0.600028	0.22646	0.999417		HPS1	-1.43733	0.0224153	0.106418
IFNAR1	-0.470072	0.145622	0.690826		ACTB	-0.236805	0.15349	0.726535		CELF2	0.349227	0.131047	0.62168		NAIP	0.480904	0.172826	0.818951		CHCHD5	-0.444592	0.226462	0.999417		MT-ND4L	0.74978	0.0224812	0.106613
STYX	0.556613	0.145754	0.690927		SMC3	-0.341351	0.153502	0.726535		STXBP2	-0.400961	0.131301	0.621977		C2orf76	-0.847757	0.172882	0.818951		PTBP1	0.611321	0.226697	0.999417		GGNBP2	-1.3094	0.0224904	0.106613
CHST12	0.385244	0.146249	0.692749		SP100	0.270553	0.153657	0.726535		CAPRIN1	-0.693354	0.131307	0.621977		RPN1	-0.605074	0.172891	0.818951		CD44	0.338933	0.226792	0.999417		ADAM17	1.19194	0.0225935	0.107021
VAMP2	-0.266578	0.146396	0.692749		ATP6V1B2	0.341524	0.153671	0.726535		MTFMT	-0.795427	0.131625	0.62235		HOOK3	-0.64288	0.173094	0.819023		CDK11A	-0.785915	0.22692	0.999417		AP1S2	-0.521185	0.0226262	0.107095
SBDS	-0.432494	0.146589	0.692749		PSMA3-AS1	-0.365385	0.153676	0.726535		MYOF	0.788976	0.131674	0.62235		MTMR9	-1.00461	0.173167	0.819023		FYN	0.641173	0.226937	0.999417		FAM214B	1.50571	0.0227367	0.107289
RRM2B	0.637789	0.147053	0.692749		TXNL4A	-0.313454	0.153842	0.726535		EPS8	1.2899	0.131683	0.62235		PAAF1	0.946924	0.173404	0.819526		PRRC2B	0.803961	0.226975	0.999417		FTSJ2	-2.09459	0.0227437	0.107289
HSPE1	-0.303092	0.147065	0.692749		TBC1D10A	-0.547866	0.153844	0.726535		BCAP31	-0.384108	0.131833	0.62259		NDUFB10	0.362356	0.173637	0.820008		SSH2	0.646131	0.227275	0.999417		RAB5C	-0.95781	0.022746	0.107289
KDM6B	0.72619	0.147166	0.692749		CUEDC2	0.289181	0.154008	0.726764		UTP18	0.547373	0.132151	0.623621		SLC15A3	0.946393	0.17383	0.820305		RABGGTB	0.568623	0.227716	0.999417		LSM6	-0.815113	0.0227507	0.107289
SIKE1	-0.513886	0.147243	0.692749		SH3KBP1	-0.258245	0.15424	0.727312		PNMA1	-3.52335	0.132971	0.625935		NUP88	-1.15881	0.174531	0.822449		CA11	-1.03126	0.228001	0.999417		COPZ1	-1.1193	0.0227526	0.107289
RASSF3	0.418182	0.147278	0.692749		CARD8-AS1	0.48322	0.1545	0.727994		RP11-1000B6.3	-1.58324	0.132979	0.625935		TNFAIP8L2	0.544844	0.174546	0.822449		SLMAP	-0.800644	0.228033	0.999417		AL592183.1	-2.48745	0.0227744	0.107311
ACTB	-0.256364	0.147324	0.692749		EIF4B	-0.291874	0.154666	0.728227		SNX17	-0.364569	0.133033	0.625935		HAVCR2	-0.761546	0.174802	0.823035		MYOF	0.766423	0.228121	0.999417		FAM177A1	-1.68756	0.0228275	0.107481
PSMC5	-0.293868	0.147442	0.692749		TCF25	-0.274682	0.15505	0.729365		SIAH2	-0.926615	0.133097	0.625935		TMEM120A	0.847575	0.174957	0.823148		KYNU	0.461186	0.228161	0.999417		DYNLT3	-3.53996	0.0228702	0.107565
MTHFD2	0.363017	0.147524	0.692749		TNFAIP8L2	0.346986	0.155139	0.729365		ERBB2IP	-0.693168	0.13314	0.625935		DCAF11	-0.78615	0.175738	0.826206		RPS4X	-0.21276	0.22827	0.999417		PSMG1	-1.85937	0.0229174	0.107565
CCR2	0.440589	0.14766	0.692749		GALK2	0.535727	0.15547	0.730371		SH3BP1	-0.602479	0.133466	0.626494		KLF4	-0.626417	0.176047	0.826484		AP006222.2	-0.84155	0.228325	0.999417		MID1IP1	-2.47358	0.0229245	0.107565
SCO1	-0.699247	0.147676	0.692749		NUDT14	-0.508352	0.155709	0.730947		UMAD1	-1.34418	0.133614	0.626494		MAD2L1BP	1.0755	0.176157	0.826484		UTP3	0.574575	0.228567	0.999417		SCN9A	-3.49582	0.0229264	0.107565
TBC1D7	-0.435547	0.147725	0.692749		CASP6	-0.610288	0.155894	0.730958		BRAT1	0.724716	0.133623	0.626494		DUSP12	-0.939923	0.176422	0.826484		CHMP2A	0.349451	0.228695	0.999417		CTC-479C5.12	-3.53277	0.0229309	0.107565
RPS2	-0.22049	0.147792	0.692749		MKKS	-0.280769	0.155944	0.730958		NCOR1	0.396503	0.133751	0.626494		SEC61B	-0.296888	0.176601	0.826484		CRNKL1	0.704756	0.228782	0.999417		IL18R1	-3.50052	0.0229492	0.10757
LPCAT3	-0.648207	0.147935	0.692767		ECE1	-2.19798	0.156498	0.732743		FYN	-0.821405	0.133757	0.626494		TBL1X	-1.28989	0.176674	0.826484		C14orf119	0.501453	0.229113	0.999417		CD300C	-1.48597	0.0230238	0.10783
ESYT2	0.755308	0.148297	0.692767		MORF4L2	-0.329433	0.156558	0.732743		RABEP2	-1.50052	0.133946	0.626503		C12orf45	-0.580017	0.176725	0.826484		HLA-DQB1	-0.227574	0.229532	0.999417		MPC1	-1.28214	0.023039	0.10783
PLCG2	-0.605857	0.148386	0.692767		FLAD1	0.387995	0.156812	0.733354		PRKD3	-0.748066	0.133959	0.626503		NAMPT	0.574441	0.176748	0.826484		STRA13	0.520479	0.229591	0.999417		CCDC58	-3.52682	0.0231909	0.108397
PIGT	-0.371932	0.148538	0.692767		REST	0.386344	0.157018	0.733354		ACTL6A	-0.680795	0.134077	0.626591		FBXL15	0.560305	0.176966	0.826484		GTF3A	-0.345901	0.230105	0.999417		IDH3G	-1.0571	0.0231947	0.108397
CD164	0.256857	0.148622	0.692767		HELB	0.529053	0.157039	0.733354		CBX7	1.09047	0.134353	0.6272		CHPT1	-0.525926	0.176982	0.826484		EVI2A	0.362601	0.230202	0.999417		ZNF609	1.76163	0.0232584	0.108614
FOS	-0.634561	0.14863	0.692767		C11orf1	0.567704	0.157383	0.733929		EIF4A2	0.327837	0.134407	0.6272		ANKZF1	-1.15992	0.177404	0.826717		POLR2D	0.751017	0.230311	0.999417		AKAP7	-3.49758	0.0233894	0.109073
SRRT	-0.553537	0.148653	0.692767		ACIN1	-0.392148	0.157658	0.733929		NDUFS3	0.349726	0.13456	0.627446		CHMP5	-0.55147	0.177418	0.826717		ZNF609	0.873312	0.230323	0.999417		DDX58	-3.52823	0.0233914	0.109073
STAB1	-2.17063	0.148679	0.692767		SLC35A5	-0.552142	0.158064	0.733929		ANAPC15	-0.519113	0.134725	0.627595		HLA-DPB1	-0.222958	0.177426	0.826717		TRMT10C	0.577081	0.230695	0.999417		YIF1B	-1.14711	0.0234421	0.109102
MFAP1	0.505233	0.148985	0.69368		GTF2H2	0.42836	0.158071	0.733929		ARPC5	0.36608	0.134792	0.627595		PRDX4	-0.641572	0.177676	0.827004		SETD3	-0.804581	0.230719	0.999417		PYCARD	0.516323	0.0234427	0.109102
MED29	-0.500214	0.149486	0.695469		CSNK1A1	0.239791	0.15813	0.733929		POLR2C	-0.97644	0.135124	0.628675		DPYD	0.659827	0.177751	0.827004		SPIB	-0.7873	0.230796	0.999417		PSMC6	-1.06439	0.0234498	0.109102
SRI	-0.298719	0.149612	0.695469		HIP1	0.377585	0.158408	0.733929		TMEM165	0.364184	0.135776	0.631205		ZFYVE16	0.843304	0.178343	0.829144		CNP	0.766846	0.230896	0.999417		CIZ1	1.75351	0.0235049	0.109278
TSEN15	-0.408583	0.149724	0.695469		CCDC18	-0.698121	0.158669	0.733929		POLE4	-0.424842	0.136055	0.631205		E2F4	-0.785791	0.178523	0.829146		ARHGAP5	-0.721541	0.230985	0.999417		CRYZL1	-1.43153	0.0235503	0.109408
ZNHIT6	-0.736708	0.149846	0.695469		NSFL1C	0.327579	0.15876	0.733929		HSPA5	0.755647	0.136121	0.631205		FCGR2A	0.669115	0.178661	0.829146		ATP8B4	-0.981057	0.231115	0.999417		MAGEF1	-1.42525	0.0236396	0.109698
HLA-E	0.265942	0.149923	0.695469		ANAPC11	-0.24049	0.158779	0.733929		LMO2	-1.7121	0.136152	0.631205		LYL1	-0.694848	0.178893	0.829146		THOC6	0.509295	0.23112	0.999417		PAPSS1	1.20071	0.0236476	0.109698
ANKRD40	0.57164	0.15019	0.696156		NUP133	-0.679454	0.159299	0.733929		TUSC2	-0.65985	0.13617	0.631205		IARS2	-0.757303	0.178904	0.829146		THBS1	1.2484	0.23125	0.999417		HCG18	-3.47128	0.0236896	0.109811
LRRC41	-0.55143	0.150341	0.696156		PUM2	-0.487349	0.159351	0.733929		COX4I1	-0.309164	0.136528	0.632397		SPIN1	-0.99663	0.179159	0.829146		MT-CO3	-0.411898	0.231269	0.999417		SNX13	-2.47654	0.0237107	0.109828
BZW1	-0.263812	0.150403	0.696156		MAZ	-0.599515	0.159382	0.733929		JKAMP	0.413853	0.136677	0.632624		SRGAP2C	-0.846289	0.179233	0.829146		MYCL	-0.642353	0.231532	0.999417		ARL1	-1.84257	0.0237767	0.110053
CTSV	-0.86058	0.150571	0.696273		UBL4A	-0.66609	0.159525	0.733929		CYSLTR1	-0.573076	0.136886	0.633123		DSTN	-0.517341	0.179268	0.829146		NCBP2	0.566415	0.231542	0.999417		PNRC1	0.749381	0.0238585	0.11035
POGZ	0.619681	0.150761	0.696273		ACTR6	0.34442	0.15961	0.733929		TXN	0.366218	0.137124	0.633757		LENG1	0.808992	0.179698	0.829342		AAED1	-0.72717	0.2317	0.999417		NUP133	-3.50857	0.0238873	0.110402
PRCP	-0.263085	0.150775	0.696273		CUL5	0.375315	0.15966	0.733929		EIF1AX	-0.46589	0.137477	0.633761		XRCC6	-0.428241	0.179771	0.829342		EMB	-0.566874	0.232181	0.999417		TMBIM4	-0.691139	0.0239198	0.110471
PIGK	0.413717	0.150872	0.696273		PDK2	-0.617224	0.159714	0.733929		CCNK	-0.825473	0.137487	0.633761		PMPCB	-0.608693	0.179909	0.829342		ST3GAL2	-0.918881	0.232556	0.999417		PDK4	1.76026	0.0239485	0.110522
SRSF9	-0.304553	0.151009	0.696394		ZBTB8OS	0.309178	0.159813	0.733929		MTA2	1.17647	0.137652	0.633761		STX16	0.891789	0.180014	0.829342		C11orf58	0.289726	0.232768	0.999417		2015-09-01	-0.66418	0.0239748	0.110562
MKKS	-0.299369	0.151472	0.69645		BCL7A	-0.481522	0.159826	0.733929		ANKRD44	-0.50779	0.137672	0.633761		RBM14	-0.882803	0.180158	0.829342		NUDT22	0.497305	0.232803	0.999417		SRPK2	-1.68497	0.0240645	0.110895
NCBP2-AS2	-0.380381	0.151557	0.69645		SEC11A	-0.230353	0.159995	0.733929		SMNDC1	-0.748972	0.137684	0.633761		STRA13	0.587158	0.180335	0.829342		UPF3B	0.608829	0.232825	0.999417		MAP4K4	1.45825	0.0241879	0.111381
RPP38	0.468107	0.151696	0.69645		FEZ2	-0.340541	0.16	0.733929		MIDN	-0.941569	0.13773	0.633761		INIP	-0.728165	0.18036	0.829342		PPP3R1	0.762132	0.232973	0.999417		PSMB1	-0.637371	0.0242136	0.111409
H3F3B	-0.358197	0.151803	0.69645		DNAJC9	0.514934	0.160122	0.733929		ZNF480	-0.923443	0.13816	0.634067		DAD1	-0.371456	0.18056	0.829342		DIAPH1	0.58446	0.233044	0.999417		OSBPL9	-1.83532	0.0242293	0.111409
HIST1H4C	0.361185	0.15188	0.69645		DESI1	0.514867	0.160161	0.733929		BUD31	-0.452186	0.138161	0.634067		RP6-159A1.4	0.559554	0.180608	0.829342		IRF7	0.402298	0.233267	0.999417		FCGR3A	2.68415	0.0243071	0.111626
NFKB1	0.34777	0.151897	0.69645		TM9SF3	-0.435207	0.16038	0.733929		GBP1	0.762814	0.138554	0.634067		ATP5J2	0.260647	0.18072	0.829342		BORCS6	0.836175	0.23331	0.999417		CCT7	-1.26326	0.0243121	0.111626
WSB1	0.288516	0.151947	0.69645		RTN4	0.255911	0.160385	0.733929		CPNE1	-0.495496	0.138555	0.634067		GZMK	1.00862	0.180762	0.829342		CMTR2	0.772361	0.233464	0.999417		CHMP5	-1.16818	0.0243988	0.111942
F8A1	-0.36192	0.152109	0.69645		GGCX	-0.523009	0.1606	0.733929		MCTP1	0.583827	0.138804	0.634067		SYK	-0.649566	0.181097	0.830269		MRPL20	0.353318	0.233569	0.999417		TIMM9	-1.67962	0.0244268	0.111989
IGSF6	0.265414	0.152127	0.69645		CDK9	0.553111	0.160629	0.733929		CBFA2T3	-0.824768	0.138827	0.634067		C12orf10	-0.691734	0.181335	0.83034		H1FX	-0.383025	0.23361	0.999417		CLNK	-2.48823	0.0244871	0.112184
DEF8	0.476911	0.15213	0.69645		STX8	0.294237	0.160665	0.733929		PTP4A2	-0.471467	0.138838	0.634067		FAM135A	-1.1504	0.181412	0.83034		TCERG1	-0.667722	0.233804	0.999417		POP7	-2.05869	0.0246483	0.11284
EIF2B1	-0.438393	0.152904	0.699482		SNAPC3	0.49849	0.160722	0.733929		PPP2R5A	0.869821	0.138924	0.634067		TMC8	-1.26769	0.181509	0.83034		SH3BGRL	0.277533	0.233825	0.999417		STX5	-2.06416	0.0246933	0.112963
LMNB1	0.429057	0.153143	0.699596		TTC3	-0.270889	0.160732	0.733929		PCBD1	-0.726864	0.138988	0.634067		KMT5A	1.05155	0.182068	0.830795		MRC1	0.839824	0.233843	0.999417		CBLL1	-2.45398	0.0247652	0.113119
ACTR2	-0.274034	0.153163	0.699596		LINC01481	-0.499714	0.160861	0.733929		APOBEC3G	-0.750543	0.139039	0.634067		ELK3	0.830712	0.182093	0.830795		VTI1B	0.49201	0.234099	0.999417		NQO2	-1.47612	0.0247741	0.113119
TTC39C	0.523746	0.153263	0.699596		PSIP1	-0.324446	0.160875	0.733929		ITGAM	1.1123	0.139058	0.634067		BICD2	-0.969632	0.18215	0.830795		SHKBP1	0.418716	0.234199	0.999417		NFE2L2	-1.29641	0.0247814	0.113119
NDUFA12	-0.278927	0.153488	0.700117		CD93	0.46724	0.160901	0.733929		AC023590.1	-1.30036	0.139059	0.634067		COG2	0.962736	0.182195	0.830795		SLC15A4	0.795801	0.234273	0.999417		AP1G1	1.60238	0.0248418	0.113312
COX14	0.251786	0.153868	0.70134		LTC4S	-0.663016	0.16107	0.734167		RASGRP4	-1.43478	0.13921	0.634067		FAM207A	-0.798346	0.18227	0.830795		PILRA	-0.47701	0.23452	0.999417		ACP1	-1.14352	0.0249105	0.113543
APOL3	0.471453	0.154092	0.70164		USP39	0.455721	0.161194	0.734199		SSR2	-0.346112	0.13921	0.634067		RANBP3	-0.920155	0.182425	0.830902		USP5	-0.744826	0.234753	0.999417		RNF11	-2.44938	0.0249656	0.113712
CD55	-0.417552	0.154157	0.70164		SF3B6	0.232381	0.161548	0.735279		LCP2	0.467792	0.139366	0.634317		CSF2RB	0.751089	0.182913	0.831575		SP140L	0.732105	0.234878	0.999417		CETN2	-2.05789	0.0250082	0.113824
TNFSF13B	-0.273854	0.154433	0.702383		H3F3C	0.799975	0.162165	0.736357		TKT	-0.61568	0.139617	0.634757		EIF4A1	0.417994	0.18301	0.831575		RELA	-0.787903	0.234899	0.999417		ANXA2	-0.49946	0.0250457	0.113912
WIPF2	0.608178	0.154926	0.704115		VIMP	0.279925	0.162201	0.736357		TCEA2	-1.08092	0.139665	0.634757		TMEM205	-0.593409	0.183103	0.831575		MGEA5	-0.550629	0.235073	0.999417		BZW2	-1.41009	0.0252373	0.1147
GHRL	0.470579	0.155332	0.704648		MTERF3	0.488642	0.162283	0.736357		TCTA	0.942804	0.13983	0.635048		DNAJB6	-0.517384	0.183341	0.831575		CWC22	0.64835	0.235339	0.999417		GZMB	-1.91754	0.0252773	0.114726
TIMM13	0.287088	0.155435	0.704648		UNC45A	-0.647389	0.162359	0.736357		AKAP10	0.868564	0.140058	0.635618		PCBP2	-0.283487	0.183342	0.831575		HNRNPDL	0.346145	0.235453	0.999417		GPATCH11	-2.06323	0.0252796	0.114726
KLRB1	0.785942	0.15548	0.704648		UGGT1	0.540966	0.162419	0.736357		ZCCHC8	-1.10843	0.140158	0.635618		RNPS1	-0.512795	0.183486	0.831575		FAM118B	0.703659	0.235599	0.999417		HELB	-3.46321	0.0253823	0.115109
LTC4S	-0.676659	0.155492	0.704648		MILR1	0.397598	0.162602	0.736357		AK3	-0.718726	0.140278	0.635706		TMEM170A	0.733894	0.1835	0.831575		RPS6KA1	0.509336	0.235623	0.999417		IQCB1	-3.47252	0.0254206	0.115111
C1orf228	0.898097	0.155803	0.705551		BMI1	-0.910461	0.162606	0.736357		LIPE-AS1	-1.05192	0.140627	0.636559		PABPC4	0.550922	0.183814	0.831647		GNAI3	-0.421356	0.235731	0.999417		NME2	1.47019	0.0254349	0.115111
CYB5D2	0.509356	0.156214	0.705826		SEMA4D	-0.798842	0.162739	0.736428		MIOS	0.811566	0.140669	0.636559		RPL8	0.221682	0.183834	0.831647		LSM4	-0.387516	0.235741	0.999417		GSTM4	-2.45273	0.0254378	0.115111
NOL12	0.405752	0.156243	0.705826		NOLC1	-0.455813	0.163081	0.736947		PPP1R7	-0.429738	0.140985	0.637363		NOLC1	-0.871835	0.184011	0.831647		CLYBL	-1.01839	0.23576	0.999417		IDH3A	-1.47202	0.0254631	0.115143
RHEB	-0.251483	0.156331	0.705826		GPATCH2L	0.464919	0.163088	0.736947		SLAIN2	0.781998	0.14105	0.637363		CCDC50	-0.548987	0.184045	0.831647		ACSL5	0.613009	0.23597	0.999417		CLYBL	-3.43406	0.0255503	0.115454
MAFB	1.08821	0.156335	0.705826		SRSF8	-0.312004	0.163455	0.738076		IMPDH2	-0.689006	0.141173	0.637462		MRPS28	-0.686706	0.184619	0.83364		TMEM57	0.791783	0.236237	0.999417		PWP1	-1.5531	0.0256826	0.115969
SLC30A1	-1.00546	0.156532	0.705826		RC3H2	0.526214	0.163929	0.739499		HNRNPU-AS1	-0.865895	0.141496	0.638071		DCK	0.51428	0.184794	0.833832		PSMB8-AS1	0.459696	0.236297	0.999417		NDUFA10	-1.10858	0.025715	0.116032
SNX6	0.280133	0.15666	0.705826		ZBTB1	-0.531072	0.164006	0.739499		PSMA1	-0.318082	0.141575	0.638071		ZMAT5	0.780882	0.185228	0.834375		NUDT16L1	-0.697406	0.2363	0.999417		SERPINB9	1.38224	0.0258225	0.116433
VPS29	-0.353482	0.157103	0.705826		ESD	-0.223108	0.164168	0.739697		POGZ	-1.41024	0.141872	0.638071		AKR1B1	-0.630807	0.18528	0.834375		EIF3L	-0.262551	0.236377	0.999417		ANAPC10	-2.05882	0.0258849	0.116631
WDR6	0.492939	0.157269	0.705826		SNX3	-0.266204	0.164448	0.740427		HOTAIRM1	-0.536171	0.141893	0.638071		TSSC1	-0.768602	0.185433	0.834375		ADAM10	0.574518	0.236843	0.999417		TIMM17A	-1.25417	0.0259155	0.116685
HSP90AB1	0.283615	0.157635	0.705826		IKZF1	-0.353682	0.164699	0.741028		NBEAL1	-0.93924	0.141907	0.638071		TMEM109	-0.582985	0.185574	0.834375		MXD4	-0.805066	0.236851	0.999417		RPL37A	0.426074	0.0260828	0.117354
DCK	0.285015	0.157736	0.705826		LINC00685	0.666877	0.165046	0.742058		CXCR4	0.895043	0.141976	0.638071		SLC12A9	-0.76194	0.185921	0.834375		METTL23	-0.579898	0.236956	0.999417		DHRS9	-3.48347	0.0262127	0.117854
SLC15A4	0.579519	0.157899	0.705826		TMED3	-0.384513	0.165289	0.742339		NPEPL1	-1.73151	0.142019	0.638071		C6orf48	-0.400067	0.185945	0.834375		ARMC10	-0.516076	0.237158	0.999417		EDEM2	-1.54358	0.0262535	0.117953
C19orf48	-0.710345	0.157948	0.705826		S100A6	-0.23136	0.165345	0.742339		ZNF22	-0.539525	0.142232	0.638147		KCNQ1OT1	0.763165	0.18622	0.834375		RP11-544A12.8	0.833934	0.237517	0.999417		GRWD1	-3.45137	0.0262765	0.117972
STXBP2	-0.268043	0.158064	0.705826		ESRRA	-0.71344	0.165804	0.743867		LIMK1	-1.2112	0.142239	0.638147		YTHDC1	-0.657017	0.186442	0.834375		CBWD5	0.582519	0.237823	0.999417		GTF2H1	-2.43419	0.0263837	0.118369
POLR2C	-0.563147	0.158083	0.705826		MAP4K5	0.552894	0.166307	0.743897		MRPL44	-0.848623	0.142346	0.638169		RASSF7	0.74536	0.18664	0.834375		MRPS15	-0.468692	0.237946	0.999417		C21orf59	-1.8143	0.0264441	0.118555
PSMD4	-0.254645	0.158151	0.705826		ELAVL1	-0.292831	0.166316	0.743897		SENP6	-0.635488	0.142631	0.63899		WDR54	-0.915107	0.186651	0.834375		EVL	-0.490195	0.238147	0.999417		CTDSP1	1.09986	0.0265216	0.118742
SULT1A1	-0.655925	0.158186	0.705826		RP5-940J5.9	-0.528921	0.166332	0.743897		ICT1	-0.910879	0.142838	0.639461		PSMB10	0.386142	0.186702	0.834375		FDFT1	0.468016	0.238302	0.999417		POLR3GL	-1.39525	0.0265236	0.118742
XPC	-0.476922	0.158343	0.705826		TMEM14C	-0.342914	0.166469	0.743897		CLDND1	0.514081	0.143076	0.639622		H2AFY	-0.274549	0.186837	0.834375		SERPINB1	0.300092	0.238337	0.999417		NDUFS3	-1.03121	0.0265452	0.118754
PAIP1	-0.355661	0.158495	0.705826		WDFY2	0.299714	0.166503	0.743897		SRSF9	0.375229	0.143077	0.639622		RNF216	-0.911312	0.187095	0.834375		TIMP1	0.263155	0.238466	0.999417		SUCLG1	-1.16015	0.0265727	0.118792
GCNT1	0.6219	0.158736	0.705826		TSPAN14	0.549823	0.166573	0.743897		SERTAD3	-0.686174	0.143428	0.640733		THYN1	-0.65372	0.187264	0.834375		GCH1	0.734261	0.238829	0.999417		ZC3H14	-2.42785	0.0265956	0.11881
ST3GAL5	0.70595	0.158785	0.705826		MDFIC	0.481384	0.166806	0.743897		DNAJB1	0.970809	0.143603	0.640858		SKA2	-0.862134	0.187265	0.834375		MTCH1	0.497777	0.23903	0.999417		PUM3	-2.04582	0.0266853	0.119126
MDH2	-0.235135	0.158873	0.705826		USP3	-0.329838	0.16686	0.743897		ATRX	-0.439431	0.14375	0.640858		UFSP2	-0.908168	0.187268	0.834375		MAT2A	-0.571793	0.239161	0.999417		BTN2A2	-3.47662	0.026723	0.119142
RBM23	0.390441	0.158939	0.705826		RIC8A	0.510853	0.166953	0.743897		GIMAP7	0.728082	0.143762	0.640858		RALA	-0.720157	0.187483	0.834375		CISD1	0.475187	0.239527	0.999417		RPS28	0.407067	0.0267475	0.119142
GTF2F2	-0.409491	0.159186	0.705826		ELMSAN1	-0.507453	0.167101	0.743897		ABHD14B	-0.732442	0.143994	0.641439		FOXP1	0.573262	0.187564	0.834375		MSN	-0.317425	0.239792	0.999417		ZPR1	-2.05726	0.0267538	0.119142
PHPT1	-0.280884	0.159192	0.705826		BDP1	0.410325	0.167208	0.743897		PNISR	-0.32776	0.144165	0.641744		CNOT3	-1.14406	0.187722	0.834375		ODF2L	-0.805063	0.239861	0.999417		TSTD1	-1.29624	0.0267648	0.119142
FAM43A	0.554913	0.159258	0.705826		APOO	-0.555379	0.167232	0.743897		S100A4	-0.349005	0.144626	0.643092		OLA1	-0.594122	0.187761	0.834375		CCNC	-0.59814	0.239897	0.999417		ANKRD13D	1.38582	0.0268009	0.119219
PARP8	0.547941	0.159363	0.705826		STAG2	-0.272654	0.167501	0.744569		DMXL2	-3.47446	0.144673	0.643092		HDAC9	0.587016	0.187794	0.834375		PRPF38B	-0.461238	0.240017	0.999417		HSPA1A	1.38304	0.0269359	0.11966
NT5DC1	-0.567719	0.159414	0.705826		BAZ1A	0.289401	0.167696	0.744907		CNTLN	0.91233	0.145072	0.643705		NECAP1	-1.04229	0.187837	0.834375		SIPA1	-0.595665	0.240065	0.999417		SMAP2	0.848048	0.0269382	0.11966
RAB7B	-2.03196	0.159485	0.705826		PPHLN1	-0.304275	0.168228	0.745443		MPG	-0.514686	0.145124	0.643705		BBX	-0.663252	0.188226	0.835509		NDUFA13	0.25037	0.240148	0.999417		CDC27	-2.42026	0.026985	0.119783
MPEG1	0.362009	0.159627	0.705826		NAA20	0.253938	0.168232	0.745443		RER1	0.375929	0.145227	0.643705		JUN	-1.46597	0.188449	0.835908		YWHAG	0.541794	0.240148	0.999417		PNPLA2	-2.4324	0.0270145	0.119829
UGCG	0.558299	0.159669	0.705826		NELFA	-0.738488	0.168386	0.745443		ZNF426	0.923278	0.145247	0.643705		NDUFB9	0.352451	0.188864	0.836207		PEX13	-0.917214	0.240209	0.999417		RAB1B	-2.04353	0.0271641	0.120408
SLC39A4	0.490559	0.159933	0.705826		PIK3C2A	0.469491	0.168431	0.745443		ETV6	-0.638642	0.14536	0.643705		PRKRA	-0.637423	0.188955	0.836207		MYL12A	-0.22359	0.240234	0.999417		C6orf226	-2.43141	0.027198	0.120473
SPHK2	0.790277	0.159997	0.705826		CCT6A	0.247784	0.168477	0.745443		ADRB2	0.866672	0.145426	0.643705		CRTAP	0.525125	0.189042	0.836207		EEF1B2	-0.243655	0.240247	0.999417		UBXN7	1.57419	0.027332	0.120981
IL18R1	-0.599975	0.160158	0.705826		BRMS1	0.360598	0.168529	0.745443		MANF	0.896749	0.145708	0.643905		BABAM1	-0.629872	0.189048	0.836207		CYB5B	0.599077	0.240294	0.999417		FN3KRP	-3.40284	0.0273529	0.120984
CNOT2	-0.389933	0.160246	0.705826		PRRC2C	-0.270618	0.169174	0.74766		PPP1R2	-0.461315	0.145842	0.643905		DICER1	0.642203	0.189361	0.836476		TRDC	-0.714824	0.240329	0.999417		NAA38	-0.685086	0.0273738	0.120984
RBMXL1	0.546547	0.160341	0.705826		MPHOSPH6	-0.402476	0.169268	0.74766		LIMD2	-0.34202	0.145856	0.643905		EPS8	1.24266	0.189569	0.836476		RPS28	-0.205043	0.240788	0.999417		ZNF83	-3.39878	0.0273905	0.120984
RNFT1	-0.427419	0.160458	0.705826		GPR183	0.366665	0.169489	0.748109		BEX4	-0.570939	0.145881	0.643905		ABHD12	-1.02929	0.189606	0.836476		CLNK	-0.819698	0.241127	0.999417		DNM1L	-1.4567	0.027453	0.121175
GPR160	-0.566007	0.160509	0.705826		NDUFV3	0.297577	0.169639	0.748246		RHOQ	-1.09194	0.146019	0.644064		MLF2	-0.529832	0.189642	0.836476		HYPK	0.762081	0.241201	0.999417		TRAF4	-3.43055	0.027558	0.121412
RIN2	0.856257	0.160567	0.705826		TP53I3	0.506125	0.170079	0.748713		ATPIF1	-0.351267	0.146304	0.644308		GNL2	-0.713796	0.190088	0.837224		CEPT1	0.536521	0.241302	0.999417		STAMBP	-2.03541	0.0275605	0.121412
C1orf35	0.344922	0.160593	0.705826		SLC39A7	0.536327	0.170141	0.748713		SFR1	0.827805	0.146463	0.644308		PTS	-0.909252	0.190225	0.837224		CREBRF	0.639404	0.241368	0.999417		FAM96A	-0.836326	0.0275851	0.121412
IL1R2	-0.552042	0.160609	0.705826		CCND1	1.23537	0.170155	0.748713		ATP5J	0.361868	0.14647	0.644308		CD2	-0.571826	0.190446	0.837224		HERC5	1.04991	0.241485	0.999417		VPS11	-3.41825	0.0275861	0.121412
LRRC59	-0.453155	0.160699	0.705826		ACOT9	0.352028	0.170222	0.748713		PIM2	-1.40713	0.146505	0.644308		SRGAP2B	0.637232	0.190535	0.837224		PRR4	-0.823904	0.24179	0.999417		NACC2	1.69755	0.0276032	0.121412
GSS	0.474364	0.160791	0.705826		CTSW	-0.386791	0.170535	0.748972		INF2	-1.75336	0.146664	0.644308		TM6SF1	-0.862948	0.190597	0.837224		TMEM5	-0.877055	0.241864	0.999417		CNDP2	-1.38737	0.0276402	0.12142
SEC23B	-0.423378	0.160801	0.705826		LPCAT3	0.480103	0.170589	0.748972		RCN2	0.423141	0.146755	0.644308		MTPN	0.400829	0.190865	0.837224		CBR4	0.698081	0.242046	0.999417		UBE2A	-1.03706	0.0276637	0.12142
TM7SF3	-0.432995	0.160849	0.705826		DLAT	0.500054	0.170638	0.748972		ATP6V1A	-0.654186	0.146793	0.644308		NAA50	0.65386	0.190957	0.837224		LRIF1	-0.796018	0.242232	0.999417		CYTH1	1.16041	0.0276677	0.12142
PIGX	0.463489	0.160921	0.705826		SPINT2	0.210507	0.171041	0.750133		EVL	-0.431316	0.147103	0.644763		KCNAB2	0.645339	0.190985	0.837224		OTUD1	0.846698	0.242353	0.999417		PPM1J	-3.4075	0.0276933	0.12142
VPS35	-0.270594	0.161483	0.706648		PLAC8	0.326856	0.171217	0.750133		ATF6	-0.734846	0.14713	0.644763		MT-ND5	0.253196	0.191313	0.837224		YTHDC2	0.742029	0.242492	0.999417		RPE	-2.03974	0.0277017	0.12142
SNX27	0.484401	0.161566	0.706648		SIGMAR1	0.518991	0.171261	0.750133		COA5	0.665231	0.14729	0.644763		ATXN7	0.863385	0.191337	0.837224		EHMT1	-0.728313	0.242556	0.999417		IRF4	-3.41737	0.0277656	0.121476
RNPC3	0.540747	0.161599	0.706648		SUPT4H1	-0.223119	0.171504	0.750275		PIH1D1	-0.553808	0.147511	0.644763		TSR3	-0.747187	0.191504	0.837224		CDK12	0.663056	0.24284	0.999417		RPS2	-0.413978	0.0277711	0.121476
RP11-160E2.6	-0.669025	0.16167	0.706648		INPP5K	-0.562842	0.171647	0.750275		RIPK2	0.637025	0.14753	0.644763		CTAGE5	0.817239	0.191507	0.837224		KIAA0226L	0.78234	0.242877	0.999417		NUDT5	-1.2926	0.0277725	0.121476
2005-03-01	0.453968	0.161671	0.706648		CASC3	0.476579	0.171652	0.750275		ADSS	-0.559124	0.147567	0.644763		TAP1	0.521737	0.19157	0.837224		NDUFA1	0.246827	0.242944	0.999417		MPST	-1.21136	0.0278713	0.121823
RP11-1143G9.4	-1.12113	0.161865	0.707006		USP10	0.363004	0.17184	0.750575		RP11-347P5.1	0.953729	0.147615	0.644763		SPN	-0.572622	0.191678	0.837224		POLR2C	-0.664136	0.243005	0.999417		MAPKAPK5	-2.42591	0.0279108	0.121911
ACSS1	-0.598384	0.162117	0.707613		HIPK3	0.450088	0.172186	0.751565		EIF3H	-0.311286	0.147742	0.644869		CPVL	-0.263772	0.191947	0.837818		ATP6V1H	0.549769	0.243148	0.999417		MT-ATP8	1.19381	0.028031	0.122351
SLFN5	0.691042	0.162627	0.707943		CETN3	0.447102	0.172652	0.753076		APOC1	0.84751	0.148192	0.646284		MGEA5	-0.630425	0.192233	0.838484		GALT	-0.808674	0.243214	0.999417		OCIAD2	-1.81977	0.0280765	0.122464
EFCAB14	-0.44181	0.162642	0.707943		FAM103A1	0.272621	0.17279	0.753152		DIDO1	-1.17246	0.148272	0.646284		PGRMC1	-0.907588	0.1926	0.839149		ERO1A	0.605317	0.243389	0.999417		CCDC91	-1.80998	0.028103	0.122495
CTSA	0.442506	0.162673	0.707943		GLOD4	0.304953	0.172916	0.75318		C16orf74	-1.11725	0.148381	0.646309		RPS4Y1	-1.22941	0.192742	0.839149		CEBPA	-0.748669	0.243492	0.999417		NDUFA5	-0.998041	0.0281568	0.122644
NBEAL2	0.87721	0.1627	0.707943		DDX46	-0.269303	0.173133	0.7536		RNMT	-0.567256	0.148665	0.647101		LTC4S	-0.959393	0.192787	0.839149		SURF4	0.613787	0.24371	0.999417		SMAGP	-3.43542	0.0282656	0.123033
RP11-802E16.3	0.749275	0.162822	0.707943		BLOC1S5	-0.594171	0.173457	0.75449		DEK	-0.412441	0.148852	0.647466		NDRG2	-0.539285	0.19304	0.839634		HMGB2	-0.346965	0.243868	0.999417		KIF20B	-2.41123	0.02843	0.123662
GLRX	-0.301479	0.162869	0.707943		METTL9	-0.292373	0.173781	0.755375		RAB18	0.418637	0.14919	0.648487		NCOR1	-0.496139	0.193259	0.839634		CD163	0.545713	0.243899	0.999417		PRDX4	-1.37496	0.0285012	0.123886
NINJ2	-0.956787	0.163038	0.708191		KTI12	-0.685694	0.174134	0.756388		PGS1	0.811606	0.149543	0.649215		IMPACT	-1.03117	0.193299	0.839634		ZFP36L1	0.353183	0.244307	0.999417		VBP1	-1.24173	0.0285631	0.12407
ZMAT5	0.475035	0.163712	0.710366		H3F3A	-0.196366	0.174464	0.756506		MBNL1	-0.374037	0.149612	0.649215		TMEM167A	0.363755	0.193843	0.841416		LINC01420	-0.428589	0.244427	0.999417		ZNF121	-3.36937	0.0285929	0.124113
FAM217B	0.552778	0.163894	0.710366		C21orf59	-0.443764	0.174489	0.756506		PAXBP1	0.924392	0.149675	0.649215		EEA1	-0.793932	0.194099	0.841631		CFLAR	0.45596	0.244743	0.999417		ABTB1	1.14104	0.0286426	0.124243
DIS3	0.441428	0.163896	0.710366		FUCA1	-0.539373	0.174758	0.756506		CDK17	0.894216	0.149835	0.649215		TM7SF3	-0.791091	0.194161	0.841631		SENCR	0.774166	0.244763	0.999417		SLC35E3	1.56292	0.0286839	0.1243
AC006129.2	0.707005	0.163992	0.710366		ID2	-0.27364	0.17476	0.756506		ALOX5AP	0.469172	0.150059	0.649215		LSM2	0.492692	0.194533	0.842597		CAT	-0.334068	0.244962	0.999417		SYAP1	-1.53178	0.0286953	0.1243
ATP5J	-0.293244	0.164315	0.711231		AP1S1	0.323018	0.175069	0.756506		OGFOD3	-1.08557	0.150406	0.649215		RYBP	0.760957	0.194726	0.842597		LAPTM4A	0.290961	0.245078	0.999417		SLX1A	-2.01342	0.0287511	0.124456
SLC38A9	0.630238	0.164418	0.711231		VIM	-0.209182	0.175104	0.756506		CBL	-0.925362	0.150503	0.649215		TMEM14A	-0.712754	0.194952	0.842597		YBX3	0.395791	0.245221	0.999417		UBE3A	-1.79369	0.0287867	0.124524
TMEM30A	-0.368644	0.164562	0.711366		KDSR	-0.55013	0.175115	0.756506		QKI	-0.667971	0.150542	0.649215		ISG15	0.454682	0.195113	0.842597		CARD9	-0.772157	0.245524	0.999417		KMO	-3.39828	0.0288452	0.124692
RSL24D1	-0.285692	0.165739	0.714214		XRCC6	-0.232728	0.175125	0.756506		PCM1	-0.543229	0.150551	0.649215		NPAT	-1.22104	0.195174	0.842597		WDR41	-0.553269	0.245606	0.999417		TIMMDC1	-1.51881	0.029036	0.125208
INTS12	-0.668737	0.165803	0.714214		ING3	0.423193	0.175324	0.756845		ITGB7	-0.485654	0.150561	0.649215		VDAC3	-0.44762	0.195188	0.842597		IGHM	0.842571	0.245681	0.999417		DBF4	-3.40122	0.0290452	0.125208
PLEKHA3	0.449692	0.165893	0.714214		SNRPD2	-0.241233	0.175685	0.75734		PET117	-1.04749	0.150608	0.649215		S1PR4	0.635453	0.195449	0.843143		PDHX	0.699142	0.245735	0.999417		YWHAH	-0.740191	0.0290574	0.125208
MAN2A1	0.593782	0.165936	0.714214		CLEC11A	-0.589126	0.175746	0.75734		MRPS23	0.390566	0.150685	0.649215		POLR2H	0.68702	0.19561	0.84326		EVI5	-0.673846	0.245823	0.999417		ALKBH7	-1.12198	0.0290587	0.125208
CSF1R	0.445932	0.166023	0.714214		SNX8	0.375584	0.1758	0.75734		UBE2W	0.484874	0.150701	0.649215		YBX3	0.435696	0.195769	0.843311		NIPSNAP3B	-1.07537	0.246138	0.999417		CD1D	-1.02406	0.0290644	0.125208
PRKCA	0.681606	0.166488	0.714214		GLB1	0.2954	0.176319	0.758753		RPS6KA1	0.450715	0.15083	0.649323		TAF8	0.897055	0.195891	0.843311		JAZF1	0.719781	0.246617	0.999417		GOLGB1	-1.64	0.0291113	0.125252
PARP9	0.479051	0.166595	0.714214		DEGS1	-0.25792	0.176428	0.758753		CHID1	-0.662312	0.15128	0.65018		PLXND1	1.08226	0.196166	0.843918		STXBP2	0.320222	0.246625	0.999417		PSMB7	-0.925375	0.0291351	0.125252
TGS1	-0.691016	0.166635	0.714214		WBSCR22	-0.262663	0.176694	0.758753		CSGALNACT2	-0.637158	0.151351	0.65018		SAP30BP	0.598489	0.196477	0.844504		TMEM160	-0.43787	0.246728	0.999417		POLR2J3	-1.102	0.0291433	0.125252
POLDIP2	-0.401881	0.16666	0.714214		PFDN5	-0.223629	0.176793	0.758753		TMEM30A	-0.566125	0.151353	0.65018		CCZ1B	-0.744084	0.196571	0.844504		OGFOD3	-0.71178	0.246991	0.999417		RNPS1	-1.04933	0.0291543	0.125252
SLC35A5	0.469488	0.166683	0.714214		HGSNAT	-0.378766	0.176835	0.758753		CTD-2006K23.1	0.663384	0.151511	0.65018		HDDC3	-0.761126	0.196833	0.844594		SRGAP2B	-0.65447	0.247149	0.999417		ETS2	1.0503	0.0292154	0.125428
CWC27	-0.457227	0.166764	0.714214		ANAPC4	-0.590635	0.176925	0.758753		APOBEC3D	1.32704	0.151546	0.65018		GK	0.797997	0.19695	0.844594		PTPRJ	-0.851305	0.247302	0.999417		MYL12A	-0.459729	0.0292583	0.125527
NDUFB9	0.233427	0.166921	0.714214		TPM1	-0.418434	0.176974	0.758753		PHF14	-0.725017	0.151978	0.65091		MRFAP1	0.548416	0.196996	0.844594		PA2G4	-0.403876	0.247316	0.999417		AAMP	-1.2355	0.0293974	0.125956
FABP5	0.285039	0.166952	0.714214		MRPS27	-0.522566	0.1775	0.759513		CPT1A	0.82021	0.15198	0.65091		NLRC4	0.854238	0.19753	0.845147		F13A1	-0.778081	0.247659	0.999417		EMD	-2.4036	0.0293985	0.125956
PIK3CG	-0.523184	0.166955	0.714214		KXD1	0.325803	0.177506	0.759513		TACC3	-1.02237	0.152028	0.65091		ADD3	0.553862	0.19772	0.845147		JADE1	-0.827526	0.247662	0.999417		AFF3	-2.40182	0.029467	0.126164
XRCC5	-0.250632	0.166985	0.714214		NOA1	-0.494563	0.177634	0.759513		PHACTR1	-0.376598	0.152315	0.651698		DCAKD	1.00821	0.197894	0.845147		B3GNT7	-1.11576	0.247762	0.999417		RNF220	1.44258	0.029554	0.12645
PPAN	0.473754	0.167121	0.714214		FGD2	0.555039	0.177635	0.759513		SIGLEC14	0.864776	0.152479	0.651954		EXOSC10	-0.949577	0.197951	0.845147		PTPMT1	0.458872	0.247797	0.999417		RP6-159A1.4	0.985141	0.0296724	0.126855
ZBP1	0.698377	0.167155	0.714214		ARIH2	-0.450141	0.177886	0.759646		CYB5B	0.528336	0.152919	0.652701		SNX20	-0.684134	0.198106	0.845147		DHRS7	-0.419293	0.247837	0.999417		SNHG25	1.74537	0.0296891	0.126855
PNPLA4	-0.616953	0.167477	0.714214		ERV3-1	-0.613048	0.177908	0.759646		ADAM28	-0.503919	0.152942	0.652701		FGD5-AS1	0.738338	0.198223	0.845147		AARS	0.814805	0.247956	0.999417		MEGF9	1.22978	0.0297235	0.126916
CLN8	-0.453768	0.167488	0.714214		PPIL4	0.364895	0.178264	0.759878		METRNL	0.784086	0.152965	0.652701		CLIC1	0.247569	0.198414	0.845147		PSTPIP2	0.638255	0.247982	0.999417		BTF3	-0.46537	0.0298548	0.127376
NDRG2	-0.304082	0.167672	0.714214		LRRC47	-0.581452	0.178535	0.759878		MVP	0.452249	0.153181	0.653178		ZFP91	0.740137	0.198574	0.845147		CYTIP	0.528051	0.248098	0.999417		POLR2K	-1.04617	0.0298735	0.127376
CARD8-AS1	0.477084	0.167785	0.714214		KDELR2	0.290123	0.178549	0.759878		RP11-802E16.3	1.04278	0.153751	0.654634		COQ5	-0.843261	0.198725	0.845147		GYG1	0.466692	0.248191	0.999417		C20orf27	-0.807133	0.0298922	0.127376
CRELD2	0.516729	0.167819	0.714214		NOTCH2	-0.507433	0.178562	0.759878		IFITM2	0.529611	0.153769	0.654634		PAIP1	-0.591551	0.198804	0.845147		TTC9C	0.688811	0.248287	0.999417		SFPQ	-0.848931	0.0299189	0.127404
MRPS6	-0.369348	0.167941	0.714214		GPRIN3	-0.573583	0.178568	0.759878		CHEK2	-1.10662	0.153835	0.654634		DOCK5	0.633858	0.198815	0.845147		DSTN	-0.435652	0.248333	0.999417		PRKAA1	1.25731	0.0299602	0.127493
H2AFV	-0.233734	0.168173	0.714214		ADAR	-0.415278	0.178807	0.759878		MYO9B	-0.858236	0.15419	0.655259		HIGD1A	0.476957	0.199054	0.845147		PDCD2	-0.509334	0.248394	0.999417		LRRC26	-3.33259	0.0300266	0.127689
DNAJC9	0.523965	0.168273	0.714214		GART	-0.45045	0.178809	0.759878		SPPL3	-1.21371	0.154191	0.655259		RSRC1	0.613061	0.199054	0.845147		SLC46A3	0.651118	0.248403	0.999417		COX11	-2.00302	0.0301543	0.128145
PSMB4	0.324356	0.168468	0.714214		CWF19L1	-0.632959	0.179085	0.760537		C12orf45	-0.471669	0.154359	0.655532		FAM192A	-0.534662	0.199228	0.845147		ETF1	0.515138	0.248459	0.999417		RPS15	0.396947	0.0302265	0.128361
PLEKHO1	0.308296	0.168609	0.714214		HNRNPA0	-0.218378	0.179326	0.76103		PITPNC1	-1.37908	0.154586	0.656052		RPL3	-0.211882	0.199265	0.845147		OAS2	0.793197	0.248662	0.999417		ZNF672	-2.38732	0.0302761	0.128361
NDUFA10	-0.298197	0.168919	0.714214		RPF2	-0.362041	0.179485	0.76103		ILKAP	-0.823572	0.154767	0.656374		ITGB1BP1	-0.550172	0.199278	0.845147		FHL3	-0.833761	0.249032	0.999417		BLNK	-2.01229	0.030289	0.128361
CMC1	0.323434	0.168962	0.714214		POLE3	-0.361122	0.179565	0.76103		NDUFS6	-0.340142	0.155045	0.657111		RPL34	-0.201521	0.199483	0.845174		RPS6KA4	0.555622	0.249133	0.999417		SMARCE1	-1.31369	0.0303068	0.128361
ADGRE5	0.371727	0.169032	0.714214		DUSP18	0.634931	0.179892	0.761902		AK2	-0.608117	0.15545	0.657885		PSMC2	-0.587106	0.199816	0.845174		PRKCI	0.789603	0.249134	0.999417		UVRAG	-1.63287	0.0303072	0.128361
LRRC40	0.504846	0.16913	0.714214		PRRC2B	-0.816091	0.18064	0.763103		FTSJ3	-1.09921	0.155472	0.657885		RPAP2	-1.09905	0.199981	0.845174		SEH1L	0.65636	0.249183	0.999417		MAP4K1	-1.42943	0.0303398	0.128412
EED	0.433937	0.169303	0.714214		CFD	-0.687753	0.180821	0.763103		HELZ	-0.766944	0.155592	0.657885		EMD	0.722145	0.200001	0.845174		NRBF2	0.509805	0.249271	0.999417		MYL6B	-2.37476	0.0304784	0.128912
SRGAP1	0.949189	0.169481	0.714214		USP7	0.517397	0.181034	0.763103		PAFAH1B1	0.519129	0.155717	0.657885		PPM1B	0.609961	0.200591	0.845174		MSMO1	0.768887	0.249406	0.999417		UNC50	-1.27413	0.0305204	0.129003
DNM1L	-0.378258	0.169568	0.714214		RPA1	-0.473875	0.181053	0.763103		TOP1MT	-0.708945	0.155858	0.657885		FAM126B	-0.887448	0.200677	0.845174		VPS51	-0.585589	0.249752	0.999417		IP6K2	-1.78021	0.0305903	0.129212
TIMM22	0.519754	0.169588	0.714214		ZRSR2	0.342184	0.181106	0.763103		NCOA1	-1.3157	0.156184	0.657885		IL16	0.455938	0.200869	0.845174		SCP2	-0.32591	0.249758	0.999417		NSMCE1	-1.14456	0.0306226	0.129261
MAP3K13	-0.381711	0.169634	0.714214		PABPN1	-0.286013	0.181139	0.763103		TMED1	-1.01842	0.156257	0.657885		UBXN6	0.757499	0.200904	0.845174		ZDHHC17	0.742917	0.249867	0.999417		RDH14	-1.99282	0.0306531	0.129303
NME1	0.335006	0.169813	0.714214		SLC25A1	-0.517347	0.181397	0.763103		TBC1D15	0.625899	0.156298	0.657885		RP5-940J5.9	0.695791	0.20097	0.845174		ICA1L	-0.923504	0.250339	0.999417		CXXC5	-1.79247	0.0308719	0.129945
NPLOC4	-0.921253	0.169901	0.714214		C12orf76	-0.597478	0.181445	0.763103		ERGIC1	-0.973439	0.156312	0.657885		C15orf39	0.768961	0.200997	0.845174		GLUL	0.479486	0.250572	0.999417		CHMP4B	-0.845715	0.0309185	0.129945
ILF3	0.355849	0.170054	0.714214		DBN1	1.41821	0.181608	0.763103		CPPED1	0.397896	0.156385	0.657885		CASP4	0.430931	0.20106	0.845174		CTD-2336O2.1	-0.732861	0.250821	0.999417		CIITA	-1.77092	0.0309299	0.129945
ISOC2	0.383888	0.170128	0.714214		CHCHD5	-0.268201	0.181636	0.763103		S100A8	0.854121	0.156534	0.657885		TRADD	-0.581425	0.20124	0.845174		ZNF581	-0.693825	0.250847	0.999417		ABT1	-1.61276	0.0309463	0.129945
SETX	0.348215	0.170194	0.714214		PSMB8-AS1	-0.270646	0.181709	0.763103		NAPRT	-0.540775	0.156557	0.657885		RPS25	0.217475	0.201391	0.845174		NDUFA7	-0.479872	0.250874	0.999417		STOML2	-1.26765	0.0309468	0.129945
MED31	0.431461	0.170314	0.714214		NUFIP2	0.381735	0.181789	0.763103		CHPT1	0.458453	0.156589	0.657885		CALM3	0.423394	0.201617	0.845174		PARP8	-0.770411	0.250988	0.999417		FAM210B	-3.37838	0.0309491	0.129945
ATP5L2	0.634895	0.170323	0.714214		CHMP2A	0.235687	0.181815	0.763103		FEM1A	-1.38126	0.15697	0.659043		FXN	-0.801107	0.201842	0.845174		CDC42	0.243426	0.251023	0.999417		HDAC1	-1.26378	0.0309595	0.129945
NRAS	-0.562794	0.170324	0.714214		CPPED1	-0.281388	0.181926	0.763103		CHD3	-1.0386	0.157082	0.659075		MTRF1L	-1.22885	0.201867	0.845174		TRBC2	0.705234	0.251077	0.999417		ZNF131	-2.00621	0.0309862	0.129945
GIT1	-1.18323	0.170338	0.714214		METTL13	-0.667361	0.181998	0.763103		NAIP	0.565464	0.157255	0.659358		QKI	0.540551	0.201907	0.845174		TXNDC15	0.585475	0.25138	0.999417		OXA1L	-1.01583	0.0309916	0.129945
MT-ND4L	0.290033	0.170856	0.715192		MOB1A	0.236167	0.182306	0.763566		ACAT2	0.646361	0.157461	0.659658		HERC4	-0.765599	0.202036	0.845174		BCCIP	0.522405	0.251502	0.999417		CHKB	-2.3872	0.0311484	0.130516
KLF3	0.362365	0.171057	0.715192		RNF26	-0.626057	0.182351	0.763566		DCTN2	-0.643472	0.157536	0.659658		TMEM160	0.437449	0.202049	0.845174		DPP8	0.730116	0.251825	0.999417		WDR77	-1.62573	0.0311767	0.130547
HMGCL	0.468235	0.171111	0.715192		GOLPH3	0.32625	0.182645	0.763916		GLS	0.674421	0.157668	0.659769		GMCL1	-0.813974	0.202078	0.845174		TERF2IP	0.428143	0.251886	0.999417		GALNT2	1.65409	0.0312051	0.130555
LYAR	0.463656	0.171225	0.715192		AREG	1.50266	0.182712	0.763916		SRSF8	-0.485189	0.157876	0.660013		RELB	-0.941403	0.20211	0.845174		NDUFAF3	-0.433229	0.252049	0.999417		TCP1	-1.21012	0.031225	0.130555
SEMA4A	-0.352333	0.171273	0.715192		STAU2	-0.55218	0.18299	0.763916		RHOF	-0.546061	0.158159	0.660013		NDUFAF1	-0.811818	0.20303	0.847246		GBAS	-0.471247	0.252105	0.999417		G3BP1	-1.26124	0.0312408	0.130555
PNRC2	0.310614	0.171325	0.715192		GPX4	-0.228049	0.183	0.763916		CTPS1	-1.46796	0.158254	0.660013		KRAS	-0.659262	0.203034	0.847246		RP11-158I9.8	-0.984537	0.252693	0.999417		SOCS3	1.30179	0.031352	0.130932
EXOSC9	-0.433324	0.171368	0.715192		NDUFB3	0.220688	0.183043	0.763916		AKIRIN1	-0.50484	0.158619	0.660013		CRELD2	-0.731043	0.203124	0.847246		RPS6KA5	-0.678452	0.252887	0.999417		SIDT2	1.65287	0.0313841	0.130979
HM13	0.295589	0.171499	0.715262		BACH1	0.410093	0.183561	0.765234		DOK2	0.321387	0.158683	0.660013		TTC7A	-0.94226	0.203145	0.847246		FBXO9	0.509216	0.252993	0.999417		SDHB	-1.13007	0.0314473	0.131156
TPP2	-0.493717	0.171631	0.715337		LMAN2	0.210511	0.183603	0.765234		MRPS30	-0.68926	0.158805	0.660013		CRLS1	0.622627	0.203348	0.847529		RNF41	-0.788908	0.253043	0.999417		N4BP2L1	-1.30979	0.0315736	0.131595
TOMM5	0.361453	0.172361	0.71763		URI1	-0.600395	0.183793	0.765371		PMPCB	-0.54524	0.158821	0.660013		GRIPAP1	-0.79993	0.203799	0.848265		FAHD2A	0.709008	0.25307	0.999417		TSPAN4	-1.99719	0.0316174	0.13169
PYGL	0.804619	0.172409	0.71763		RIPK2	0.402396	0.183879	0.765371		GNAS	-0.409388	0.15894	0.660013		EHMT1	-0.843589	0.203894	0.848265		FAM104A	0.621102	0.253101	0.999417		RMDN1	-1.51347	0.0316594	0.131778
HYPK	0.555998	0.173112	0.720079		EML3	-0.651644	0.184094	0.765758		BCL7B	-0.741636	0.158987	0.660013		PET117	-1.0888	0.204059	0.848265		HEXDC	0.856692	0.253203	0.999417		RP3-477O4.14	-3.36882	0.0318326	0.132343
MRPS2	0.535329	0.173576	0.721427		RING1	0.449891	0.184375	0.766309		NCF1	-0.618317	0.159177	0.660013		MAP2K1	-0.517118	0.204254	0.848265		THG1L	-0.7367	0.253322	0.999417		NUPL2	-1.50045	0.0318374	0.132343
MRPL52	0.240292	0.173666	0.721427		PRMT2	0.240887	0.184471	0.766309		ATP6AP1	0.372364	0.159371	0.660013		SDAD1	-0.657404	0.204254	0.848265		RRP8	0.757507	0.253589	0.999417		GADD45B	-1.17674	0.032172	0.133646
COMMD2	-0.434511	0.173926	0.721956		TP53RK	0.459903	0.18503	0.768126		GGA3	-1.692	0.159396	0.660013		IGSF6	0.286526	0.204457	0.848265		RAB34	0.508451	0.253626	0.999417		PHF20	-1.30715	0.0322588	0.133856
RXRB	0.655623	0.174167	0.721956		TSPAN31	0.471729	0.185394	0.768394		GPCPD1	-0.738312	0.159489	0.660013		ARSB	0.912056	0.204469	0.848265		ZNF280D	-0.665073	0.253668	0.999417		PRKRA	-1.35159	0.0322685	0.133856
C10orf11	0.40964	0.174352	0.721956		KCTD17	-0.757237	0.185657	0.768394		RPS6KB2	-0.52761	0.159618	0.660013		ALOX12-AS1	-1.40991	0.204634	0.848386		DDX10	-0.727525	0.253861	0.999417		MCPH1	-3.31938	0.0323029	0.133856
OSCAR	0.438602	0.174447	0.721956		ASAH1	-0.273308	0.185691	0.768394		STAT1	-1.01692	0.159635	0.660013		CCS	0.620353	0.205223	0.849338		NRAS	0.770028	0.253915	0.999417		ATPIF1	-0.709798	0.0323078	0.133856
TSPAN32	0.416928	0.17448	0.721956		PITHD1	-0.468585	0.185693	0.768394		OXLD1	-0.580523	0.159655	0.660013		ARAF	0.672399	0.205226	0.849338		PTPN7	-0.751345	0.253956	0.999417		HHEX	-1.11438	0.0323983	0.134095
MED16	0.574709	0.174592	0.721956		KMT5A	-0.739746	0.185785	0.768394		FAM35A	0.766239	0.159715	0.660013		NMT1	0.602135	0.205314	0.849338		NMT1	0.530941	0.254136	0.999417		SMIM12	-1.35567	0.0324288	0.134095
LYRM2	-0.406864	0.174701	0.721956		SLC39A3	-0.375297	0.186201	0.768394		ZEB2-AS1	-1.70727	0.159739	0.660013		DPY30	-0.525114	0.205583	0.849338		THEM4	-0.889823	0.254227	0.999417		TPM4	-0.978187	0.0324444	0.134095
GNLY	0.730953	0.17501	0.721956		PPP1R16A	0.505678	0.18627	0.768394		RGS2	-0.784328	0.159824	0.660013		NCLN	1.05636	0.205706	0.849338		MTHFR	-0.827474	0.254286	0.999417		HINT2	-1.19842	0.032451	0.134095
RALY	-0.238006	0.17503	0.721956		TMEM170B	-0.8622	0.186272	0.768394		FRMD4B	-0.801421	0.159828	0.660013		AGPAT5	-1.08738	0.205724	0.849338		EGLN2	0.532484	0.254346	0.999417		SPI1	0.486607	0.0325749	0.134458
CHMP7	0.601633	0.175157	0.721956		TMEM230	-0.226572	0.186298	0.768394		C1orf35	0.4917	0.159936	0.660024		MORC3	-0.804291	0.20581	0.849338		ARHGAP9	-0.545957	0.25443	0.999417		RFTN1	-2.36258	0.0325816	0.134458
HSD17B10	-0.242811	0.175168	0.721956		KMO	-0.537456	0.186555	0.768394		IL6ST	0.909961	0.160551	0.661872		KDM5A	-0.669835	0.206225	0.849786		SMC1A	0.457549	0.254454	0.999417		DRG1	-1.99046	0.0326298	0.134568
CLCN3	0.509061	0.175324	0.721956		NREP	-0.366628	0.186556	0.768394		TLR5	0.755613	0.160929	0.661872		UBQLN1	-0.729867	0.206229	0.849786		C11orf73	-0.456386	0.25479	0.999417		GPM6B	-3.31636	0.0327787	0.135094
PTGER2	0.807476	0.175457	0.721956		PKN1	-0.375112	0.186563	0.768394		BLCAP	-0.726536	0.161026	0.661872		SRSF6	0.483635	0.206447	0.849786		THOC5	0.823824	0.25518	0.999417		OAS2	-3.34974	0.0328138	0.13515
TMEM106A	0.59802	0.175592	0.721956		LYRM5	-0.587885	0.186831	0.768503		AP3M2	-1.81333	0.161056	0.661872		ZNF414	0.741946	0.206612	0.849786		OST4	0.2331	0.255282	0.999417		VHL	-1.98964	0.0328516	0.135217
ATP8B4	0.570435	0.175623	0.721956		FAM162A	-0.313398	0.186909	0.768503		PRKAA1	-1.04197	0.16111	0.661872		SPI1	0.256639	0.207038	0.849786		PDXK	0.618368	0.255482	0.999417		APOO	-3.29285	0.0329516	0.13554
TRIM27	0.448089	0.175633	0.721956		STAT2	-0.512876	0.186956	0.768503		ST3GAL2	-1.28419	0.161185	0.661872		VPS8	0.845511	0.207087	0.849786		CTD-3252C9.4	-0.636281	0.255576	0.999417		DPEP2	1.18404	0.0331322	0.136193
SMC5	-0.410397	0.175842	0.722345		GON4L	0.528583	0.187365	0.769679		GALK1	-0.662148	0.161275	0.661872		SNAP47	0.815125	0.207276	0.849786		NUP160	-0.938001	0.255622	0.999417		FAHD1	-3.32733	0.0332326	0.136517
AP003774.6	0.582643	0.176257	0.723577		LSP1	-0.23381	0.187648	0.770338		POU2F2	-0.528456	0.161375	0.661872		OSER1	-0.832848	0.207301	0.849786		TCEAL3	-0.879882	0.255763	0.999417		STAG1	-2.36246	0.0333102	0.136746
FLT3	-0.324191	0.176662	0.724511		RNPC3	-0.604819	0.187911	0.770431		AKIP1	-0.978763	0.161433	0.661872		KLHL18	-0.98912	0.207567	0.849786		COX19	-0.546738	0.25593	0.999417		EIF4EBP1	-0.87669	0.0333554	0.136842
STX11	-0.460311	0.176734	0.724511		C19orf53	-0.230302	0.188094	0.770431		NF1	-0.869694	0.16161	0.661872		EIF3K	0.251816	0.207571	0.849786		IPO5	-0.753521	0.255967	0.999417		SIRPA	1.28921	0.0334195	0.136969
IL4R	0.567124	0.176831	0.724511		IPCEF1	0.533527	0.188141	0.770431		ARHGAP24	-1.33864	0.161613	0.661872		GGA1	-0.883325	0.20783	0.849786		FN3KRP	-0.984032	0.255992	0.999417		VDAC2	-0.896301	0.0334321	0.136969
UAP1	-0.763286	0.177056	0.724638		ETS2	0.286677	0.188161	0.770431		SSFA2	-0.997221	0.161792	0.661872		PEX26	0.87256	0.207922	0.849786		FAM208A	-0.626124	0.256057	0.999417		PDZD11	-2.3535	0.0334518	0.136969
STK17B	0.451726	0.177267	0.724638		DCP2	-0.383196	0.188723	0.772229		PCMT1	0.349066	0.161898	0.661872		ZNF431	0.904827	0.208166	0.849786		SLC35A2	-0.893827	0.256161	0.999417		BLOC1S1	0.515202	0.0335854	0.137427
MTFR1L	-0.477997	0.177307	0.724638		SRSF1	-0.311948	0.188977	0.772765		FMNL1	-0.542416	0.161972	0.661872		GSK3B	-0.943875	0.208178	0.849786		SLC22A18	-0.868554	0.256204	0.999417		ZNF318	-3.36359	0.0336365	0.137546
SLC1A5	0.338732	0.177323	0.724638		PACS1	-0.80605	0.189312	0.773111		KIAA0196	0.816396	0.162021	0.661872		DENND1B	-0.876229	0.208678	0.849786		2001-03-01	0.336035	0.256457	0.999417		MYDGF	-0.749533	0.0337134	0.137771
ZNF121	0.611491	0.177662	0.725065		ANTXR2	-0.418576	0.1894	0.773111		RAMP1	-4.47642	0.16207	0.661872		IRF2	-0.656381	0.208685	0.849786		SOS2	0.701544	0.256492	0.999417		UBLCP1	-1.97529	0.0339104	0.138486
ATP5E	0.24205	0.177754	0.725065		TMPO	-0.438883	0.189483	0.773111		SOD2	-0.61307	0.162285	0.66232		TRIM25	-0.87984	0.208801	0.849786		ACBD6	-0.729736	0.256648	0.999417		PAN3	1.02789	0.0340048	0.138756
NMB	-0.690303	0.177817	0.725065		GSTO1	0.210217	0.189641	0.773111		ACSL3	0.616388	0.162487	0.662588		XRCC5	-0.393449	0.208907	0.849786		C1GALT1C1	0.528089	0.256904	0.999417		NMI	-0.973098	0.0340207	0.138756
SLC12A9	0.378664	0.177897	0.725065		SART3	0.475636	0.189768	0.773111		CDK2AP2	0.505987	0.162649	0.662588		PDHB	-0.505876	0.209168	0.849786		FAM96B	-0.352291	0.257057	0.999417		DNMT1	-1.34006	0.0340578	0.138817
BTN3A2	0.531648	0.178415	0.725065		C19orf66	-0.536369	0.1898	0.773111		ARL2	-0.444467	0.162667	0.662588		YIF1B	-0.503823	0.209213	0.849786		SNRNP35	0.618188	0.257129	0.999417		HARS	-1.74714	0.034101	0.138903
ATG3	-0.29682	0.178452	0.725065		UBE4A	-0.480922	0.190372	0.774658		TSEN34	0.42931	0.162903	0.662936		M6PR	-0.409746	0.209255	0.849786		STIP1	0.502949	0.257576	0.999417		SERP1	0.508581	0.034175	0.139114
RAB21	0.549939	0.178499	0.725065		PRAM1	-0.376083	0.190545	0.774658		DESI2	-1.0995	0.162984	0.662936		PCBD2	0.901671	0.209638	0.849786		TRIM21	0.68307	0.257638	0.999417		FAM120AOS	-2.34323	0.0342582	0.139315
UBE2S	0.729072	0.178589	0.725065		SUSD3	-0.448559	0.190568	0.774658		U2AF1	-0.795219	0.163069	0.662936		CNN2	-0.500201	0.209672	0.849786		CENPW	0.637077	0.258186	0.999417		SRD5A3	-1.74322	0.0342686	0.139315
ASH2L	-0.466388	0.178602	0.725065		CYSTM1	-0.413929	0.190674	0.774658		TTC14	-0.515427	0.163191	0.663004		SIGIRR	-0.6254	0.209804	0.849786		PRF1	-0.721321	0.258187	0.999417		USP4	-1.76095	0.0343446	0.139528
MYO9B	-0.509334	0.178648	0.725065		CEP63	-0.476903	0.190934	0.774712		ZNF688	-1.07967	0.163396	0.663012		CTSV	-1.57257	0.209827	0.849786		FAM110A	-0.627617	0.258212	0.999417		ATP6AP2	-0.707677	0.0343655	0.139528
AP3M1	0.502658	0.178698	0.725065		RPS4X	-0.216033	0.190998	0.774712		RHOA	0.297919	0.163448	0.663012		DEF6	-0.650541	0.209833	0.849786		CHTF8	0.545693	0.258217	0.999417		MT2A	1.53365	0.0344342	0.139717
MRPL21	0.31572	0.178995	0.725301		CDC42SE1	0.586594	0.191103	0.774712		ADD3	0.501728	0.16351	0.663012		FAM162A	-0.503052	0.210414	0.849786		PTGES2	0.513318	0.258383	0.999417		MPZL2	-3.29327	0.0345692	0.140174
MRPL53	0.402788	0.179028	0.725301		HMGN2	-0.2225	0.19132	0.774712		AP000769.1	-1.08828	0.163914	0.663932		APOL6	0.750211	0.210416	0.849786		RAB4A	-0.464428	0.258529	0.999417		PPP1R14B	-1.33605	0.0346259	0.14031
PCSK7	-0.393783	0.179125	0.725301		OXR1	0.332146	0.191422	0.774712		TMEM38B	-0.913218	0.163948	0.663932		EEF1E1	-0.528829	0.210545	0.849786		GGA3	0.844551	0.25875	0.999417		TRADD	-1.24282	0.0346818	0.14031
OSTC	-0.240028	0.179218	0.725301		CAPNS1	-0.31465	0.191496	0.774712		CUTA	-0.372038	0.164365	0.66519		DHX40	0.899071	0.210737	0.849786		KHDRBS1	-0.377818	0.258951	0.999417		PYM1	-1.17201	0.0346915	0.14031
DNAJC1	-0.449312	0.179408	0.725602		RHOG	-0.205137	0.19155	0.774712		AP1S2	-0.328723	0.164528	0.665371		TM2D1	-0.569803	0.210878	0.849786		GSN	-0.388911	0.259128	0.999417		TAX1BP3	-1.33655	0.0347077	0.14031
LIMA1	-0.68253	0.17978	0.725695		LINC00869	-0.54459	0.192147	0.775883		VPS33A	-1.07976	0.164621	0.665371		GDI2	-0.277056	0.210907	0.849786		CDC5L	0.507385	0.259171	0.999417		GSAP	-1.96261	0.0347146	0.14031
SLC24A4	-1.13673	0.179856	0.725695		GRHPR	-0.351683	0.19216	0.775883		TSPAN13	-1.45365	0.164954	0.665635		SIN3A	0.812722	0.211143	0.849786		TFRC	0.76756	0.259198	0.999417		ARID1A	1.05613	0.0347992	0.140562
USP10	0.368038	0.179857	0.725695		C11orf21	-0.519534	0.192301	0.775883		VNN2	0.914793	0.165002	0.665635		CSK	0.448352	0.211225	0.849786		GIGYF2	0.632291	0.259531	0.999417		PHF14	-1.73615	0.0349761	0.14112
BTBD1	-0.545362	0.180144	0.725695		C1D	-0.285753	0.192334	0.775883		HLA-DQA2	-1.81745	0.165095	0.665635		GNB4	0.613226	0.211498	0.849786		MCMBP	0.544368	0.259541	0.999417		MCTP1	-1.95116	0.0349896	0.14112
ZDHHC3	0.538628	0.180144	0.725695		CD3D	-1.56114	0.192647	0.776648		MMAB	-1.4348	0.165112	0.665635		FBXO7	-0.558104	0.211642	0.849786		SLC2A6	0.591829	0.259755	0.999417		ITFG1	-1.58412	0.0350049	0.14112
DESI2	-0.607299	0.180172	0.725695		SUCLG1	-0.253225	0.192934	0.777306		YIPF6	0.597071	0.165217	0.665635		CD53	0.333859	0.211707	0.849786		CWF19L2	0.707892	0.260267	0.999417		IER2	-0.957263	0.0351607	0.141658
MAP2K1	-0.27584	0.180327	0.725695		ZCCHC6	-0.383399	0.193652	0.779365		PDCD6	0.332648	0.165521	0.666436		NABP1	0.690283	0.211713	0.849786		NUP85	-0.798571	0.260388	0.999417		ITPRIPL2	1.48973	0.0352661	0.141913
CAMTA2	0.739241	0.180468	0.725695		IRS2	0.964863	0.193794	0.779365		RAB3GAP1	-0.805935	0.16597	0.667167		MIR4458HG	-1.20895	0.211723	0.849786		LTB	-0.383158	0.26045	0.999417		RPL26L1	-1.23708	0.0352692	0.141913
ANP32A	-0.239439	0.180574	0.725695		PIGP	-0.38135	0.193818	0.779365		SDF2	0.547979	0.166183	0.667167		ARID4A	-0.769107	0.212386	0.849786		C1orf27	0.702024	0.26049	0.999417		RPS25	0.404524	0.0353245	0.142024
DUSP2	-0.703694	0.180591	0.725695		LPAR6	0.474123	0.194032	0.779727		MED8	0.57713	0.166368	0.667167		CRYL1	-0.760967	0.21243	0.849786		CASC3	-0.744733	0.260551	0.999417		PLAA	-3.31987	0.0353479	0.142024
PEX11B	0.426517	0.180796	0.725695		IKBKG	-0.459858	0.194302	0.780314		CMTR2	-0.902795	0.166379	0.667167		VPS35	-0.383582	0.212584	0.849786		RPLP2	-0.199112	0.260705	0.999417		COQ5	-1.94945	0.0353934	0.142024
C12orf75	-0.447899	0.180817	0.725695		PIGS	-0.495278	0.194608	0.781043		CSNK2B	-0.385009	0.166541	0.667167		TBC1D17	-1.36023	0.212647	0.849786		FUNDC2	0.508358	0.260728	0.999417		DDX41	-1.95923	0.0354111	0.142024
CEBPD	0.421754	0.180987	0.725913		C15orf61	-0.406181	0.195207	0.782769		HDAC9	0.513501	0.16662	0.667167		PARP9	0.61707	0.212876	0.849786		CYCS	-0.329267	0.260958	0.999417		RPL36	0.393004	0.0354164	0.142024
SLX1A	0.522692	0.181356	0.726405		RNASEH2B	-0.281697	0.195472	0.782769		F13A1	-2.21354	0.166628	0.667167		TMC6	0.690292	0.212973	0.849786		CCDC22	0.664282	0.260959	0.999417		NINJ1	1.25898	0.0354324	0.142024
ZNF451	0.402415	0.181458	0.726405		RNF168	-0.664051	0.195641	0.782769		TRAPPC6B	0.757536	0.166669	0.667167		PIBF1	-1.06991	0.213238	0.849786		ZBTB8OS	0.48669	0.261055	0.999417		FBLN2	-3.25367	0.0355096	0.142242
TSPAN31	0.489205	0.181626	0.726405		RPL26L1	0.238365	0.195681	0.782769		NECAP1	-1.09123	0.166772	0.667167		GMNN	-1.07674	0.213291	0.849786		YPEL2	0.75319	0.261179	0.999417		NENF	-1.01962	0.0357365	0.14306
C3orf58	0.488175	0.182191	0.726405		HOMER2	-0.556095	0.195853	0.782769		ZKSCAN1	-0.850317	0.166871	0.667167		UTF1	-0.82583	0.213512	0.849786		PIM2	-0.878352	0.261179	0.999417		TMC6	1.22289	0.0358106	0.143265
LYN	-0.321376	0.182193	0.726405		MAP3K12	0.907361	0.195907	0.782769		RP11-294J22.6	0.846396	0.167042	0.667167		RABGGTB	0.609854	0.213926	0.849786		CXXC5	-0.631988	0.261441	0.999417		PECAM1	0.995474	0.0358484	0.143274
GTF2H2C	0.52983	0.182271	0.726405		SRA1	0.290812	0.19591	0.782769		KANSL1	-0.96521	0.167072	0.667167		MPP1	0.669868	0.213933	0.849786		IL4R	0.788058	0.261469	0.999417		NDUFA12	-0.589583	0.0358585	0.143274
C9orf142	0.408686	0.182272	0.726405		MIR4435-2HG	-0.423023	0.196337	0.783575		PLCD1	-1.87049	0.167174	0.667167		UBAC2	-0.819387	0.213989	0.849786		CPT2	0.787896	0.261687	0.999417		ZEB1	-3.25599	0.0359364	0.143483
KMT2C	-0.40288	0.182653	0.726405		XRCC1	-0.68176	0.196362	0.783575		LRRFIP1	-0.302408	0.16719	0.667167		FES	-0.536959	0.214118	0.849786		HEATR5B	-0.787359	0.26177	0.999417		SART3	-2.33726	0.0359565	0.143483
UCP2	0.239372	0.182792	0.726405		RAD23B	0.274142	0.196644	0.783792		CCT8	0.296044	0.167354	0.667395		ERCC1	-0.533945	0.214218	0.849786		MCL1	0.364634	0.262058	0.999417		MAN2B1	-2.32625	0.0361325	0.144094
ERAP2	0.738859	0.182906	0.726405		TRIM56	-0.506782	0.196757	0.783792		NSMCE1	-0.539553	0.167477	0.667463		GCHFR	0.60752	0.214293	0.849786		VIMP	-0.439921	0.262301	0.999417		WIPI2	-1.3316	0.0361975	0.144262
CACYBP	-0.284782	0.182944	0.726405		RNF6	0.417057	0.19679	0.783792		DUSP23	-0.451303	0.167605	0.667551		CHM	-0.856553	0.214392	0.849786		EIF3K	-0.240608	0.26234	0.999417		NFKB1	-1.28108	0.0362629	0.144396
LINC00324	0.557376	0.183025	0.726405		TLR5	-0.565257	0.196979	0.784045		YWHAG	-0.880416	0.168175	0.668719		EGLN3	-1.38469	0.214445	0.849786		SPTSSA	0.488033	0.262601	0.999417		ACTR10	-1.27643	0.0362771	0.144396
RPL39	-0.20716	0.183145	0.726405		RSU1	-0.272941	0.197513	0.785676		CHMP7	-1.37256	0.168245	0.668719		PAK1IP1	-0.759073	0.21454	0.849786		CINP	0.537104	0.262748	0.999417		KPNA2	-1.46699	0.0364819	0.145076
SNRNP200	-0.481496	0.183297	0.726405		KIAA1551	0.326423	0.198077	0.786465		EGLN2	0.554293	0.168311	0.668719		HIST2H2AC	-0.988491	0.214562	0.849786		RAB21	-0.67181	0.262836	0.999417		CXCR4	0.936672	0.0364942	0.145076
SMS	-0.276207	0.183303	0.726405		PDHX	0.477965	0.198083	0.786465		ARRDC3	-1.23132	0.168324	0.668719		RPL38	0.222172	0.214593	0.849786		SRPK2	-0.571033	0.262919	0.999417		TMX4	-1.47884	0.0365714	0.145291
MTHFR	0.617211	0.183373	0.726405		RAP2B	-0.326171	0.19811	0.786465		TCTN3	-0.643026	0.168457	0.668825		UAP1	-1.05756	0.214963	0.849786		RPL30	-0.207163	0.26304	0.999417		EHMT1	-1.95043	0.0366374	0.145461
LAMTOR1	-0.22009	0.183532	0.726405		AIMP2	0.365065	0.198325	0.786465		LTV1	-0.734816	0.16869	0.669325		H3F3B	-0.217661	0.215112	0.849786		DCTN1	0.709632	0.263125	0.999417		UBAC2	-1.94205	0.0367451	0.145797
GSE1	0.627308	0.183577	0.726405		SIL1	0.402859	0.19841	0.786465		RASSF4	-0.557134	0.168905	0.669757		ATXN7L3B	-0.791875	0.215135	0.849786		THRAP3	0.372462	0.263318	0.999417		PTTG1	-2.32801	0.0368902	0.146251
C3orf38	0.401984	0.183769	0.726405		EIF1B	-0.290155	0.198463	0.786465		CD200R1	-1.32061	0.169305	0.669995		EIF3M	-0.292792	0.21514	0.849786		YRDC	0.762819	0.26332	0.999417		CTDNEP1	1.15694	0.0369061	0.146251
UTS2	-4.59584	0.183807	0.726405		C3orf58	0.455403	0.19864	0.78659		NTPCR	-0.917828	0.169326	0.669995		ECHDC2	0.823992	0.215323	0.849786		CDK7	0.745149	0.263386	0.999417		PROSC	-1.94162	0.0369681	0.146384
TBL1XR1	0.350528	0.183824	0.726405		LMBR1L	0.560113	0.19883	0.78659		HCK	0.387711	0.169391	0.669995		RP11-192H23.6	0.775771	0.215456	0.849786		ADA	-0.63878	0.263473	0.999417		AC245100.1	-2.31559	0.0369864	0.146384
CSDE1	-0.304468	0.183921	0.726405		TSG101	0.279936	0.199071	0.78659		NFATC3	-0.968846	0.169392	0.669995		ZYG11B	-1.08151	0.215541	0.849786		DPM2	0.532091	0.263607	0.999417		KLHL5	-1.93787	0.037237	0.147283
NQO2	-0.438092	0.184097	0.726405		SGF29	-0.444712	0.1992	0.78659		DNAJC15	-0.389156	0.16954	0.670157		LCOR	-1.07538	0.215633	0.849786		SPSB3	0.566323	0.263658	0.999417		BUB3	-1.26052	0.0372964	0.147425
MAN2C1	0.530223	0.184225	0.726405		RPS26	-0.56928	0.199401	0.78659		RETN	-1.39388	0.169897	0.671054		TST	-0.997509	0.215652	0.849786		PTS	0.586735	0.263797	0.999417		MLST8	-2.3218	0.0373288	0.14746
SLA	0.576845	0.184307	0.726405		HADH	-0.479505	0.199405	0.78659		ZBTB1	-0.884593	0.170097	0.671054		MARCKSL1	-0.593717	0.215712	0.849786		CSPP1	-0.997671	0.263862	0.999417		CXCR3	-1.94386	0.0374022	0.147636
ARL5A	-0.303131	0.184613	0.726405		CD36	0.251635	0.199459	0.78659		CCR5	0.99402	0.170122	0.671054		ATP5O	-0.264135	0.215713	0.849786		IFNAR1	0.494307	0.26402	0.999417		DUSP18	-3.2586	0.0374201	0.147636
CA2	0.55087	0.184685	0.726405		UNC119	-0.270358	0.199497	0.78659		B4GALT7	-0.979108	0.170222	0.671054		GTPBP8	-0.857855	0.215785	0.849786		KIAA0922	0.866909	0.264139	0.999417		C11orf1	-3.23318	0.0374499	0.14766
PPP4R2	-0.415526	0.184771	0.726405		TOB1	-0.700294	0.199663	0.786691		POLR2D	-1.0636	0.170527	0.671054		PPP1R18	-0.589717	0.215909	0.849786		SVBP	-0.513978	0.264338	0.999417		EEA1	-1.73195	0.037591	0.148065
PLAC8	0.342066	0.184822	0.726405		TMEM30A	-0.323975	0.199773	0.786691		LINC00493	-0.316256	0.170534	0.671054		CDKN1B	-0.981512	0.215928	0.849786		LMNA	-0.560882	0.264515	0.999417		GCSH	-2.3095	0.0376115	0.148065
HOOK3	-0.358052	0.184864	0.726405		ZSWIM7	-0.341151	0.199995	0.786814		TUBA1C	-1.01979	0.170541	0.671054		P2RY14	-0.866362	0.215957	0.849786		NANS	0.434798	0.264528	0.999417		FGFR1OP2	-1.37707	0.0376524	0.148065
RP11-356J5.12	-0.695387	0.184875	0.726405		G6PC3	-0.377505	0.200136	0.786814		RDH11	-1.0224	0.170621	0.671054		SEL1L	-0.777555	0.216066	0.849786		CELF1	-0.547249	0.264554	0.999417		TM2D1	-1.22274	0.0376769	0.148065
PDCL3	-0.301735	0.184877	0.726405		ILK	0.258794	0.20018	0.786814		NSRP1	0.490895	0.17114	0.672569		TTC5	-0.97935	0.216209	0.849816		COX5B	0.226564	0.264684	0.999417		UQCR11	0.442663	0.0376973	0.148065
STAT6	-0.375087	0.184992	0.726405		ALG14	0.536885	0.200583	0.787907		DDX42	-0.986335	0.171221	0.672569		ACD	-1.0722	0.216532	0.850123		DPYSL2	0.351231	0.264944	0.999417		MRPL39	-1.9428	0.037712	0.148065
OTUB1	0.256394	0.18512	0.726405		PPM1A	0.394061	0.200775	0.78815		KPNA1	-0.742454	0.171608	0.673668		CYBRD1	-1.18369	0.216723	0.850123		YY1	-0.44566	0.265193	0.999417		SAT1	1.04027	0.0377232	0.148065
FAM13B	-0.541325	0.185157	0.726405		DNAJB14	0.297301	0.200937	0.78815		RABL6	-0.936432	0.171782	0.673732		ARHGAP15	-0.537111	0.216761	0.850123		RNF20	0.657108	0.265249	0.999417		DCTN6	-1.23061	0.0377412	0.148065
STK3	0.509701	0.18528	0.726433		GALNT2	-0.787376	0.201022	0.78815		MRPL36	-0.539702	0.171839	0.673732		EEF1A1	-0.200924	0.216858	0.850123		SH3D19	0.559585	0.265296	0.999417		KIFAP3	-3.25251	0.0378338	0.148336
ZFP36L1	-0.284978	0.185456	0.726668		C14orf1	0.294895	0.201255	0.788572		UBE4A	-0.873289	0.172205	0.674746		IPO7	-0.856392	0.216964	0.850123		ENTPD6	-0.806719	0.266443	0.999417		BMP2K	1.40857	0.0378908	0.148467
MAGOHB	-0.386269	0.185677	0.72708		BLOC1S1	-0.23798	0.201506	0.789063		CSTB	-0.276949	0.172416	0.675152		SLC25A29	-1.18783	0.217193	0.850492		MDM2	0.830912	0.266717	0.999417		NUP107	-1.93435	0.0380008	0.148805
PPP2CA	-0.262935	0.186068	0.727818		MTIF3	0.221373	0.201983	0.789903		TRAPPC6A	-0.365229	0.172572	0.675341		HPCAL1	0.590362	0.217351	0.850581		ICT1	0.598801	0.267175	0.999417		RBM3	-0.520204	0.0380949	0.148992
CBFA2T3	0.391293	0.186097	0.727818		NUP93	0.343614	0.202194	0.789903		TTC17	0.46	0.173045	0.676402		METTL15	1.0145	0.21777	0.851689		MRPL44	-0.641304	0.267269	0.999417		NFKBIZ	1.1277	0.038096	0.148992
RHBDD2	-0.536721	0.18638	0.728239		ZDHHC3	0.496694	0.202238	0.789903		IP6K2	-0.739172	0.173058	0.676402		VCL	-0.717826	0.217938	0.851809		CDC37	-0.411772	0.267371	0.999417		MARCKSL1	-1.2679	0.0381397	0.149026
SPPL3	0.52379	0.186437	0.728239		CLIP1	0.357874	0.202336	0.789903		DDT	-0.389965	0.173361	0.677076		TMEM183A	-0.56165	0.21852	0.851809		GFER	-0.713287	0.2675	0.999417		XCR1	-3.23205	0.0381522	0.149026
UBE2V1	0.513386	0.186559	0.728264		MSMO1	0.563989	0.202349	0.789903		RASA4	-1.09252	0.173446	0.677076		SLC12A6	0.818918	0.218593	0.851809		TBC1D1	-0.67788	0.267562	0.999417		LIMS1	-1.15552	0.0381829	0.149053
ARPC2	-0.249292	0.186836	0.72863		EMG1	0.325942	0.202488	0.789922		ZNF467	-0.725006	0.174221	0.677932		PRDX1	0.343226	0.218751	0.851809		MRPL19	0.492345	0.267686	0.999417		ZNF770	-1.93462	0.0382489	0.149208
HLA-DMA	-0.246898	0.186885	0.72863		GPR108	-0.352588	0.202674	0.789922		DUSP6	1.04158	0.174356	0.677932		ADAM15	-0.653261	0.218822	0.851809		PPP1CC	-0.390689	0.267846	0.999417		AP1B1	1.3134	0.03827	0.149208
MIF	0.404752	0.187592	0.729454		NSUN2	0.399235	0.202731	0.789922		RNF34	0.601803	0.174457	0.677932		MTMR11	-0.625372	0.218944	0.851809		RBM45	0.700633	0.268151	0.999417		RDX	-1.93485	0.0382966	0.149219
PHF6	-0.453084	0.187711	0.729454		LASP1	-0.411327	0.203368	0.791913		OSTM1	-0.825283	0.174621	0.677932		YIPF4	0.471951	0.218963	0.851809		ITGB1	0.404999	0.268208	0.999417		MALSU1	-1.92857	0.0383654	0.149394
ZNF296	0.463694	0.187738	0.729454		CHCHD2	-0.190056	0.203552	0.79198		PLD4	-0.410774	0.174683	0.677932		SLC4A1AP	-0.855876	0.219003	0.851809		CD59	-0.534309	0.268392	0.999417		CH17-189H20.1	-2.30609	0.0384163	0.1495
STARD3NL	-0.383846	0.187797	0.729454		CRNKL1	0.518541	0.203721	0.79198		EFCAB2	-1.31555	0.174693	0.677932		CREBL2	0.720679	0.219021	0.851809		RPL23A	-0.197891	0.26844	0.999417		OGFOD3	-1.93427	0.0385178	0.149802
EIF3G	0.221387	0.187875	0.729454		FAM160A2	0.439535	0.203764	0.79198		ARHGEF3	1.02036	0.174806	0.677932		RPS28	0.199987	0.219263	0.851966		CSK	-0.435095	0.26922	0.999417		ITPA	-1.452	0.0386178	0.150098
PPP6R2	0.458715	0.187967	0.729454		C14orf2	-0.224238	0.204755	0.794916		ZDHHC7	-1.18809	0.175002	0.677932		PSTPIP2	0.718679	0.219338	0.851966		HSPE1	0.301482	0.269259	0.999417		RPLP1	0.367775	0.0386547	0.15013
CRCP	0.600741	0.188075	0.729454		ZC3H15	-0.236758	0.204772	0.794916		TEX264	-0.564367	0.175254	0.677932		CA2	-0.730205	0.219529	0.851966		CLU	1.19848	0.269565	0.999417		SART1	-2.3019	0.0386956	0.15013
SPTAN1	0.667228	0.188152	0.729454		ATP5L	-0.217827	0.205279	0.796224		LINC00685	-1.61999	0.175312	0.677932		ZNHIT2	-1.18717	0.219604	0.851966		DPAGT1	0.695101	0.269829	0.999417		RABGGTB	-1.69476	0.0386978	0.15013
EIF3J-AS1	0.662979	0.1882	0.729454		AARS	0.619532	0.205363	0.796224		KDSR	-0.947372	0.175526	0.677932		ATP6V1H	-0.714324	0.22009	0.852139		CD33	-0.376009	0.269914	0.999417		ENSA	-0.749034	0.038775	0.150337
TMEM141	0.411787	0.188261	0.729454		PRADC1	0.42218	0.205517	0.79633		CCL4	-3.90914	0.175656	0.677932		PHF20	-0.575626	0.220095	0.852139		FERMT3	-0.398853	0.270127	0.999417		XRN1	-1.56035	0.0388759	0.150635
CNTRL	-0.372379	0.188407	0.729454		MTHFS	0.360879	0.20567	0.796433		UIMC1	-1.0802	0.175793	0.677932		POLD3	0.847485	0.220162	0.852139		SMAP2	0.388058	0.270252	0.999417		EIF3E	-0.472366	0.0390348	0.151097
ASGR1	0.445663	0.18849	0.729454		FANCF	-0.750964	0.206013	0.797268		TMEM71	-0.996329	0.175908	0.677932		UBE2E2	-0.512781	0.220192	0.852139		OAZ1	0.202213	0.270287	0.999417		NDUFS5	0.54201	0.0390628	0.151097
CEP63	-0.486497	0.189171	0.731		CLTC	0.291819	0.206253	0.797706		DYNLRB1	-0.45961	0.176016	0.677932		YIPF3	-0.687655	0.220373	0.852139		POLR2J	0.365285	0.270288	0.999417		IRAK1	1.65416	0.0390673	0.151097
BORCS8	0.467163	0.189206	0.731		CDK5RAP3	0.310098	0.207022	0.799294		MT-ND5	-0.287925	0.176123	0.677932		CCDC93	1.0096	0.220483	0.852139		RREB1	0.642157	0.270998	0.999417		QARS	-1.17475	0.0391471	0.151312
LST1	-0.257554	0.189238	0.731		ANGEL2	0.465115	0.207038	0.799294		SCAMP4	-0.876795	0.176184	0.677932		LINC00936	-0.915647	0.220598	0.852139		MRPS36	0.389182	0.271295	0.999417		KRTCAP2	-0.87366	0.0392147	0.151481
SCOC	-0.428818	0.189357	0.73101		ACTL6A	0.313527	0.207112	0.799294		RSRC2	0.380493	0.176197	0.677932		PSMD8	-0.383374	0.220911	0.852142		BCAS2	0.480295	0.271711	0.999417		MGST3	-0.954435	0.0392749	0.15162
CAMLG	-0.334018	0.189544	0.73115		UBE2W	0.301706	0.207223	0.799294		OTUD5	-1.21506	0.17639	0.677932		PIP4K2A	0.537607	0.220918	0.852142		DOCK2	-0.530895	0.27179	0.999417		CCL5	0.994363	0.0393572	0.151765
POGLUT1	0.528687	0.189626	0.73115		EIF2B2	0.399722	0.207376	0.799294		VEZF1	-0.796148	0.176396	0.677932		MSLN	1.27533	0.221006	0.852142		PPP1R18	0.448794	0.271811	0.999417		CHMP2B	-1.3104	0.0393608	0.151765
EPB41L2	0.448454	0.190024	0.73214		MCTP1	0.339445	0.207427	0.799294		OTUD1	-4.93225	0.176458	0.677932		KIAA1551	-0.671791	0.221372	0.85252		IRAK1	0.853067	0.272726	0.999417		CEBPG	-1.37231	0.0393891	0.15178
SPAST	0.590687	0.190302	0.73214		FDPS	0.292348	0.207669	0.799433		SLC39A4	-0.866823	0.176509	0.677932		LTV1	-0.764603	0.221449	0.85252		TOM1	0.74245	0.272761	0.999417		RNASE6	-0.545849	0.039413	0.15178
RPL26	-0.193571	0.190335	0.73214		S100Z	-0.524	0.207718	0.799433		C17orf62	-0.505194	0.176626	0.677932		ATP6V0D1	0.362152	0.221511	0.85252		INTS8	0.67157	0.272833	0.999417		EXOSC9	-1.92384	0.0394878	0.151975
TMEM167A	0.232522	0.190365	0.73214		ZFHX3	-0.625554	0.208035	0.799749		TFPT	-0.604016	0.17664	0.677932		SMCO4	0.411546	0.221932	0.85306		SNX27	0.583978	0.273185	0.999417		TMX3	-1.92352	0.0395491	0.152118
TSFM	0.434005	0.190466	0.73214		CADM1	1.28454	0.208161	0.799749		PDCD7	-0.865815	0.17667	0.677932		VNN1	1.00622	0.222253	0.85306		STOML2	-0.477018	0.27321	0.999417		HINT1	-0.459977	0.0396029	0.152231
GLTP	-0.3384	0.190715	0.732648		BSG	-0.218953	0.208207	0.799749		SP100	0.366518	0.176868	0.677932		RP5-1180E21.5	0.755442	0.222453	0.85306		RPL23	-0.210131	0.273219	0.999417		RPL29	0.39966	0.0396525	0.152329
MPHOSPH6	-0.396425	0.191021	0.733376		EIF3A	-0.226141	0.208309	0.799749		IER3IP1	-0.418264	0.176899	0.677932		SLIRP	0.304788	0.22254	0.85306		ZFAND2A	-0.802957	0.273326	0.999417		UCHL3	-1.10666	0.0396913	0.152384
ARHGEF1	0.296733	0.191681	0.73466		TECR	-0.271776	0.20868	0.800282		EPS15	-0.601476	0.176965	0.677932		PSMA3	-0.396899	0.222551	0.85306		STARD4-AS1	-0.833119	0.273441	0.999417		HNRNPA1L2	-1.55438	0.039736	0.152439
NPTN	-0.683437	0.191723	0.73466		GAPT	0.230958	0.208703	0.800282		GRAMD1A	-0.823514	0.177059	0.677932		RAD51C	-0.813926	0.222562	0.85306		ARHGAP15	-0.464925	0.27367	0.999417		PSMA4	-0.508249	0.0397541	0.152439
ELAVL1	-0.293928	0.191961	0.73466		ANXA5	-0.205525	0.209217	0.800798		BCLAF1	-0.38221	0.177063	0.677932		SFT2D1	-0.358433	0.222602	0.85306		RUNX2	-0.70474	0.27395	0.999417		RPL17	0.492989	0.0397934	0.152497
TGFB1	0.347598	0.19216	0.73466		TOPORS	0.374077	0.209352	0.800798		INPP1	-1.35757	0.17711	0.677932		TLR1	0.698009	0.222987	0.853819		PTTG1	-0.750437	0.273962	0.999417		IDO1	-1.71804	0.0399246	0.152906
CD3D	-1.57227	0.192199	0.73466		MAPK1	-0.326615	0.209388	0.800798		CEBPA	-1.28474	0.177119	0.677932		P2RX4	0.679166	0.223072	0.853819		NFATC2IP	-0.651634	0.274032	0.999417		GOLGA7	-1.43869	0.0399762	0.153011
ARFIP2	-0.452116	0.19223	0.73466		FERMT3	0.199798	0.209397	0.800798		PHACTR4	-0.853104	0.177416	0.678655		RPF1	-0.551502	0.223443	0.854104		ADAP1	-0.902578	0.274492	0.999417		THOC1	-2.29749	0.0400976	0.15307
ADAR	0.372749	0.192274	0.73466		PLEKHJ1	-0.277071	0.209475	0.800798		CAPN7	0.705845	0.177744	0.6791		IPO9	-0.968593	0.223563	0.854104		CXCR4	-0.500885	0.275097	0.999417		COA4	-1.30639	0.0401001	0.15307
MTCH2	-0.255076	0.192291	0.73466		SYNCRIP	-0.281517	0.209709	0.801205		SLC52A2	0.556202	0.177864	0.6791		NOP10	0.271921	0.223637	0.854104		SMC4	-0.658647	0.275105	0.999417		MINA	-2.28675	0.0401031	0.15307
DNASE1L3	-0.661779	0.192412	0.734676		ECSIT	-0.486383	0.21009	0.802174		RNF144B	0.678952	0.177975	0.6791		MSH3	0.809805	0.223691	0.854104		FIBP	-0.387471	0.275178	0.999417		RFX5	-1.92273	0.0401117	0.15307
CCDC53	-0.323485	0.192633	0.734821		ARIH1	0.509553	0.210718	0.80343		C7orf50	-0.423704	0.178032	0.6791		MIR4435-2HG	0.550159	0.224039	0.854319		MCM7	-0.743263	0.275282	0.999417		SHOC2	0.841727	0.0401255	0.15307
S100A11	0.239113	0.192684	0.734821		CASP8	-0.372799	0.210961	0.80343		NASP	-0.789534	0.178127	0.6791		TARS	-0.738998	0.224337	0.854319		GDE1	-0.711955	0.275416	0.999417		CLEC2B	-0.849385	0.040138	0.15307
PCBD1	0.359264	0.1932	0.735512		CD14	0.735841	0.211131	0.80343		WDR83	-1.17596	0.178181	0.6791		TMEM128	-0.803376	0.224405	0.854319		TSG101	0.442374	0.275586	0.999417		PAQR7	1.45465	0.0402554	0.153408
RPLP0	-0.214375	0.193205	0.735512		GARS	0.343364	0.211348	0.80343		FAM122B	-0.877006	0.178485	0.679427		FBXO4	-0.85626	0.224485	0.854319		SMPD3	-0.847136	0.275598	0.999417		CCNL2	1.42933	0.0402753	0.153408
ADD3	0.289202	0.193217	0.735512		CLEC2D	0.393121	0.21135	0.80343		LACC1	-1.65893	0.178575	0.679427		CWC27	-0.737083	0.224521	0.854319		ZMYM5	-0.759378	0.275956	0.999417		GPBAR1	1.30664	0.0404131	0.153828
HRH2	0.520515	0.193605	0.736545		TIMM22	-0.502095	0.211497	0.80343		UXS1	-0.830967	0.178707	0.679427		NMI	0.405117	0.224563	0.854319		STAT6	0.5114	0.275981	0.999417		FAM136A	-1.55181	0.0404346	0.153828
RELB	0.462484	0.193777	0.736751		FES	0.22896	0.21162	0.80343		ENOPH1	-0.811167	0.178741	0.679427		PTEN	0.392961	0.224876	0.854366		TGS1	0.683621	0.276094	0.999417		IMMP2L	-3.20453	0.0405422	0.154057
MFSD11	-0.48332	0.193955	0.736982		NAP1L4	0.269805	0.211844	0.80343		MPC2	-0.468299	0.178892	0.679427		SF3B5	-0.360004	0.224937	0.854366		PRCP	-0.37801	0.276454	0.999417		TPR	-1.0973	0.0405438	0.154057
SDAD1	-0.367118	0.194306	0.73787		VAMP7	-0.452125	0.211872	0.80343		AKAP7	-1.04954	0.179109	0.679427		LA16c-444G7.2	1.2107	0.225016	0.854366		RP11-798K3.3	-1.04744	0.276832	0.999417		UBA2	-1.36533	0.0406324	0.1543
EXOC6	0.44109	0.194493	0.73802		MYLIP	-0.657015	0.212028	0.80343		TRDMT1	-1.24458	0.179111	0.679427		OSBPL9	-0.690199	0.225215	0.854366		NCF1	0.808112	0.277109	0.999417		STK40	1.63427	0.040676	0.154372
EIF1B	-0.304306	0.194581	0.73802		HERPUD1	0.266218	0.212036	0.80343		ARCN1	-0.935428	0.179133	0.679427		C19orf52	-0.849381	0.225283	0.854366		ADSL	0.512793	0.277167	0.999417		MBTD1	-2.28584	0.0407883	0.154684
CCND3	0.269304	0.194947	0.738607		ZDHHC17	-0.423278	0.212177	0.80343		EMC8	-0.644493	0.179514	0.68017		RPL10A	-0.21146	0.225391	0.854366		TCEA1	-0.385457	0.277571	0.999417		NEDD9	-2.28932	0.0408116	0.154684
COX17	0.242905	0.195043	0.738607		UGP2	0.238566	0.21219	0.80343		BID	-0.347092	0.179545	0.68017		TSPAN31	-1.03691	0.226502	0.858059		CYFIP1	0.527425	0.277708	0.999417		RAB28	-1.7071	0.0408319	0.154684
HCST	-0.254467	0.195088	0.738607		TBRG4	0.390294	0.212257	0.80343		UBXN6	-1.05816	0.180062	0.681719		POLR2J	0.400347	0.226785	0.858612		METAP2	-0.401896	0.277818	0.999417		NAIP	0.79304	0.0408729	0.154745
MCM3	-0.456072	0.195484	0.73893		PAIP1	-0.295952	0.212338	0.80343		MRPL34	-0.476905	0.180186	0.681775		MPHOSPH9	-0.962858	0.22705	0.858762		WASH1	-0.627399	0.278053	0.999417		MRPS5	-1.20202	0.0409873	0.155085
ZFYVE21	-0.486104	0.195588	0.73893		TRIOBP	0.555073	0.212513	0.80361		KDM2B	0.529674	0.180434	0.682303		PPP2R5C	0.525747	0.227098	0.858762		C10orf128	-0.635456	0.278298	0.999417		HMBS	-2.28074	0.0410724	0.155188
HNRNPA0	-0.222481	0.19574	0.73893		SNW1	-0.255708	0.212675	0.803738		RAP2B	-0.533847	0.181504	0.68573		NUDT1	-0.499961	0.22751	0.859564		CLCN3	-0.838325	0.278506	0.999417		TBC1D22A	-1.90414	0.0410731	0.155188
POLR1C	0.532831	0.195752	0.73893		LYPLA1	-0.210649	0.212973	0.803806		LEO1	0.583658	0.181559	0.68573		HTATSF1	-0.646934	0.227584	0.859564		RAN	0.271494	0.278868	0.999417		BAD	-1.69773	0.0411282	0.155188
FBXO25	-0.55209	0.195762	0.73893		PQLC2	-0.770526	0.213084	0.803806		IL4I1	-3.85528	0.181679	0.685771		SMARCB1	-0.589525	0.228155	0.859993		NONO	-0.455005	0.279175	0.999417		LETM1	1.32309	0.0411366	0.155188
MAPKAPK5	0.476972	0.196193	0.738977		ARL8A	-0.613054	0.213136	0.803806		HIST2H2AC	-1.50695	0.181816	0.685878		GLYR1	0.652628	0.228163	0.859993		KPNA2	0.475772	0.279176	0.999417		ZNF32	-2.27627	0.041138	0.155188
HAUS7	0.483773	0.196392	0.738977		PLD3	-0.267326	0.213205	0.803806		RBFA	-0.912415	0.181929	0.685892		SGSM3	0.704748	0.228262	0.859993		TMEM138	0.685352	0.279216	0.999417		DEK	-0.764469	0.0412146	0.155384
NDUFB5	-0.245667	0.196539	0.738977		DNAJB1	0.556192	0.213801	0.805423		CPT2	-1.02981	0.182203	0.686511		ANAPC13	-0.569154	0.228354	0.859993		GPBAR1	-0.796371	0.27953	0.999417		HTATSF1	-1.44413	0.041285	0.155534
PI4KB	-0.490739	0.196556	0.738977		EIF4G2	-0.196377	0.21389	0.805423		EBLN3	-0.938163	0.182323	0.686553		PCYT2	-1.16627	0.228548	0.859993		MARCO	0.861555	0.279617	0.999417		RP11-138A9.2	-3.22235	0.0413107	0.155534
SH3BP1	-0.357118	0.196589	0.738977		FUBP3	-0.416643	0.214726	0.807531		HRSP12	0.675104	0.182756	0.687425		TRDC	-0.79331	0.228658	0.859993		PRR14	0.660835	0.279745	0.999417		NDUFA9	-1.07914	0.0413502	0.155534
NLRC5	0.615121	0.196723	0.738977		ADPRHL2	0.35287	0.21486	0.807531		RAB3GAP2	-1.01144	0.182773	0.687425		TMEM230	-0.379489	0.228906	0.859993		SGK3	0.617513	0.280021	0.999417		RP3-473L9.4	-1.90181	0.0413747	0.155534
SF1	-0.29107	0.196855	0.738977		SLC25A20	-0.560986	0.215281	0.807531		MED17	-0.880549	0.182915	0.687545		ANKRD12	-0.45776	0.229039	0.859993		ARL4A	0.594942	0.280133	0.999417		HLA-DOB	-2.26496	0.0413995	0.155534
ZFP36	0.387185	0.19693	0.738977		USP15	-0.245025	0.215505	0.807531		CXXC5	-0.915196	0.183156	0.688039		GNPTG	-0.800444	0.229209	0.859993		ARID2	-0.848612	0.280324	0.999417		QKI	0.932464	0.0414032	0.155534
LARP4B	0.528589	0.196943	0.738977		ZNF32	-0.489924	0.215603	0.807531		AAAS	-0.950268	0.183459	0.688672		KTN1	-0.357251	0.229419	0.859993		RBM7	0.568051	0.280534	0.999417		ZNF706	-0.734205	0.041586	0.156128
KPNA2	-0.343525	0.197073	0.738977		TMUB1	0.351037	0.215623	0.807531		ANXA5	-0.294826	0.183544	0.688672		LSM6	-0.355163	0.229455	0.859993		ASCC3	0.600517	0.280551	0.999417		PPP1R11	1.04168	0.0416339	0.156214
PGRMC1	0.553714	0.197147	0.738977		SNRNP70	0.266788	0.215657	0.807531		PIK3CG	0.619964	0.183889	0.689556		DNAJC9	-1.03571	0.22952	0.859993		ILK	-0.476467	0.280576	0.999417		SUMO1	-0.628317	0.0417677	0.156614
KMT5B	0.376565	0.197289	0.738977		PYM1	-0.265348	0.215741	0.807531		LILRA2	-0.507532	0.184031	0.689676		SRSF5	-0.272942	0.230036	0.859993		UTRN	0.53043	0.280655	0.999417		CAMLG	-1.12227	0.0417904	0.156614
MRPS5	0.270866	0.197411	0.738977		ACBD3	0.555177	0.215804	0.807531		CD33	-0.504598	0.184271	0.689819		PXMP4	1.04592	0.230038	0.859993		ASF1A	0.476664	0.280817	0.999417		ZFR	-1.67743	0.0419885	0.157263
CHMP2A	0.241009	0.197421	0.738977		RP11-83A24.2	-0.539455	0.215858	0.807531		CIITA	-0.536014	0.18431	0.689819		SNX10	0.403388	0.230185	0.859993		FBXL5	0.366572	0.28098	0.999417		FARSB	-1.88854	0.0420704	0.157476
UBE3A	0.358965	0.197602	0.739078		BAZ2A	-0.499017	0.215971	0.807531		NUP133	-1.13233	0.184398	0.689819		URM1	-0.681044	0.23022	0.859993		NFKBIA	-0.333448	0.281095	0.999417		STX11	-1.52775	0.0421815	0.157673
DDX54	0.413787	0.197768	0.739078		IQSEC1	0.515055	0.216049	0.807531		HSP90B1	0.343338	0.184585	0.689939		RABEP2	-1.16328	0.230304	0.859993		UBE2E1	-0.539795	0.281394	0.999417		VPS4B	-1.35592	0.0422067	0.157673
SURF2	-0.493626	0.197801	0.739078		ATP2B4	-0.551437	0.216151	0.807531		NME4	-0.675591	0.184752	0.689939		MBIP	-0.89542	0.230382	0.859993		CKAP2	-0.715923	0.281881	0.999417		RBM22	-1.69508	0.0422154	0.157673
RBM45	0.523071	0.198242	0.740283		ZMAT5	0.410192	0.21625	0.807531		LTBR	-0.805658	0.184794	0.689939		PAIP2	-0.366201	0.230418	0.859993		P2RY13	0.421767	0.281934	0.999417		GUSB	-1.3519	0.0422236	0.157673
SYTL1	-0.39651	0.198816	0.741555		RP11-117D22.2	0.561806	0.216725	0.807688		CYTIP	0.447795	0.18487	0.689939		PLAUR	0.541258	0.230569	0.859993		CASP2	-0.704905	0.28219	0.999417		LRRC25	0.835593	0.0425009	0.158614
CHCHD10	0.320525	0.198818	0.741555		COQ2	0.50031	0.216726	0.807688		DNAJC21	-0.691862	0.185323	0.69036		METTL14	-0.961239	0.230573	0.859993		TMEM191B	-0.797879	0.282913	0.999417		YTHDF2	-1.08533	0.0425314	0.158634
IPO8	0.707291	0.19916	0.742386		CWF19L2	0.407212	0.21702	0.807688		PHB	-0.346378	0.18555	0.69036		ZCRB1	-0.527807	0.230869	0.860265		GZMB	-0.640485	0.283014	0.999417		RMND5A	1.19333	0.0425843	0.158693
SKA2	-0.363165	0.199405	0.742657		ZNF430	0.469404	0.217178	0.807688		CMPK1	-0.36531	0.185551	0.69036		RPA2	-0.623606	0.231022	0.860265		EIF4ENIF1	-0.861323	0.283094	0.999417		NUTF2	-1.1468	0.0425979	0.158693
PHKB	-0.440362	0.199579	0.742657		DCTN4	0.632987	0.217419	0.807688		PDCD10	0.360519	0.185609	0.69036		RASSF2	0.577064	0.231483	0.860265		MED8	0.571456	0.283371	0.999417		TNIP1	1.02729	0.0426611	0.158835
YWHAQ	-0.267411	0.199587	0.742657		ZSCAN16-AS1	-0.370136	0.217728	0.807688		VPS36	-0.534803	0.185634	0.69036		NAP1L4	-0.575072	0.231781	0.860265		SF3B2	-0.379975	0.283418	0.999417		MTHFD2L	-1.89626	0.0427505	0.159073
ZFP91	0.474108	0.199751	0.742826		SAMHD1	0.207902	0.218067	0.807688		MRPS27	-0.839712	0.185642	0.69036		CMAS	-0.609347	0.231892	0.860265		LDHB	-0.253839	0.283455	0.999417		HACD4	-0.793173	0.0428162	0.159223
ABHD17A	0.497202	0.199989	0.743274		UBE2R2	0.352212	0.218139	0.807688		KIAA0930	-0.747718	0.185777	0.690416		MRPL39	-0.795976	0.231951	0.860265		MRPL4	0.459493	0.28353	0.999417		TSEN34	-1.24021	0.042951	0.15963
BTG2	0.539338	0.200519	0.744656		FAM104B	0.398806	0.21816	0.807688		JTB	0.301845	0.185877	0.690416		MPP7	-1.04164	0.232131	0.860265		RNF14	-0.696425	0.283753	0.999417		SETDB2	-2.25643	0.0430041	0.159733
TDG	0.323226	0.200757	0.744656		TMED5	0.308302	0.218463	0.807688		RGS12	-1.71527	0.186178	0.690554		SAMM50	-0.621961	0.232153	0.860265		RP11-1094M14.11	-0.65105	0.284624	0.999417		PET100	0.516971	0.0430639	0.159833
GPR85	0.65904	0.200758	0.744656		BCL7C	-0.449679	0.218487	0.807688		SPECC1	0.436695	0.186188	0.690554		HELB	-1.14964	0.232173	0.860265		MS4A7	0.804916	0.284791	0.999417		TRABD	-1.14562	0.043082	0.159833
LARP7	-0.450719	0.200904	0.744656		NCOA1	0.507108	0.218604	0.807688		AGGF1	-0.729925	0.186244	0.690554		CCL5	0.536866	0.232298	0.860265		SLC25A5	-0.2242	0.284962	0.999417		GAR1	-2.26034	0.0431678	0.160057
DNAJB9	0.463608	0.200954	0.744656		MIER1	0.317007	0.218892	0.807688		CALU	0.688945	0.186939	0.6927		ITGB2-AS1	0.604031	0.232314	0.860265		FKBP8	-0.353763	0.284962	0.999417		SCAMP4	-1.89275	0.0432429	0.160191
USP25	0.492115	0.201348	0.744939		NOC4L	-0.595174	0.218931	0.807688		PSMB8	0.309476	0.187043	0.6927		KRR1	-0.651135	0.232837	0.860265		SUCLG1	-0.429196	0.285118	0.999417		RAB7B	-3.1729	0.043255	0.160191
EBAG9	0.424994	0.201382	0.744939		NECAP1	-0.549588	0.219079	0.807688		R3HCC1	-0.782155	0.187229	0.692907		ARHGEF6	-0.676946	0.233083	0.860265		NFE2L1	0.770767	0.285134	0.999417		C2orf74	-2.26724	0.0433287	0.16037
DAB2	-0.541001	0.201476	0.744939		ZNF622	0.344167	0.21908	0.807688		MT-ND3	-0.25672	0.187389	0.692907		ARV1	-0.873615	0.233114	0.860265		FBXL20	-0.727317	0.285309	0.999417		GLT8D1	-1.88533	0.0433736	0.160441
TM9SF4	0.527621	0.201505	0.744939		UFM1	0.24785	0.219162	0.807688		UPF2	-0.511911	0.18743	0.692907		CITED2	-0.530318	0.233205	0.860265		WHSC1L1	-0.559498	0.285422	0.999417		C7orf50	-1.00124	0.0434668	0.160649
MT-ND2	-0.220734	0.201842	0.745367		MRPL15	0.284188	0.219246	0.807688		GLTP	-0.511853	0.18764	0.69291		COPB2	-0.584096	0.23323	0.860265		SLC25A20	-0.790493	0.285483	0.999417		MZT1	-1.68392	0.043481	0.160649
SLC25A3	-0.214853	0.202021	0.745367		MARK3	0.346572	0.219323	0.807688		ZC3H8	-1.33073	0.187652	0.69291		SH3BP5	-0.787107	0.233282	0.860265		HRAS	-0.754733	0.285573	0.999417		DCAF13	-1.12469	0.0435633	0.160805
PSEN1	0.420098	0.202249	0.745367		HSD17B10	-0.206494	0.219348	0.807688		ILF2	0.306911	0.187773	0.692953		TCTN3	-0.753959	0.233336	0.860265		KLHL5	-0.648849	0.285601	0.999417		UBE2H	1.38358	0.0435743	0.160805
FYB	0.237288	0.202417	0.745367		GPN3	0.290068	0.21949	0.807688		NDUFB7	-0.358616	0.188024	0.693468		CD300LB	0.850405	0.233681	0.860265		GLB1	0.449152	0.285876	0.999417		DOCK10	-1.89125	0.0436578	0.161019
DCAF7	-0.332227	0.202473	0.745367		ZYG11B	-0.605233	0.220134	0.807688		SQRDL	0.461933	0.188475	0.694723		MRPS14	-0.510189	0.233717	0.860265		FTL	0.506471	0.285927	0.999417		CCDC112	-1.88554	0.043857	0.161658
ATP5L	-0.233579	0.202477	0.745367		USP25	-0.560405	0.220181	0.807688		SWSAP1	0.713788	0.188708	0.694815		SLC16A3	0.471787	0.233741	0.860265		TAPBPL	-0.655663	0.28596	0.999417		QPRT	-3.14929	0.0439148	0.161777
PAPD4	0.403966	0.202482	0.745367		RBM41	0.436311	0.220196	0.807688		C3orf58	-0.910997	0.188806	0.694815		SPCS2	-0.282274	0.234113	0.860265		ANKRD17	0.62967	0.285965	0.999417		SDHA	-1.34439	0.0439757	0.161906
APOA1BP	-0.333141	0.20257	0.745367		EXOSC7	0.297197	0.220233	0.807688		MICAL1	-0.576381	0.188939	0.694815		YTHDF2	-0.507589	0.234189	0.860265		RNF146	0.682116	0.286113	0.999417		TRAP1	-1.88675	0.044005	0.161919
GFM1	-0.37949	0.202752	0.7456		IFNGR2	0.285165	0.220325	0.807688		PCCB	-1.01089	0.188947	0.694815		RNF130	-0.282841	0.234219	0.860265		CHMP3	-0.493005	0.28615	0.999417		ARL8A	1.18954	0.0440591	0.162023
HSPB11	-0.275303	0.20292	0.7456		LRRC25	-0.229032	0.22042	0.807688		CPSF3L	-0.767735	0.189219	0.694815		MED10	-0.562363	0.23422	0.860265		ITPR2	-0.76072	0.286536	0.999417		API5	-1.68167	0.0441954	0.162397
ARL1	-0.382865	0.202989	0.7456		MRPS30	0.323777	0.22045	0.807688		ATP6V1C1	0.561894	0.189246	0.694815		AHCYL1	-0.823799	0.23444	0.860265		MKLN1	-0.688183	0.286772	0.999417		CCDC57	-1.40942	0.0442126	0.162397
PSME1	0.214122	0.203513	0.747085		PLEKHF2	-0.339703	0.220452	0.807688		OCEL1	-0.888029	0.18941	0.694815		NOC3L	-0.758983	0.234476	0.860265		SNX30	-0.757371	0.287074	0.999417		KANSL1	1.24053	0.0443143	0.162676
LRRK1	0.46583	0.203645	0.747136		ST20	0.519987	0.22046	0.807688		BAG6	-0.613491	0.189585	0.694815		TKT	0.282795	0.234596	0.860265		ATP5S	0.62218	0.287075	0.999417		CD4	-1.19178	0.044477	0.163178
AKR1A1	-0.242862	0.204272	0.748445		C18orf25	0.623685	0.220485	0.807688		MFNG	-0.56385	0.189682	0.694815		VAMP7	-0.683158	0.234792	0.860265		DCTN5	0.671545	0.287102	0.999417		RAB32	-0.677095	0.0447214	0.163978
ZNF7	0.560215	0.204299	0.748445		ASB8	-0.629895	0.220535	0.807688		PARL	0.337237	0.189714	0.694815		NUTM2A-AS1	-0.826329	0.235008	0.860265		TRIM69	0.794212	0.287226	0.999417		SNRPA	-1.07094	0.0447623	0.164033
2006-03-01	0.398145	0.204566	0.748445		FNDC3B	0.643906	0.220746	0.807688		RNF2	-0.597325	0.189824	0.694815		OSTM1	0.713232	0.235221	0.860265		SNAPC5	0.622722	0.287409	0.999417		APTX	-2.23478	0.0449085	0.164375
PRDX5	-0.205105	0.204585	0.748445		H1FX	-0.630952	0.220894	0.807688		APIP	-0.477993	0.189837	0.694815		PIK3CG	0.76348	0.235873	0.860265		DHX40	-0.952777	0.287515	0.999417		NDUFA11	0.509396	0.0449338	0.164375
BRD3	0.381931	0.204646	0.748445		PFDN6	0.289608	0.220918	0.807688		TAF15	-0.563507	0.189937	0.694815		ZNF652	-0.758869	0.235957	0.860265		NSMCE4A	-0.537793	0.287583	0.999417		CPNE1	-1.10255	0.0449342	0.164375
SYNC	-0.542759	0.204781	0.748445		ZMYND8	0.508319	0.220922	0.807688		GABPB1	-0.458805	0.190634	0.696828		BMS1	-0.721669	0.236505	0.860265		TCEB2	0.2209	0.287692	0.999417		CD226	-3.17113	0.0450174	0.164584
ATG5	-0.414963	0.204836	0.748445		GBE1	-0.451998	0.221229	0.807871		RIN2	1.15803	0.191132	0.696828		MRPS18B	-0.557476	0.236538	0.860265		TRA2B	-0.348641	0.287834	0.999417		OGFOD1	-3.12592	0.0451363	0.164922
GALNT7	-0.478405	0.205481	0.748795		APOBEC3C	0.503736	0.2214	0.807871		THOC6	-0.449785	0.191326	0.696828		RBM23	0.554306	0.236579	0.860265		HDAC10	0.68922	0.288205	0.999417		DUSP5	-3.10072	0.0452427	0.165215
ITGA5	0.508073	0.205573	0.748795		ZNHIT6	-0.59173	0.221588	0.807871		EHD4	0.778482	0.191348	0.696828		PSMC5	-0.426191	0.236607	0.860265		CLK4	-0.745582	0.288938	0.999417		BCYRN1	-3.11698	0.0453565	0.165534
TLK1	0.483426	0.205721	0.748795		ITGAM	0.634902	0.221633	0.807871		MRPL37	-0.62853	0.191362	0.696828		SLC35A2	-1.02874	0.236825	0.860265		RAB24	0.673457	0.2893	0.999417		PDXK	1.17037	0.0454266	0.165661
YIPF1	0.484696	0.205759	0.748795		DMAP1	-0.43341	0.221818	0.807871		CCNC	-0.486499	0.191498	0.696828		CIB1	-0.384336	0.236835	0.860265		FTSJ2	-0.613655	0.289315	0.999417		HIGD1A	-1.03434	0.0454439	0.165661
PUS7L	-0.42092	0.205762	0.748795		RBM18	0.40967	0.221829	0.807871		CPEB4	-1.26937	0.191512	0.696828		RPS15	0.191858	0.236879	0.860265		LEO1	0.669141	0.289473	0.999417		UBA5	-1.67274	0.0455357	0.165899
ARPC4	0.226308	0.205815	0.748795		PAK1	0.198671	0.221872	0.807871		PTEN	0.65879	0.191699	0.696828		ELF2	0.655132	0.236966	0.860265		CYBA	0.186912	0.289626	0.999417		LINC01003	-1.88731	0.0455818	0.165943
UBA6	0.380515	0.205862	0.748795		SUGP2	0.379137	0.222102	0.808045		GARS	-0.654141	0.191888	0.696828		AP003774.6	0.845841	0.237008	0.860265		LIX1L	-0.752852	0.289705	0.999417		COMT	-0.862713	0.0456266	0.165943
VPS26A	-0.283908	0.205886	0.748795		INSIG1	0.437639	0.222177	0.808045		ACSS1	-0.923376	0.191919	0.696828		ARAP1	0.841509	0.237073	0.860265		DDHD1	-0.722149	0.289719	0.999417		DNAJC10	-1.41456	0.0456271	0.165943
PTK2	0.715189	0.206118	0.749206		COTL1	-0.193127	0.222736	0.809554		ZBTB8OS	-0.487951	0.192386	0.696828		RBCK1	0.55968	0.237251	0.860265		DENR	0.483629	0.289824	0.999417		TOPORS-AS1	1.22985	0.0457236	0.166108
TRPM7	0.573342	0.206335	0.749206		ORAI3	-0.339001	0.222943	0.809554		JAK3	0.73255	0.192399	0.696828		PRKCSH	-0.624667	0.237609	0.860265		CYP1B1	1.62196	0.290015	0.999417		RANBP3	-1.87525	0.0457253	0.166108
TMEM14A	-0.542795	0.206357	0.749206		ARL11	0.6176	0.222978	0.809554		TOMM5	-0.573415	0.192487	0.696828		SNW1	-0.485367	0.23762	0.860265		UBQLN1	0.491956	0.290131	0.999417		CCNDBP1	-0.939929	0.0458567	0.166489
ZCCHC6	0.367291	0.206808	0.750223		APOL3	0.394321	0.223298	0.810247		TRMT1	-0.54638	0.192507	0.696828		SEC22C	-1.01871	0.237805	0.860265		NAMPT	0.444187	0.290235	0.999417		NIPSNAP3B	-3.08815	0.0459763	0.166768
ARID1B	0.506397	0.20689	0.750223		FAM76A	-0.653432	0.22357	0.810764		AP2A1	-0.686138	0.19251	0.696828		RNFT1	0.688243	0.237878	0.860265		SSBP1	-0.301463	0.290331	0.999417		DUSP2	-3.13428	0.0459866	0.166768
SCRN2	-0.580465	0.207137	0.750223		XPC	-0.389618	0.223944	0.811483		PRKCD	-0.5373	0.19254	0.696828		KRT10	-0.391561	0.237928	0.860265		BOLA3	0.509301	0.290538	0.999417		MRPL23	-0.711235	0.0460553	0.16692
BZW2	-0.315747	0.207252	0.750223		ZFAND6	-0.258922	0.224027	0.811483		VAV1	-1.04958	0.192576	0.696828		ATG4C	-0.71594	0.237959	0.860265		EIF4E2	0.39779	0.290847	0.999417		KDELR2	-0.962462	0.0461868	0.167284
INTS8	-0.571991	0.207311	0.750223		MRPL28	0.239866	0.224179	0.811565		BCYRN1	0.927786	0.192639	0.696828		BOLA3	-0.714505	0.238124	0.860265		LENG8	0.529979	0.290939	0.999417		KIF2A	-1.86208	0.0462114	0.167284
MRPL12	0.370478	0.207371	0.750223		WDR1	-0.256801	0.224377	0.811814		ADCY7	-0.659516	0.19266	0.696828		TFDP1	-0.524792	0.238199	0.860265		AKAP8	0.737379	0.291293	0.999417		NUB1	-1.51876	0.046255	0.167284
R3HDM2	0.40032	0.207473	0.750223		MBP	0.274597	0.224867	0.811955		COG6	-1.26797	0.192707	0.696828		RAB5B	-0.822944	0.238206	0.860265		CREBBP	-0.690569	0.291923	0.999417		RPL32	0.361436	0.0462622	0.167284
NUMB	0.29133	0.207623	0.750336		RPN1	0.288478	0.225177	0.811955		HSP90AA1	-0.374311	0.193265	0.698095		TPM2	-1.00453	0.238248	0.860265		DNAJC5	0.636188	0.291964	0.999417		ATP5F1	-0.539655	0.0464672	0.167929
NBEAL1	0.570589	0.207901	0.750792		DLGAP4	0.511827	0.225782	0.811955		WWP2	0.813185	0.193279	0.698095		NXT2	-1.01839	0.238286	0.860265		TSN	0.476718	0.292268	0.999417		QRSL1	-1.87787	0.0464982	0.167945
SNHG21	-0.521448	0.207989	0.750792		C1orf54	-0.382369	0.225846	0.811955		SLC50A1	0.524713	0.193575	0.698756		PPP1R7	-0.491459	0.238316	0.860265		UNC13D	0.654585	0.292269	0.999417		SOD2	0.943628	0.0465357	0.167983
EIF2S1	-0.323986	0.20829	0.751019		ARFGAP3	0.380523	0.225865	0.811955		IGBP1	-0.53841	0.193685	0.698756		TNFSF12	-0.872625	0.238493	0.860409		SFXN5	-0.877086	0.292292	0.999417		RAB22A	-1.51915	0.0466134	0.168167
PEA15	-0.306599	0.208715	0.751019		STX11	0.343486	0.225869	0.811955		MGAT4A	0.725639	0.193932	0.699245		SLC25A11	-0.554655	0.238733	0.860781		EIF3M	-0.256494	0.292347	0.999417		APOBEC3G	-1.49733	0.0467255	0.168475
SDHC	-0.223138	0.208793	0.751019		IVNS1ABP	-0.314866	0.226035	0.811955		MATK	-1.71099	0.194236	0.699941		OST4	0.232758	0.238978	0.86079		C18orf21	0.699558	0.292374	0.999417		ZDHHC16	-3.14373	0.046867	0.168888
CUX1	-0.412785	0.208843	0.751019		GEM	0.617463	0.226046	0.811955		STAU2	-0.89224	0.194482	0.700427		DNAJA1	-0.437596	0.239009	0.86079		UBB	0.218694	0.292555	0.999417		CPSF3L	-1.50883	0.0469116	0.168952
TSR1	-0.541835	0.208904	0.751019		ITGA4	0.247394	0.226308	0.811955		C4orf48	-0.364065	0.194817	0.70123		MRPS6	-0.517349	0.239393	0.861265		ZNF688	0.576601	0.292748	0.999417		COPS7B	-2.23373	0.0470123	0.169217
NMD3	0.411858	0.209288	0.751019		ZNF26	0.474336	0.226364	0.811955		GOLGB1	-0.626479	0.195193	0.701386		SRSF9	-0.27622	0.239415	0.861265		GLIPR1	-0.269663	0.292781	0.999417		CTSW	-1.09916	0.047181	0.169663
DUSP6	0.682083	0.209434	0.751019		CRYBG3	-0.4647	0.226387	0.811955		HENMT1	-0.817295	0.195377	0.701386		SVIL	-1.01654	0.239589	0.861395		WDR6	-0.853325	0.293028	0.999417		C10orf128	-1.66192	0.0471901	0.169663
S100A10	-0.216462	0.209608	0.751019		MGST3	-0.261003	0.226389	0.811955		FAM162A	-0.452657	0.195412	0.701386		JKAMP	-0.512848	0.239908	0.862049		FRMD8	0.782443	0.293149	0.999417		RNF144B	1.08878	0.0472538	0.169795
FRAT2	0.5495	0.209666	0.751019		SEC23B	0.311163	0.22642	0.811955		MOCS2	-0.701906	0.195708	0.701386		SMIM20	-0.600251	0.240149	0.862423		AAK1	0.536159	0.293166	0.999417		ORC4	-1.51344	0.047409	0.17019
BSG	-0.23375	0.209747	0.751019		PDIA4	0.337768	0.226486	0.811955		PDIA6	0.324628	0.195753	0.701386		GPRIN3	0.808823	0.240355	0.86267		ZNF518A	0.558196	0.293249	0.999417		IMP3	-1.0143	0.0474672	0.17019
TXNIP	-0.227768	0.209788	0.751019		CST7	0.491249	0.226574	0.811955		BAZ2B	-0.523678	0.195831	0.701386		TMED9	-0.378843	0.240723	0.863495		EIF2A	-0.395511	0.293632	0.999417		TOP2B	-1.21249	0.0474907	0.17019
STX16	-0.553341	0.209876	0.751019		STK3	0.456225	0.226652	0.811955		TRAC	-3.34455	0.195908	0.701386		ZFPL1	0.728501	0.240964	0.863717		HLA-DQB2	0.539712	0.293701	0.999417		MTRNR2L12	0.975757	0.0474928	0.17019
NAA38	-0.217082	0.209913	0.751019		SNAPC1	0.556284	0.226775	0.811955		MXD4	-0.824693	0.195941	0.701386		CNIH4	0.413483	0.24139	0.863717		TIMM9	-0.530759	0.293751	0.999417		IGFLR1	-1.49501	0.0474993	0.17019
MZT2B	-0.264905	0.210082	0.751019		SEC61G	-0.281015	0.22687	0.811955		DDX46	-0.387211	0.195958	0.701386		SFSWAP	-0.787444	0.241439	0.863717		OGFR	0.468319	0.29377	0.999417		LAMP2	0.939674	0.0476701	0.170705
ICAM2	-0.313669	0.210149	0.751019		SDHA	0.268416	0.226872	0.811955		SEL1L3	-0.852985	0.196183	0.701386		NT5C3A	0.595751	0.241568	0.863717		RCC2	-0.611141	0.293902	0.999417		MPEG1	0.729899	0.0477784	0.170902
DRG2	0.447081	0.210347	0.751019		ARFIP2	-0.396553	0.227197	0.812057		TMEM59	0.302003	0.196282	0.701386		AP1B1	0.720158	0.24168	0.863717		CCDC53	0.471468	0.293914	0.999417		CHCHD7	0.912766	0.0477797	0.170902
NUP133	-0.625831	0.210362	0.751019		CD200R1	-0.656185	0.227246	0.812057		BTF3	-0.275243	0.196421	0.701386		ENPP1	-1.33161	0.241745	0.863717		PRMT1	-0.39547	0.293939	0.999417		MRPS31	-1.64274	0.0480712	0.171847
MCOLN1	-0.503248	0.210434	0.751019		EIF5AL1	0.718552	0.227639	0.812057		PDXDC1	-1.08257	0.196461	0.701386		DHX9	0.568373	0.241747	0.863717		LCK	0.844963	0.294273	0.999417		NFKB2	1.50656	0.0481324	0.171968
MTM1	-0.541689	0.210457	0.751019		PYROXD1	0.549085	0.227891	0.812057		UCHL3	0.384678	0.196521	0.701386		RAB11A	-0.385253	0.241925	0.863862		GGCX	0.680253	0.294397	0.999417		SRSF9	-0.547505	0.0482531	0.172301
HSD17B7	0.530838	0.210502	0.751019		YTHDC2	0.471119	0.228007	0.812057		MEA1	-0.559633	0.196535	0.701386		NDUFAF6	0.835111	0.242089	0.863956		HCCS	0.474641	0.294451	0.999417		GNAI3	-0.861231	0.0484211	0.172653
SNX22	-0.83077	0.210675	0.751019		RMDN3	0.598033	0.228342	0.812057		IPO5	-0.745919	0.196729	0.701583		VEGFB	-1.12456	0.242399	0.864569		UBAC1	0.541831	0.294641	0.999417		POU2F2	0.791556	0.0484247	0.172653
TESC	-0.705059	0.210686	0.751019		GCSAM	1.09089	0.22835	0.812057		PPP1R14B	-0.570618	0.196951	0.701583		TOP1MT	-0.822835	0.242731	0.86496		DYNLT3	0.6954	0.294948	0.999417		STK32C	-1.64731	0.048434	0.172653
STK38L	0.286199	0.210802	0.751019		DRAM2	0.235502	0.228353	0.812057		TEFM	0.70975	0.196982	0.701583		P2RY13	0.459013	0.242784	0.86496		ACOT8	0.598695	0.294992	0.999417		H1F0	-1.85632	0.0485351	0.172915
CCND2	0.51919	0.211141	0.751802		HMGB1	-0.211295	0.228535	0.812057		HIBADH	-0.805788	0.197085	0.701583		ACTR6	-0.685977	0.243226	0.865068		CUL2	0.6031	0.295037	0.999417		PRPSAP1	-1.86717	0.048571	0.172945
PPCS	-0.272499	0.211363	0.751953		MAT2A	0.31232	0.228623	0.812057		TMEM33	0.485044	0.197149	0.701583		PPP4R2	-0.609059	0.243251	0.865068		AC009501.4	-0.390391	0.295116	0.999417		MOCS2	-1.64297	0.0487197	0.173376
LILRB1	0.571416	0.211482	0.751953		CD1E	-0.4736	0.228688	0.812057		ATP6V1H	-0.590146	0.197432	0.701747		FHL3	0.724043	0.243326	0.865068		SAT1	0.479828	0.295271	0.999417		SP1	1.33796	0.0488823	0.173856
TIAL1	0.302226	0.211543	0.751953		TUFM	-0.236785	0.228926	0.812057		HAUS7	-0.942707	0.197505	0.701747		FRAT2	0.76777	0.243365	0.865068		MED21	0.576991	0.295427	0.999417		GOLIM4	-1.63413	0.0489319	0.173934
CRBN	-0.316864	0.212048	0.75279		TGOLN2	0.287023	0.22894	0.812057		MDM2	0.83857	0.197628	0.701747		COA3	-0.45853	0.243728	0.865409		TRAPPC6B	-0.660385	0.295516	0.999417		ISOC1	-2.22115	0.0491149	0.174252
UBALD2	0.499385	0.212467	0.75279		SH3TC1	-0.50022	0.228982	0.812057		XRCC6	-0.315005	0.197788	0.701747		SIAH1	-0.864208	0.243899	0.865409		PRDX5	0.268616	0.295677	0.999417		ATP5EP2	0.600639	0.0491368	0.174252
MRPL2	0.311678	0.212526	0.75279		LSM6	0.214932	0.229043	0.812057		ZNF511	-0.590101	0.197827	0.701747		MAP3K12	1.18829	0.244111	0.865409		FBLN2	-0.910291	0.296179	0.999417		TRDMT1	-3.08436	0.0491427	0.174252
GLT8D1	-0.476247	0.212562	0.75279		MT-ND4L	0.237694	0.229095	0.812057		TPR	0.335865	0.197942	0.701747		NCF4	0.558791	0.244128	0.865409		SYMPK	0.6048	0.296297	0.999417		DHX29	-1.39035	0.049151	0.174252
ZNF326	0.422931	0.212607	0.75279		PSTPIP1	-0.461241	0.229198	0.812057		NIP7	-0.77861	0.198014	0.701747		RAB31	0.4577	0.24415	0.865409		USP1	-0.517915	0.297371	0.999417		VAV3	-1.6516	0.0491619	0.174252
LPAR5	-0.819587	0.212728	0.75279		OFD1	-0.308772	0.229227	0.812057		CEBPZOS	-0.578431	0.198183	0.701747		PRDM2	-0.861369	0.244381	0.865507		FAM3C	0.587312	0.297491	0.999417		ALAS1	-2.20125	0.0491879	0.174252
SAR1B	0.35253	0.2128	0.75279		UQCC2	0.264768	0.229752	0.812963		CCDC159	-0.925248	0.198324	0.701747		GDE1	-0.817501	0.244536	0.865507		CNDP2	0.431579	0.297594	0.999417		TMCO1	-0.784631	0.049291	0.174519
RNF135	-0.456028	0.212865	0.75279		CYTH1	0.268462	0.22986	0.812963		NMT1	-0.685523	0.198361	0.701747		NUCKS1	-0.486972	0.244591	0.865507		STK24	-0.68097	0.297651	0.999417		AIF1	0.642141	0.049384	0.17475
JMJD6	0.450732	0.212932	0.75279		C1orf56	0.656686	0.229871	0.812963		CFD	-1.12043	0.198447	0.701747		UBB	0.233279	0.244758	0.865612		RAD9A	-0.803172	0.297714	0.999417		ZNF593	-1.62025	0.0495167	0.175121
TIMP1	0.216317	0.212988	0.75279		GSTP1	-0.207604	0.230091	0.813283		ARL2BP	-0.533987	0.19872	0.701747		MED4	-0.436729	0.244907	0.865651		TPM3	0.220231	0.297782	0.999417		MRPL14	-1.00146	0.0497763	0.175929
PPP1R11	0.324203	0.213418	0.75279		TCIRG1	0.33659	0.230236	0.813338		PAPD4	0.586142	0.198735	0.701747		MAP3K13	-0.570686	0.245135	0.865968		CTSH	-0.281871	0.2978	0.999417		GGA3	1.5566	0.0498013	0.175929
CHMP3	0.280634	0.213541	0.75279		SAP30BP	0.320747	0.230806	0.814893		SIGLEC7	0.565345	0.19876	0.701747		GNGT2	-0.802576	0.245819	0.86772		RC3H1	-0.588183	0.298041	0.999417		SERPINF2	-2.20983	0.0498326	0.175941
SYF2	-0.21366	0.213572	0.75279		PLGRKT	0.305414	0.231162	0.815316		DDB1	-0.671031	0.198879	0.701774		TTF1	-0.922689	0.24592	0.86772		CHM	-0.651733	0.298199	0.999417		GFM1	-1.83832	0.0499349	0.176203
MGST2	-0.212638	0.213837	0.75279		ROCK1	-0.26283	0.231186	0.815316		SET	0.358424	0.199181	0.702315		NDUFS8	-0.324299	0.246829	0.86772		KLHL8	0.664658	0.298267	0.999417		ARHGAP26	1.08287	0.0500145	0.176335
H2AFZ	-0.225142	0.213859	0.75279		2015-09-01	-0.196623	0.231366	0.815494		COQ5	0.580596	0.199706	0.702315		PTP4A2	-0.284432	0.246844	0.86772		NUDT4	0.548254	0.298725	0.999417		RAN	-0.606357	0.0500308	0.176335
SDF4	0.345776	0.213863	0.75279		ERP29	-0.196406	0.231819	0.816014		CDC5L	0.510914	0.199756	0.702315		CMPK1	0.352463	0.246848	0.86772		VAPB	-0.971965	0.298776	0.999417		TNFRSF14	1.01216	0.0500566	0.176335
CCDC22	0.412199	0.214062	0.75279		B9D2	-0.562215	0.23225	0.816014		ATP13A3	-1.1264	0.199904	0.702315		TNKS2	0.613032	0.246959	0.86772		FUBP3	0.56598	0.298986	0.999417		GIGYF2	-2.19055	0.050254	0.176931
KAT6A	0.543372	0.21426	0.75279		PEX26	-0.680771	0.232268	0.816014		UBE2D3	0.310407	0.199965	0.702315		PSMD3	0.548813	0.247104	0.86772		RUNX1	0.6019	0.299117	0.999417		PLEKHJ1	-1.15661	0.0503586	0.1772
LAPTM4A	-0.255691	0.21459	0.75279		DCLRE1C	-0.383945	0.232303	0.816014		TPT1	-0.243733	0.199984	0.702315		TCEAL8	-0.490083	0.247174	0.86772		RP11-386G11.10	0.567898	0.299129	0.999417		THOC7	-0.83059	0.0504647	0.177407
FAM133B	0.252956	0.21468	0.75279		SCNM1	-0.232653	0.232422	0.816014		RNF14	0.60011	0.200006	0.702315		MED19	-0.926031	0.247217	0.86772		FAM60A	0.52172	0.299341	0.999417		RPS18	-0.36094	0.0504738	0.177407
VKORC1	0.247079	0.214812	0.75279		CWC22	0.390513	0.232444	0.816014		ZNF148	0.49889	0.200069	0.702315		CKLF	0.251601	0.24733	0.86772		ZNF524	0.505226	0.300446	0.999417		AMFR	1.1259	0.0505042	0.177414
CDIPT	0.434251	0.214899	0.75279		DPF2	0.359928	0.232611	0.816014		SLC35C2	-0.677625	0.200126	0.702315		GLRX2	-0.919699	0.247374	0.86772		ATXN7	0.66899	0.300987	0.999417		HTATIP2	1.11425	0.0506356	0.177776
CAPNS1	0.288137	0.215079	0.75279		EMC8	-0.350895	0.232847	0.816014		PACSIN2	0.506	0.20015	0.702315		PAK1	-0.359195	0.247508	0.86772		SQRDL	0.43384	0.301011	0.999417		PTOV1	-1.6357	0.0507348	0.178025
TUFM	0.246917	0.215086	0.75279		TMEM160	-0.221108	0.232901	0.816014		UBAC1	0.679146	0.200505	0.702561		SP110	-0.652047	0.247622	0.86772		EIF4A1	0.328532	0.301099	0.999417		KIAA1429	-2.18847	0.0508742	0.178396
RHBDF2	0.692057	0.215352	0.75279		YTHDC1	-0.338122	0.233063	0.816014		MRPS7	-0.399129	0.200777	0.702561		TRAF3IP3	0.39982	0.247683	0.86772		CSTA	-0.218921	0.30127	0.999417		DAZAP2	0.538446	0.0508973	0.178396
STMN3	-0.749467	0.215561	0.75279		VPS53	-0.526749	0.233253	0.816014		KCNMB1	0.627345	0.200781	0.702561		FUNDC1	-0.620771	0.247733	0.86772		UBE2S	-0.685908	0.301311	0.999417		RFK	-1.62871	0.0509265	0.178399
ADAM17	0.446666	0.215689	0.75279		ACYP1	-0.533497	0.233266	0.816014		TTC39C	-0.897505	0.200846	0.702561		POMP	0.23314	0.247885	0.86772		CD226	0.769444	0.301417	0.999417		IL1RN	1.2006	0.0510487	0.178679
TANK	0.294551	0.215694	0.75279		PRKACB	-0.421835	0.233366	0.816014		PAQR7	-1.31499	0.200962	0.702561		KMT5B	-0.769281	0.248138	0.86772		CDK2AP2	0.360582	0.301492	0.999417		P2RY13	-1.10002	0.0510632	0.178679
GPBAR1	0.537581	0.215798	0.75279		ARL5A	-0.256058	0.233571	0.816014		GTPBP8	-0.676501	0.200999	0.702561		ATP5G3	0.246776	0.248302	0.86772		FBXO18	-0.766284	0.301565	0.999417		LILRA2	0.913564	0.051153	0.178893
TAF2	0.518287	0.2158	0.75279		SOX4	-0.415341	0.233572	0.816014		CLEC2D	-0.770926	0.201071	0.702561		GYG1	0.472692	0.248841	0.86772		CLIP1	-0.517355	0.301626	0.999417		RP11-798K3.3	-3.07178	0.0512264	0.17905
PSMD6	-0.290408	0.215838	0.75279		SYNJ2BP	0.421456	0.233592	0.816014		MSRA	-0.576212	0.201115	0.702561		EXOC3	-0.998001	0.248928	0.86772		MRS2	0.55965	0.301696	0.999417		HAGH	-1.61716	0.0514385	0.179691
SF3A1	0.431882	0.215867	0.75279		CD2BP2	0.302191	0.234179	0.816437		PSMB2	0.310536	0.202085	0.704621		SMARCA4	-0.816087	0.24906	0.86772		LYN	0.356892	0.301881	0.999417		CYTH2	-1.83731	0.0516515	0.180293
YRDC	-0.588388	0.216039	0.75279		MAGT1	0.389208	0.234233	0.816437		DNAJB14	-0.501787	0.202197	0.704621		RPS19	0.18312	0.249206	0.86772		NREP	-0.501118	0.30192	0.999417		ACO2	-1.3021	0.0517123	0.180293
AIFM1	-0.441354	0.216099	0.75279		MRPS9	-0.309146	0.234413	0.816437		NUP37	0.501644	0.202336	0.704621		UBE4B	0.791384	0.249259	0.86772		RP9	-0.765906	0.301932	0.999417		VAMP5	1.63064	0.0517159	0.180293
ADCK3	-0.565363	0.216203	0.75279		CTTNBP2NL	0.459511	0.234423	0.816437		DAB2	-0.857001	0.20249	0.704621		SLC39A4	0.627031	0.249382	0.86772		ARMC1	0.581459	0.302162	0.999417		EMC8	-1.61988	0.0517256	0.180293
TIFA	0.372392	0.216224	0.75279		PLEKHO2	0.707482	0.234438	0.816437		GNL2	-0.536194	0.202555	0.704621		PPP3R1	0.782409	0.249396	0.86772		IFI44L	0.762978	0.302751	0.999417		IFITM3	1.35975	0.0517682	0.180342
POLR2H	-0.387253	0.216317	0.75279		IDI1	0.382895	0.234572	0.816437		CHD8	-1.03822	0.20259	0.704621		FAM49A	0.548457	0.249471	0.86772		SLC8A1	0.454766	0.302888	0.999417		RP11-347P5.1	0.735169	0.0520262	0.18114
NCOA7	0.400448	0.216543	0.75279		XPA	-0.309834	0.234632	0.816437		WARS	0.550726	0.202639	0.704621		TMEM55A	-0.575009	0.24956	0.86772		PPP1R14B	-0.470717	0.302921	0.999417		PTPN18	0.866716	0.0520771	0.181217
ALG14	0.529952	0.216575	0.75279		LYAR	0.38803	0.234865	0.816437		CTDSPL2	0.560747	0.202916	0.704621		AGFG1	0.709578	0.249622	0.86772		PPP1R2	-0.431144	0.303496	0.999417		MRPL40	-1.46237	0.0521461	0.181356
KLF6	-0.286351	0.216621	0.75279		CCND3	-0.240611	0.234883	0.816437		SDHC	-0.308447	0.202976	0.704621		UBE2N	-0.399813	0.249785	0.86772		ERGIC2	0.436257	0.303712	0.999417		MYOF	1.33496	0.0521808	0.181377
UFD1L	-0.331076	0.216692	0.75279		UGCG	0.447203	0.235048	0.816558		EIF2AK1	-0.506624	0.202999	0.704621		MZT2A	-0.436312	0.24987	0.86772		LAMP2	0.45737	0.303958	0.999417		TMSB4X	-0.334819	0.0522984	0.181685
ANKRD10	0.297017	0.216816	0.752805		BRI3BP	-0.378106	0.235429	0.816923		KIAA0907	-0.678641	0.203051	0.704621		ABCE1	-0.543503	0.250202	0.86772		RICTOR	-0.602529	0.304153	0.999417		PUM1	1.11989	0.0523491	0.181761
ZCCHC7	-0.476821	0.21741	0.75401		FAM104A	0.347903	0.235539	0.816923		DPAGT1	0.583893	0.203089	0.704621		NIT1	-0.850215	0.250219	0.86772		IL1R2	-0.938442	0.304181	0.999417		GMPR2	-1.81996	0.0524419	0.181982
CDK13	0.565528	0.217442	0.75401		CHST11	0.405915	0.235543	0.816923		TRMT13	-0.743461	0.203271	0.704621		ZFAND2B	-0.701501	0.25041	0.86772		KIF5B	-0.409646	0.304194	0.999417		PSMD3	-1.46732	0.0526389	0.182457
CCDC93	0.71368	0.217574	0.75401		VSIG4	-1.50501	0.235692	0.816987		AC093673.5	0.733107	0.203349	0.704621		SP3	0.585912	0.250514	0.86772		BRWD1	-0.581268	0.304426	0.999417		PHAX	-1.81844	0.0526501	0.182457
APOBEC3C	0.524943	0.217644	0.75401		NCOA7	0.373591	0.236287	0.817981		NGLY1	-0.499031	0.203559	0.704621		PDK4	0.898232	0.250525	0.86772		MRPL33	-0.264177	0.304625	0.999417		DYNC1LI1	-1.1153	0.052666	0.182457
MRPL20	0.218404	0.217765	0.754015		CHD2	-0.369718	0.236757	0.817981		EVI2B	0.273769	0.203574	0.704621		WBSCR22	-0.487359	0.250604	0.86772		NEK7	-0.647807	0.3048	0.999417		SFSWAP	-1.83089	0.0527081	0.182502
SPSB3	-0.307383	0.218	0.754411		RAD51C	-0.350252	0.236759	0.817981		LGMN	-0.522329	0.203612	0.704621		PMS2	-0.992494	0.250923	0.868346		AC013461.1	-0.518728	0.305056	0.999417		ABCB4	-3.04411	0.0528493	0.182836
ORC4	0.346989	0.218612	0.755314		CDC16	0.401089	0.236782	0.817981		WAS	0.282923	0.203987	0.705531		MT-CYB	-0.199225	0.251261	0.868435		FAM127B	0.627027	0.305127	0.999417		TBC1D7	-1.82394	0.0528626	0.182836
SDHAF3	-0.354524	0.218673	0.755314		SUMO1	0.217714	0.236807	0.817981		RNF170	0.627317	0.204147	0.705696		WWP2	0.760592	0.251349	0.868435		SEC23A	0.550741	0.305226	0.999417		STYXL1	1.29371	0.0529934	0.183187
TMTC4	0.628695	0.218706	0.755314		KCNQ1OT1	0.388064	0.23693	0.817981		COPS5	-0.442706	0.204436	0.706035		STK32C	-0.700471	0.251398	0.868435		ARMCX3	0.510582	0.305231	0.999417		CLK3	1.21909	0.0531311	0.183562
PHF20	-0.294891	0.218763	0.755314		C17orf49	-0.601481	0.237021	0.817981		TRNAU1AP	0.647794	0.204857	0.706035		MAN2B1	-0.850489	0.251502	0.868435		LINC00324	0.694171	0.30537	0.999417		GNAQ	0.860741	0.0532256	0.183788
CTNNBL1	-0.276267	0.218862	0.755314		MRPL33	-0.219742	0.237168	0.817981		ANKZF1	-0.910039	0.204879	0.706035		MRPL53	0.559674	0.251941	0.869117		PPP1R35	0.676739	0.305838	0.999417		PQLC3	-1.06008	0.0533152	0.183951
C14orf2	-0.230565	0.219628	0.757543		XAF1	0.342295	0.237263	0.817981		TMEM191B	-1.07718	0.20491	0.706035		PPP6R1	-0.855004	0.252014	0.869117		C6orf62	0.416536	0.306014	0.999417		WDR83OS	0.505208	0.0533316	0.183951
NINJ1	0.567532	0.219787	0.757673		MCTS1	0.204238	0.237394	0.817981		RAB12	1.72532	0.204949	0.706035		ARFRP1	0.702641	0.252237	0.869117		SS18L2	-0.395136	0.306062	0.999417		PAIP2	-0.712628	0.0534364	0.184212
CD46	0.395646	0.219987	0.757946		ADRB2	0.503967	0.237411	0.817981		GIMAP1	0.846743	0.204982	0.706035		C15orf61	-0.631257	0.252253	0.869117		MBD1	-0.830614	0.306094	0.999417		IGSF6	-0.542992	0.0534784	0.184255
AKAP8L	0.385227	0.220237	0.758392		SNAP29	0.301737	0.237566	0.818065		SGK1	0.9277	0.205032	0.706035		MGAT1	0.462842	0.25278	0.869955		ARRB1	-0.683215	0.306513	0.999417		SUSD3	-1.61894	0.0535322	0.18434
DUSP23	-0.285176	0.220632	0.758942		ZNF524	-0.391934	0.23802	0.81918		TMEM183A	-0.454368	0.205184	0.706171		S100B	-1.37856	0.252804	0.869955		CHD2	-0.557511	0.306624	0.999417		GNA13	1.39385	0.0535953	0.184383
SNX30	0.501697	0.220759	0.758942		GTF2F2	-0.325651	0.238173	0.819258		CNBP	-0.319269	0.205374	0.706439		EI24	-0.595959	0.252912	0.869955		RP3-473L9.4	-0.630173	0.306631	0.999417		SLC52A2	-1.81915	0.0536034	0.184383
HNRNPA2B1	-0.194946	0.220759	0.758942		NDUFA2	-0.200908	0.238399	0.819536		AC004556.1	1.85277	0.205793	0.706993		FKBP2	0.355841	0.253288	0.870773		NADK	0.533614	0.307144	0.999417		BRD9	1.53294	0.0537284	0.184712
FDPS	0.299459	0.220952	0.759068		TAF1B	-0.54984	0.238546	0.819536		SRSF4	-0.444038	0.205818	0.706993		DDX52	-0.702073	0.253527	0.871117		SESTD1	-0.699852	0.307425	0.999417		PHB	-0.865243	0.0539688	0.185437
BCAP31	-0.225723	0.221037	0.759068		GLA	0.413696	0.238734	0.819536		GTF3A	-0.304206	0.205903	0.706993		RPA3	-0.559688	0.25418	0.871712		DNAAF2	0.672694	0.307841	0.999417		HMOX2	-1.29337	0.0540146	0.185492
PSMD10	-0.483988	0.221201	0.759215		ZCCHC11	0.439811	0.238805	0.819536		ARSA	-1.08989	0.205986	0.706993		ZNF121	-1.08075	0.254212	0.871712		PPP1R10	-0.550313	0.307918	0.999417		IRF3	1.01883	0.0540628	0.185556
RPL9	-0.177403	0.221707	0.760488		DCAF6	-0.378721	0.238981	0.819536		C1orf21	1.11336	0.206302	0.707691		SSNA1	0.406667	0.25424	0.871712		ZBP1	-0.976702	0.308023	0.999417		GMCL1	-1.62716	0.0542129	0.185905
OARD1	0.321716	0.221814	0.760488		HAGH	0.279302	0.239193	0.819536		NACC2	-1.50652	0.206541	0.707865		ZNF830	-0.806091	0.254328	0.871712		CD55	0.414296	0.308517	0.999417		ASGR1	0.958815	0.0542279	0.185905
AC009501.4	0.592575	0.222259	0.761216		USP12	-0.616202	0.239217	0.819536		ZHX1	-0.797901	0.206578	0.707865		PPIG	-0.40727	0.254394	0.871712		IFT20	-0.40291	0.308527	0.999417		ARMC10	-1.07773	0.0542532	0.185905
PTPN12	0.43494	0.222338	0.761216		SNRPG	0.201814	0.239572	0.819536		YWHAE	0.312123	0.206815	0.70793		CNOT10	-1.08754	0.255002	0.873321		RIT1	0.630257	0.30856	0.999417		SPTAN1	1.39812	0.0542924	0.185938
MIEN1	0.259995	0.222477	0.761216		CREM	0.472342	0.239665	0.819536		ISCA1	0.758704	0.206822	0.70793		GLT8D1	-0.752224	0.255158	0.873376		THAP9-AS1	-0.754791	0.308585	0.999417		CETN3	-1.81123	0.0544112	0.186201
LACTB	0.262838	0.22273	0.761216		ARHGEF40	-0.78886	0.239673	0.819536		TMX2	0.481871	0.207279	0.709105		FAM26F	0.610608	0.255457	0.873498		MCM3	-0.603496	0.308629	0.999417		XRCC5	-0.710999	0.0544284	0.186201
BLVRB	0.247477	0.22273	0.761216		CANT1	0.645714	0.239689	0.819536		FAM204A	-0.418873	0.207463	0.709351		C4orf3	0.265663	0.255581	0.873498		NOC3L	-0.593353	0.308777	0.999417		SNRPC	-0.857444	0.0544594	0.186205
NXT1	0.331478	0.222753	0.761216		JMJD6	0.40347	0.239907	0.819662		NPM3	-0.54691	0.207668	0.709663		RING1	-0.843197	0.255723	0.873498		CCR6	-0.840267	0.309012	0.999417		CDK6	-2.17359	0.054508	0.18627
SNW1	-0.262278	0.222915	0.761354		CTSA	0.348266	0.239987	0.819662		PXMP4	0.918214	0.208152	0.710768		TTC32	-0.843792	0.255846	0.873498		TRAM1	-0.308432	0.309057	0.999417		RNMT	-1.17681	0.054559	0.186343
ZADH2	-0.486851	0.223186	0.761521		EXOC7	0.373449	0.240278	0.819686		FRG1	-0.408667	0.208219	0.710768		USP22	-0.797015	0.256014	0.873498		UTP6	0.454907	0.309109	0.999417		EIF3L	-0.481154	0.054625	0.186352
SHTN1	-0.309802	0.223207	0.761521		IMPAD1	-0.676998	0.240337	0.819686		INAFM1	0.807124	0.208348	0.710768		LRRC57	0.844597	0.256028	0.873498		2009-09-01	-0.424883	0.309149	0.999417		EEF1B2	-0.448244	0.05464	0.186352
AP000769.1	-0.57291	0.223789	0.761803		PPP1R2	-0.238506	0.240439	0.819686		SPG21	-0.336164	0.208444	0.710768		MTX2	-0.674757	0.256209	0.873641		RXRB	-0.859413	0.309176	0.999417		RPL34	-0.350003	0.0546507	0.186352
MANBAL	0.469885	0.223871	0.761803		ENDOV	-0.409439	0.240618	0.819686		RQCD1	0.570765	0.208702	0.711264		RPS2	-0.183191	0.256365	0.873701		LONP2	-0.512648	0.309472	0.999417		VAPB	-2.99832	0.0547435	0.186568
SCP2	-0.205704	0.224194	0.761803		LINC00667	-0.34576	0.240647	0.819686		TBL1XR1	-0.562272	0.208882	0.711492		SCNM1	-0.424204	0.256819	0.874241		ARL6IP1	-0.349412	0.309559	0.999417		TBK1	-2.15148	0.0548168	0.186716
FAM96A	-0.262349	0.224325	0.761803		PRR34-AS1	0.532874	0.241068	0.820448		NPM1	-0.269278	0.209057	0.711699		POGLUT1	-0.907482	0.256902	0.874241		RAB28	-0.579985	0.309757	0.999417		TMEM203	-1.58775	0.0548791	0.186827
SDCCAG8	-0.368929	0.224509	0.761803		AMD1	0.253971	0.241183	0.820448		PQBP1	-0.381212	0.209558	0.711999		ANXA7	-0.415699	0.256941	0.874241		CHPT1	-0.388177	0.309907	0.999417		NUP37	-1.47027	0.0549427	0.186942
AGO3	0.420145	0.224657	0.761803		MRPS7	0.218998	0.241262	0.820448		RECQL	-0.476507	0.209666	0.711999		MAP3K2	-0.580171	0.257205	0.874663		LACC1	-0.879201	0.310005	0.999417		SPATC1L	-2.17362	0.0550638	0.187253
THAP11	0.422865	0.224675	0.761803		MRPL53	0.337167	0.241397	0.820462		TRIP12	0.517611	0.209868	0.711999		RPLP2	0.186864	0.257505	0.874954		PTPN6	0.283131	0.310022	0.999417		FANCF	-3.03349	0.055135	0.187393
HLA-DQB2	0.753402	0.224706	0.761803		PLEKHA3	0.375021	0.241656	0.820897		SEC23A	-0.720927	0.210034	0.711999		STARD7	-0.544948	0.257806	0.874954		CYSLTR1	-0.493498	0.310053	0.999417		SNCA	-1.29237	0.0551666	0.187399
LINC01116	0.477889	0.224837	0.761803		MYO9B	-0.420292	0.24208	0.821667		ARID3A	0.569452	0.210066	0.711999		JAK2	0.507266	0.258158	0.874954		TCAIM	0.672144	0.310056	0.999417		AGA	-2.15744	0.0552833	0.187694
CEP57	-0.400267	0.224928	0.761803		BNIP2	-0.221334	0.242144	0.821667		RSU1	0.361651	0.210288	0.711999		HSPB11	-0.474012	0.258392	0.874954		RALBP1	0.466351	0.310143	0.999417		NIN	1.0349	0.0554631	0.188203
NDUFA4	-0.210522	0.225103	0.761803		PABPC4	-0.403423	0.242385	0.822041		KLF6	0.355643	0.210409	0.711999		TRAPPC12	-0.746782	0.258408	0.874954		TRPM4	0.804369	0.310343	0.999417		PRKAG2	1.14321	0.0555506	0.188384
UBE2I	-0.211646	0.22516	0.761803		FNTA	-0.249603	0.242986	0.823286		MCFD2	-0.837476	0.210421	0.711999		GATM	-0.851469	0.258444	0.874954		EPB41L4A-AS1	-0.615318	0.310359	0.999417		NCOA2	1.28672	0.0555765	0.188384
ATP6V0D1	0.199613	0.225201	0.761803		NPLOC4	0.587496	0.243089	0.823286		WASF2	0.288245	0.210471	0.711999		ATF6B	-0.532726	0.258722	0.874954		CHORDC1	0.593708	0.310484	0.999417		POLE3	-1.36617	0.0556367	0.188429
CD74	-0.22053	0.225235	0.761803		PAPOLA	-0.212864	0.243145	0.823286		INTS10	0.533789	0.210521	0.711999		NHLRC3	-0.576689	0.259075	0.874954		APOBR	0.498236	0.310718	0.999417		MCUR1	-1.35836	0.0556498	0.188429
ADRM1	-0.236466	0.225665	0.761803		TRNAU1AP	0.410347	0.24342	0.823409		TSPAN4	-0.818408	0.210549	0.711999		ARL16	-0.690558	0.259133	0.874954		KMT5B	0.533588	0.310739	0.999417		RNF138	-1.46651	0.0557488	0.188663
RER1	-0.245909	0.225726	0.761803		CEP104	-0.530998	0.243627	0.823409		EIF3F	-0.27865	0.210608	0.711999		SLC25A45	0.746507	0.259223	0.874954		ZNF226	-0.68733	0.310937	0.999417		B4GALT5	1.37858	0.0558321	0.188772
CCDC59	-0.334535	0.22583	0.761803		ACAA1	0.193411	0.243753	0.823409		RBM7	0.509485	0.210618	0.711999		SLC43A2	0.609396	0.259694	0.874954		ZNF106	0.378836	0.311056	0.999417		NPM3	-1.35697	0.0558411	0.188772
CSRP1	-0.528639	0.225874	0.761803		IFT57	0.350589	0.243773	0.823409		PDS5B	0.541098	0.210871	0.712416		RHBDD2	-0.723852	0.259861	0.874954		DLEU1	-0.751229	0.311076	0.999417		DTX3L	1.44032	0.0559067	0.188892
IQGAP2	-0.324924	0.225947	0.761803		KIN	0.336756	0.243837	0.823409		POLR2G	0.282613	0.211023	0.712416		DPCD	-0.902693	0.259866	0.874954		UTP23	0.668708	0.311622	0.999417		RPL3	-0.366248	0.0559547	0.188952
ATF6B	-0.292402	0.226013	0.761803		EMC2	0.332402	0.244185	0.824139		OSBPL8	0.329945	0.211082	0.712416		WDR61	-0.454755	0.260052	0.874954		NDUFB4	-0.284786	0.311764	0.999417		SH3TC1	1.2338	0.0560531	0.189031
CPT2	0.460764	0.226039	0.761803		HACD4	-0.20759	0.24438	0.824356		DAZAP2	-0.322548	0.211271	0.712627		CAPZB	-0.277927	0.260076	0.874954		YTHDF2	0.384159	0.311907	0.999417		CCND1	-3.0183	0.0560849	0.189031
FAM117B	0.596564	0.22604	0.761803		NPM1	-0.187009	0.244588	0.824489		OARD1	-0.56389	0.211371	0.712627		GAPVD1	-0.893828	0.260431	0.874954		CTPS1	0.77256	0.311945	0.999417		FARS2	-2.14803	0.0560942	0.189031
CHTOP	-0.298427	0.226079	0.761803		CCDC28B	-0.493181	0.244741	0.824489		CD58	-0.42881	0.211502	0.712686		TOPORS-AS1	-0.835627	0.260629	0.874954		PPP1CA	0.229466	0.311988	0.999417		SFT2D1	-0.665165	0.0560984	0.189031
SNRPD1	-0.193917	0.2263	0.761826		CPT1A	0.454778	0.245085	0.824489		RNF7	0.320703	0.211823	0.712793		NAV1	-0.902738	0.260678	0.874954		RAB29	-0.568244	0.312061	0.999417		MARS	-1.60499	0.0561979	0.189265
NUP160	0.487228	0.226429	0.761826		DIAPH1	-0.303341	0.245879	0.824489		APOL3	-0.792899	0.211855	0.712793		SLC25A24	0.589575	0.260784	0.874954		QSOX1	-0.561905	0.312083	0.999417		ENOPH1	-1.60393	0.0563497	0.189674
AAMDC	0.437389	0.226474	0.761826		SNX14	0.271679	0.246042	0.824489		EDEM2	-0.559329	0.211905	0.712793		PIGP	-0.611959	0.260854	0.874954		HAVCR2	-0.528968	0.312326	0.999417		PLPP5	-2.15836	0.0565001	0.190079
KIAA2013	0.554806	0.226571	0.761826		APOPT1	0.262231	0.246227	0.824489		KIAA2026	-0.794716	0.211988	0.712793		TP53I3	-0.785644	0.260867	0.874954		NDUFAF2	0.430958	0.312649	0.999417		PSMA3-AS1	0.847346	0.0568229	0.191063
METTL5	-0.324106	0.227028	0.762687		RNASE6	-0.216532	0.246282	0.824489		CRIP1	-0.834921	0.212117	0.712846		YIPF6	0.560342	0.260998	0.874954		RASSF7	0.566833	0.312749	0.999417		ASGR2	1.09083	0.0573772	0.192819
BAZ1A	-0.286761	0.22707	0.762687		VPS29	0.260779	0.246403	0.824489		TOMM7	-0.293885	0.212483	0.713665		METTL21A	-0.662072	0.261261	0.874954		C11orf57	-0.782183	0.312803	0.999417		TMA16	-1.35049	0.0574384	0.192819
RPS18	-0.186847	0.227238	0.762699		EIF2A	-0.246598	0.246408	0.824489		SUMF1	0.554401	0.212588	0.713665		INF2	-1.23263	0.261277	0.874954		CSF2RA	0.392412	0.312893	0.999417		AHCY	-1.79858	0.0574438	0.192819
USP32	0.43536	0.227344	0.762699		CHCHD1	0.30661	0.246513	0.824489		MRPL16	-0.390977	0.212894	0.713925		POLR2G	-0.382588	0.261368	0.874954		SPG21	-0.326226	0.312932	0.999417		B3GNT7	-2.96763	0.0575058	0.192819
YIF1A	-0.260919	0.227571	0.762699		FCER1G	-0.208612	0.246525	0.824489		SEPW1	-0.514851	0.212902	0.713925		WDR77	-0.621761	0.261425	0.874954		ZSWIM7	-0.463449	0.31308	0.999417		UBALD2	1.16528	0.0575867	0.192819
HOPX	0.633734	0.227652	0.762699		CSF2RB	0.413428	0.246635	0.824489		EGR1	-3.60091	0.213355	0.713925		FARSB	-0.735773	0.261526	0.874954		SLC20A1	0.536083	0.313163	0.999417		BROX	-1.43771	0.0576029	0.192819
ZDHHC2	-0.583032	0.228031	0.762699		DARS	-0.24323	0.24666	0.824489		RNF146	0.67382	0.213385	0.713925		CCDC28A	-0.542454	0.261708	0.874954		NOTCH2	0.472784	0.313179	0.999417		KPNA1	-1.78985	0.0576099	0.192819
[truncated: 4,406 more rows]

## Sheet: Hao et al. Dataset DEGs
Hao et al. 2020 dataset
[truncated: 6,686 more rows]
