# Supplementary material for: Maturation signatures of conventional dendritic cell subtypes in COVID‐19 suggest direct viral sensing
Source: Eur J Immunol. 2021 Oct 1;52(1):109–22. doi: 10.1002/eji.202149298 (PMC8420462; doi:10.1002/eji.202149298)
Supplement: Supplementary file 6 — Table S5 [file EJI-52-109-s006.xlsx]

## Sheet: DC3s vs DC2s
DEGs in DC3s vs DC2s COVID-19 vs Healthy							DEGs in DC3s vs DC2s Int-URO vs Healthy
gene	logFC	PValue	FDR				gene	logFC	PValue	FDR
HIP1	-0.968865	1.50376e-05	0.0762751				CA2	-1.85914	5.8516e-05	0.367539
PDE4B	-0.958298	2.3444e-05	0.0762751				NIPSNAP3B	-6.12016	0.00111365	0.999913
HCST	0.586244	4.07425e-05	0.0883705				DNAJB12	-1.78684	0.00118624	0.999913
CBFA2T3	-0.954231	0.000126539	0.205848				MAP3K11	-1.96426	0.0012697	0.999913
RDH11	1.02174	0.000336838	0.438361				APOL3	-2.11752	0.00143293	0.999913
JCHAIN	-1.9695	0.000503809	0.511882				CCDC85B	1.09692	0.00220362	0.999913
CD83	-0.521301	0.000550664	0.511882				PTGIR	-1.71135	0.0025175	0.999913
SYTL1	-0.632673	0.000849533	0.625343				CAPRIN1	1.35731	0.00274384	0.999913
MAP3K7	1.29736	0.000894497	0.625343				LINC01272	-1.85312	0.00304991	0.999913
NIN	-0.526252	0.000961031	0.625343				RGCC	2.11774	0.00316055	0.999913
BLVRA	0.678229	0.00105735	0.625472				POLE4	-0.914685	0.00339611	0.999913
MIF	0.401171	0.00131371	0.698393				IDO1	-1.36027	0.00345165	0.999913
CD63	0.360212	0.00145105	0.698393				ITGAX	-1.48931	0.00418818	0.999913
AXL	1.40603	0.00160873	0.698393				FPR1	-1.03113	0.00425436	0.999913
CD5	-2.07896	0.00160994	0.698393				HNRNPL	-1.38977	0.00427057	0.999913
S100A11	0.274188	0.00186799	0.759689				LDHA	0.636486	0.00516302	0.999913
HLA-DMB	-0.320543	0.00226903	0.807676				CORO1C	1.15972	0.00520244	0.999913
NFKBIZ	-0.38914	0.00267286	0.807676				STAT2	1.84306	0.00531617	0.999913
CLU	4.08523	0.00267502	0.807676				LTB	-0.896398	0.00587553	0.999913
SLC35E1	-0.723375	0.00281145	0.807676				SELL	0.598847	0.00589912	0.999913
EMP1	0.855715	0.00323523	0.807676				FAF2	-2.1115	0.00608004	0.999913
CHST11	0.653696	0.00324719	0.807676				GNG7	1.20192	0.00671206	0.999913
CKAP4	2.06176	0.00330566	0.807676				MRRF	-2.6568	0.00696754	0.999913
TANK	0.512511	0.00343074	0.807676				BST2	0.660815	0.00706078	0.999913
ENSG00000260708	-1.42357	0.00348427	0.807676				GPBP1L1	1.23898	0.00790432	0.999913
SORL1	0.845539	0.00360083	0.807676				SH2B3	1.69609	0.00876573	0.999913
AIDA	0.852198	0.00367794	0.807676				SERTAD3	1.37781	0.00953513	0.999913
CD74	-0.204609	0.00379474	0.807676				CMIP	-1.49607	0.00984596	0.999913
MGST3	0.416479	0.00390001	0.807676				ISG15	0.816573	0.010293	0.999913
TLE4	0.412768	0.00405348	0.807676				DIAPH1	1.26691	0.0104738	0.999913
RRP12	-0.774971	0.0041005	0.807676				MKLN1	-1.79526	0.0108383	0.999913
ANKRD28	0.459615	0.00421863	0.807676				MTHFS	1.1264	0.0110412	0.999913
TIMP2	0.48004	0.00428514	0.807676				BRMS1	-1.36523	0.0110664	0.999913
PAK1	-0.356289	0.00431044	0.807676				TRIM13	-1.38311	0.0111271	0.999913
C1orf162	-0.25457	0.00435696	0.807676				SMC6	1.75512	0.0118263	0.999913
MKNK2	-0.474651	0.00446847	0.807676				TMEM19	-1.25224	0.0121354	0.999913
HOMER2	-0.879911	0.00487506	0.827137				CH17-373J23.1	-1.30435	0.0121515	0.999913
CDK17	-0.996078	0.004985	0.827137				EFTUD2	1.41962	0.0122494	0.999913
EFNB1	-0.93103	0.00500792	0.827137				PSME3	-1.44264	0.0124759	0.999913
IRF5	-0.660893	0.00514631	0.827137				CD300LB	-3.05752	0.0124986	0.999913
CAMK1	0.541301	0.00526151	0.827137				SENP5	1.56598	0.012532	0.999913
MAP3K8	-0.305919	0.00533883	0.827137				RTCA	1.86437	0.012558	0.999913
MARCKS	1.05944	0.00555376	0.837175				TBC1D22A	-1.69202	0.0127678	0.999913
2006-09-01	-0.415904	0.0058319	0.837175				ZNF814	-2.54608	0.0132121	0.999913
SEMA6B	-1.70739	0.00610023	0.837175				THOC5	2.26701	0.0132646	0.999913
PSMD1	0.544588	0.00611165	0.837175				BRCC3	-1.99363	0.0133152	0.999913
DUSP4	-2.40819	0.00637365	0.837175				COL4A3BP	1.19818	0.0133486	0.999913
PAFAH1B2	0.559883	0.00641207	0.837175				TMED7	-1.91484	0.0135069	0.999913
BST2	0.383658	0.00660202	0.837175				OTUD6B	-2.29461	0.013636	0.999913
OAS3	0.810094	0.00668014	0.837175				LRRC8C	-1.62884	0.0137091	0.999913
SCOC	0.827819	0.00671694	0.837175				C1QA	-1.80975	0.014863	0.999913
CTSB	0.33839	0.00680131	0.837175				FASTK	1.3823	0.0157153	0.999913
CREM	-0.592757	0.00701665	0.837175				NDUFA6	0.632372	0.0158113	0.999913
TYMP	0.26471	0.00710743	0.837175				EMD	1.39326	0.0160495	0.999913
AC245014.3	0.530204	0.00730903	0.837175				TMEM33	0.995434	0.0160797	0.999913
ERP44	0.368568	0.00740445	0.837175				EXOSC1	1.03455	0.0167049	0.999913
BCL7A	-0.688619	0.00742161	0.837175				EIF4A2	-0.611238	0.0169628	0.999913
POLR2L	0.282744	0.00754543	0.837175				GLTP	1.10419	0.0176731	0.999913
HMOX1	1.05149	0.00767566	0.837175				CFAP20	1.64564	0.0178164	0.999913
RGS18	-0.459889	0.00776945	0.837175				ELAC1	-2.42215	0.0178441	0.999913
TAF3	-0.706425	0.00784811	0.837175				PCF11	-1.27228	0.0178816	0.999913
ECHS1	0.366522	0.00808032	0.848043				CD40	-1.74867	0.0182748	0.999913
ATP6V0A2	-1.07657	0.00865784	0.879255				2006-03-01	-1.2654	0.0183962	0.999913
MAP3K14	-0.984359	0.00869095	0.879255				SQSTM1	-1.21046	0.0186432	0.999913
RTCB	0.492956	0.00892735	0.879255				KNOP1	1.2953	0.0188462	0.999913
RANBP1	0.371465	0.00893992	0.879255				MAT2A	-1.11878	0.0189105	0.999913
GAPDH	0.180274	0.00909483	0.879255				MTMR4	1.84474	0.0189411	0.999913
PRMT2	-0.359783	0.00929652	0.879255				CCNL2	1.57641	0.0191862	0.999913
SLC25A24	0.504706	0.00932359	0.879255				SDC2	-3.42772	0.0191938	0.999913
NAP1L1	-0.264287	0.00960126	0.879321				ATP10D	-1.673	0.0201422	0.999913
PLEKHO2	0.977955	0.00993862	0.879321				WBP1L	-2.97376	0.0203995	0.999913
TESC	0.736181	0.00995423	0.879321				MED17	2.08006	0.0207588	0.999913
ZFAND1	-0.564986	0.0100895	0.879321				STYXL1	1.43282	0.0212814	0.999913
RABEP1	-0.616401	0.0101023	0.879321				SNAPC1	-2.23917	0.0217804	0.999913
HNMT	0.544384	0.0107028	0.879321				CETN3	-1.62586	0.021791	0.999913
RPL23	-0.183863	0.0107871	0.879321				ARHGAP5	-1.25934	0.0219118	0.999913
AC007952.4	0.417624	0.0107965	0.879321				ME2	0.952076	0.0220492	0.999913
CSTF3	0.920913	0.0108694	0.879321				MZT1	-1.16208	0.0221806	0.999913
TIMM8B	0.352966	0.0111054	0.879321				EXOSC10	-1.73472	0.0223733	0.999913
FAM214B	0.673953	0.0113959	0.879321				PIM1	-1.3582	0.0225183	0.999913
FNBP1	-0.310842	0.0114884	0.879321				KLHL5	-1.35174	0.0225388	0.999913
IFNGR1	0.304734	0.0117218	0.879321				PSMA6	0.885563	0.0225445	0.999913
IFNGR2	0.413344	0.011789	0.879321				SIAH1	-2.06433	0.0229988	0.999913
SLC25A19	0.726028	0.0118579	0.879321				NLRP1	-2.07106	0.0236625	0.999913
ARHGAP18	0.55777	0.011891	0.879321				PGM2	1.0283	0.0239333	0.999913
STAT2	-0.499857	0.0119609	0.879321				GAPT	-0.674023	0.0240081	0.999913
C18orf21	-0.771703	0.0119707	0.879321				MAD2L1BP	1.69215	0.0240159	0.999913
MRPS15	-0.349554	0.0120088	0.879321				RP11-108M9.4	0.973621	0.0240522	0.999913
SNF8	0.381151	0.0120987	0.879321				HEXB	0.668857	0.0241775	0.999913
RBBP8	0.885709	0.0122936	0.879321				RWDD1	0.710781	0.0243528	0.999913
TNFAIP8	-0.442847	0.0122973	0.879321				STX16	1.71884	0.0249783	0.999913
TOPBP1	0.785142	0.0131987	0.930506				PPP2R5A	-1.47054	0.0255017	0.999913
PSMA3	0.370382	0.0134311	0.930506				SNW1	0.748335	0.0256482	0.999913
VPS28	-0.279092	0.0134657	0.930506				RELA	-1.85806	0.0257212	0.999913
PPA2	0.489077	0.0137216	0.930506				PPP1R10	-1.31457	0.0262585	0.999913
HECTD1	0.425268	0.0137524	0.930506				PGLS	-0.647441	0.026629	0.999913
RPS27L	0.345851	0.0141321	0.930506				NAP1L1	-0.529366	0.0267069	0.999913
KIN	0.563379	0.0142041	0.930506				COPS8	0.999007	0.0267112	0.999913
MYOF	0.589728	0.0143063	0.930506				TRAPPC12	1.1331	0.0273993	0.999913
TUBA1B	0.230822	0.0143553	0.930506				SLFN5	2.03189	0.0283188	0.999913
WDFY4	-0.583991	0.0148635	0.930506				NAGA	-0.990109	0.0283402	0.999913
TMEM259	-0.439326	0.0150754	0.930506				UBA1	1.18613	0.0284707	0.999913
CCT5	0.334453	0.0151755	0.930506				TUBA1B	-0.438769	0.0285505	0.999913
FSCN1	0.977064	0.0155063	0.930506				C17orf49	1.90086	0.0287093	0.999913
OPA1	0.521421	0.0155113	0.930506				PPM1F	-2.05937	0.0287281	0.999913
URM1	0.503632	0.0155607	0.930506				CCDC126	1.67139	0.028759	0.999913
SERTAD3	0.587266	0.0157108	0.930506				NDUFB10	0.569062	0.0295423	0.999913
CLIC1	0.200706	0.0160905	0.930506				VPS26B	-1.70843	0.0303396	0.999913
SEC62	-0.329352	0.0161927	0.930506				RC3H2	-2.04202	0.0306815	0.999913
CD226	1.0795	0.0162982	0.930506				SEPW1	-0.778328	0.03069	0.999913
HSPA8	0.246709	0.0163724	0.930506				CD300E	-1.63451	0.0310979	0.999913
NCF1	0.603733	0.0167087	0.930506				TPR	0.712247	0.0312013	0.999913
FCGR2A	0.403044	0.0170647	0.930506				NCOR2	-1.97357	0.0313134	0.999913
LPP	0.484099	0.017484	0.930506				TRIM56	1.21802	0.0316062	0.999913
EHD4	0.57544	0.0176598	0.930506				ENTPD1	-1.02404	0.0320101	0.999913
ALOX5	0.476499	0.0178892	0.930506				GBP2	-1.15604	0.0323388	0.999913
APAF1	-0.448752	0.0180929	0.930506				C19orf33	-1.14383	0.0323965	0.999913
TSR2	0.598119	0.0182941	0.930506				MARCKSL1	-0.926838	0.0328797	0.999913
ENO1	0.215963	0.0183906	0.930506				EIF1AX	0.635718	0.0330579	0.999913
SERPINF1	-0.541213	0.0184433	0.930506				ORAI3	1.06228	0.0330804	0.999913
TAOK3	-0.294481	0.0184474	0.930506				TFDP1	-0.879212	0.0335656	0.999913
SERPINA1	0.523524	0.0188331	0.930506				URI1	1.07687	0.0336116	0.999913
HLA-DQA2	-0.361638	0.0190162	0.930506				DDX10	-1.51372	0.0336705	0.999913
NFKBIB	0.594292	0.019166	0.930506				MYO1F	0.642624	0.0337176	0.999913
TM9SF3	-0.392934	0.0191904	0.930506				DYNC1LI1	-0.85261	0.033722	0.999913
PCBD1	0.455068	0.0194742	0.930506				MIB2	-1.43585	0.0340183	0.999913
C16orf87	0.446719	0.0195158	0.930506				NGLY1	-0.921504	0.0342456	0.999913
RNF7	0.264912	0.019639	0.930506				PRDX2	0.659772	0.0346705	0.999913
SNRNP200	-0.490168	0.020097	0.930506				ALKBH5	1.16853	0.0346854	0.999913
FAF2	0.692869	0.0202114	0.930506				NUP93	0.985505	0.0346999	0.999913
ZNF467	-0.470495	0.0202829	0.930506				S100A9	0.391506	0.0348202	0.999913
COTL1	-0.169074	0.0203561	0.930506				FRYL	-1.47833	0.034991	0.999913
SNHG7	-0.411756	0.0205077	0.930506				MAN2A1	-1.63502	0.0351232	0.999913
UNC119	-0.37283	0.0207654	0.930506				POLG	-1.71904	0.0351319	0.999913
MT-CO2	-0.130008	0.0211227	0.930506				PPP1R16A	-1.99075	0.0354062	0.999913
ACSS2	0.684094	0.0212273	0.930506				QPRT	3.03395	0.0357887	0.999913
LAP3	0.243828	0.0213624	0.930506				KPNA3	-1.34382	0.0362111	0.999913
ELMO1	-0.437855	0.0214342	0.930506				PTS	1.1714	0.0362692	0.999913
CCL4	-2.95108	0.0215723	0.930506				RBM41	-1.94853	0.0365199	0.999913
GDI2	-0.228401	0.0216611	0.930506				C1QB	-1.24797	0.0365674	0.999913
RNF167	-0.55665	0.0217213	0.930506				QSOX1	-1.34736	0.0373932	0.999913
NEXN	1.32591	0.0217807	0.930506				TMEM57	1.79265	0.0374324	0.999913
PRAM1	-0.432669	0.0220352	0.930506				THAP1	1.1678	0.0376376	0.999913
SPG21	0.377658	0.0221908	0.930506				LINC00998	-0.673876	0.0379218	0.999913
GK5	1.12276	0.0224512	0.930506				HIST1H1C	-1.33179	0.0381252	0.999913
CD1E	0.755212	0.0224656	0.930506				FBP1	-0.757285	0.0381762	0.999913
LRRFIP2	0.469092	0.0226677	0.930506				AP2A1	1.14144	0.0382833	0.999913
CREG1	0.395494	0.022737	0.930506				DNAJC4	-0.767473	0.0383751	0.999913
NT5DC1	-0.571031	0.0228194	0.930506				CCDC22	1.32579	0.0387822	0.999913
NT5C3A	-0.494949	0.0230102	0.930506				OPA1	1.4087	0.0388283	0.999913
NDUFC1	0.34482	0.0230678	0.930506				N4BP2	1.36234	0.0388333	0.999913
PELI1	0.711304	0.0234746	0.930506				HHEX	-0.748976	0.0391398	0.999913
CPPED1	-0.313618	0.0237042	0.930506				FAM21C	1.65125	0.039297	0.999913
MTRNR2L8	-0.355921	0.0238377	0.930506				DESI2	1.67734	0.0396118	0.999913
RETN	-0.581453	0.0239113	0.930506				MTCH1	0.814786	0.0399318	0.999913
APLP2	0.477592	0.0239957	0.930506				CTD-3252C9.4	-1.14308	0.0399471	0.999913
EBP	0.556916	0.0240019	0.930506				ESCO1	-1.37575	0.0400204	0.999913
TTC7A	0.454829	0.0240209	0.930506				LAP3	0.494012	0.0401576	0.999913
EMP3	0.194823	0.0240234	0.930506				COMMD9	0.667855	0.0401959	0.999913
PBX2	-0.520873	0.0241181	0.930506				ZDHHC16	1.54682	0.0405549	0.999913
ACAT2	0.597805	0.0241317	0.930506				RBL2	1.11284	0.0407094	0.999913
HNRNPA1	-0.182822	0.0241927	0.930506				MYEOV2	0.526525	0.0409941	0.999913
SMU1	0.389092	0.0242397	0.930506				DNAJB11	0.594943	0.0410612	0.999913
SNX13	-0.584158	0.02425	0.930506				MAP3K8	-0.795352	0.0412701	0.999913
LIMD1	-0.805723	0.0243969	0.930506				EFNB1	-1.89078	0.0414607	0.999913
ADI1	-0.331129	0.0244094	0.930506				SNRNP40	0.705885	0.0414835	0.999913
S100A6	0.146841	0.0244231	0.930506				NLRP3	-1.46871	0.041614	0.999913
PDE4D	0.774019	0.0246093	0.930506				GAPVD1	1.20908	0.0416412	0.999913
OVCA2	1.5286	0.0246335	0.930506				SF1	-0.710207	0.0423067	0.999913
SHPRH	-0.642769	0.0246812	0.930506				PRPF31	0.864102	0.0424293	0.999913
TNFRSF14	-0.419361	0.0249347	0.930506				ABCB7	-1.40551	0.0425726	0.999913
MTSS1	1.10486	0.0251538	0.930506				RUVBL2	-1.10874	0.0429948	0.999913
PHF20	-0.331326	0.0253645	0.930506				TCN2	-2.45189	0.0435146	0.999913
TEX264	-0.403703	0.025674	0.930506				ARMC8	1.18529	0.0435161	0.999913
PRDX5	0.267584	0.0256966	0.930506				CDK11A	-1.42419	0.0436013	0.999913
CAT	-0.275889	0.0259619	0.930506				CDC16	-1.43632	0.0436021	0.999913
DCK	0.507415	0.0260082	0.930506				MAP2K1	-0.6575	0.0437762	0.999913
PRDX1	0.296658	0.0260873	0.930506				IER3IP1	-0.736965	0.0439778	0.999913
ANKRD10	-0.443837	0.0266616	0.930506				PSMC6	-0.601414	0.0441325	0.999913
FBXO28	-0.845475	0.0270805	0.930506				BRD9	1.58967	0.044145	0.999913
HBB	-4.52002	0.0271373	0.930506				DCTD	1.11062	0.0447173	0.999913
ADAP2	0.518249	0.027145	0.930506				C16orf13	0.688708	0.0450709	0.999913
COPE	0.231338	0.027416	0.930506				C12orf45	-0.778616	0.0451854	0.999913
IL16	-0.413859	0.027438	0.930506				CD99	0.563965	0.045237	0.999913
KHDRBS1	-0.264305	0.0274688	0.930506				TSPAN31	-1.7314	0.0453167	0.999913
NUTF2	0.38151	0.027648	0.930506				PTGDS	-0.823562	0.0454012	0.999913
DNASE1L1	-0.542194	0.0277011	0.930506				ABHD3	-1.07621	0.0454451	0.999913
EHMT1	-0.489602	0.0278308	0.930506				NDUFAF1	-1.23361	0.0457314	0.999913
ASGR1	0.535351	0.0278779	0.930506				KIAA0907	1.38572	0.0458767	0.999913
CD300A	0.344382	0.027985	0.930506				CREB3L2	1.54852	0.0461888	0.999913
NFKBIE	0.498554	0.028002	0.930506				MPEG1	-0.79494	0.0464408	0.999913
PLEKHA3	-0.490994	0.0281408	0.930506				MRS2	1.12578	0.0465259	0.999913
ARID1B	0.378001	0.0283049	0.930506				UQCRHL	-1.36134	0.046767	0.999913
CYRIA	-0.936787	0.0284959	0.930506				MRPS30	-0.991314	0.0471354	0.999913
METAP2	-0.299779	0.0286815	0.930506				SERGEF	-1.72177	0.0473087	0.999913
TFRC	-0.687649	0.0291328	0.930506				TRMT6	0.778176	0.0474775	0.999913
PHF1	-0.944574	0.0291892	0.930506				RP3-477O4.14	1.45566	0.0477287	0.999913
MAP3K13	0.550311	0.0291954	0.930506				METTL7A	-1.13068	0.0479302	0.999913
PTPRE	-0.234082	0.0295942	0.930506				JUND	0.850738	0.0484397	0.999913
PIM2	-0.77326	0.0296765	0.930506				CDC26	-0.72923	0.0488806	0.999913
C12orf57	0.38119	0.0300203	0.930506				TMEM127	1.55855	0.0491762	0.999913
SLC35C2	-0.518024	0.030139	0.930506				RTN1	-1.06268	0.0493996	0.999913
PTPMT1	-0.471534	0.0302175	0.930506				BBC3	-2.24747	0.0494847	0.999913
SSH2	0.402491	0.0304564	0.930506				ARL4C	-1.08227	0.0495971	0.999913
DYNC1LI2	-0.457477	0.0304875	0.930506				ZNHIT1	0.565341	0.0496373	0.999913
LAS1L	-0.675003	0.0305446	0.930506				PSMA4	0.391565	0.0497738	0.999913
SPN	-0.374342	0.0309134	0.930506				GGCX	1.44034	0.0501055	0.999913
GPALPP1	0.762779	0.0311371	0.930506				ZNF160	1.99039	0.0503458	0.999913
SERPINB9	0.749331	0.0311477	0.930506				LCMT1	-1.35465	0.0509352	0.999913
MZT2A	-0.343297	0.0314831	0.930506				DPEP2	-1.73153	0.0509784	0.999913
AC010642.2	0.734571	0.0314922	0.930506				ZRSR2	-0.981448	0.0511304	0.999913
SH3BGRL3	0.140251	0.031551	0.930506				RP11-51J9.5	1.83785	0.0511926	0.999913
PLEKHA2	-0.438243	0.0317502	0.930506				ADPGK	-0.906389	0.0515231	0.999913
SMG7	-0.55322	0.0317678	0.930506				BTN2A2	1.35702	0.0515744	0.999913
H1-3	-1.46825	0.0319107	0.930506				POLR2H	0.928758	0.051767	0.999913
BAZ2B	-0.379679	0.0320257	0.930506				TXLNA	-2.07629	0.0517887	0.999913
TAF9	-0.359554	0.0323567	0.930506				TRAPPC6B	-1.52535	0.051834	0.999913
BTN3A1	-0.760774	0.0323969	0.930506				NDUFAF3	-0.634819	0.0520188	0.999913
NOB1	-0.46682	0.0324317	0.930506				AIDA	-1.80195	0.0525083	0.999913
SLIRP	0.302844	0.0324668	0.930506				DBN1	-3.74314	0.0525492	0.999913
MOB3B	-0.789257	0.0325835	0.930506				PMAIP1	-0.917484	0.0526533	0.999913
HCCS	0.528793	0.0326024	0.930506				XRCC4	-1.02181	0.0528196	0.999913
CD14	1.09215	0.0327394	0.930506				CMTR2	1.3896	0.0534642	0.999913
CD37	-0.197251	0.032777	0.930506				STRA13	0.786009	0.0534723	0.999913
KXD1	0.401967	0.0330685	0.930506				PCMTD1	-1.09358	0.0538051	0.999913
DHX30	0.527205	0.0331431	0.930506				RBM47	0.895274	0.0542757	0.999913
GBP4	0.666609	0.033234	0.930506				KIAA1715	-2.29299	0.0543911	0.999913
HSPA9	0.273561	0.0332871	0.930506				NUBPL	-2.03231	0.0545488	0.999913
CEP78	1.06903	0.033514	0.930506				RARS	-0.767752	0.0550499	0.999913
ZBTB10	-0.615604	0.033631	0.930506				FANCF	1.73446	0.0550678	0.999913
CCL3	-1.42454	0.033669	0.930506				SRP9	0.469081	0.0550757	0.999913
CD163	0.519841	0.0336936	0.930506				IL3RA	1.17774	0.0552921	0.999913
IGLC2	1.1659	0.0337739	0.930506				TMEM97	-2.50006	0.0553469	0.999913
PAXX	-0.347381	0.0338432	0.930506				FO538757.2	-0.851975	0.0553703	0.999913
YME1L1	0.323802	0.033883	0.930506				NT5C2	1.52866	0.0554404	0.999913
SF3B5	-0.222654	0.0339337	0.930506				ADRB2	1.09694	0.0557284	0.999913
CYB5R3	-0.365469	0.0339886	0.930506				ING4	1.14101	0.0561555	0.999913
CLEC4A	-0.279647	0.0340342	0.930506				MAP4	-1.26116	0.0561791	0.999913
CFL1	0.148121	0.034184	0.930691				PDS5B	-1.23407	0.0565992	0.999913
RIN3	-0.293301	0.035009	0.946249				NFKBIE	-1.55779	0.057098	0.999913
TRIM8	-0.312178	0.0351179	0.946249				RPS11	-0.339682	0.0576519	0.999913
SUMO3	0.271755	0.0355417	0.946249				TRMT10B	1.43105	0.0576972	0.999913
PLA2G16	1.10209	0.0356842	0.946249				UQCRFS1	0.475931	0.0577274	0.999913
CYRIB	-0.701766	0.0357141	0.946249				COQ9	1.51013	0.0579906	0.999913
CD53	0.225801	0.0357332	0.946249				SF3A1	-1.24519	0.0581096	0.999913
C6orf48	-0.352631	0.0357899	0.946249				TFPT	-0.916034	0.05817	0.999913
BUD23	-0.337998	0.0359188	0.946249				DST	-1.16643	0.0582304	0.999913
AL390728.6	0.863098	0.0363672	0.949387				ZC3HAV1	0.996892	0.0582448	0.999913
PPIF	-0.342329	0.0363732	0.949387				RWDD4	1.14278	0.0584786	0.999913
ODC1	0.576504	0.0368144	0.949387				2009-09-01	-0.789117	0.0586238	0.999913
FEZ2	0.425892	0.0370091	0.949387				MS4A6A	0.383784	0.0586697	0.999913
ASPSCR1	0.485708	0.037054	0.949387				ANKRA2	-2.54338	0.058684	0.999913
TPST2	0.617282	0.0371476	0.949387				FUBP3	1.11297	0.0589183	0.999913
SEPTIN2	0.918894	0.0374671	0.949387				TIMM10	0.63083	0.0590286	0.999913
XIST	-0.29954	0.0375008	0.949387				ARHGAP25	1.31869	0.059132	0.999913
ATG5	0.470216	0.0377328	0.949387				ARIH1	-1.59062	0.0591644	0.999913
OSBPL3	-0.857136	0.0377669	0.949387				BCCIP	0.80483	0.0596406	0.999913
FCN1	0.512577	0.0378233	0.949387				CORO1B	-0.859958	0.0596511	0.999913
NDEL1	-0.495613	0.038014	0.949387				USP14	-0.96705	0.0596628	0.999913
AL450998.2	-0.725741	0.0381289	0.949387				ORAI2	-1.46087	0.0599892	0.999913
LRP1	0.46995	0.0381401	0.949387				TMEM14A	1.12676	0.0603075	0.999913
UTF1	0.632467	0.0382627	0.949387				CSNK1G3	-1.63123	0.0603441	0.999913
ZC3H18	0.458994	0.0383723	0.949387				GNA13	1.58859	0.0604534	0.999913
COPB1	0.384834	0.0387136	0.950519				MGAT4A	-1.12352	0.0608773	0.999913
MECP2	-0.454381	0.0388987	0.950519				TBC1D10A	1.59772	0.0608805	0.999913
MTMR12	-0.634861	0.0389049	0.950519				ATP8B4	-1.66806	0.0609157	0.999913
SKI	-0.795507	0.0391064	0.950519				SSFA2	-1.49183	0.0614946	0.999913
C1QA	2.14608	0.0401057	0.950519				C5orf24	1.12956	0.0616067	0.999913
JADE1	-0.701495	0.0406433	0.950519				SNRPB	0.495859	0.0616401	0.999913
RPS3	-0.129094	0.0408459	0.950519				SDCBP	0.482075	0.0616841	0.999913
PPIP5K2	-0.406689	0.0409189	0.950519				RRNAD1	2.03143	0.0617435	0.999913
GBP1	0.370539	0.0409507	0.950519				DPH3	0.836431	0.0617754	0.999913
RNF181	0.271498	0.041092	0.950519				ELP2	-1.18453	0.0617761	0.999913
MAP7D3	-0.636182	0.0412063	0.950519				POLR2D	1.29767	0.0619957	0.999913
WDR82	0.414216	0.041339	0.950519				NAT6	2.75353	0.0620462	0.999913
SRSF6	-0.337527	0.0413753	0.950519				PID1	-1.24787	0.0621037	0.999913
CSK	-0.248963	0.0415764	0.950519				ABHD10	1.10926	0.0625765	0.999913
H4C3	-0.645431	0.0417085	0.950519				DCTN5	1.43858	0.0625811	0.999913
HRH2	0.417616	0.0419623	0.950519				BCAP31	-0.542532	0.0627924	0.999913
HIST2H2AC	0.462787	0.0420636	0.950519				2006-09-01	-0.66364	0.0629049	0.999913
CEBPZOS	0.439571	0.0420967	0.950519				SAR1B	-0.770007	0.0629396	0.999913
CD99	0.232225	0.0421154	0.950519				KIF16B	2.07636	0.0630399	0.999913
CELF2	-0.218522	0.0421318	0.950519				DYNC1LI2	-1.26938	0.0631994	0.999913
ENSG00000269927	2.12318	0.0423065	0.950519				CHD6	1.53121	0.0632768	0.999913
SMNDC1	-0.40843	0.0423763	0.950519				DAP	-1.39564	0.0633225	0.999913
SFT2D3	0.547984	0.042841	0.950519				NEAT1	-0.450217	0.0634236	0.999913
MIR23AHG	-1.07055	0.0428857	0.950519				EIF4E	0.585899	0.0637057	0.999913
RPS11	-0.137002	0.042953	0.950519				SLC35C2	-1.04108	0.0637732	0.999913
LRPAP1	0.272507	0.0431252	0.950519				CHML	-2.11436	0.0638878	0.999913
DDRGK1	-0.379237	0.0432121	0.950519				PTGS1	-1.56792	0.0638902	0.999913
TRAPPC4	0.46374	0.0432318	0.950519				MRPL44	-1.16198	0.0639433	0.999913
NOA1	-0.488839	0.0432544	0.950519				DHRS3	1.63743	0.0640739	0.999913
GRAMD4	-0.642655	0.0432583	0.950519				AGPAT5	-1.63766	0.0640805	0.999913
AKAP11	0.713472	0.0432837	0.950519				MNAT1	-1.4162	0.0645255	0.999913
RPS6KA3	-0.336379	0.0434409	0.950519				EDEM1	1.39109	0.064577	0.999913
SQSTM1	-0.243809	0.0434611	0.950519				CSNK1G2	-1.86009	0.0646099	0.999913
CWF19L2	-0.593052	0.0437088	0.950519				PIK3CG	-1.72599	0.0646324	0.999913
PNPLA6	-0.441021	0.0438524	0.950519				CERS2	-1.29682	0.0646566	0.999913
FLT3	-0.370493	0.0438873	0.950519				C14orf1	0.835029	0.0647998	0.999913
BABAM1	0.413694	0.0440714	0.950519				PGD	0.752839	0.0649558	0.999913
ARPC1A	0.457047	0.0443013	0.950519				ARRB1	-1.30704	0.0653399	0.999913
STT3B	-0.386804	0.0443656	0.950519				FAM172A	1.38827	0.065533	0.999913
SAMSN1	0.62964	0.0443869	0.950519				GPR108	0.878563	0.0655954	0.999913
SPINT1	-0.474988	0.0444072	0.950519				FRMD4B	-1.12762	0.0660375	0.999913
SNX30	0.493378	0.0447449	0.951598				GPATCH2L	-1.14223	0.0660699	0.999913
SEC23A	0.666525	0.0449513	0.951598				PLIN3	0.745196	0.0663092	0.999913
ID1	0.663754	0.0450147	0.951598				PDE12	1.54971	0.0664879	0.999913
CMPK2	0.545194	0.0450953	0.951598				GZMB	-0.498154	0.0666116	0.999913
STIM2	-0.457618	0.0456455	0.951598				GGA1	1.07417	0.0667378	0.999913
MT-ND4	-0.124913	0.045761	0.951598				ZNF688	1.19902	0.0668087	0.999913
S100P	4.21319	0.0457634	0.951598				INSIG1	0.844013	0.0670519	0.999913
GCHFR	0.575465	0.0458121	0.951598				IMMP2L	-2.49396	0.067383	0.999913
GAK	-0.497065	0.0459002	0.951598				DDX18	0.563588	0.0674052	0.999913
BRD3	-0.452378	0.0467964	0.951598				TM2D3	-0.953602	0.0675374	0.999913
ADH5	-0.373045	0.0468059	0.951598				SOD2	0.789968	0.067863	0.999913
ARHGAP21	0.586561	0.0469701	0.951598				CLPTM1	0.983998	0.06787	0.999913
FDX1	0.372037	0.0469924	0.951598				STAT6	0.899579	0.0678825	0.999913
FBXO33	-0.446755	0.0470383	0.951598				S100A8	0.401653	0.0681358	0.999913
PLAUR	-0.283825	0.0471159	0.951598				NAIP	-0.557905	0.0684546	0.999913
EFCAB2	0.523289	0.0472493	0.951598				RBM42	0.729907	0.0685008	0.999913
SYTL3	0.756809	0.0472515	0.951598				ZDHHC3	-1.39539	0.0689035	0.999913
PLD4	-0.397292	0.0476606	0.951598				ZKSCAN1	1.01039	0.0691958	0.999913
CFP	-0.205089	0.0477586	0.951598				SSRP1	0.784614	0.0699108	0.999913
C9orf85	0.69116	0.0479954	0.951598				GALT	-1.42799	0.0700182	0.999913
DCXR	-0.322378	0.0480103	0.951598				MBD1	-2.44585	0.0701253	0.999913
TNFSF10	-0.318558	0.0482101	0.951598				NUP133	1.51801	0.0703863	0.999913
PPM1M	0.585176	0.0483972	0.951598				ARID1B	-1.49743	0.0703976	0.999913
SUPT16H	0.335351	0.0484727	0.951598				INPP1	1.65287	0.0706876	0.999913
H1F0	0.713298	0.048548	0.951598				USP4	-1.07302	0.070711	0.999913
NAXE	0.427662	0.0486612	0.951598				COMMD10	0.608434	0.070713	0.999913
SEH1L	0.559759	0.0488584	0.951598				RNASE2	1.07964	0.0709668	0.999913
SMIM37	0.478819	0.0488765	0.951598				NSL1	0.728784	0.071088	0.999913
NFE2L2	-0.318567	0.0489735	0.951598				MSRA	-1.01829	0.0717588	0.999913
WIPF2	0.604622	0.0490091	0.951598				CLIP1	-0.898837	0.071915	0.999913
CLEC10A	0.25448	0.049019	0.951598				APOBEC3D	5.29604	0.0720272	0.999913
SNHG15	-0.254091	0.0495876	0.951598				TCEAL4	0.823721	0.0721178	0.999913
SPTSSA	0.454413	0.0497208	0.951598				HEXIM1	-1.89863	0.0721933	0.999913
NEGR1	-0.864783	0.0499517	0.951598				ATP5J2	0.347182	0.0733513	0.999913
LAIR1	0.750023	0.0499936	0.951598				HK1	0.866068	0.0737848	0.999913
ITGB2	0.168408	0.0500818	0.951598				ASH2L	1.01761	0.0738764	0.999913
ATP5IF1	-0.213374	0.0501474	0.951598				DDX3Y	3.66101	0.0740641	0.999913
TBL1XR1	-0.408976	0.0501841	0.951598				IGFLR1	0.811193	0.0745059	0.999913
PARP1	-0.317863	0.0502712	0.951598				JARID2	-0.97926	0.074632	0.999913
DDX60	0.795588	0.0503703	0.951598				ARPP19	-0.821803	0.0747879	0.999913
FBXO22	0.62168	0.0505923	0.951598				GOLIM4	0.896419	0.0749499	0.999913
FKBP4	0.757189	0.0506448	0.951598				FERMT3	-0.561451	0.0751011	0.999913
DYNC1LI1	-0.306786	0.050746	0.951598				RPS9	-0.29073	0.07541	0.999913
CLNK	-2.4479	0.051772	0.9661				POLR1C	1.51421	0.0756344	0.999913
KDM4B	-0.713595	0.0518399	0.9661				BLMH	2.00383	0.0758728	0.999913
GIMAP7	0.655046	0.0521017	0.9661				SENCR	1.44819	0.0771537	0.999913
RSRP1	-0.255153	0.0522737	0.9661				CYTH2	-1.16979	0.0775257	0.999913
VAV3	0.398792	0.0522888	0.9661				PLEKHF2	0.859337	0.0779705	0.999913
KCNE3	-0.720253	0.0524657	0.9661				TRABD	-0.64031	0.0781766	0.999913
SRFBP1	-0.450663	0.0525587	0.9661				FAM160A2	-1.36011	0.0788316	0.999913
ZFP36L2	-0.2586	0.0528052	0.966675				ACIN1	0.82081	0.0791091	0.999913
VIRMA	-0.533652	0.0530596	0.966675				PILRA	-0.74392	0.0792368	0.999913
MFNG	0.360956	0.0532912	0.966675				NCF4	0.813842	0.0799275	0.999913
CAB39	-0.388823	0.0534778	0.966675				SPIB	-1.14079	0.0802146	0.999913
LINC01970	-0.998881	0.0540651	0.966675				TNRC18	-1.74476	0.0803513	0.999913
ACOT9	0.404603	0.0540993	0.966675				ATG4B	1.07058	0.0806319	0.999913
HSPA1B	-0.926964	0.054498	0.966675				RPS16	-0.300732	0.0808113	0.999913
SEPTIN6	-0.651119	0.0545238	0.966675				GZMK	1.73415	0.0808399	0.999913
EED	0.703701	0.0547561	0.966675				SPHK2	-1.80931	0.0811219	0.999913
CST3	-0.251278	0.0548139	0.966675				SESTD1	-1.4454	0.0812613	0.999913
SULF2	-0.286911	0.0550581	0.966675				NUP107	-1.3023	0.0812694	0.999913
F11R	0.784189	0.0550621	0.966675				FYN	0.977094	0.0815936	0.999913
STAT5A	0.423154	0.055189	0.966675				HCST	-0.47827	0.081837	0.999913
NRGN	-0.38814	0.0552996	0.966675				CD1C	-0.434937	0.0818477	0.999913
HES1	-0.802297	0.0554881	0.966675				OPA3	-1.53093	0.0820073	0.999913
ERI3	-0.535311	0.0558196	0.966675				TSFM	-1.09971	0.0821783	0.999913
PSMD11	0.362191	0.0563	0.966675				SOCS3	-0.890555	0.0823006	0.999913
CHD6	-0.418213	0.0566103	0.966675				INSR	0.965939	0.0823704	0.999913
H3F3A	-0.144447	0.0569474	0.966675				ARV1	1.00563	0.082486	0.999913
HDAC9	-0.317418	0.0569781	0.966675				MALAT1	-0.254428	0.0830178	0.999913
ADA	-0.571954	0.0569999	0.966675				DCK	0.571411	0.083243	0.999913
LIN7C	-0.668549	0.0572799	0.966675				RFXANK	0.803825	0.0839813	0.999913
LY6E	0.324322	0.0573995	0.966675				UBE2I	-0.454716	0.0841653	0.999913
UBE2G1	-0.4241	0.0575204	0.966675				PLBD1	0.496726	0.0843534	0.999913
NDUFS4	0.283095	0.0577587	0.966675				ST20	1.28616	0.0844573	0.999913
SNX14	0.440755	0.0578046	0.966675				PAN3	-0.883216	0.0844932	0.999913
IFIT2	0.670564	0.0579289	0.966675				LY96	-0.454746	0.0845788	0.999913
EMC6	0.333956	0.0579884	0.966675				C1orf131	0.763512	0.0845811	0.999913
CNOT1	0.363719	0.0580648	0.966675				CSF1R	-1.00174	0.0846123	0.999913
STK40	-0.538109	0.058086	0.966675				AC093673.5	-0.917445	0.0847911	0.999913
SIKE1	-0.503402	0.0581549	0.966675				SNRNP35	0.964439	0.0853099	0.999913
WDFY2	-0.324475	0.0582184	0.966675				TIPIN	-1.11211	0.085626	0.999913
PYM1	0.415919	0.0582459	0.966675				SRPRA	0.795202	0.0859872	0.999913
MIS18BP1	-0.245184	0.0583014	0.966675				ICT1	0.941623	0.0859992	0.999913
COX5B	0.174077	0.0583327	0.966675				CLEC2D	0.999831	0.0862716	0.999913
C11orf21	-0.53193	0.058333	0.966675				SAP30BP	-0.844681	0.0862877	0.999913
IP6K2	-0.511417	0.0585108	0.966675				PCID2	-0.976586	0.086307	0.999913
YAF2	-0.419736	0.0589171	0.966675				PIGF	0.871242	0.0863106	0.999913
WAPL	-0.314764	0.059129	0.966675				CSK	-0.591405	0.0863212	0.999913
ANKLE2	-0.363095	0.0591547	0.966675				CD36	0.417206	0.0864227	0.999913
CSRNP1	0.264306	0.0605987	0.966675				THG1L	-1.2014	0.0866907	0.999913
DDX17	-0.237732	0.0606416	0.966675				IPO5	-1.23037	0.0872361	0.999913
BORCS5	-0.428183	0.0608155	0.966675				CAMK2D	1.81462	0.0874383	0.999913
HLA-DRA	-0.125752	0.0609164	0.966675				DNAAF2	1.27248	0.0876741	0.999913
POMP	0.192973	0.0610475	0.966675				CCDC66	0.743223	0.0878723	0.999913
SMIM10L1	-0.424206	0.0613449	0.966675				MOB4	0.676286	0.0880899	0.999913
SMIM15	0.425282	0.0613602	0.966675				OGT	-1.13385	0.0882648	0.999913
CALM1	0.159435	0.0614152	0.966675				ACBD3	-1.27074	0.0885185	0.999913
ITPR1	-0.488434	0.0615148	0.966675				TMEM11	0.769568	0.0888274	0.999913
RNASE6	0.249514	0.0618446	0.966675				SIL1	-0.897022	0.0891359	0.999913
RPSA	-0.123901	0.0620739	0.966675				CHCHD5	-0.607489	0.0892896	0.999913
FOXO1	0.898997	0.0623005	0.966675				TPGS2	-0.930314	0.0893321	0.999913
AEBP2	-0.628061	0.0623296	0.966675				BCAS2	0.682715	0.0898639	0.999913
ANAPC16	-0.23353	0.0623333	0.966675				HEBP2	-0.649709	0.0899719	0.999913
H2AC19	1.85823	0.0623507	0.966675				TCL1A	-0.801467	0.0901557	0.999913
MDM4	-0.25334	0.0625238	0.966675				ETHE1	-0.564711	0.0905418	0.999913
ZFAND2B	0.454258	0.062626	0.966675				PSMF1	0.694739	0.0906688	0.999913
SLC3A2	0.263496	0.0631087	0.966675				TSTD1	-0.689309	0.0906794	0.999913
TPD52	0.949285	0.06324	0.966675				C9orf85	1.34899	0.0908093	0.999913
MAPK8IP3	-0.731383	0.0635031	0.966675				NFYB	-0.88237	0.0909629	0.999913
AGFG1	0.42666	0.0638083	0.966675				TSR1	1.53814	0.0911217	0.999913
AIF1	0.160845	0.063963	0.966675				ZNF318	1.33886	0.091278	0.999913
RGPD5	-0.716687	0.0640266	0.966675				CDC37	-0.563398	0.0913153	0.999913
TMEM176A	1.8566	0.0641163	0.966675				NAGPA	1.10295	0.0913739	0.999913
HGS	0.470865	0.0644889	0.966675				ARHGAP9	-0.745072	0.0914523	0.999913
ATP6AP1	-0.250086	0.06476	0.966675				TMEM189	-1.35035	0.0915224	0.999913
ACADM	-0.414236	0.0647689	0.966675				UBE3C	-1.37609	0.0917493	0.999913
UBASH3B	0.933725	0.0648738	0.966675				PSMB8-AS1	0.590645	0.0918319	0.999913
APRT	0.188688	0.064905	0.966675				PJA2	-0.667014	0.0921859	0.999913
SNAP23	-0.289427	0.0650301	0.966675				DYNLT3	1.30758	0.0922032	0.999913
ALG5	0.411001	0.0650633	0.966675				ARRB2	-0.513682	0.092306	0.999913
YLPM1	-0.488493	0.0651526	0.966675				ZNF669	1.92505	0.0925952	0.999913
VSIR	-0.194285	0.0654046	0.966675				MINA	-1.24673	0.0927682	0.999913
SNX4	0.420095	0.0656831	0.966675				GHITM	0.412105	0.0929852	0.999913
ANKRD12	-0.239746	0.0657653	0.966675				ALOX12-AS1	1.35429	0.0931095	0.999913
2001-03-01	-0.273888	0.0657831	0.966675				NPRL2	-1.27431	0.0933896	0.999913
DECR1	-0.218535	0.0658258	0.966675				NUMB	-0.693332	0.0937444	0.999913
DUS3L	-0.62702	0.06591	0.966675				LMF2	-1.07629	0.0938329	0.999913
CAMLG	-0.283094	0.065991	0.966675				CSF2RB	-1.03087	0.0939463	0.999913
RABGEF1	-0.668998	0.0661307	0.966675				CLNS1A	-0.47322	0.0940259	0.999913
CPEB2	0.567609	0.0661601	0.966675				WBP4	1.06634	0.0940919	0.999913
LLPH	0.34312	0.0663642	0.966675				WDR70	-1.13874	0.0941049	0.999913
GAR1	0.440631	0.0670051	0.966675				CCBL2	0.908776	0.0941624	0.999913
NAA50	0.37488	0.067196	0.966675				NCOA1	-1.50245	0.094458	0.999913
RPAP2	-0.547622	0.0676531	0.966675				MED21	1.04677	0.0947423	0.999913
SECTM1	0.486826	0.0676594	0.966675				NUDCD2	-0.6345	0.0953022	0.999913
GTF2H5	0.363825	0.0679218	0.966675				THEMIS2	0.573669	0.0962035	0.999913
GLA	0.529072	0.0680177	0.966675				DHX9	0.766598	0.0963112	0.999913
WDR12	0.667433	0.0680393	0.966675				BRD3	-0.952401	0.0963344	0.999913
CREB5	0.401361	0.0681385	0.966675				TSPAN13	0.890613	0.0963703	0.999913
ICAM3	-0.200931	0.0681827	0.966675				PYCR2	0.88311	0.0964824	0.999913
CD48	-0.184653	0.0684865	0.966675				ZNF330	0.868639	0.096734	0.999913
NR4A3	-0.582989	0.0685844	0.966675				MRPS16	0.728732	0.0968975	0.999913
TPPP3	-0.64502	0.0689589	0.966675				SRSF9	0.392077	0.0969889	0.999913
GANC	-0.544745	0.0691655	0.966675				DDX39B	-1.3148	0.0970405	0.999913
ASPH	0.506398	0.0692273	0.966675				HIPK2	-1.25959	0.0971456	0.999913
GORASP2	0.413306	0.0692557	0.966675				TRMT2A	1.15182	0.097661	0.999913
GOT2	0.626407	0.0694996	0.966675				SNX17	0.475839	0.0977625	0.999913
CD151	0.427564	0.0695186	0.966675				AC245100.1	-1.34159	0.0979448	0.999913
PHC2	0.476124	0.0695635	0.966675				HLA-C	-0.293678	0.098015	0.999913
DNAJB9	0.445747	0.0695681	0.966675				CHST11	1.07163	0.0981668	0.999913
PTGER4	-0.26532	0.0695932	0.966675				MILR1	-0.868095	0.0983402	0.999913
PHF14	0.423633	0.0697314	0.966675				HOPX	-1.47384	0.0983464	0.999913
DYNLL2	0.436372	0.0698745	0.966675				PEX16	-0.741101	0.0984497	0.999913
PRDX3	0.280825	0.0699399	0.966675				AC114271.2	-2.4761	0.0984631	0.999913
SAMHD1	-0.167382	0.0699865	0.966675				GATM	-1.50794	0.0985871	0.999913
WWP1	-0.624851	0.0700913	0.966675				LMNB1	-0.561888	0.0986017	0.999913
SMARCC1	0.318251	0.0701313	0.966675				ATL3	1.11064	0.098673	0.999913
IL7R	1.84356	0.0701644	0.966675				CA11	-2.32587	0.0986967	0.999913
SPIN1	-0.554736	0.0707133	0.966675				HMGCS1	-1.12936	0.098875	0.999913
LHPP	-0.479415	0.0707545	0.966675				AP3M2	1.65619	0.0989781	0.999913
MAP3K20	-0.341485	0.0707589	0.966675				FGD2	-0.606281	0.0990521	0.999913
TRA2B	-0.193402	0.0708058	0.966675				UQCRC1	-0.513793	0.0991227	0.999913
FCGR2B	0.593759	0.070891	0.966675				PPP1R12C	-4.08444	0.0993135	0.999913
OGFRL1	0.209586	0.0709544	0.966675				DTD1	-0.919394	0.0996962	0.999913
PPP2R5E	-0.356189	0.0710209	0.966675				CD52	-0.290604	0.0997936	0.999913
TMEM167B	-0.354963	0.0713148	0.966675				ERAP2	1.09815	0.0998523	0.999913
PSMA1	0.198546	0.0717336	0.966675				TUBB	-0.502416	0.10018	0.999913
SART1	0.401981	0.0720774	0.966675				PPP2R3C	0.643018	0.10037	0.999913
APOBEC3C	0.420768	0.0722851	0.966675				ALG2	-0.867833	0.100787	0.999913
EIF3G	-0.182321	0.0722943	0.966675				MTG2	-1.56163	0.100991	0.999913
E2F3	0.467101	0.0723301	0.966675				DENR	0.715276	0.101062	0.999913
UFD1	0.321188	0.0723368	0.966675				MIDN	0.841668	0.101131	0.999913
NOC2L	0.413539	0.0726289	0.966675				FYTTD1	0.831336	0.101185	0.999913
RER1	0.260107	0.0731676	0.966675				DCTN1	1.19229	0.101884	0.999913
TTC17	0.378689	0.0735614	0.966675				CACNA2D3	0.513835	0.102226	0.999913
RAPGEF1	0.352531	0.0736296	0.966675				CES1	1.48147	0.102335	0.999913
NUAK2	-0.725278	0.0736339	0.966675				BATF	-1.00983	0.102603	0.999913
MT-ATP8	0.20425	0.0739019	0.966675				AFF4	-1.34095	0.102978	0.999913
SLC36A4	0.622616	0.0739979	0.966675				NBPF19	-1.58743	0.103329	0.999913
ATRX	-0.236317	0.0740653	0.966675				ZFP14	-1.45473	0.103402	0.999913
CD52	0.153787	0.0741181	0.966675				RPS19	-0.252203	0.10343	0.999913
LTC4S	-0.607633	0.0742949	0.966675				PLXND1	2.6574	0.103549	0.999913
MT-CO1	-0.0977036	0.0743778	0.966675				RBM33	1.01475	0.103788	0.999913
ZCCHC17	0.433183	0.0744353	0.966675				PLIN2	-0.921369	0.103917	0.999913
FAAP20	-0.268774	0.0746059	0.966675				MPC2	0.568769	0.10395	0.999913
PTGES2	0.413736	0.0751844	0.966675				EIF2B4	0.934394	0.104039	0.999913
MT-ND3	-0.112422	0.075206	0.966675				IGFBP7	0.510372	0.104041	0.999913
KMT2B	0.589494	0.0753043	0.966675				FAM26F	-0.488474	0.104147	0.999913
G3BP2	-0.264935	0.0756717	0.966675				SAP18	0.380784	0.104166	0.999913
VPS37B	0.826687	0.0756965	0.966675				KB-1208A12.3	1.61888	0.104307	0.999913
HTATSF1	-0.374389	0.0757739	0.966675				SMUG1	1.09071	0.104647	0.999913
FAM107B	-0.381233	0.0759123	0.966675				DUSP1	-0.48411	0.10481	0.999913
ACSL4	0.366463	0.0760049	0.966675				RPS27L	-0.427148	0.104846	0.999913
ITGAM	0.511696	0.0761956	0.966675				LTN1	-1.17236	0.105776	0.999913
WDR13	0.421648	0.0766044	0.966675				SERPINA1	-0.40802	0.105803	0.999913
PCNT	0.608679	0.0767966	0.966675				ZNF593	0.777779	0.10625	0.999913
RABEP2	0.559159	0.0769314	0.966675				PARP9	0.592556	0.106484	0.999913
KLHL6	-0.655574	0.0770311	0.966675				NOP58	-0.605357	0.106532	0.999913
MAGOHB	0.483601	0.0771217	0.966675				MEA1	-0.654991	0.106569	0.999913
LEPROTL1	0.297927	0.077221	0.966675				RSU1	0.530865	0.107166	0.999913
PON2	-0.38613	0.0777615	0.966675				CCDC53	0.680914	0.107241	0.999913
CBR1	0.357449	0.0777776	0.966675				NPAT	-1.54616	0.107282	0.999913
JMY	-0.573129	0.0780118	0.966675				ADO	-1.26012	0.107589	0.999913
CEBPZ	-0.318004	0.078047	0.966675				SCYL2	-1.12949	0.107973	0.999913
DCTN2	-0.312396	0.0782362	0.966675				SGK3	1.02266	0.108288	0.999913
ECI1	0.357553	0.0782638	0.966675				AKIRIN1	0.700766	0.108421	0.999913
DNAAF2	-0.608647	0.0783297	0.966675				SETD3	-1.09743	0.108496	0.999913
GLB1	0.310281	0.0783863	0.966675				C19orf38	-0.666542	0.108832	0.999913
AP2A2	0.487626	0.0784683	0.966675				FECH	-1.61902	0.109	0.999913
SSU72	0.224717	0.0785642	0.966675				SMC4	-1.02909	0.109007	0.999913
LGALS1	0.185337	0.0785953	0.966675				PTPRE	0.404339	0.109201	0.999913
SSBP3	-0.39014	0.078622	0.966675				MRPL53	-0.841736	0.109661	0.999913
SPAG9	0.296454	0.0786688	0.966675				PSMA7	0.351638	0.109675	0.999913
ZMYND8	0.580552	0.0786995	0.966675				GNAI3	-0.501103	0.110034	0.999913
MEF2D	-0.328585	0.0787659	0.966675				RNF44	1.13688	0.110195	0.999913
HIC1	0.926296	0.0788258	0.966675				TRPM7	-1.36499	0.110803	0.999913
PIK3CB	-0.472737	0.0788855	0.966675				OMA1	0.981998	0.110948	0.999913
RALGAPA1	-0.654683	0.0789495	0.966675				NUFIP2	-0.887074	0.110975	0.999913
NCOA1	0.404008	0.0791403	0.966675				ZNF467	0.961733	0.111201	0.999913
ZNF721	-0.513376	0.0792159	0.966675				ETS2	-0.711233	0.111258	0.999913
URI1	0.337716	0.0792656	0.966675				RPL29	-0.274827	0.111518	0.999913
MPP7	-0.51199	0.0793578	0.966675				SMPD3	-1.36666	0.112005	0.999913
ZRANB1	-0.614127	0.0794184	0.966675				IMMP1L	1.07709	0.112196	0.999913
LINC01637	0.613365	0.0794742	0.966675				MMAB	1.21045	0.112199	0.999913
TBL1X	-0.398576	0.079566	0.966675				NPC2	-0.362336	0.112699	0.999913
TWF2	0.233729	0.0796482	0.966675				CTSZ	-0.423695	0.112826	0.999913
LNPEP	-0.375981	0.0797126	0.966675				CARD9	-1.10325	0.112893	0.999913
CORO1C	0.33238	0.0797612	0.966675				SCARB2	-1.50354	0.113316	0.999913
FTL	0.266758	0.0798032	0.966675				ATRX	0.554154	0.113328	0.999913
CRBN	0.306827	0.0798687	0.966675				TAF8	1.24418	0.113456	0.999913
PYURF	-0.230801	0.0800349	0.966675				JADE1	-1.24743	0.113473	0.999913
GHRL	-0.623848	0.0803648	0.966675				CBLL1	-1.20863	0.113511	0.999913
MAT2A	-0.299982	0.0806526	0.966675				STIP1	0.687114	0.113554	0.999913
SLC5A3	0.718406	0.0810525	0.966675				RBBP7	0.673359	0.113596	0.999913
LIMD2	-0.166208	0.0811363	0.966675				ADAM9	1.58057	0.113809	0.999913
KCNN4	0.608635	0.081246	0.966675				PET117	1.03777	0.113828	0.999913
SNX1	0.377952	0.0812658	0.966675				IL32	-0.883389	0.113853	0.999913
BRD9	-0.399392	0.0815191	0.966675				JUNB	-0.359203	0.114179	0.999913
DMXL1	-0.382048	0.0816648	0.966675				PPP1R11	0.681503	0.114274	0.999913
LIPA	0.36761	0.0817786	0.966675				PSMC1	0.478267	0.114783	0.999913
UQCRH	0.161188	0.0819695	0.966675				BDP1	-0.869885	0.115603	0.999913
TYW3	0.380064	0.0820858	0.966675				TMEM9B	-0.541801	0.115649	0.999913
FADS1	0.497984	0.0822701	0.966675				SDF2	0.782966	0.115663	0.999913
RAB35	0.534752	0.0823406	0.966675				BET1	0.735016	0.115686	0.999913
AKNA	-0.336795	0.0823639	0.966675				SCPEP1	-0.641871	0.115965	0.999913
RRAGC	0.386129	0.082557	0.966675				SUPT20H	-0.911463	0.116504	0.999913
MARCKSL1	0.339021	0.0829723	0.966675				PEX13	-1.32232	0.116645	0.999913
DNAJC7	0.210293	0.083107	0.966675				RUVBL1	0.891874	0.117057	0.999913
GRIP1	-0.787436	0.0831904	0.966675				EPC1	0.671771	0.117506	0.999913
TPMT	0.30826	0.0832159	0.966675				BTG1	-0.420022	0.117656	0.999913
S1PR4	-0.361899	0.0832329	0.966675				ZNHIT3	-0.760356	0.117838	0.999913
KDM2B	0.406073	0.0835492	0.966675				TSC22D3	-0.52987	0.118411	0.999913
DERL2	0.395589	0.0841984	0.966675				LENG8	0.880709	0.11845	0.999913
ATP6AP2	0.202428	0.0843335	0.966675				TNFSF13B	-0.429099	0.118719	0.999913
HLA-DOA	-0.34228	0.0846436	0.966675				GANC	-1.22392	0.118777	0.999913
UTP6	0.410668	0.0847606	0.966675				PEF1	0.85736	0.119639	0.999913
WAC	-0.248256	0.0850765	0.966675				GLRX5	-0.67323	0.119933	0.999913
C1GALT1C1	0.567627	0.0851155	0.966675				ADAM17	-1.02066	0.119945	0.999913
CBLL1	-0.517706	0.0854484	0.966675				MSN	-0.410714	0.120035	0.999913
ZMIZ2	-0.532276	0.0855343	0.966675				ATP6V1H	0.719238	0.120321	0.999913
TIA1	-0.39542	0.0855769	0.966675				MCMBP	0.740334	0.120431	0.999913
LRRFIP1	-0.157465	0.0858434	0.966675				ADSS	0.673651	0.120466	0.999913
DUSP22	0.305423	0.086051	0.966675				IDS	0.866454	0.120548	0.999913
TNFAIP8L2	0.373966	0.0862202	0.966675				ATRAID	0.465986	0.120825	0.999913
PGK1	0.172802	0.0864295	0.966675				RAP1B	-0.481328	0.120905	0.999913
RNF144B	-0.400296	0.0867656	0.966675				NDUFS6	0.388126	0.121171	0.999913
PBRM1	0.360155	0.0868195	0.966675				HBP1	-0.775896	0.121646	0.999913
RALGPS2	-0.927116	0.0869526	0.966675				TIMMDC1	0.620254	0.121669	0.999913
S100A12	0.368895	0.087081	0.966675				PDCD2	-0.627005	0.121696	0.999913
USP38	0.525008	0.0872623	0.966675				PDCL	-1.26174	0.122163	0.999913
C1orf122	0.379062	0.0874313	0.966675				GPR183	0.401862	0.122194	0.999913
CRYBG3	-0.39879	0.0875099	0.966675				UBALD2	-1.08385	0.122325	0.999913
TCOF1	-0.312335	0.0875675	0.966675				NOL7	0.542436	0.122382	0.999913
RNF41	-0.452081	0.087975	0.966675				PPP2R5E	-0.803337	0.122496	0.999913
TRIO	-0.458456	0.0883436	0.966675				VRK2	0.744093	0.122833	0.999913
DCTN6	-0.401834	0.0883469	0.966675				CCNG1	0.607401	0.123146	0.999913
MTIF3	0.313265	0.0883906	0.966675				SMCHD1	0.792483	0.123211	0.999913
GMDS	-0.485233	0.0886338	0.966675				SIPA1	-0.763747	0.12336	0.999913
PIP4P2	-0.377308	0.0886554	0.966675				QARS	-0.666727	0.123706	0.999913
TBC1D23	0.498448	0.0886715	0.966675				VPS53	1.30954	0.123882	0.999913
CHCHD10	0.265357	0.0888157	0.966675				HCG18	-1.6001	0.123958	0.999913
DBI	0.163683	0.089163	0.966675				RNMTL1	1.53528	0.124253	0.999913
NRARP	-0.761632	0.089166	0.966675				KIF20B	1.02494	0.124551	0.999913
SLC25A6	-0.139314	0.089304	0.966675				PRMT2	-0.476487	0.124686	0.999913
KDM2A	-0.259225	0.0893471	0.966675				CD55	0.597592	0.124824	0.999913
NMD3	-0.45077	0.0896445	0.966675				MRPL30	1.34392	0.125035	0.999913
ITPA	0.312788	0.0896674	0.966675				EIF3I	0.424509	0.125138	0.999913
C1QB	2.17744	0.0896964	0.966675				MTA2	-1.27467	0.125153	0.999913
CLPTM1L	0.386553	0.0896994	0.966675				TIMP1	-0.357994	0.125401	0.999913
CMAS	0.390181	0.0896997	0.966675				MTPN	0.457772	0.125717	0.999913
CD164	0.195506	0.0898086	0.966675				SLC35E3	1.3003	0.126105	0.999913
HSPA5	0.174913	0.0898638	0.966675				RPL13	-0.240967	0.126336	0.999913
LGALS3	0.230163	0.0901214	0.966675				ARFGAP3	-0.842865	0.12638	0.999913
OSBPL8	-0.211967	0.0901926	0.966675				TP53TG1	-0.951731	0.126606	0.999913
CDKN1C	-1.30981	0.090198	0.966675				RP11-1094M14.11	-0.988955	0.126863	0.999913
PPIE	0.38711	0.0902184	0.966675				POLR2G	-0.457308	0.127201	0.999913
CCL5	0.889596	0.0906361	0.966675				MIA3	-0.861755	0.127221	0.999913
SSB	0.198516	0.0906661	0.966675				SIRPB1	-1.26042	0.127223	0.999913
ARHGAP5	-0.382437	0.0907009	0.966675				SORBS3	1.52711	0.127357	0.999913
NSFL1C	-0.289816	0.0916502	0.966675				LPAR5	1.7156	0.127383	0.999913
ASXL1	0.481702	0.0918596	0.966675				PXN	-1.29868	0.127847	0.999913
NPC2	0.197344	0.0921619	0.966675				WDR45B	-0.866155	0.127933	0.999913
ZNF148	-0.369609	0.0924199	0.966675				TMEM259	0.802466	0.128022	0.999913
HIVEP3	0.598997	0.0925022	0.966675				PTMS	0.784505	0.128086	0.999913
ZNF706	-0.221582	0.0927969	0.966675				CYFIP2	-1.24639	0.128102	0.999913
SDHD	0.231851	0.0929476	0.966675				RPL22	-0.267486	0.128145	0.999913
SORT1	0.52007	0.0930076	0.966675				RPL7L1	0.757355	0.128192	0.999913
CCDC126	0.818775	0.0930722	0.966675				ESF1	0.678025	0.128281	0.999913
FAM13A	-0.828328	0.0931294	0.966675				MBP	-0.596266	0.128343	0.999913
TRAPPC5	-0.44147	0.0933396	0.966675				EIF1AY	1.77325	0.128462	0.999913
DST	-0.456952	0.0934183	0.966675				CCL5	-0.849144	0.128786	0.999913
HBA2	-4.60987	0.0934327	0.966675				CDA	-2.42355	0.12895	0.999913
DCUN1D1	0.383496	0.0935272	0.966675				HDAC10	1.06652	0.129005	0.999913
NADK	-0.375644	0.0938209	0.966675				UCP2	-0.350321	0.129328	0.999913
AGPAT3	0.356558	0.0938905	0.966675				PPA2	0.419061	0.129585	0.999913
SREBF2	0.512736	0.0938999	0.966675				SMG7	-1.36113	0.129625	0.999913
NDFIP1	0.225062	0.0940334	0.966675				GDI2	-0.359501	0.12969	0.999913
THAP5	-0.670256	0.0941486	0.966675				TRPM4	1.60094	0.129866	0.999913
PSMG1	0.468261	0.0942659	0.966675				TMEM179B	0.470739	0.130117	0.999913
RAB11A	0.267855	0.0943044	0.966675				ELMSAN1	0.829626	0.13016	0.999913
SNN	0.396889	0.0943206	0.966675				SPN	-0.619348	0.130456	0.999913
CCND1	-2.30724	0.0944198	0.966675				RPRD1A	1.07032	0.130472	0.999913
NTAN1	0.469702	0.0944357	0.966675				GLTSCR2	-0.420975	0.130478	0.999913
SDC2	1.39662	0.0946339	0.966675				IFIH1	-0.96408	0.131152	0.999913
GPATCH2	-0.605546	0.0946341	0.966675				YY1	-0.532472	0.131231	0.999913
EIF1AY	0.630231	0.0946426	0.966675				PIM2	-1.28707	0.131377	0.999913
PFKP	0.527559	0.0946708	0.966675				HSPA4	-0.670053	0.131417	0.999913
RPF2	-0.501661	0.0947426	0.966675				NBEAL2	-1.84408	0.13161	0.999913
ZNF296	-0.607234	0.0949751	0.966675				MAGEF1	-0.674036	0.131688	0.999913
DCPS	-0.343351	0.0950333	0.966675				GADD45B	-0.542414	0.132435	0.999913
MCCC1	-0.527609	0.0956499	0.966675				SLC44A1	-1.22101	0.132501	0.999913
CNTLN	0.500488	0.0958522	0.966675				MTHFR	-1.24956	0.13302	0.999913
PHACTR1	-0.205324	0.0959642	0.966675				STX11	0.628403	0.133451	0.999913
SMARCD1	-0.415579	0.0962542	0.966675				DUSP22	0.622931	0.133776	0.999913
ATP5MK	-0.492074	0.0963651	0.966675				RHOF	-0.742357	0.133884	0.999913
SNX3	0.166581	0.0967137	0.966675				LARP7	0.49527	0.134472	0.999913
OTULINL	-0.269995	0.0967615	0.966675				ADI1	0.418108	0.134534	0.999913
CPM	-0.584038	0.0971492	0.966675				PAQR7	-1.62083	0.134759	0.999913
CHD2	-0.268851	0.0975428	0.966675				IFITM3	-0.388703	0.134784	0.999913
CCT3	0.222372	0.0978444	0.966675				LRP10	-0.755568	0.135092	0.999913
H2AFX	0.613091	0.0978579	0.966675				VIMP	-0.505989	0.135177	0.999913
NT5C2	0.533732	0.0980507	0.966675				RXRA	-1.41248	0.135257	0.999913
AAED1	0.411401	0.0981263	0.966675				SERBP1	-0.387786	0.135261	0.999913
SULT1B1	-0.843899	0.0981325	0.966675				ZNF354A	-1.498	0.135456	0.999913
AP3D1	0.344457	0.098215	0.966675				MAP3K12	1.86666	0.135763	0.999913
HERC1	-0.390081	0.0982417	0.966675				SLC40A1	1.0387	0.135856	0.999913
NDUFS5	0.172441	0.0984193	0.966675				TMEM68	-1.4938	0.135925	0.999913
POP7	-0.41759	0.0984297	0.966675				ARL2	0.516042	0.136147	0.999913
NAAA	-0.266816	0.098498	0.966675				ACAP2	-0.622038	0.136228	0.999913
ZADH2	-0.474696	0.0986043	0.966675				FCF1	-1.46128	0.136326	0.999913
STMP1	0.230395	0.0989373	0.966675				ARHGAP18	-0.863847	0.136428	0.999913
YY1	-0.19188	0.0990771	0.966675				PBRM1	-0.654663	0.136491	0.999913
LSP1	-0.146053	0.0991333	0.966675				CD93	0.810515	0.137199	0.999913
TBC1D2B	-0.560036	0.0991347	0.966675				RP11-192H23.6	-1.13309	0.137232	0.999913
ISCA2	0.389037	0.0991347	0.966675				ENPP1	3.2964	0.137241	0.999913
RGCC	-0.385378	0.0992091	0.966675				MRPL20	0.400627	0.137429	0.999913
DUSP6	0.848398	0.0992528	0.966675				CTD-2336O2.1	-0.956943	0.138174	0.999913
PFKFB3	0.409026	0.0993213	0.966675				ARPC1A	-0.611183	0.138494	0.999913
PRKDC	0.269048	0.0995656	0.966675				ELMOD3	-1.1582	0.138598	0.999913
ANKRD26	-0.530819	0.0996309	0.966675				TAF1	-1.66803	0.139004	0.999913
GRHPR	0.259797	0.0996389	0.966675				AZIN1	-0.796237	0.139344	0.999913
CIDEB	-0.444916	0.0997479	0.966675				ARID1A	-0.800269	0.139671	0.999913
CYB561A3	-0.39545	0.100364	0.966675				SENP7	-1.68992	0.139745	0.999913
ZFAND5	-0.188756	0.100496	0.966675				DDIT4	0.571592	0.139821	0.999913
ARHGDIA	0.183557	0.100531	0.966675				WASF2	0.461703	0.139911	0.999913
DENND1B	-0.383811	0.100557	0.966675				VEZT	-1.2835	0.140101	0.999913
LETMD1	-0.454701	0.100587	0.966675				RARS2	-0.962079	0.140354	0.999913
CHP1	0.28642	0.100929	0.966675				ITGB2	0.302082	0.140801	0.999913
FGL2	0.180458	0.100936	0.966675				ACSL1	1.67383	0.140958	0.999913
SRGAP2B	0.407441	0.100952	0.966675				KCTD6	-1.09614	0.140976	0.999913
CCDC130	-0.42952	0.101024	0.966675				AP5M1	-0.754977	0.141122	0.999913
ELL	-0.525112	0.101132	0.966675				RPA2	0.655853	0.141159	0.999913
SLC46A3	-0.647214	0.101199	0.966675				RP5-1180E21.5	-1.05059	0.141465	0.999913
UBR5	0.367479	0.101421	0.966675				GZMM	-1.58168	0.141581	0.999913
BAZ1A	-0.207659	0.101485	0.966675				DDX54	-0.950716	0.142003	0.999913
MAZ	0.25221	0.101741	0.966675				NRBF2	0.603073	0.142228	0.999913
SLFN11	0.656193	0.101852	0.966675				CD81	1.09408	0.142237	0.999913
RUNX2	-0.407603	0.101893	0.966675				PCCB	0.949751	0.14231	0.999913
LGALS8	-0.321835	0.102059	0.966675				SLC35F6	1.01203	0.142348	0.999913
FUS	-0.167639	0.102133	0.966675				RP11-386I14.4	-1.44985	0.142391	0.999913
CTBP2	-0.322489	0.102484	0.966675				MECP2	0.874815	0.142489	0.999913
GRN	0.160333	0.102984	0.966675				TMEM243	-0.626208	0.142575	0.999913
ZNF330	0.391493	0.103171	0.966675				TMEM170B	1.50331	0.142609	0.999913
RHBDD2	-0.492999	0.103415	0.966675				MSLN	1.2444	0.142791	0.999913
MINOS1	0.203504	0.103507	0.966675				KDM1B	-1.02084	0.142887	0.999913
CXCL8	-0.858366	0.104278	0.966675				ELAVL1	0.559679	0.143072	0.999913
TMEM123	0.181132	0.104459	0.966675				RPS15A	-0.235053	0.143456	0.999913
ZNF480	0.446737	0.10452	0.966675				RHOT2	0.87189	0.143769	0.999913
IL32	1.43504	0.10462	0.966675				FAM129A	0.594797	0.143794	0.999913
WDFY3	0.579438	0.104631	0.966675				RFC1	-0.953843	0.143931	0.999913
UTP23	-0.409268	0.10484	0.966675				ZNF22	0.610448	0.143954	0.999913
CCND2	0.392096	0.105042	0.966675				ABI2	-1.25003	0.144075	0.999913
TRAPPC6A	-0.280533	0.105176	0.966675				FASTKD2	-0.92766	0.144075	0.999913
COPB2	0.305903	0.105178	0.966675				NCALD	2.33668	0.144098	0.999913
HMGB3	0.580692	0.105208	0.966675				LRRC25	0.516844	0.144207	0.999913
DNAJB11	0.347707	0.105288	0.966675				RPL37	-0.251981	0.144303	0.999913
CSTA	0.172527	0.105336	0.966675				SLC39A10	-0.829928	0.144408	0.999913
SUPT7L	-0.54467	0.10537	0.966675				GBP3	-1.06667	0.144447	0.999913
TRIM28	-0.307487	0.105401	0.966675				ZNF503	-1.63479	0.144526	0.999913
ZBTB24	0.422628	0.105973	0.966675				CHMP6	-0.990923	0.14453	0.999913
ABRAXAS2	-0.450729	0.10602	0.966675				TMOD3	0.662929	0.144673	0.999913
AC098818.2	0.776769	0.106317	0.966675				PDLIM1	0.757242	0.144974	0.999913
MRC1	-0.705133	0.106321	0.966675				CLEC2B	-0.393556	0.145275	0.999913
MKI67	1.2646	0.106543	0.966675				UPF3B	0.753356	0.145285	0.999913
PMAIP1	-0.32243	0.106551	0.966675				IL1B	-0.835924	0.145453	0.999913
SON	-0.15771	0.106709	0.966675				STX17	-1.16669	0.145525	0.999913
SMCO4	0.34088	0.106823	0.966675				ELF2	0.860495	0.145827	0.999913
KDM3A	0.494627	0.106886	0.966675				ASXL2	-1.41963	0.145904	0.999913
IDH2	-0.239515	0.106917	0.966675				TRAF7	1.02942	0.145962	0.999913
SH3GLB1	0.217767	0.107015	0.966675				NDUFAF2	0.576926	0.146032	0.999913
IFITM3	0.431796	0.107196	0.966675				DPM1	0.507814	0.146081	0.999913
HYOU1	0.655866	0.107717	0.966675				TRMU	-1.7834	0.146171	0.999913
BOLA2-SMG1P6	0.787632	0.107797	0.966675				BTF3L4	0.507583	0.146213	0.999913
RIPOR2	-0.215101	0.107912	0.966675				PPP1R9B	-1.40323	0.146872	0.999913
CHD9	-0.278125	0.108158	0.966675				NTAN1	0.933958	0.147066	0.999913
RASSF4	-0.245173	0.108188	0.966675				C16orf91	-1.20609	0.147591	0.999913
GET4	0.830434	0.108194	0.966675				BEX4	-0.596558	0.147825	0.999913
HMGB2	-0.217782	0.108201	0.966675				MBOAT7	-0.504434	0.148628	0.999913
ZDHHC12	0.354485	0.108326	0.966675				EIF4A1	0.409622	0.148629	0.999913
FAM110A	-0.470156	0.108336	0.966675				SPECC1	-0.655777	0.148738	0.999913
TFDP2	-0.447689	0.108424	0.966675				REST	-0.658115	0.14877	0.999913
TRIR	-0.156876	0.108736	0.966675				CYB5R3	0.585055	0.149084	0.999913
RABAC1	0.225779	0.108751	0.966675				HERC1	-1.22066	0.149142	0.999913
GPAA1	-0.351444	0.109199	0.966675				MFSD11	0.932741	0.149175	0.999913
RPL5	-0.120491	0.109245	0.966675				PAK1	-0.382211	0.149499	0.999913
OSTM1	0.482369	0.109437	0.966675				CHD1L	0.766734	0.149692	0.999913
RAP2C	0.387377	0.109482	0.966675				SCN9A	-1.24878	0.149697	0.999913
GRASP	-0.328708	0.109558	0.966675				ARHGEF3	-1.39591	0.149861	0.999913
SAMD9L	0.287546	0.109892	0.966675				MED11	-0.76829	0.15009	0.999913
RPL14	-0.102867	0.110085	0.966675				IGLC2	-1.92217	0.150214	0.999913
IMPDH1	0.286472	0.110093	0.966675				AES	-0.562885	0.150332	0.999913
CD40	0.57603	0.110222	0.966675				PRDM2	-1.04399	0.150634	0.999913
ATP6V1B2	0.305794	0.110228	0.966675				ACSL5	0.730573	0.150668	0.999913
COX6C	0.142837	0.110451	0.966675				ZNF106	0.491454	0.150808	0.999913
GOLGA2	0.455695	0.110479	0.966675				SLCO3A1	1.18603	0.150963	0.999913
PKM	0.146998	0.110483	0.966675				RASGEF1B	-1.99027	0.151047	0.999913
UFL1	0.348141	0.110497	0.966675				UTP6	0.602048	0.151182	0.999913
CISD2	0.337171	0.110597	0.966675				ADAL	1.81475	0.151412	0.999913
CHMP3	0.363732	0.110689	0.966675				C3orf38	-0.738687	0.151786	0.999913
IL6R	-0.257713	0.110845	0.966675				CDK12	0.930108	0.151827	0.999913
CTNNBL1	0.274125	0.110923	0.966675				MXD1	1.31285	0.151905	0.999913
HPS1	-0.302981	0.111205	0.966675				CHMP2B	-0.64318	0.151945	0.999913
SPTY2D1	0.321894	0.111208	0.966675				ING2	1.14684	0.15204	0.999913
ECH1	-0.217145	0.111271	0.966675				CSTF1	0.867869	0.152117	0.999913
CDK13	-0.275924	0.111545	0.967419				ECE1	3.52047	0.152167	0.999913
ELK4	-0.445702	0.111676	0.967419				RXRB	-1.4238	0.152257	0.999913
TSPO	0.174278	0.111803	0.967419				TRAF3IP3	0.430062	0.152505	0.999913
SPIB	-0.491681	0.112044	0.967419				CLIC2	-0.57002	0.152516	0.999913
SMG1	-0.241995	0.112352	0.967419				ERV3-1	1.10378	0.152625	0.999913
GTF2E2	0.372472	0.11274	0.967419				AGGF1	0.715703	0.153168	0.999913
TMCO3	0.480352	0.112816	0.967419				VPS25	0.625304	0.153293	0.999913
CNOT9	-0.504672	0.112962	0.967419				FAM50A	0.648466	0.153645	0.999913
SF3A3	-0.311232	0.113081	0.967419				VAPB	-2.05578	0.1537	0.999913
SNRNP70	-0.22246	0.113084	0.967419				RPAP2	1.03798	0.154311	0.999913
CCSER1	-0.402845	0.113226	0.967419				CARD19	0.555979	0.154468	0.999913
DPP3	0.492657	0.113317	0.967419				PRRC2A	1.17219	0.154516	0.999913
CBWD1	0.387934	0.113394	0.967419				WIPI2	-0.650358	0.154616	0.999913
TAOK1	-0.360969	0.113569	0.967419				MCCC1	1.09173	0.154737	0.999913
HEXB	0.227503	0.113587	0.967419				CHD3	0.889766	0.154899	0.999913
IFI6	0.511642	0.113937	0.969135				PA2G4	-0.448021	0.155002	0.999913
AP2M1	0.176222	0.114276	0.969922				ISCU	0.481098	0.155337	0.999913
FHOD1	0.518075	0.114484	0.969922				ANKRD11	-0.598124	0.155442	0.999913
NR1H2	-0.261048	0.11468	0.969922				TCERG1	-0.805401	0.155976	0.999913
SUMF2	0.315888	0.114716	0.969922				TPPP3	1.49379	0.155979	0.999913
ACSL5	-0.396567	0.114923	0.969922				HECA	-1.35203	0.1561	0.999913
OXLD1	-0.369743	0.115045	0.969922				WSB2	-1.73074	0.156212	0.999913
NFIC	0.332286	0.115073	0.969922				RERE	1.05311	0.156312	0.999913
AC026369.3	-1.16372	0.115431	0.970768				SMARCE1	0.508496	0.156357	0.999913
TIMM23	0.502175	0.115472	0.970768				DNPH1	-0.545145	0.156466	0.999913
GRPEL1	0.262093	0.115837	0.971326				C10orf11	-0.766037	0.156478	0.999913
ZCCHC8	0.389003	0.115911	0.971326				PRADC1	-0.941212	0.156673	0.999913
MT-CYB	-0.104763	0.115986	0.971326				EMC2	0.684839	0.15794	0.999913
BHLHE40	-0.18866	0.116178	0.971686				COPRS	-0.923644	0.158082	0.999913
NAMPT	-0.264878	0.116416	0.971973				GALC	-2.05087	0.158404	0.999913
SYK	-0.208256	0.116511	0.971973				FBXO22	0.867592	0.158446	0.999913
PCIF1	-0.365707	0.116894	0.972262				E2F4	0.697214	0.158527	0.999913
MBP	-0.211484	0.117147	0.972262				RANGRF	-0.777665	0.158945	0.999913
TOMM22	-0.205787	0.117322	0.972262				IRF2BPL	-1.50359	0.159192	0.999913
LUC7L3	-0.247842	0.117638	0.972262				MRPL13	-0.415657	0.159461	0.999913
HLA-DPA1	-0.140119	0.117925	0.972262				DTNBP1	-0.6705	0.159481	0.999913
FAM210A	0.544816	0.117985	0.972262				LYPLAL1	-0.649273	0.160156	0.999913
YPEL5	-0.175842	0.118044	0.972262				VAPA	0.371921	0.160188	0.999913
APOC1	0.936908	0.11811	0.972262				YAF2	-0.782067	0.160278	0.999913
TMEM14B	0.20585	0.118147	0.972262				NIP7	-1.00254	0.160396	0.999913
PRPS2	-0.526752	0.118164	0.972262				INPP5K	1.06231	0.160495	0.999913
SCN9A	-0.852536	0.118415	0.972262				NXPE3	-1.28641	0.160818	0.999913
TIMM10	0.305156	0.118628	0.972262				DPF2	-0.819012	0.160901	0.999913
SDAD1	0.402699	0.118872	0.972262				MYO9B	0.934833	0.160966	0.999913
FKBP3	-0.270615	0.119011	0.972262				PMPCB	-0.622406	0.160984	0.999913
FIP1L1	0.315588	0.119158	0.972262				ZNF518A	0.708929	0.161247	0.999913
PARK7	0.148711	0.119496	0.972262				TNFAIP2	0.647393	0.161342	0.999913
PLEKHM2	-0.449817	0.119775	0.972262				AC013461.1	-0.704532	0.161504	0.999913
SLC9A9	0.529815	0.119845	0.972262				MDFIC	-0.959795	0.161603	0.999913
ING1	-0.379966	0.119944	0.972262				TXNRD1	-0.793275	0.161842	0.999913
SRRT	0.328377	0.120013	0.972262				SYPL1	0.628571	0.161907	0.999913
PICK1	-0.581351	0.120377	0.972262				RELT	0.919945	0.16222	0.999913
PPT1	0.183499	0.120559	0.972262				DPM2	0.681639	0.162738	0.999913
THEM4	-0.659965	0.120893	0.972262				ERGIC2	0.547923	0.162878	0.999913
SHMT2	-0.367284	0.121099	0.972262				FBXO21	0.870142	0.16316	0.999913
EIF1	0.105835	0.121219	0.972262				NKIRAS2	0.853248	0.163214	0.999913
CAVIN3	-0.761612	0.12137	0.972262				MED13L	-1.03981	0.163357	0.999913
GNGT2	-0.535449	0.121483	0.972262				LAGE3	-0.507286	0.163366	0.999913
SRA1	0.231544	0.122167	0.972262				EIF2S3	-0.457262	0.163383	0.999913
GRK3	-0.315738	0.122218	0.972262				NCK1	0.706936	0.163394	0.999913
MRPL3	0.28818	0.12242	0.972262				CRCP	-1.22945	0.163633	0.999913
SLC4A1AP	-0.421656	0.122635	0.972262				KTI12	1.171	0.163933	0.999913
RRM2B	0.497478	0.122708	0.972262				ASAP1	0.72806	0.163997	0.999913
MT-CO3	-0.0935327	0.122726	0.972262				ETV6	-0.600628	0.164093	0.999913
PLRG1	0.457187	0.123	0.972262				NHP2	0.379418	0.164434	0.999913
DDA1	0.301532	0.123184	0.972262				SNRPA	0.479988	0.164495	0.999913
CENPF	1.08313	0.123229	0.972262				CD48	-0.345712	0.1646	0.999913
AGO2	0.379106	0.123283	0.972262				YTHDF3	1.22735	0.164666	0.999913
UPK3A	-0.287443	0.123283	0.972262				NFATC2IP	-0.863395	0.165293	0.999913
CD2	-0.281705	0.123441	0.972262				STAG2	-0.530377	0.165319	0.999913
EBNA1BP2	0.339183	0.123473	0.972262				PARP10	-1.22867	0.165499	0.999913
BCAS2	0.319477	0.123761	0.972262				HLA-DOB	0.747414	0.165691	0.999913
ABI1	0.285213	0.123791	0.972262				PRRC2B	1.24855	0.165975	0.999913
SPART	0.402352	0.123911	0.972262				DCAF7	0.659375	0.165985	0.999913
HLA-DPB1	-0.152992	0.123925	0.972262				MRPL22	0.484797	0.166033	0.999913
NAGK	-0.214071	0.123964	0.972262				AFG3L2	0.778273	0.166186	0.999913
GSDMD	0.338584	0.124022	0.972262				FCER1A	-0.276083	0.166234	0.999913
ZFAS1	-0.165022	0.124143	0.972262				BANF1	0.37185	0.166275	0.999913
HSPH1	0.478037	0.124159	0.972262				SRGAP2B	-0.786326	0.166641	0.999913
EIF4E	-0.286545	0.124166	0.972262				NMB	-1.56091	0.166662	0.999913
LGALS2	0.220323	0.124443	0.972262				MRPL45	0.714643	0.166692	0.999913
SPCS2	0.204153	0.124494	0.972262				REXO4	-1.01365	0.166842	0.999913
YPEL2	-0.408859	0.124624	0.972262				CSF2RA	0.464189	0.167554	0.999913
PNP	0.271406	0.124637	0.972262				PNRC1	-0.438767	0.167977	0.999913
CHID1	-0.35118	0.124703	0.972262				SMARCD3	1.47546	0.168257	0.999913
ETFB	0.20496	0.124937	0.972262				REEP5	0.410118	0.168841	0.999913
SS18L2	0.303019	0.125	0.972262				KCTD20	0.944366	0.168867	0.999913
HSDL2	0.436189	0.125063	0.972262				MR1	1.15024	0.168945	0.999913
CLEC7A	0.189245	0.125809	0.973493				ARSA	1.05526	0.16918	0.999913
COX7B	0.144533	0.126125	0.973493				HCCS	0.578047	0.169583	0.999913
EIF5A	0.169014	0.126245	0.973493				PIP4K2A	0.489095	0.169711	0.999913
HMGN1	-0.164728	0.126307	0.973493				HLX	0.921281	0.169919	0.999913
WBP1L	0.53582	0.126652	0.973493				C1orf54	0.564213	0.170331	0.999913
SAMD4A	-0.587296	0.126772	0.973493				RPS6KA3	-0.660283	0.170383	0.999913
TBCB	0.201508	0.126785	0.973493				CIB1	-0.380466	0.171379	0.999913
ARF3	-0.212707	0.126974	0.973493				MALSU1	0.695213	0.171487	0.999913
C9orf78	0.223192	0.127592	0.973493				LMNA	0.770699	0.171846	0.999913
CCDC22	-0.365312	0.127615	0.973493				RNF14	-0.931017	0.171976	0.999913
ZMIZ1	-0.298133	0.127665	0.973493				DIDO1	1.19394	0.172123	0.999913
ARHGAP26	-0.272947	0.127843	0.973493				TMBIM6	0.315833	0.172405	0.999913
PMM2	-0.530486	0.127913	0.973493				ACAD8	1.26286	0.172692	0.999913
PHF19	-0.455844	0.128075	0.973493				PSMB10	0.357746	0.173024	0.999913
ZNRD1	0.367931	0.12817	0.973493				MRPL27	-0.488824	0.173084	0.999913
DYNLT3	0.541609	0.128183	0.973493				AFF3	-0.926443	0.173322	0.999913
COL9A2	-0.349918	0.128593	0.973493				OXA1L	-0.479654	0.173563	0.999913
NLRC5	-0.532873	0.128754	0.973493				NUP54	-0.883518	0.173792	0.999913
DRAM2	-0.301463	0.128782	0.973493				TNFRSF14	-0.672846	0.173868	0.999913
IL10RB-DT	0.512466	0.129141	0.973493				GRPEL1	0.566903	0.174067	0.999913
HIGD2A	-0.146493	0.129784	0.973493				ABCB8	-1.25924	0.174264	0.999913
PGS1	0.476289	0.129918	0.973493				C9orf114	1.29297	0.174477	0.999913
SH2B3	-0.257248	0.130091	0.973493				ACSS1	1.14648	0.174819	0.999913
CCDC86	0.5409	0.130299	0.973493				CSF3R	-0.492329	0.1749	0.999913
SNHG32	-1.04395	0.130455	0.973493				TLR8	1.29547	0.174901	0.999913
TSPAN4	0.368728	0.130636	0.973493				RP11-352M15.2	1.01092	0.175086	0.999913
ELOB	0.135924	0.130799	0.973493				RNF219	1.04232	0.175169	0.999913
PRKAG1	0.335872	0.131039	0.973493				TMEM5	-1.11118	0.175226	0.999913
CLCN7	0.4748	0.131062	0.973493				PPIF	0.716564	0.17544	0.999913
POLR3GL	-0.323646	0.131928	0.973493				RBM48	-1.10998	0.175648	0.999913
IRF8	-0.243628	0.132317	0.973493				SLC25A36	-0.905505	0.175875	0.999913
YWHAH	0.209572	0.132372	0.973493				HIF1A	-0.594762	0.175892	0.999913
NUDT2	0.44124	0.132609	0.973493				TMED10	-0.382761	0.175991	0.999913
RIPK2	-0.258587	0.132777	0.973493				HNRNPLL	-0.917925	0.176217	0.999913
IMPACT	-0.45566	0.133469	0.973493				SLC31A1	0.928372	0.176282	0.999913
ACSL3	0.36505	0.133523	0.973493				TRA2A	-0.591864	0.176302	0.999913
LMNA	0.485603	0.133754	0.973493				CPSF3L	-0.690488	0.176458	0.999913
NUFIP2	-0.223956	0.133951	0.973493				NDUFB3	-0.347501	0.176696	0.999913
MS4A6A	0.369159	0.134005	0.973493				FAM111A	-0.780325	0.177056	0.999913
DTYMK	0.52622	0.134218	0.973493				BRIX1	0.609044	0.177188	0.999913
PAN3	-0.348744	0.134243	0.973493				TMEM126A	-0.501262	0.177198	0.999913
C5orf15	-0.359049	0.134317	0.973493				IL27RA	0.589958	0.177258	0.999913
TMEM9	-0.536428	0.134497	0.973493				HCK	0.367552	0.177328	0.999913
CD82	0.894291	0.13453	0.973493				SULF2	-0.554486	0.177411	0.999913
Z93241.1	0.54289	0.134556	0.973493				DERL2	-0.508637	0.177419	0.999913
HSD17B11	-0.22053	0.135019	0.973493				TGFBI	0.510646	0.17754	0.999913
CNP	-0.427757	0.135074	0.973493				SDHAF1	-1.13824	0.177591	0.999913
CSDE1	0.160943	0.135075	0.973493				EXOSC4	0.661239	0.177707	0.999913
CLK3	0.343712	0.135173	0.973493				YIPF1	0.890909	0.177758	0.999913
AIMP2	0.345777	0.135224	0.973493				ZFAND2A	-1.1936	0.178366	0.999913
ITPRIPL2	0.499647	0.135318	0.973493				DENND3	-1.35578	0.178651	0.999913
ASF1A	-0.467336	0.135336	0.973493				HIPK1	-1.2878	0.178713	0.999913
PRKCA	0.474699	0.135431	0.973493				AGO4	-1.28141	0.178958	0.999913
NREP	-0.316107	0.135568	0.973493				PCGF5	0.599877	0.17901	0.999913
LRRC75A	-0.406482	0.13573	0.973493				C15orf57	0.669056	0.179366	0.999913
CHMP5	0.25644	0.135747	0.973493				PSMD11	0.513486	0.179485	0.999913
C16orf54	-0.321378	0.135758	0.973493				DESI1	-0.906834	0.17951	0.999913
DENND1C	-0.480497	0.135932	0.973493				ITGB7	0.484893	0.179871	0.999913
EEF1E1	-0.293614	0.135942	0.973493				PET100	0.324529	0.180322	0.999913
FDFT1	0.2563	0.13601	0.973493				C22orf39	0.60335	0.180835	0.999913
PIP4P1	-0.322146	0.136059	0.973493				PDPK1	0.969797	0.181443	0.999913
SHKBP1	-0.21233	0.136316	0.973493				PPWD1	0.780813	0.181506	0.999913
MTHFD2	-0.294487	0.136533	0.973493				LIMA1	1.02117	0.181516	0.999913
PIN1	0.232955	0.136583	0.973493				SKP2	1.17741	0.181609	0.999913
DHRS1	0.530402	0.136626	0.973493				RING1	-0.930974	0.181731	0.999913
MT-ATP6	-0.0869152	0.136679	0.973493				REV3L	0.663825	0.181882	0.999913
SMC2	0.543043	0.136803	0.973493				PPP1R12A	0.468686	0.182605	0.999913
TCF4	-0.345355	0.136855	0.973493				TWF2	0.46741	0.182623	0.999913
SERPING1	-0.836395	0.136908	0.973493				SART3	-0.925839	0.183086	0.999913
MAGED2	0.432324	0.136965	0.973493				MCEE	1.20556	0.183211	0.999913
FUBP1	-0.287766	0.137012	0.973493				STRADB	0.78005	0.18331	0.999913
TSNAX	-0.345417	0.137048	0.973493				ITGB1BP1	-0.481543	0.183316	0.999913
CPEB4	0.404065	0.137111	0.973493				RIT1	0.880794	0.183519	0.999913
ZNF581	-0.370067	0.137128	0.973493				FAM175A	-1.11624	0.183603	0.999913
IGF2BP2	-0.473679	0.137927	0.973493				MCM5	-0.624033	0.183701	0.999913
KCTD17	0.476401	0.138135	0.973493				CTNND1	0.91042	0.183722	0.999913
RAB3D	0.568849	0.138534	0.973493				YARS	-0.904128	0.183738	0.999913
SLC25A28	0.419285	0.138763	0.973493				ADAM8	-0.58919	0.184132	0.999913
POLD4	0.497353	0.138793	0.973493				KIDINS220	-0.89486	0.184239	0.999913
SELENOF	0.183299	0.139026	0.973493				CRYZL1	-0.598778	0.184262	0.999913
SPAST	0.438545	0.139511	0.973493				CYSLTR1	-0.610376	0.184387	0.999913
AIP	-0.209832	0.139723	0.973493				CD3D	2.07188	0.184726	0.999913
RARG	0.728516	0.139737	0.973493				MAZ	0.965137	0.184769	0.999913
BORCS8	0.490466	0.13975	0.973493				TTC3	-0.48804	0.185076	0.999913
PHF11	-0.249042	0.139778	0.973493				AIMP1	0.39419	0.185294	0.999913
TMSB4X	0.0899443	0.139779	0.973493				BCL7A	0.771387	0.185637	0.999913
SLC25A29	-0.503915	0.139896	0.973493				PTTG1IP	0.566403	0.185649	0.999913
DNAJC25	0.446376	0.139913	0.973493				SPSB3	0.68351	0.185933	0.999913
TRBC2	1.58574	0.140519	0.973493				MAP2K7	1.11613	0.186155	0.999913
AP1G2	0.400514	0.141029	0.973493				CCNC	-0.660575	0.186189	0.999913
IDH3A	0.305493	0.141102	0.973493				EIF5B	-0.447376	0.186237	0.999913
SIGLEC9	0.427067	0.141124	0.973493				IFNAR2	0.56649	0.186303	0.999913
TSTD1	-0.367139	0.141301	0.973493				MOGS	-0.992079	0.186503	0.999913
ARL4A	-0.199379	0.141357	0.973493				TBK1	0.67278	0.186697	0.999913
TIMM17A	-0.253795	0.141443	0.973493				VPS16	-0.988922	0.186836	0.999913
ILF2	0.203251	0.141445	0.973493				RPL37A	-0.222434	0.186994	0.999913
FKBP14	0.697336	0.141586	0.973493				MRPS12	-0.476072	0.18717	0.999913
CAMKK2	-0.436472	0.141652	0.973493				RPS12	-0.219451	0.187267	0.999913
TMEM170A	-0.36454	0.14173	0.973493				WDR75	0.852863	0.187425	0.999913
AZI2	-0.417445	0.141771	0.973493				TMEM38B	-0.873689	0.187503	0.999913
SPEN	-0.248784	0.141856	0.973493				RPL4	-0.23394	0.187799	0.999913
ARPC4	0.171572	0.142028	0.973493				CD151	1.22227	0.187851	0.999913
TEC	0.739772	0.142336	0.973493				ZDHHC6	-0.644368	0.187861	0.999913
CDC73	0.345287	0.142601	0.973493				HMGB1	0.259959	0.188221	0.999913
PLB1	-0.463452	0.142628	0.973493				RBM18	0.819495	0.18849	0.999913
C14orf119	0.379657	0.142698	0.973493				SNRPE	0.313895	0.1892	0.999913
FNBP4	-0.244146	0.142899	0.973493				FAM89B	-0.490466	0.18942	0.999913
FKBP15	-0.300875	0.142984	0.973493				TMED4	0.690464	0.189575	0.999913
GGCX	-0.409064	0.142997	0.973493				RNF26	1.10318	0.189578	0.999913
DEAF1	-0.490886	0.143065	0.973493				PTPN11	0.889967	0.189605	0.999913
ASCC3	-0.321711	0.143406	0.973493				SUZ12	-0.802886	0.189716	0.999913
PLPP5	0.469095	0.143751	0.973493				SEC22C	-1.35038	0.189915	0.999913
TMEM120B	-0.516209	0.144026	0.973493				EPB41	-0.860981	0.189936	0.999913
NSF	-0.364025	0.144074	0.973493				CD2	0.443772	0.189974	0.999913
CSNK2A1	0.249224	0.144103	0.973493				VAMP4	1.11334	0.190083	0.999913
SLC23A2	-0.58869	0.144718	0.973493				FAM127A	1.04486	0.190089	0.999913
RNASEH1	0.346496	0.144739	0.973493				RRAS	-1.72335	0.19013	0.999913
ERG28	0.400085	0.145075	0.973493				CTNNA1	-0.558965	0.190156	0.999913
KIAA1109	0.326952	0.145181	0.973493				LMBRD1	-0.594178	0.190305	0.999913
TTBK2	-0.481596	0.145223	0.973493				ADGRE5	-0.526685	0.190348	0.999913
ZNF91	-0.464288	0.145265	0.973493				PHYKPL	-0.498429	0.190447	0.999913
ATP2B4	-0.415279	0.145337	0.973493				DCP1A	1.25212	0.190543	0.999913
SLC12A7	-0.444128	0.145425	0.973493				CTBS	-0.756481	0.190834	0.999913
RBM15B	-0.428947	0.145495	0.973493				RPP25L	0.651166	0.190946	0.999913
RB1CC1	-0.247742	0.14576	0.973493				DDX5	0.255297	0.191088	0.999913
NDRG2	-0.23013	0.14586	0.973493				EHBP1L1	-0.886084	0.191324	0.999913
DCTN3	-0.18525	0.145906	0.973493				RALGAPA2	1.23984	0.191588	0.999913
MTRNR2L12	-0.141813	0.145996	0.973493				PDCD11	0.850466	0.191742	0.999913
SLC39A6	0.452128	0.146071	0.973493				RAB8B	-0.917812	0.191907	0.999913
FAM76B	-0.373046	0.146231	0.973493				BANK1	0.786169	0.191995	0.999913
MGAT4A	0.385545	0.146246	0.973493				TMEM123	-0.415581	0.192103	0.999913
TSEN15	0.415734	0.14645	0.973493				TALDO1	0.311511	0.192503	0.999913
ZNF276	-0.396188	0.146499	0.973493				ARHGEF2	-0.94356	0.19261	0.999913
PRKACB	-0.332406	0.146516	0.973493				RPS25	-0.219177	0.192854	0.999913
AL445524.1	0.57017	0.14655	0.973493				SH3BP5	-0.675379	0.192985	0.999913
CDIPT	0.375688	0.146616	0.973493				PUM1	0.870386	0.192993	0.999913
WAC-AS1	0.317064	0.146874	0.973493				DNAJC3	-0.456829	0.193251	0.999913
EEF1B2	-0.101453	0.146987	0.973493				SNRNP70	-0.500477	0.193294	0.999913
CASP8	-0.290815	0.147029	0.973493				C8orf33	-0.768742	0.193767	0.999913
SMAD5	-0.466617	0.147031	0.973493				MRPL4	0.504298	0.194094	0.999913
MED25	-0.48035	0.147211	0.973493				CD46	-0.771043	0.194404	0.999913
TMEM258	0.152813	0.147223	0.973493				SSBP1	-0.334981	0.194492	0.999913
USP3	-0.189676	0.147294	0.973493				EBLN3	0.851471	0.194544	0.999913
CCDC47	0.226386	0.147496	0.973493				C20orf27	0.430951	0.194916	0.999913
RHOT2	-0.382771	0.147531	0.973493				TPTEP1	-1.27961	0.195063	0.999913
CACNA2D3	-0.319562	0.147766	0.973493				TSEN34	-0.512602	0.19522	0.999913
DNAJC10	-0.27876	0.147862	0.973493				RARA-AS1	0.908113	0.195285	0.999913
MRPL48	0.340963	0.148378	0.973493				RNMT	-0.567824	0.195329	0.999913
KHSRP	0.304756	0.148515	0.973493				SPATC1L	-1.22474	0.195751	0.999913
ZNHIT1	0.176601	0.148569	0.973493				RCHY1	-0.833794	0.196134	0.999913
LTB4R	-0.349677	0.148694	0.973493				SLC35B1	-0.608165	0.196164	0.999913
TOB1	-0.29827	0.148762	0.973493				MIS18BP1	-0.484257	0.196253	0.999913
ICAM1	-0.312582	0.149034	0.973493				MRPS36	0.381817	0.196269	0.999913
ARRDC3	0.344723	0.149207	0.973493				YWHAG	0.688308	0.196542	0.999913
IFI27	2.58699	0.149322	0.973493				CHST12	-0.658618	0.196823	0.999913
SND1	0.268907	0.149421	0.973493				NKAP	0.647992	0.196878	0.999913
TXN	0.166881	0.149592	0.973493				SEC13	-0.466751	0.197024	0.999913
S100A9	0.442278	0.149693	0.973493				GPBP1	0.408491	0.197057	0.999913
SCYL1	0.378377	0.150468	0.973493				ASH1L	-0.63098	0.197262	0.999913
SGSH	-0.570165	0.15072	0.973493				SATB1	-1.21899	0.197707	0.999913
TAPBPL	0.38151	0.150754	0.973493				TMEM106A	0.959596	0.197984	0.999913
TLE3	0.241825	0.150779	0.973493				UBLCP1	0.681571	0.197987	0.999913
DCTPP1	0.281838	0.151162	0.973493				PDZD11	-0.855113	0.198064	0.999913
ENHO	-0.234513	0.151279	0.973493				BTN3A2	-1.00719	0.198219	0.999913
GGA1	0.319502	0.151312	0.973493				METTL13	1.10738	0.198688	0.999913
GABPB2	0.626902	0.151322	0.973493				POR	-0.796406	0.198922	0.999913
SLC66A2	-1.15844	0.151622	0.973493				IARS	-0.995294	0.198928	0.999913
EGR1	-0.729468	0.1518	0.973493				PHTF1	-1.13682	0.198961	0.999913
EIF1AX	0.201728	0.151873	0.973493				FAM91A1	-1.27178	0.199175	0.999913
LPGAT1	-0.24235	0.151971	0.973493				DAPP1	-0.455864	0.199223	0.999913
DMXL2	0.519174	0.152217	0.973493				KDM3B	-1.34385	0.199367	0.999913
DNTTIP1	-0.280264	0.152343	0.973493				DMAP1	0.878122	0.199531	0.999913
PDXK	0.327055	0.152365	0.973493				EXOSC7	0.56652	0.199817	0.999913
ERGIC3	-0.217186	0.152522	0.973493				XCR1	-2.20198	0.199838	0.999913
PRCP	-0.184217	0.15285	0.973493				SHOC2	-0.487731	0.200058	0.999913
RNF20	-0.37863	0.152949	0.973493				RNF149	-0.530465	0.200306	0.999913
RBM23	-0.310651	0.153012	0.973493				CTC-425F1.4	-1.08831	0.200449	0.999913
MT-ND2	-0.105781	0.153052	0.973493				STX6	0.842088	0.200526	0.999913
COMMD1	0.269327	0.153285	0.973493				STT3A	-0.778827	0.200938	0.999913
SEC22C	0.450214	0.153309	0.973493				SRSF10	-0.478458	0.201018	0.999913
GRK6	0.333096	0.15336	0.973493				IFITM2	-0.266517	0.201133	0.999913
MAN2B1	-0.316144	0.153534	0.973493				N6AMT2	-0.945048	0.201144	0.999913
ODF2L	0.512087	0.153558	0.973493				C16orf72	-0.80326	0.201227	0.999913
TPR	0.201613	0.153692	0.973493				PITPNA	-0.881348	0.201545	0.999913
FEM1C	-0.395052	0.153749	0.973493				CENPW	0.905309	0.201689	0.999913
STX17	-0.428536	0.153848	0.973493				FAM21A	1.04352	0.20179	0.999913
CNOT4	-0.320039	0.153882	0.973493				MIR4458HG	1.08241	0.202412	0.999913
UHRF2	-0.413796	0.154816	0.973493				DDAH2	-0.513502	0.202539	0.999913
TATDN3	0.429433	0.154976	0.973493				ARHGAP27	-1.06078	0.202689	0.999913
P4HA1	-0.315715	0.155	0.973493				CXCR4	-0.582197	0.203128	0.999913
TXNDC17	0.19666	0.155288	0.973493				PSMA3-AS1	0.52022	0.203215	0.999913
GLG1	0.256467	0.155903	0.973493				CD1B	-1.83143	0.203506	0.999913
ELOC	0.192302	0.155954	0.973493				PRPF40A	-0.4183	0.203664	0.999913
H1-4	-0.755411	0.15603	0.973493				YIPF5	0.835162	0.203737	0.999913
MYH9	-0.171245	0.156171	0.973493				RPS27A	-0.20348	0.203811	0.999913
CD2AP	0.339136	0.156244	0.973493				TCHP	-1.3509	0.203909	0.999913
ZFY	0.734913	0.156332	0.973493				TRIM27	-0.697065	0.2041	0.999913
CXCL2	-0.761799	0.156442	0.973493				NDUFS1	0.743208	0.204266	0.999913
CALCOCO2	-0.239199	0.156861	0.973493				TUBGCP2	0.579159	0.204801	0.999913
IER2	-0.13215	0.157025	0.973493				SP3	-0.716348	0.205276	0.999913
DNAJA1	0.160358	0.157041	0.973493				CHMP4A	0.348691	0.205294	0.999913
MCRIP2	0.335518	0.157433	0.973493				KAT7	1.07401	0.205312	0.999913
POLG	-0.468024	0.157437	0.973493				BHLHE40	-0.905294	0.205448	0.999913
HIST1H1C	0.251651	0.157627	0.973493				SZRD1	0.671253	0.20551	0.999913
CEBPA	0.272618	0.157828	0.973493				FNIP1	-0.903852	0.205837	0.999913
CHFR	-0.334327	0.158125	0.973493				KPNA2	0.508896	0.206212	0.999913
CD36	0.294596	0.158244	0.973493				UNC45A	1.04579	0.206303	0.999913
IFIH1	0.353459	0.158265	0.973493				EVI5	-0.783984	0.206441	0.999913
CHCHD3	-0.263982	0.158366	0.973493				CSTF2T	-0.76808	0.206994	0.999913
UROD	0.320324	0.158729	0.973493				COPB1	-0.409115	0.207339	0.999913
API5	0.362609	0.158778	0.973493				USE1	0.661648	0.207971	0.999913
ACAT1	0.353489	0.158801	0.973493				CLPX	0.663524	0.208138	0.999913
RPS23	-0.0839528	0.159265	0.973493				TMSB10	-0.192967	0.208348	0.999913
CYFIP1	0.2894	0.159328	0.973493				CPT2	0.976861	0.208466	0.999913
GMPR2	-0.322879	0.159342	0.973493				ARF3	0.38154	0.208695	0.999913
ATP5F1E	0.100608	0.159378	0.973493				CDK6	0.869589	0.208898	0.999913
ARL1	0.382174	0.159659	0.973493				C17orf62	-0.465045	0.208915	0.999913
NDUFS7	0.163883	0.15979	0.973493				COX19	-0.600827	0.208931	0.999913
ZMPSTE24	-0.418232	0.159871	0.973493				AGL	-1.57572	0.209012	0.999913
MCMBP	0.32906	0.15991	0.973493				PNO1	0.721668	0.209229	0.999913
APOPT1	-0.350214	0.159977	0.973493				LGALS2	-0.262036	0.209521	0.999913
VCP	0.189066	0.160013	0.973493				CINP	0.61273	0.209922	0.999913
NDUFS3	0.215315	0.16014	0.973493				ICAM3	-0.357221	0.210055	0.999913
SHLD2	0.408603	0.160208	0.973493				NDUFB1	0.273153	0.210511	0.999913
PPP1R10	0.254931	0.160948	0.973493				NXT1	0.615322	0.210773	0.999913
EPN1	-0.243201	0.161133	0.973493				ACYP1	1.11103	0.211014	0.999913
PHKB	0.299611	0.161133	0.973493				PGRMC1	-0.991502	0.211375	0.999913
SNX29	-0.346474	0.16115	0.973493				DHRS4L2	0.469609	0.211405	0.999913
DUSP28	-0.43611	0.161484	0.973493				EEF1A1	-0.19634	0.211522	0.999913
HMGA1	-0.17707	0.161494	0.973493				HK3	2.18366	0.211524	0.999913
NEK7	0.401017	0.161544	0.973493				RPP30	0.613382	0.21153	0.999913
ELMSAN1	-0.285176	0.161874	0.973493				FAM105A	-0.392078	0.211741	0.999913
CFAP298	-0.340916	0.161938	0.973493				MTX2	-0.652139	0.211847	0.999913
CACUL1	-0.279001	0.162049	0.973493				ACADVL	-0.403178	0.211884	0.999913
HERC3	-0.49503	0.162242	0.973493				TCF4	-0.648775	0.212203	0.999913
TIGAR	0.311615	0.162278	0.973493				ANXA7	0.373607	0.212493	0.999913
CNPPD1	0.241866	0.162841	0.973493				CRYBG3	0.854915	0.212614	0.999913
DAP3	0.24872	0.16291	0.973493				ZC3H18	0.960761	0.212667	0.999913
HIKESHI	0.273963	0.163007	0.973493				MTRNR2L8	-0.355753	0.212675	0.999913
VAPA	0.148255	0.163295	0.973493				DLGAP4	-0.996542	0.212735	0.999913
PTAR1	-0.339249	0.16338	0.973493				MOCS2	-0.613093	0.21297	0.999913
NDUFB7	0.161693	0.163609	0.973493				HERPUD1	-0.317153	0.213121	0.999913
PCGF5	0.242776	0.163689	0.973493				TAF1D	-0.643726	0.213312	0.999913
CYLD	-0.209897	0.163873	0.973493				KDSR	0.92327	0.213333	0.999913
ATF7IP2	0.308588	0.164101	0.973493				TM2D2	0.663999	0.213542	0.999913
SIRPA	0.282623	0.164771	0.973493				CXorf38	0.778052	0.213631	0.999913
CLPP	-0.279474	0.164807	0.973493				EIF4G2	0.334913	0.213758	0.999913
RRP1B	-0.395575	0.164909	0.973493				C1orf56	-0.422213	0.2138	0.999913
NUCB1	0.227507	0.165089	0.973493				CXorf21	0.434869	0.21409	0.999913
ATAD2B	-0.292202	0.165149	0.973493				ZNF655	0.587854	0.214254	0.999913
INO80E	-0.396803	0.165158	0.973493				TBC1D1	-0.900359	0.214394	0.999913
ARAP1	-0.356856	0.165191	0.973493				C11orf1	-1.14552	0.214528	0.999913
BTF3L4	0.224827	0.165326	0.973493				GMPPB	0.89635	0.21464	0.999913
PSIP1	-0.239666	0.165461	0.973493				STT3B	-0.53389	0.215151	0.999913
CTCF	-0.306832	0.165498	0.973493				HRH2	0.69289	0.215192	0.999913
AURKAIP1	0.166039	0.165803	0.973493				SPIDR	-0.932758	0.215248	0.999913
SIPA1L1	-0.433742	0.166123	0.973493				DCLRE1C	0.736954	0.215291	0.999913
FASTK	0.371035	0.166314	0.973493				CLEC4E	2.56066	0.215304	0.999913
SEC11A	0.145958	0.166391	0.973493				SMAGP	0.889985	0.215531	0.999913
ZBED3	0.649554	0.166547	0.973493				SPCS3	0.379116	0.215676	0.999913
MRFAP1	-0.207064	0.166608	0.973493				PPIE	-0.509576	0.21589	0.999913
HLA-DQB1	-0.212815	0.166852	0.973493				SDF4	-0.623643	0.215891	0.999913
SMAD7	0.598455	0.166886	0.973493				JDP2	-1.56546	0.216019	0.999913
PCYT1A	0.359775	0.167014	0.973493				PPAN	-0.836968	0.216512	0.999913
JOSD2	0.297686	0.167053	0.973493				CEP350	-0.60306	0.21694	0.999913
NBAS	-0.557845	0.167237	0.973493				UFSP2	-0.841964	0.217073	0.999913
UBE2N	0.205733	0.167456	0.973493				ADAR	0.586663	0.217079	0.999913
RFC1	0.24226	0.167461	0.973493				MRPL11	0.429646	0.21713	0.999913
IBTK	0.327199	0.167562	0.973493				SEC63	-0.528541	0.217419	0.999913
GID8	0.265043	0.167689	0.973493				LSM12	0.666373	0.217489	0.999913
ADD3	-0.243294	0.16772	0.973493				ROMO1	0.327987	0.217822	0.999913
IL2RG	-0.240797	0.16785	0.973493				EDEM3	1.15555	0.217915	0.999913
CDC42SE2	-0.190888	0.167895	0.973493				DDB1	0.681728	0.21792	0.999913
SF3A2	-0.311356	0.167918	0.973493				SEC61G	0.279454	0.218229	0.999913
SDF2L1	0.341158	0.167958	0.973493				STX5	0.570017	0.218417	0.999913
RPS27	-0.0815959	0.168114	0.973493				RILP	0.772086	0.218924	0.999913
TRERF1	0.517201	0.168207	0.973493				SNX18	-0.675409	0.21908	0.999913
MAP3K1	0.250513	0.168412	0.973493				MRE11A	0.660221	0.219107	0.999913
VPS4A	0.293218	0.168447	0.973493				PRPF19	-0.579605	0.219324	0.999913
ZNF787	0.291004	0.168503	0.973493				AC023590.1	1.13763	0.219367	0.999913
UBR3	-0.473305	0.168611	0.973493				NDUFS3	0.388371	0.219393	0.999913
LRG1	0.696588	0.169603	0.973493				HIPK3	-0.710439	0.219434	0.999913
TSPAN13	-1.63434	0.170052	0.973493				ZC3H11A	0.760895	0.219468	0.999913
PMVK	0.303116	0.170437	0.973493				OAS2	0.968494	0.21965	0.999913
ZBTB20	-0.305332	0.170526	0.973493				IL18	0.550239	0.219854	0.999913
ADAM15	0.245036	0.170549	0.973493				PTPRC	-0.238141	0.220052	0.999913
GALNT1	0.241153	0.170697	0.973493				HOMER2	0.953824	0.220183	0.999913
FBRS	-0.273219	0.170857	0.973493				MMP24-AS1	-0.538123	0.220358	0.999913
UBA5	-0.389435	0.171049	0.973493				FUNDC2	0.531023	0.220418	0.999913
SLC35B1	0.2945	0.171065	0.973493				ZNF609	1.22739	0.220671	0.999913
SMOX	0.416423	0.17116	0.973493				TMEM176A	-4.01334	0.220696	0.999913
UBE2R2	-0.216562	0.171273	0.973493				BLVRB	-0.348996	0.220806	0.999913
SWAP70	0.294725	0.171481	0.973493				RGS2	-0.421771	0.220885	0.999913
TRIM11	0.409898	0.171573	0.973493				IKBKG	0.809707	0.220915	0.999913
SMC4	-0.333727	0.171841	0.973493				ISG20	0.587014	0.22092	0.999913
SERPINB8	0.263712	0.171875	0.973493				PGS1	-1.40294	0.220971	0.999913
ARF4	0.217941	0.172014	0.973493				ICE2	-0.716921	0.221237	0.999913
GART	0.476098	0.172211	0.973493				ATP5S	0.759948	0.22131	0.999913
CLTB	0.187358	0.17249	0.973493				CD180	0.476041	0.221319	0.999913
SLC25A26	0.399366	0.172509	0.973493				UPRT	-0.892675	0.221369	0.999913
BEST1	0.536812	0.172622	0.973493				LFNG	1.34798	0.221384	0.999913
HUWE1	0.288318	0.17403	0.973493				RAP2C	-1.05175	0.221614	0.999913
COX6B1	0.117679	0.174202	0.973493				FTL	-0.19521	0.22184	0.999913
ARMC1	-0.426087	0.174223	0.973493				PABPC4	0.522392	0.221858	0.999913
SCAND1	0.153499	0.174371	0.973493				HLA-DPA1	-0.196389	0.221978	0.999913
MRPS18C	0.242368	0.174415	0.973493				HNRNPM	0.296657	0.222006	0.999913
GATAD2B	0.320684	0.174653	0.973493				UBE2V1	-0.878294	0.222279	0.999913
PFDN1	0.207652	0.174714	0.973493				SFT2D2	-0.506011	0.222285	0.999913
UBP1	-0.360644	0.174865	0.973493				IKBKB	-1.0798	0.222422	0.999913
COQ7	0.307561	0.175077	0.973493				RPS4X	-0.195569	0.222824	0.999913
METTL9	0.190878	0.175148	0.973493				EIF4E2	0.394862	0.22294	0.999913
CBWD5	0.440765	0.17532	0.973493				RASAL3	-0.911061	0.223122	0.999913
RNASE2	-0.525346	0.17538	0.973493				SUCLA2	0.526032	0.223143	0.999913
PCNX1	-0.411507	0.175439	0.973493				PPCS	-0.365046	0.223355	0.999913
MRPL45	0.324268	0.175789	0.973493				RAB27A	-0.681649	0.22342	0.999913
SNAP29	-0.293062	0.175852	0.973493				RASA2	1.07461	0.223549	0.999913
ZFAND3	0.288974	0.175869	0.973493				MED30	-0.536089	0.223704	0.999913
S100A10	0.0921836	0.175928	0.973493				CTD-2006K23.1	0.739065	0.223942	0.999913
SLC12A6	-0.371182	0.176062	0.973493				TNRC6A	-0.814286	0.224255	0.999913
RPL13A	-0.0854902	0.176075	0.973493				RAB34	0.535069	0.224398	0.999913
RPL8	-0.0815527	0.176416	0.973493				NT5C3B	-1.10883	0.224729	0.999913
FMC1	-0.371914	0.176843	0.973493				CITED4	1.00964	0.225153	0.999913
IDH1	0.517027	0.176866	0.973493				CAMK1	-0.626225	0.225285	0.999913
SRSF9	-0.143725	0.176938	0.973493				DGCR6L	-0.634396	0.225426	0.999913
STK38L	-0.270785	0.176973	0.973493				BASP1	0.367747	0.225681	0.999913
HPF1	0.365389	0.177126	0.973493				RP11-347P5.1	-0.307542	0.225729	0.999913
LDLRAD4	-0.309293	0.177195	0.973493				FOS	-0.271943	0.225839	0.999913
AL118516.1	0.309795	0.177272	0.973493				LY6E	0.316568	0.225922	0.999913
SRI	0.190573	0.177303	0.973493				FGD5-AS1	0.788158	0.225934	0.999913
BROX	-0.286807	0.177353	0.973493				NAE1	-0.555669	0.225959	0.999913
GTSF1	-0.699671	0.177438	0.973493				ATP6V0E1	0.262515	0.226182	0.999913
CD44	0.14375	0.177465	0.973493				FAM65B	0.360068	0.226617	0.999913
PSAP	0.127411	0.177654	0.973493				LPCAT2	-0.532738	0.226762	0.999913
UBAP1	0.346442	0.177691	0.973493				ARCN1	-0.748864	0.227369	0.999913
TAPBP	0.149176	0.178377	0.973493				H1F0	-0.84665	0.227582	0.999913
TNFRSF1B	-0.177889	0.17847	0.973493				B4GALT3	-0.90475	0.227736	0.999913
SYNGR2	-0.155413	0.178537	0.973493				CKAP5	-1.03021	0.227793	0.999913
VPS11	0.419371	0.178738	0.973493				GOSR2	0.682906	0.227973	0.999913
PNISR	-0.151065	0.178835	0.973493				DNASE1L3	0.619592	0.228353	0.999913
CENPB	-0.401421	0.178853	0.973493				FAM198B	-0.895467	0.228422	0.999913
MARF1	0.437056	0.178888	0.973493				CCDC59	0.492236	0.228841	0.999913
PSMA4	0.148419	0.179195	0.973493				SRSF1	-0.509029	0.228988	0.999913
EIPR1	0.416107	0.179497	0.973493				WAC-AS1	0.640421	0.229123	0.999913
SGTB	0.547437	0.179857	0.973493				TSR3	-0.61251	0.229785	0.999913
UBR1	-0.478641	0.179982	0.973493				POLR3K	0.629744	0.230264	0.999913
TUBB	0.202949	0.180206	0.973493				CNOT10	0.879502	0.230372	0.999913
AIM2	-1.17588	0.180209	0.973493				NENF	-0.442228	0.230387	0.999913
UNC13D	-0.391652	0.180244	0.973493				USB1	-0.728242	0.230598	0.999913
KANSL2	-0.37485	0.180508	0.973493				IFIT3	1.11572	0.230931	0.999913
MRPL40	0.257293	0.180558	0.973493				MED19	0.718669	0.231142	0.999913
NFE2	-0.523943	0.180727	0.973493				AP1B1	0.752998	0.231323	0.999913
TLR1	0.397491	0.180878	0.973493				RABL3	0.859172	0.231609	0.999913
SMIM12	0.373661	0.18102	0.973493				CHMP3	-0.539705	0.231687	0.999913
AC023157.3	0.998315	0.181056	0.973493				RNF19A	-0.804506	0.23203	0.999913
SFSWAP	-0.237368	0.181149	0.973493				ARID3A	0.714148	0.232121	0.999913
MAN1B1-DT	-0.409684	0.181239	0.973493				MESDC1	-0.759832	0.232123	0.999913
SBDS	0.190059	0.181321	0.973493				R3HDM4	0.552539	0.232399	0.999913
ADAM17	-0.298291	0.181342	0.973493				AEBP2	1.34309	0.232676	0.999913
TENT4B	-0.30251	0.182193	0.973493				STARD4-AS1	-1.05511	0.232696	0.999913
S100B	-0.695825	0.182239	0.973493				GPRIN3	1.01071	0.232758	0.999913
ATP5MD	0.144313	0.182473	0.973493				RP2	0.79326	0.233012	0.999913
ARHGEF1	-0.197996	0.182731	0.973493				HPS3	0.623821	0.23317	0.999913
GRAMD1B	-0.42959	0.182748	0.973493				ASCC2	0.612067	0.233209	0.999913
RPL7	-0.0908884	0.182773	0.973493				PRKCB	-0.425346	0.233254	0.999913
PLSCR1	0.156703	0.182854	0.973493				NPLOC4	-1.21377	0.233384	0.999913
MPC2	-0.186204	0.183497	0.973493				MAP4K5	-0.957701	0.233877	0.999913
MTIF2	0.391677	0.18352	0.973493				EIF4A3	-0.386754	0.23504	0.999913
CARHSP1	-0.29503	0.183826	0.973493				RPS6	-0.185912	0.235215	0.999913
CXorf21	0.36891	0.183891	0.973493				SUB1	-0.221579	0.235244	0.999913
GIT1	0.477443	0.184205	0.973493				RAPGEF1	-1.3121	0.235315	0.999913
BBIP1	-0.452371	0.184312	0.973493				CNP	0.849659	0.235388	0.999913
TBXAS1	0.244843	0.184454	0.973493				SYNGR1	-0.631249	0.235416	0.999913
VMP1	0.301554	0.184456	0.973493				GALNT1	0.559849	0.235439	0.999913
MAD1L1	-0.287642	0.184513	0.973493				FAM214B	0.845011	0.235512	0.999913
PFDN2	-0.157434	0.184646	0.973493				MKNK2	0.761273	0.235682	0.999913
FAM117B	-0.412559	0.184701	0.973493				REEP4	-0.903164	0.235947	0.999913
ACBD3	-0.288142	0.184782	0.973493				SREK1IP1	-0.542873	0.236029	0.999913
RCC2	-0.225167	0.184918	0.973493				ABCA7	1.20307	0.236053	0.999913
PLK3	0.253037	0.18508	0.973493				WDR46	0.565809	0.236166	0.999913
TOR1A	0.27653	0.185416	0.973493				FCGR3A	2.47239	0.236267	0.999913
ARL4C	-0.273254	0.18554	0.973493				CCNK	-0.720423	0.23628	0.999913
CHKA	0.38192	0.185605	0.973493				ALDH3A2	1.03107	0.236408	0.999913
SLC66A3	-0.818573	0.185697	0.973493				RPL28	-0.195616	0.236566	0.999913
SNRK	0.359997	0.1857	0.973493				EXOSC3	0.626883	0.236702	0.999913
GCNT1	0.544881	0.185998	0.973493				RCBTB2	-0.994081	0.236746	0.999913
HLA-DQA1	-0.320224	0.186044	0.973493				TTC5	0.770897	0.236759	0.999913
RALY	0.182939	0.18629	0.973493				RPLP2	-0.195414	0.236806	0.999913
AES	-0.177248	0.186323	0.973493				UBE2D1	0.371412	0.237017	0.999913
AFF3	-0.417411	0.186347	0.973493				SRPK2	-0.60835	0.237066	0.999913
P2RY14	-0.470168	0.186608	0.973493				RAB10	0.364978	0.237226	0.999913
ZBTB18	-0.416183	0.186614	0.973493				CMSS1	0.901138	0.237239	0.999913
NME1	0.217739	0.186697	0.973493				RPS29	-0.189478	0.237259	0.999913
CXXC5	0.279862	0.186894	0.973493				R3HCC1	-0.821397	0.23767	0.999913
SPOP	-0.256118	0.186959	0.973493				PLAUR	-0.462363	0.237769	0.999913
EXOSC8	0.359304	0.18696	0.973493				TIPRL	0.469755	0.237808	0.999913
PSMB8-AS1	0.269596	0.186992	0.973493				CEBPB	-0.32923	0.238172	0.999913
STK17A	0.429069	0.186993	0.973493				ADA	-0.628339	0.238209	0.999913
TTC14	-0.263501	0.187289	0.973493				TAP1	-0.422027	0.23851	0.999913
CWC22	0.379646	0.187298	0.973493				CCT4	0.333395	0.238514	0.999913
DDX52	-0.323023	0.187365	0.973493				PIM3	-0.635867	0.238607	0.999913
RBKS	0.581823	0.187476	0.973493				SMARCC2	0.61613	0.23867	0.999913
HP1BP3	-0.177023	0.187994	0.973493				ABCF1	0.52273	0.238682	0.999913
ENSG00000274213	-1.19886	0.18807	0.973493				TRNAU1AP	-0.817973	0.23884	0.999913
BIN3	0.42554	0.188209	0.973493				SREK1	0.535653	0.239428	0.999913
ACYP2	-0.312196	0.188244	0.973493				HIST1H4C	-0.483315	0.239452	0.999913
WASHC1	-0.289266	0.188397	0.973493				SLC46A3	0.661588	0.240093	0.999913
CLPTM1	0.350402	0.188839	0.973493				MAP3K2	0.615988	0.24012	0.999913
SARS	0.262605	0.189109	0.973493				PTAFR	-0.746729	0.240622	0.999913
RAC2	-0.146098	0.189152	0.973493				RP11-426C22.5	-0.937376	0.240728	0.999913
SNHG25	0.276113	0.189263	0.973493				NDUFB5	0.301206	0.240772	0.999913
NUB1	0.232892	0.189317	0.973493				PLEKHO1	-0.400134	0.240774	0.999913
C19orf66	-0.328202	0.189437	0.973493				DDX21	-0.392065	0.240803	0.999913
PLXND1	0.471577	0.189446	0.973493				TSPAN33	-1.14017	0.240841	0.999913
DCAF5	-0.346121	0.189452	0.973493				YWHAZ	-0.306179	0.241049	0.999913
STK38	-0.304092	0.1897	0.973493				FNIP2	0.638971	0.241076	0.999913
EIF4EBP1	0.194353	0.189815	0.973493				RPL41	-0.177886	0.241417	0.999913
KYAT3	0.392202	0.190063	0.973493				GABPA	1.11184	0.241811	0.999913
LRPPRC	0.269489	0.190258	0.973493				FXR1	-0.584524	0.241881	0.999913
IRF9	0.31406	0.190399	0.973493				FCGR1A	-0.691398	0.242046	0.999913
FAM204A	-0.18044	0.190487	0.973493				SLC43A2	0.76352	0.242125	0.999913
MVB12A	0.316018	0.190687	0.973493				IDH2	-0.343359	0.242204	0.999913
LYRM2	0.258819	0.190777	0.973493				BSDC1	-1.01559	0.242394	0.999913
NDUFV1	-0.201829	0.190875	0.973493				INAFM1	-0.911851	0.242478	0.999913
TMPO	0.262803	0.190989	0.973493				LSM5	0.293229	0.242506	0.999913
SPTBN1	-0.482757	0.191038	0.973493				PRPF4B	0.480272	0.242781	0.999913
POLR2J3.1	-0.253817	0.191064	0.973493				FAM13B	-1.09377	0.243	0.999913
TLN1	0.149108	0.191276	0.973493				PTPN12	0.737691	0.243204	0.999913
PTPN22	0.294929	0.191357	0.973493				TWISTNB	0.79991	0.243298	0.999913
HLTF	-0.614826	0.191616	0.973493				TAPBP	-0.35855	0.243303	0.999913
UBA2	0.225758	0.191644	0.973493				FCGR1B	-0.82197	0.243474	0.999913
MSRB2	0.29652	0.191887	0.973493				PTPRS	-1.07835	0.243606	0.999913
ADAM28	-0.294496	0.191903	0.973493				AP1S2	0.223226	0.243642	0.999913
RCOR3	0.35367	0.191915	0.973493				NABP2	0.880916	0.243649	0.999913
CD47	0.189073	0.19214	0.973493				SNN	0.694286	0.243667	0.999913
FNTA	0.240472	0.192471	0.973493				NXT2	-1.06238	0.243736	0.999913
ARPP19	0.24401	0.192492	0.973493				CEP63	0.620224	0.243934	0.999913
SYNJ2BP	0.462054	0.192499	0.973493				CD2AP	-0.867546	0.244029	0.999913
CACYBP	0.194999	0.192589	0.973493				KIF2A	-0.71286	0.2442	0.999913
UGP2	0.260758	0.192666	0.973493				SECISBP2L	1.02382	0.244293	0.999913
GOLT1B	0.382311	0.192811	0.973493				EHMT1	-0.808914	0.245283	0.999913
NUDC	0.204761	0.192937	0.973493				SPNS1	-0.548262	0.245355	0.999913
CD1C	-0.167102	0.193158	0.973493				RP11-446N19.1	-0.878789	0.245421	0.999913
NOM1	-0.422989	0.193203	0.973493				CAMK2G	-1.06132	0.245554	0.999913
UFM1	0.198888	0.193301	0.973493				CHKB	-0.907733	0.245609	0.999913
NUP58	-0.276132	0.19338	0.973493				CCAR1	0.45771	0.245629	0.999913
BASP1	-0.35821	0.193522	0.973493				TBXAS1	-0.47133	0.245692	0.999913
LAYN	0.582608	0.193608	0.973493				ENOX2	-1.41223	0.246073	0.999913
MRPS10	-0.302823	0.193715	0.973493				MRPL48	-0.521814	0.246451	0.999913
BOLA3	0.341477	0.194193	0.973493				ARRDC1	-0.466471	0.246527	0.999913
NOC3L	-0.456947	0.194612	0.973493				ZNF207	0.348391	0.247284	0.999913
JMJD6	0.264006	0.194945	0.973493				PARN	-0.979138	0.24742	0.999913
SEMA4D	0.411107	0.194977	0.973493				PPP1R14B	-0.49899	0.24754	0.999913
TMEM131L	-0.38327	0.195025	0.973493				ATP6V0D1	-0.329075	0.247574	0.999913
SUPT4H1	-0.152426	0.195094	0.973493				JOSD2	-0.551089	0.247748	0.999913
BAX	0.159125	0.195151	0.973493				GSE1	1.17278	0.247767	0.999913
CCDC14	-0.433018	0.195309	0.973493				AMPD2	-1.01376	0.24788	0.999913
2011-09-01	0.377686	0.195409	0.973493				SH3BP1	0.571415	0.24801	0.999913
SF3B1	-0.144897	0.195418	0.973493				UBE2S	-0.867655	0.248231	0.999913
GATAD2A	0.324868	0.195563	0.973493				CACUL1	-0.790422	0.248238	0.999913
MAD2L2	-0.269083	0.195621	0.973493				KRR1	-0.51916	0.248282	0.999913
SLC31A2	-0.207829	0.195639	0.973493				RPL18A	-0.180678	0.248395	0.999913
MED10	-0.214301	0.195649	0.973493				CD163	0.836259	0.248435	0.999913
HLA-B	0.106959	0.195677	0.973493				BID	0.333941	0.248473	0.999913
SRM	0.226776	0.195914	0.973493				RPL35	-0.18933	0.248674	0.999913
RARRES3	0.290383	0.196092	0.973493				TRIAP1	0.514102	0.248683	0.999913
FCER1G	0.125051	0.196321	0.973493				PDE4DIP	1.30264	0.248724	0.999913
DHX58	0.548039	0.196399	0.973493				ACO2	0.481989	0.248819	0.999913
ANAPC5	-0.202966	0.196501	0.973493				2015-09-01	0.275985	0.248874	0.999913
DHRSX	-0.346584	0.196559	0.973493				YLPM1	-1.05752	0.248894	0.999913
NOP14	0.339693	0.196581	0.973493				MAP3K5	-1.21409	0.248914	0.999913
LILRA4	-1.1987	0.196735	0.973493				MTMR11	0.704363	0.2491	0.999913
UBXN6	0.343819	0.196782	0.973493				PCMT1	-0.334855	0.249219	0.999913
PHYKPL	0.244651	0.196786	0.973493				NEK3	0.829705	0.249372	0.999913
ARGLU1	-0.137487	0.196876	0.973493				LAMP2	0.508918	0.249461	0.999913
XPNPEP1	0.299309	0.196928	0.973493				GLOD4	-0.474403	0.249723	0.999913
NRROS	-0.253163	0.196956	0.973493				PSMB2	0.321141	0.249899	0.999913
LARP4B	-0.34526	0.197075	0.973493				CST7	-0.426036	0.249962	0.999913
PDLIM7	-0.472083	0.197307	0.973493				RRP15	-0.712782	0.250002	0.999913
NPEPL1	-0.412634	0.197619	0.973493				MSRB1	-0.52175	0.250126	0.999913
LILRA5	0.272421	0.197664	0.973493				FUOM	-0.476248	0.250141	0.999913
TBC1D15	0.318958	0.197717	0.973493				IPO9	-0.868243	0.250244	0.999913
MCM6	0.796355	0.197762	0.973493				DHRS4	0.708088	0.250281	0.999913
ATF1	-0.33323	0.197996	0.973493				PDIA4	0.406159	0.250286	0.999913
NUDT14	-0.392148	0.198086	0.973493				SORL1	-0.961953	0.250425	0.999913
PNRC1	-0.136721	0.198098	0.973493				AHR	-0.459827	0.250741	0.999913
GSTO1	0.204232	0.198145	0.973493				HDDC2	-0.46975	0.250772	0.999913
PPP2R3C	0.246583	0.198462	0.973493				EPM2AIP1	0.647633	0.250886	0.999913
GNS	0.377903	0.198542	0.973493				CCDC47	-0.512544	0.251063	0.999913
UBE3A	0.242499	0.198803	0.973493				TXNDC15	0.585114	0.251065	0.999913
HMGXB3	-0.362638	0.198815	0.973493				TRADD	-0.423645	0.251146	0.999913
MTFR1L	0.341461	0.198838	0.973493				RPS2	-0.178679	0.251207	0.999913
POLR2I	-0.247297	0.19895	0.973493				GDAP2	0.893209	0.251421	0.999913
KCTD12	0.187685	0.198977	0.973493				ORAI1	0.703778	0.251477	0.999913
STX10	0.179999	0.199611	0.975464				VDAC2	0.328322	0.251741	0.999913
HM13	0.179273	0.19968	0.975464				CAAP1	-0.8235	0.251745	0.999913
TMEM41B	-0.400628	0.20006	0.976588				PPP6R2	0.792463	0.251771	0.999913
SEL1L3	0.483998	0.200563	0.978109				PLCD1	-1.22823	0.252315	0.999913
GSTP1	-0.088489	0.200696	0.978109				THRAP3	0.345402	0.252417	0.999913
C19orf38	-0.191095	0.20089	0.978109				LAS1L	-0.754036	0.252421	0.999913
NEDD9	-0.323605	0.200973	0.978109				ORC3	-0.840718	0.2529	0.999913
NDUFA3	0.158213	0.201424	0.979571				ISCA2	-0.458754	0.253028	0.999913
SLC16A7	0.430385	0.201742	0.979592				IL10RA	-0.521962	0.253331	0.999913
ASH1L	-0.230934	0.201778	0.979592				PYROXD1	-1.00401	0.253396	0.999913
SUCO	-0.292672	0.201895	0.979592				CLYBL	-1.22536	0.25347	0.999913
DNASE2	0.532712	0.202266	0.979592				LPP	-0.704636	0.253589	0.999913
TBPL1	-0.399914	0.202284	0.979592				MSR1	1.62038	0.253659	0.999913
TMEM167A	0.179074	0.20246	0.979592				WDFY4	-0.695358	0.253763	0.999913
CALHM6	0.248832	0.203127	0.979592				RPS24	-0.186373	0.253899	0.999913
TIAM1	0.426991	0.203327	0.979592				SART1	0.6626	0.253968	0.999913
ALDH2	-0.140948	0.203433	0.979592				PREX1	0.754903	0.254025	0.999913
NOP16	-0.468014	0.203646	0.979592				LONP2	-0.626412	0.254139	0.999913
CHCHD2	0.108723	0.203987	0.979592				NFE2L1	1.06916	0.254252	0.999913
SNX27	0.2668	0.204037	0.979592				RPL18	-0.195061	0.25439	0.999913
CHCHD5	0.21958	0.204154	0.979592				CNDP2	0.414371	0.254538	0.999913
KNOP1	0.52208	0.204566	0.979592				CENPC	0.839498	0.254638	0.999913
GOLGA7	-0.252639	0.204612	0.979592				BLOC1S1	0.263946	0.254833	0.999913
CLN8	0.309457	0.204855	0.979592				CXXC5	-0.668824	0.254918	0.999913
OXA1L	-0.173525	0.205249	0.979592				RAD21	-0.542734	0.254944	0.999913
ATP11B	-0.312839	0.20538	0.979592				NAAA	0.413634	0.254956	0.999913
BLOC1S2	0.185903	0.205416	0.979592				C17orf75	-0.974561	0.255188	0.999913
PBX3	-0.400809	0.205556	0.979592				SIVA1	-0.40441	0.25554	0.999913
XAF1	-0.201741	0.205797	0.979592				WBSCR16	0.976638	0.255593	0.999913
PRKRA	-0.287044	0.206031	0.979592				IGKC	-0.389946	0.255884	0.999913
FBXL3	-0.382057	0.206445	0.979592				RPS15	-0.181865	0.256142	0.999913
SLC2A6	0.296676	0.206605	0.979592				PYURF	0.289868	0.256524	0.999913
PARP12	0.405723	0.20665	0.979592				ECHDC2	0.725599	0.256565	0.999913
MAP4K4	0.322145	0.206903	0.979592				SDHC	-0.331987	0.256689	0.999913
REXO4	0.461173	0.206941	0.979592				ZNF292	-0.498058	0.256782	0.999913
RPS8	-0.0753601	0.206955	0.979592				EIF4G3	0.80269	0.256971	0.999913
TMX4	0.225163	0.206965	0.979592				EIF3J	0.371236	0.257219	0.999913
SELL	-0.185348	0.207098	0.979592				CLECL1	-0.462334	0.257285	0.999913
STAG2	-0.183845	0.207198	0.979592				VMP1	0.362533	0.257652	0.999913
MALT1	-0.292937	0.20726	0.979592				WBP2	-0.616902	0.258121	0.999913
STX7	-0.194184	0.207281	0.979592				PMVK	-0.487055	0.258182	0.999913
RAB18	0.26	0.207327	0.979592				CNIH4	-0.347016	0.25826	0.999913
MAP1S	0.361971	0.207584	0.979592				CTPS1	1.02014	0.258392	0.999913
CIAO2A	-0.712502	0.2079	0.979592				SCOC	0.602235	0.258684	0.999913
HEBP1	0.231346	0.207916	0.979592				RAB32	-0.328959	0.258767	0.999913
TMEM8B	0.390066	0.208055	0.979592				GLRX	0.282054	0.259125	0.999913
FCHO1	0.380779	0.208208	0.979592				ARIH2	0.679732	0.259159	0.999913
CCDC85B	-0.174519	0.208288	0.979592				C3orf14	-0.94248	0.259268	0.999913
RSBN1L	-0.269495	0.208293	0.979592				SLC50A1	0.56839	0.259273	0.999913
PLEC	-0.244817	0.208381	0.979592				POP5	0.462349	0.259361	0.999913
PAPSS2	0.656788	0.208711	0.979592				RGS14	0.675906	0.259588	0.999913
MFSD14C	-0.274634	0.208728	0.979592				PAGR1	-1.16101	0.259693	0.999913
PTPN7	0.307342	0.208844	0.979592				CD300C	-0.399249	0.259838	0.999913
BCAP31	0.166225	0.209052	0.979592				SRA1	-0.397589	0.259906	0.999913
SAT1	0.140615	0.209346	0.979592				MAFB	1.68877	0.260141	0.999913
SMC6	0.467307	0.209357	0.979592				CHN2	-0.60258	0.260319	0.999913
SNHG12	0.518613	0.209448	0.979592				ST3GAL2	-1.00391	0.260349	0.999913
UVRAG	-0.178427	0.20961	0.979592				SLC7A6	-0.987293	0.260437	0.999913
CDC26	-0.241634	0.209842	0.979592				FARSA	0.539524	0.261178	0.999913
SSR4	0.114516	0.210097	0.979592				GPCPD1	-0.541009	0.26134	0.999913
PUF60	0.187719	0.21025	0.979592				ACSL4	-0.617664	0.261703	0.999913
METTL23	0.279172	0.210369	0.979592				TMEM176B	-1.51731	0.261782	0.999913
MIDN	0.206286	0.210421	0.979592				HNRNPH1	0.31211	0.261814	0.999913
PMF1	-0.260192	0.210507	0.979592				GLUD1	-0.459699	0.261868	0.999913
DNAJC21	-0.2169	0.210608	0.979592				KCNE3	-1.29697	0.261957	0.999913
CLK1	-0.179203	0.21065	0.979592				ALYREF	-0.89426	0.26211	0.999913
CCDC124	0.23353	0.210741	0.979592				INPP4A	0.844832	0.262229	0.999913
PLAA	0.381608	0.210748	0.979592				SASH3	-0.600072	0.262378	0.999913
AFF4	0.189813	0.210802	0.979592				CCR2	0.507821	0.262442	0.999913
CCR1	-0.373101	0.21093	0.979592				UBE2L3	-0.283874	0.262706	0.999913
PPP4R1	0.442347	0.211483	0.979592				H2AFZ	-0.259223	0.262715	0.999913
ORAI2	-0.332343	0.211569	0.979592				TBC1D15	-0.676073	0.26275	0.999913
GLRX	-0.138829	0.211665	0.979592				AASDH	1.03165	0.262787	0.999913
C1QC	3.3472	0.21184	0.979592				ZNF581	-0.743081	0.263017	0.999913
PGLS	-0.124888	0.212306	0.979592				UBXN2A	-0.920022	0.263043	0.999913
APOL6	0.280949	0.212446	0.979592				ZNF622	-0.62191	0.263225	0.999913
C12orf45	-0.188462	0.212477	0.979592				DDHD1	-0.845074	0.263751	0.999913
TMEM176B	0.96571	0.212479	0.979592				PTGES3	0.329504	0.263839	0.999913
FLI1	0.259811	0.212578	0.979592				RNF34	-0.658278	0.264039	0.999913
JKAMP	0.288102	0.21292	0.979592				HLA-DMB	-0.261783	0.264069	0.999913
UBE2D1	0.224539	0.212989	0.979592				RAB21	-0.762467	0.264315	0.999913
DNPH1	0.254822	0.213167	0.979592				GORASP2	0.479858	0.264412	0.999913
AGPAT1	-0.322578	0.213283	0.979592				RAB28	-0.636472	0.264604	0.999913
PDCD6	0.162863	0.213289	0.979592				TCF7L2	-1.81183	0.26495	0.999913
GTF2F2	-0.279812	0.213411	0.979592				ARID4A	0.594921	0.265052	0.999913
PHC3	-0.330884	0.213475	0.979592				CHCHD1	-0.419575	0.265183	0.999913
TAP2	0.29087	0.213592	0.979592				SNUPN	-0.750185	0.265544	0.999913
RARA-AS1	-0.462747	0.213716	0.979592				DMTF1	0.842417	0.265609	0.999913
PXK	-0.255511	0.213837	0.979592				LAT	-1.87828	0.265654	0.999913
RESF1	-0.777207	0.213868	0.979592				MORF4L1	-0.238623	0.26573	0.999913
SPATS2L	0.245697	0.214114	0.979592				PNPLA6	-0.621481	0.266367	0.999913
RPS19BP1	-0.193589	0.214349	0.979592				VPS45	-0.61499	0.266867	0.999913
RTN1	-0.261867	0.214632	0.979592				TCEB3	0.832103	0.266888	0.999913
RPUSD3	0.368519	0.21482	0.979592				METTL23	-0.549962	0.266979	0.999913
STX16	-0.263258	0.214883	0.979592				TMEM230	0.307573	0.267267	0.999913
ARHGAP4	0.199736	0.215221	0.979592				LTC4S	-1.28122	0.267435	0.999913
RAPH1	0.83165	0.215224	0.979592				USP15	0.375478	0.267536	0.999913
MYL6	0.0973003	0.215368	0.979592				BLNK	-0.708135	0.267566	0.999913
ENSG00000270022	-1.01777	0.215449	0.979592				KATNBL1	-0.52236	0.267728	0.999913
GATAD1	-0.275941	0.215749	0.979592				CERS5	0.790925	0.268191	0.999913
BLOC1S4	-0.38076	0.215891	0.979592				PSMA2	0.240158	0.2683	0.999913
FBXL15	-0.248577	0.216063	0.979592				HLA-B	-0.187117	0.268775	0.999913
CUL2	0.294092	0.216263	0.979592				SKA2	0.520737	0.268813	0.999913
RNASET2	-0.118102	0.216301	0.979592				HTATIP2	0.521736	0.268888	0.999913
SMARCA4	-0.277389	0.216313	0.979592				ARGLU1	-0.326365	0.269226	0.999913
CYTH2	0.359151	0.216367	0.979592				KATNA1	0.786946	0.269381	0.999913
ATP5MC1	0.151036	0.216463	0.979592				UQCC2	-0.430316	0.269631	0.999913
PPP6R2	-0.344269	0.216581	0.979592				PWWP2A	-0.853626	0.269675	0.999913
ZNF644	0.232455	0.217162	0.979592				ATP1B1	0.572837	0.269676	0.999913
TMIGD3	-1.87969	0.217249	0.979592				IRF3	-0.558643	0.269772	0.999913
NFKBIA	-0.270964	0.217651	0.979592				CHMP1B	0.431494	0.269793	0.999913
ZNF622	-0.277988	0.217694	0.979592				SF3B4	-0.473251	0.269811	0.999913
MIR22HG	0.211956	0.217879	0.979592				OSBPL9	0.549991	0.270051	0.999913
TRIM27	-0.344043	0.217942	0.979592				ATM	-0.548842	0.270063	0.999913
FMNL1	-0.144485	0.218169	0.979592				GMPPA	-0.694791	0.270339	0.999913
PTAFR	0.297091	0.218671	0.979592				VAMP5	-0.34834	0.270381	0.999913
VPS72	-0.384137	0.21868	0.979592				PHF20	0.43737	0.270386	0.999913
NAP1L4	0.241292	0.218968	0.979592				PHAX	0.60879	0.270742	0.999913
STX2	0.517296	0.21903	0.979592				ARL6IP4	-0.26721	0.270859	0.999913
HSP90AB1	0.131804	0.219628	0.979592				CD59	-0.495815	0.271008	0.999913
MLF2	-0.166997	0.219656	0.979592				QRSL1	-0.765728	0.271124	0.999913
EMB	-0.21995	0.220585	0.979592				DNM2	-0.584262	0.271137	0.999913
POMC	0.412428	0.220746	0.979592				ERICH1	-0.476361	0.271379	0.999913
SARAF	-0.114451	0.220752	0.979592				SHTN1	-0.407818	0.271457	0.999913
C16orf91	-0.398778	0.220816	0.979592				LGALS8	-0.598538	0.271647	0.999913
RPA3	0.275085	0.220925	0.979592				DNAJB9	0.598132	0.27168	0.999913
DYNLRB1	0.166294	0.220961	0.979592				ARMC10	-0.430384	0.27182	0.999913
ARL6IP4	-0.117834	0.22128	0.979592				OTUD5	1.11152	0.271899	0.999913
NUBP2	0.270914	0.221333	0.979592				PRELID1	0.221697	0.272188	0.999913
EIF3A	-0.12995	0.221338	0.979592				TMEM203	0.571257	0.272278	0.999913
ARPC5	0.114056	0.221466	0.979592				MRPS27	0.723776	0.27228	0.999913
STAB1	-0.694758	0.221469	0.979592				PKNOX1	1.10855	0.272753	0.999913
NPM1	-0.110843	0.221504	0.979592				THOC6	0.423247	0.272866	0.999913
GALK1	0.245631	0.221775	0.979592				RPL11	-0.175871	0.273021	0.999913
TMEM218	-0.30462	0.221817	0.979592				VPS8	0.842662	0.273076	0.999913
ABHD14A	-0.446917	0.221829	0.979592				CD1D	-0.329425	0.273348	0.999913
CD200R1	0.530133	0.221829	0.979592				CLN5	-0.670794	0.273514	0.999913
CUEDC2	-0.242322	0.221891	0.979592				MT-ATP8	-0.714945	0.273835	0.999913
H2AW	1.05134	0.221935	0.979592				LIPA	-0.493312	0.273921	0.999913
GSTZ1	-0.440395	0.221999	0.979592				SUMO1	-0.267355	0.274262	0.999913
SCML1	0.468559	0.222193	0.979592				C6orf226	0.759302	0.274512	0.999913
PLIN3	0.188604	0.22221	0.979592				TTC39C	0.782901	0.274933	0.999913
ADM	0.569353	0.222225	0.979592				ELMO1	0.561336	0.274996	0.999913
DNAJC15	0.133001	0.222314	0.979592				BMS1	-0.647442	0.275006	0.999913
AC058791.1	0.343847	0.222392	0.979592				MOB3A	-0.640964	0.275084	0.999913
TMEM238	-0.468357	0.22244	0.979592				ZNF638	0.463228	0.275636	0.999913
S100A4	0.076564	0.222545	0.979592				HNRNPU	0.272801	0.275655	0.999913
HMGN2	0.122588	0.222585	0.979592				PSMC5	-0.323778	0.275674	0.999913
INPP5D	-0.235496	0.222655	0.979592				RNF144B	-0.714235	0.275718	0.999913
UHRF1BP1L	-0.256065	0.222859	0.979825				PSMD3	0.482488	0.275731	0.999913
PAG1	-0.345507	0.223136	0.979917				RYBP	-0.739531	0.275776	0.999913
NDUFB3	0.166797	0.223181	0.979917				LUC7L	-0.758302	0.275913	0.999913
KMT2C	-0.166225	0.223705	0.981556				YWHAH	-0.290346	0.275919	0.999913
ATP2A2	0.259013	0.224182	0.982985				STK4	0.332906	0.276074	0.999913
RFX5	-0.360773	0.224793	0.985003				COPS7A	-0.541689	0.276187	0.999913
GSN	-0.138662	0.224987	0.98519				PRKCA	-1.05785	0.276334	0.999913
DDX24	0.145819	0.225441	0.985468				CPD	-1.45287	0.276405	0.999913
KARS	0.24283	0.225441	0.985468				TRDC	-0.725186	0.27692	0.999913
AC016831.1	0.561839	0.225505	0.985468				SLC25A26	0.682081	0.276937	0.999913
FAM91A1	-0.262987	0.22572	0.985743				CCDC12	0.325023	0.277242	0.999913
YIPF4	0.247954	0.226405	0.986729				GGCT	-0.407784	0.277285	0.999913
EML3	0.431164	0.22641	0.986729				CYP2E1	1.30055	0.277394	0.999913
ST3GAL4	0.367037	0.22644	0.986729				KPNA4	-0.522843	0.277645	0.999913
VBP1	-0.217935	0.226596	0.986729				CASC3	-0.77095	0.277692	0.999913
ARFGAP3	0.239423	0.226886	0.986729				COA6	0.521326	0.277783	0.999913
MSRB1	0.266298	0.22697	0.986729				SLC25A37	0.458539	0.278047	0.999913
MSR1	0.742238	0.227175	0.986729				VPS72	-0.593407	0.2782	0.999913
POU2F2	-0.151544	0.227216	0.986729				AGO3	0.703745	0.278286	0.999913
C12orf10	-0.249255	0.22731	0.986729				N4BP2L1	-0.45458	0.278314	0.999913
BIN1	0.238562	0.22761	0.98737				HSPBAP1	0.95434	0.278426	0.999913
RPL27	0.0818473	0.228157	0.987476				PIGS	0.727567	0.278461	0.999913
TECR	0.224228	0.228196	0.987476				CPT1A	-0.74318	0.278844	0.999913
DBF4	0.323231	0.228269	0.987476				NAGK	-0.313928	0.278877	0.999913
MAN2A2	0.389385	0.228395	0.987476				XPNPEP1	-0.575467	0.278939	0.999913
PWP1	-0.275274	0.228452	0.987476				MSRB2	0.476605	0.2791	0.999913
PLEKHO1	-0.128855	0.228545	0.987476				POP7	-0.589345	0.279431	0.999913
COX19	-0.200601	0.228752	0.987715				POLR2I	0.371475	0.279867	0.999913
SPINT2	-0.137071	0.229031	0.988267				NSMCE4A	-0.51998	0.279958	0.999913
EIF2S2	-0.1436	0.229267	0.988303				KLF2	-0.547144	0.28022	0.999913
STX11	-0.161232	0.229611	0.988303				KMT5B	0.566409	0.280405	0.999913
HIGD1A	0.259911	0.229818	0.988303				UTF1	-0.63954	0.280454	0.999913
TAP1	0.202325	0.22995	0.988303				RUNX2	-0.713793	0.280533	0.999913
TRAPPC3	-0.208197	0.230202	0.988303				LENG1	0.665101	0.28088	0.999913
AMPD2	-0.250459	0.230758	0.988303				PRF1	-0.915493	0.281558	0.999913
ZNF710	-0.458748	0.230897	0.988303				TSC22D4	-0.427871	0.281716	0.999913
SHTN1	0.159716	0.231252	0.988303				NUTM2B-AS1	0.481338	0.281867	0.999913
KIF1B	0.35635	0.231292	0.988303				SEMA4D	1.21761	0.281872	0.999913
MRPL22	-0.235855	0.231574	0.988303				LRRC26	-1.01662	0.281903	0.999913
NDUFA7	-0.346386	0.23167	0.988303				ACOT13	-0.911296	0.281986	0.999913
THOC2	-0.209704	0.231688	0.988303				NUCKS1	-0.401334	0.282095	0.999913
RHOA	0.106782	0.232029	0.988303				P4HB	0.367614	0.282255	0.999913
EXOSC10	0.325081	0.232247	0.988303				TXNIP	-0.280715	0.282256	0.999913
STING1	-0.783916	0.232257	0.988303				UTP3	0.483507	0.282308	0.999913
CCDC82	-0.312868	0.232258	0.988303				PIK3AP1	0.588109	0.282309	0.999913
ZBTB16	2.80025	0.23241	0.988303				PPIL4	-0.494929	0.282478	0.999913
PHTF2	0.368649	0.232618	0.988303				PQLC2	1.19764	0.28251	0.999913
ARHGAP15	-0.246585	0.233066	0.988303				BANP	0.817464	0.282926	0.999913
ISG15	0.34334	0.233101	0.988303				ZDHHC24	-0.610769	0.283095	0.999913
CIITA	-0.233771	0.233264	0.988303				GNGT2	-0.654252	0.283201	0.999913
NCOR2	-0.224825	0.233316	0.988303				ANXA5	0.232374	0.283238	0.999913
PECAM1	0.229606	0.233351	0.988303				PSMB8	-0.252511	0.28344	0.999913
LCORL	-0.392782	0.23339	0.988303				C18orf21	0.841556	0.28354	0.999913
UBE2H	-0.323191	0.233608	0.988303				CREBRF	-0.788089	0.283765	0.999913
CFAP97	-0.32699	0.234075	0.988303				ITM2B	-0.226569	0.283912	0.999913
FUNDC1	0.438141	0.234097	0.988303				ALG13	0.502905	0.284183	0.999913
KPNA6	0.34093	0.234171	0.988303				C3AR1	-0.843051	0.284502	0.999913
CDK11A	0.245638	0.234364	0.988303				2002-09-01	0.334949	0.284736	0.999913
CHD1	-0.148745	0.234502	0.988303				APMAP	-0.503289	0.284753	0.999913
SH3BP5	-0.184357	0.234741	0.988303				MRPL36	0.410205	0.284755	0.999913
SATB1	-0.265973	0.234801	0.988303				COMMD4	-0.671615	0.2849	0.999913
SSNA1	0.179206	0.234885	0.988303				SDR39U1	-0.604812	0.284911	0.999913
NT5C	-0.244059	0.234889	0.988303				SCAF4	-0.776484	0.28501	0.999913
EXOC6	-0.295167	0.234938	0.988303				PTPN4	1.26086	0.285332	0.999913
PIBF1	-0.422648	0.234983	0.988303				RARRES3	0.530991	0.285408	0.999913
TOMM20	-0.128153	0.234995	0.988303				TPI1	-0.211377	0.285439	0.999913
OTUD4	0.391464	0.23542	0.988303				HNRNPAB	-0.43299	0.285637	0.999913
SH3KBP1	-0.139831	0.235588	0.988303				ZNF511	0.542261	0.285871	0.999913
GATM	-0.578494	0.23561	0.988303				STK17B	-0.303207	0.285903	0.999913
TCHP	-0.366226	0.235628	0.988303				CALM3	-0.350974	0.28604	0.999913
SMCHD1	0.181714	0.23588	0.988303				PFDN6	-0.439336	0.286075	0.999913
SUDS3	-0.291011	0.235947	0.988303				LRCH4	-0.484075	0.28614	0.999913
ITGAE	-0.21649	0.235995	0.988303				GHRL	-0.579661	0.286157	0.999913
GAS6	0.242524	0.236323	0.988303				WAS	0.280158	0.286213	0.999913
IGKC	0.666253	0.236342	0.988303				IRAK3	-0.641847	0.28628	0.999913
HIST1H1D	0.185164	0.236378	0.988303				UQCC3	0.440482	0.28701	0.999913
RBM28	0.352822	0.236387	0.988303				UTP23	0.769007	0.287353	0.999913
SIL1	-0.253193	0.236685	0.988303				CSE1L	-0.773227	0.28748	0.999913
LARP1B	0.398522	0.236734	0.988303				SNHG25	-0.595558	0.287548	0.999913
IGHM	1.39891	0.237505	0.988303				NSMAF	-0.598648	0.287585	0.999913
NUS1	-0.302735	0.237744	0.988303				NUDT16L1	-0.674917	0.287653	0.999913
CCDC125	-0.435309	0.237906	0.988303				EIF4B	-0.369529	0.287849	0.999913
R3HDM4	0.222331	0.237976	0.988303				LAMP1	-0.667276	0.288179	0.999913
CCDC28B	0.488996	0.238205	0.988303				CSNK1E	-1.1	0.28823	0.999913
IGBP1	-0.162422	0.238276	0.988303				JAK1	-0.326083	0.288281	0.999913
SCPEP1	-0.22451	0.238372	0.988303				VSIG4	1.52683	0.288419	0.999913
RCC1	-0.360012	0.238489	0.988303				SET	0.269939	0.288578	0.999913
FAM129B	0.411012	0.238505	0.988303				GOLGB1	0.555715	0.288676	0.999913
KLHL15	-0.431647	0.238865	0.988303				N4BP1	1.04056	0.289059	0.999913
ASPHD2	0.381228	0.239105	0.988303				USP48	0.524057	0.289071	0.999913
MARK2	-0.253378	0.239109	0.988303				TCEA3	-1.20553	0.289308	0.999913
IDO1	-1.01754	0.239668	0.988303				UBA5	-0.586405	0.289413	0.999913
NFATC1	-0.529008	0.239705	0.988303				KCNK6	0.336099	0.289451	0.999913
MYG1	-0.827397	0.239795	0.988303				NELFA	-1.3121	0.289503	0.999913
CARD19	0.191032	0.239808	0.988303				RC3H1	-0.681209	0.289624	0.999913
BAD	-0.27739	0.240464	0.988303				ST8SIA4	0.657905	0.29	0.999913
CRIP1	-0.1457	0.240677	0.988303				C1GALT1	-0.60732	0.290247	0.999913
NDUFB5	-0.138629	0.240764	0.988303				CMC1	0.391666	0.290316	0.999913
UBE2L3	0.12156	0.24081	0.988303				TOB2	0.877287	0.290452	0.999913
DGCR6L	0.258276	0.241104	0.988303				XRN1	-0.51662	0.29046	0.999913
ZDHHC24	0.256225	0.241529	0.988303				RIOK3	-0.586096	0.290525	0.999913
MBNL1	-0.13467	0.241546	0.988303				TEX264	-0.447962	0.290564	0.999913
HEXIM1	0.403522	0.24161	0.988303				TOPORS	-0.623483	0.290688	0.999913
CCNI	-0.104121	0.241683	0.988303				KPNA1	-0.671634	0.291363	0.999913
DDX10	0.353268	0.242038	0.988303				APOOL	0.779704	0.291385	0.999913
RPL30	-0.0687511	0.242226	0.988303				NME2	0.775575	0.291535	0.999913
GPR35	-0.348511	0.242384	0.988303				RPL19	-0.171492	0.291576	0.999913
LYSMD2	-0.227989	0.242434	0.988303				AIMP2	-0.516746	0.291982	0.999913
TUT4	0.337375	0.242808	0.988303				CDK5	-0.733393	0.292021	0.999913
PAIP1	-0.2633	0.242822	0.988303				CLK3	0.555215	0.292091	0.999913
C7orf50	0.185263	0.242932	0.988303				LSP1	-0.199374	0.292097	0.999913
AP2B1	0.256398	0.243197	0.988303				KIAA0101	-0.760076	0.292391	0.999913
ANKIB1	-0.372973	0.243301	0.988303				GIGYF2	0.631373	0.292595	0.999913
SYS1	-0.264492	0.24341	0.988303				RBCK1	0.456947	0.292826	0.999913
CRIP3	-0.342286	0.243411	0.988303				S1PR4	-0.472781	0.292998	0.999913
ARIH2	0.203872	0.243474	0.988303				SCYL1	0.650399	0.293098	0.999913
PRPF40A	-0.137208	0.243542	0.988303				RPS17	-0.176166	0.293784	0.999913
SQLE	0.291254	0.243573	0.988303				UQCRQ	0.228629	0.294147	0.999913
CDK4	0.296057	0.243744	0.988303				SQRDL	-0.388516	0.294212	0.999913
SLAMF7	-0.498838	0.243973	0.988303				C12orf49	-0.865641	0.29429	0.999913
YBX1	0.0874217	0.244038	0.988303				RPS6KA5	-0.735667	0.294467	0.999913
TENT5A	-0.201764	0.244111	0.988303				CD302	-0.371093	0.295091	0.999913
MSL3	-0.221187	0.244188	0.988303				FBXW7	0.806866	0.295188	0.999913
ARHGAP25	-0.387493	0.244209	0.988303				FAM208A	-0.587601	0.295299	0.999913
DELE1	-0.265805	0.244577	0.988303				STX4	0.517899	0.295663	0.999913
INPPL1	0.381691	0.244641	0.988303				CTA-29F11.1	1.02547	0.295683	0.999913
ENSG00000276216	0.803741	0.244647	0.988303				AKR7A2	-0.408376	0.295778	0.999913
TLK1	-0.221465	0.244997	0.988303				SNRPF	0.272086	0.295922	0.999913
FUNDC2	0.180794	0.24516	0.988303				CCDC14	-0.834297	0.295995	0.999913
MRPS21	0.153768	0.245193	0.988303				VAMP8	-0.214251	0.296111	0.999913
RPAIN	0.237511	0.245303	0.988303				TIMM13	0.291796	0.296332	0.999913
TRPC4AP	0.258704	0.245463	0.988303				UTS2	-2.88193	0.296341	0.999913
MIDEAS	0.611376	0.245745	0.988303				PPM1K	0.561755	0.296426	0.999913
SPNS3	-0.260117	0.245748	0.988303				FLOT2	0.511635	0.296447	0.999913
RAB10	0.189894	0.245769	0.988303				DDT	0.289843	0.296699	0.999913
SLC1A4	0.451541	0.245795	0.988303				SAMD9	-0.397471	0.296705	0.999913
STARD3NL	0.276947	0.245807	0.988303				MCM3	-0.668781	0.296764	0.999913
UBN1	-0.21135	0.246132	0.988303				ACTR10	0.378952	0.296817	0.999913
HLA-DMA	-0.094547	0.24645	0.988303				KLRD1	-0.727248	0.29696	0.999913
NUP214	-0.196924	0.246459	0.988303				IL4I1	-1.02923	0.297008	0.999913
UBE2Q2	0.243396	0.24661	0.988303				USP8	-0.430659	0.29736	0.999913
NFAT5	-0.311715	0.246745	0.988303				ZEB1	-1.14284	0.297421	0.999913
RECK	0.57799	0.24705	0.988303				DNAJC2	0.518089	0.297902	0.999913
SLC25A39	0.222663	0.247088	0.988303				TMPO	0.58808	0.298116	0.999913
MILR1	0.329356	0.247148	0.988303				TOR1AIP2	-0.679018	0.29814	0.999913
IARS	0.413347	0.247221	0.988303				CEP170	0.6421	0.298292	0.999913
AC103591.3	0.219778	0.247376	0.988303				SPINT1	-0.777745	0.298376	0.999913
SLC4A3	-0.503373	0.247836	0.988303				ATOX1	-0.293289	0.298454	0.999913
EDEM2	-0.252489	0.248251	0.988303				TNFRSF1A	0.358937	0.298538	0.999913
VPS13D	-0.378434	0.248378	0.988303				METTL17	-0.715358	0.298578	0.999913
ID2	0.317804	0.24855	0.988303				HAUS4	0.743949	0.298878	0.999913
SIVA1	0.173852	0.248686	0.988303				STAG1	-0.745095	0.299098	0.999913
AC245297.3	0.341528	0.248708	0.988303				EMC10	0.411763	0.299879	0.999913
PAPOLA	-0.133614	0.248848	0.988303				ARFIP1	0.75413	0.299879	0.999913
ZPR1	0.253267	0.249185	0.988303				NUDC	0.314953	0.299903	0.999913
MCRIP1	0.224931	0.249505	0.988303				SAAL1	-0.741878	0.299926	0.999913
LYZ	0.168111	0.249674	0.988303				VPS26A	0.386189	0.300065	0.999913
COG4	0.361399	0.249722	0.988303				SNAP23	0.330378	0.300279	0.999913
FLOT2	0.216801	0.249779	0.988303				LILRB3	-0.446008	0.300384	0.999913
XPOT	0.40344	0.249957	0.988303				SLIRP	0.254815	0.300415	0.999913
RBM39	-0.102903	0.250084	0.988303				AZI2	0.762225	0.300569	0.999913
MED13	-0.24534	0.250527	0.988303				PYM1	0.396069	0.300594	0.999913
MPP1	0.242725	0.250693	0.988303				NDUFS4	0.313834	0.300795	0.999913
CCDC159	-0.398668	0.250786	0.988303				TRIP12	-0.543941	0.300858	0.999913
DOCK2	-0.156256	0.251412	0.988303				CST3	-0.162074	0.300942	0.999913
RNF10	0.214806	0.251614	0.988303				PPP2R4	-0.78414	0.300984	0.999913
HMGXB4	0.240102	0.251655	0.988303				MED10	0.426073	0.301098	0.999913
UTP14A	-0.310053	0.252212	0.988303				GGNBP2	0.345353	0.301264	0.999913
TIPRL	-0.223872	0.252814	0.988303				CBWD1	0.358214	0.301438	0.999913
COIL	-0.340507	0.252903	0.988303				MTFR1L	0.5939	0.30145	0.999913
SACS	-0.443932	0.253288	0.988303				ZBTB38	-0.976293	0.301703	0.999913
CANX	0.124264	0.253605	0.988303				TMCO3	0.835485	0.301734	0.999913
ZNF791	-0.245837	0.253784	0.988303				GART	0.603008	0.302034	0.999913
2009-09-01	-0.165262	0.25417	0.988303				C18orf32	-0.528125	0.302207	0.999913
MDM2	0.300612	0.254218	0.988303				EXOSC9	-0.60398	0.302368	0.999913
MTHFD1L	-0.472737	0.254592	0.988303				OAS1	0.413758	0.302479	0.999913
MX1	0.315638	0.254766	0.988303				UBALD1	-0.671641	0.30273	0.999913
HCFC1R1	0.223397	0.255007	0.988303				SMIM20	-0.470752	0.303078	0.999913
CTDP1	0.342196	0.255438	0.988303				SLC24A4	-1.05127	0.303137	0.999913
IVD	0.283344	0.255457	0.988303				DCTN2	0.468498	0.30326	0.999913
MAF1	-0.162501	0.255544	0.988303				RPRD2	0.892852	0.303356	0.999913
NCSTN	-0.263676	0.255589	0.988303				CCZ1	-0.426702	0.303445	0.999913
DOCK8	0.142338	0.25585	0.988303				RPL10	-0.157813	0.30355	0.999913
MCCC2	-0.351935	0.256015	0.988303				DHX15	0.45327	0.303698	0.999913
RPL7A	-0.0688802	0.256115	0.988303				SIGMAR1	-0.811901	0.303943	0.999913
TMED2	0.156398	0.256552	0.988303				FN3KRP	-1.02337	0.303949	0.999913
ELP6	-0.350481	0.256645	0.988303				IFI16	0.236987	0.304257	0.999913
FAM207A	0.302596	0.25673	0.988303				SEC62	0.271706	0.304281	0.999913
MEFV	-0.285052	0.256754	0.988303				RPS27	-0.156928	0.304359	0.999913
PTPRC	-0.0976113	0.256838	0.988303				RAD9A	-0.883836	0.304592	0.999913
GNA15	0.177764	0.256848	0.988303				ADSL	0.462536	0.304648	0.999913
BMF	-0.481963	0.257072	0.988303				RAB14	0.38914	0.305048	0.999913
WNK1	-0.190659	0.257211	0.988303				HDAC3	-0.420424	0.305249	0.999913
FES	-0.170026	0.257309	0.988303				GABARAP	-0.274898	0.305268	0.999913
MRPL35	0.34252	0.257522	0.988303				BCL11A	-0.36921	0.305283	0.999913
IARS2	0.242994	0.257655	0.988303				FNTA	0.342847	0.305301	0.999913
LTV1	0.237209	0.257742	0.988303				CTSH	-0.267227	0.305346	0.999913
TMEM50A	0.139889	0.257787	0.988303				ZNF33A	0.607061	0.305457	0.999913
PGAM1	0.126411	0.257829	0.988303				ASNSD1	0.522794	0.305566	0.999913
RUFY1	-0.221629	0.257834	0.988303				LPCAT3	-0.733511	0.305879	0.999913
CD93	0.318499	0.258156	0.988303				ASNA1	0.321789	0.306106	0.999913
POLR1H	0.93517	0.25825	0.988303				PAXBP1	-0.881828	0.306158	0.999913
TERF2	-0.345098	0.258283	0.988303				TRBC2	0.951856	0.306175	0.999913
ARID3B	-0.450454	0.258288	0.988303				TYROBP	-0.181364	0.306578	0.999913
FOSB	-0.139688	0.258414	0.988303				EFCAB14	0.531686	0.306639	0.999913
AC020656.1	0.2693	0.258435	0.988303				C12orf76	0.699857	0.306705	0.999913
PTRHD1	-0.15274	0.258506	0.988303				SLC1A5	0.513904	0.306925	0.999913
C6orf106	0.39216	0.258554	0.988303				NOLC1	0.562934	0.307475	0.999913
ARMT1	0.348772	0.258616	0.988303				SLC41A2	0.702189	0.30751	0.999913
PTK2	-0.4403	0.259031	0.988303				ZNF780A	1.03462	0.307544	0.999913
ANXA6	-0.161768	0.259072	0.988303				SCCPDH	-0.867955	0.307624	0.999913
STARD3	0.280863	0.259126	0.988303				EPN1	0.514144	0.307626	0.999913
TMEM97	0.55908	0.259428	0.988303				IFIT1	1.29181	0.30786	0.999913
PSME2	0.183327	0.259825	0.988303				ALDH9A1	0.52486	0.307922	0.999913
TNFRSF10B	-0.290358	0.25983	0.988303				PCMTD2	-0.80529	0.308071	0.999913
BCL2	0.276869	0.259997	0.988303				NAMPT	-0.415974	0.308369	0.999913
KDM5B	0.497395	0.260337	0.988303				SLC25A3	0.234522	0.308511	0.999913
TDG	0.244093	0.260589	0.988303				DEPTOR	-0.890353	0.308529	0.999913
LINC01003	0.331982	0.26066	0.988303				MX1	0.43176	0.308571	0.999913
PCNA	0.355413	0.260748	0.988303				RPL39L	0.987278	0.308618	0.999913
PTOV1	0.322816	0.260929	0.988303				RAB2A	-0.333318	0.308652	0.999913
PPP1CC	-0.1542	0.261167	0.988303				ABI1	-0.446661	0.308777	0.999913
CHMP1B	-0.128679	0.261345	0.988303				AC009501.4	-0.33851	0.309236	0.999913
PIK3CA	-0.41162	0.261403	0.988303				ANXA1	0.176513	0.309253	0.999913
RABL6	-0.200535	0.261431	0.988303				STX8	-0.368611	0.309517	0.999913
EMC8	0.24907	0.261464	0.988303				SLC31A2	-0.409189	0.309522	0.999913
BRMS1	0.215405	0.261679	0.988303				SLC11A1	1.8151	0.309582	0.999913
THBS1	-0.726918	0.261736	0.988303				RP11-538P18.2	-0.940466	0.310021	0.999913
TTF2	-0.405394	0.2618	0.988303				EEFSEC	-0.715277	0.310224	0.999913
CHST2	0.343915	0.262057	0.988303				F13A1	-0.817944	0.31027	0.999913
HAUS1	0.280452	0.262069	0.988303				CCDC109B	0.311548	0.310423	0.999913
PARG	0.472136	0.262524	0.988303				APIP	0.395793	0.310983	0.999913
SUGP2	0.246906	0.262578	0.988303				NCKAP1L	-0.336546	0.311047	0.999913
ZNF655	-0.210957	0.262641	0.988303				MGST1	0.344111	0.311172	0.999913
PI4KB	0.314571	0.262841	0.988303				RMND5A	-0.891772	0.311178	0.999913
UBE2Z	0.242567	0.263042	0.988303				NME3	-0.398602	0.311298	0.999913
FAM217B	0.499041	0.26342	0.988303				RHOT1	0.485894	0.311311	0.999913
AC025164.1	0.576427	0.263586	0.988303				UBE2D3	0.231447	0.311414	0.999913
NABP1	0.290033	0.263865	0.988303				MED6	0.600378	0.311476	0.999913
PTTG1IP	-0.1634	0.264045	0.988303				PHKG2	-0.531977	0.311507	0.999913
TMEM208	-0.227673	0.264164	0.988303				PHF20L1	-0.467362	0.311533	0.999913
PSMC6	-0.196337	0.264226	0.988303				PSMB4	0.392317	0.3122	0.999913
LAMTOR1	-0.111247	0.264327	0.988303				PPP6C	0.445524	0.312626	0.999913
OSER1	-0.215531	0.264361	0.988303				FXN	0.660248	0.313117	0.999913
FAM199X	0.357089	0.264378	0.988303				APH1A	0.356264	0.313119	0.999913
PDLIM5	0.286129	0.264507	0.988303				CPPED1	0.345268	0.313205	0.999913
CAP1	0.109969	0.264712	0.988303				ARF4	-0.348796	0.313493	0.999913
GAS7	-0.21424	0.265028	0.988303				MAPRE1	-0.48785	0.313598	0.999913
ARL6IP6	-0.330564	0.265103	0.988303				PLA2G16	0.836309	0.313875	0.999913
MRPS11	0.242985	0.265143	0.988303				SNX13	-0.669555	0.313949	0.999913
DNAJC19	-0.230673	0.265204	0.988303				RNF170	-0.72246	0.314127	0.999913
DPYSL2	-0.145879	0.265299	0.988303				HIST2H2AC	-0.965996	0.314167	0.999913
TET3	-0.340516	0.265433	0.988303				AK5	-1.66271	0.314286	0.999913
ZBTB43	0.221152	0.265846	0.988303				FRAT2	0.683638	0.314449	0.999913
SETD5	0.264296	0.266499	0.988303				MAD1L1	0.466954	0.314475	0.999913
RHOT1	-0.251743	0.266544	0.988303				MRPL50	-0.389987	0.314497	0.999913
RUNX1	0.186017	0.266549	0.988303				PTGES2	0.429324	0.314687	0.999913
CAPN2	-0.124904	0.266777	0.988303				FUCA2	0.457845	0.314851	0.999913
DUSP5	-0.484983	0.266943	0.988303				TMEM138	0.677158	0.315016	0.999913
FAM210B	0.470634	0.266945	0.988303				PIAS1	-0.443632	0.315176	0.999913
SUGT1	0.193672	0.266984	0.988303				HAVCR2	-0.509906	0.31531	0.999913
MRPL33	-0.127865	0.267293	0.988303				NDUFS2	0.291705	0.315529	0.999913
GNL3L	0.37985	0.267345	0.988303				PDE7A	0.791152	0.315942	0.999913
SRGAP3	-0.424302	0.267569	0.988303				RP1-244F24.1	0.829419	0.316291	0.999913
CLASP2	-0.314939	0.267938	0.988303				RRBP1	0.443782	0.316682	0.999913
ZNF431	-0.348437	0.267999	0.988303				ERAP1	-0.752787	0.31675	0.999913
ANKH	0.336812	0.268144	0.988303				RAB30-AS1	-0.570041	0.31678	0.999913
HMOX2	0.234974	0.268221	0.988303				DCTPP1	-0.414015	0.31689	0.999913
PCNX4	0.410145	0.268236	0.988303				HSPBP1	-0.566266	0.317082	0.999913
ZDHHC2	-0.344993	0.268238	0.988303				ZNF516	0.885099	0.317486	0.999913
BCL2L11	0.387697	0.268443	0.988303				P2RY14	-0.552578	0.317857	0.999913
FKBP1A	0.109134	0.268781	0.988303				ATPAF2	-0.448794	0.317891	0.999913
NPTN	0.246258	0.268801	0.988303				MARCKS	-0.672413	0.317926	0.999913
GIMAP1	-0.414282	0.268845	0.988303				RAD23B	-0.387454	0.318074	0.999913
NBEAL1	-0.218546	0.268971	0.988303				MRPL15	-0.353068	0.318138	0.999913
TCP1	0.19736	0.269366	0.988303				AMZ2	-0.42359	0.318377	0.999913
ARRDC1	0.208107	0.269367	0.988303				MT-ND5	-0.206048	0.318958	0.999913
C1D	-0.206301	0.26955	0.988303				ICA1L	-0.974487	0.319035	0.999913
NUFIP1	-0.406464	0.269782	0.988303				UBA7	-0.815531	0.319069	0.999913
SDHB	0.144457	0.27002	0.988303				NUDT5	-0.380278	0.319192	0.999913
RAB1B	0.213316	0.270067	0.988303				RNPEPL1	0.486421	0.319204	0.999913
ZDHHC1	0.386954	0.270191	0.988303				MBNL1	-0.310496	0.319219	0.999913
THUMPD2	0.387048	0.27027	0.988303				CBX3	-0.271133	0.319227	0.999913
TGFBR2	0.227702	0.270508	0.988303				LACTB2	-0.539947	0.319483	0.999913
VAC14	-0.470739	0.270715	0.988303				GTF3A	-0.252887	0.319599	0.999913
BOP1	0.319547	0.270881	0.988303				PHC3	-0.739195	0.319606	0.999913
MRPL46	0.41417	0.270889	0.988303				IAH1	-0.385574	0.319663	0.999913
EIF3D	-0.119117	0.271166	0.988303				FCGRT	0.235528	0.319673	0.999913
SEMA4A	-0.172176	0.271317	0.988303				GLG1	-0.562785	0.319939	0.999913
FAM120AOS	-0.302041	0.271364	0.988303				EBPL	-0.420245	0.31995	0.999913
ZNF652	0.223245	0.271482	0.988303				BAD	-0.529261	0.319992	0.999913
B2M	0.0635947	0.271978	0.988303				PTPN7	0.802515	0.320099	0.999913
PTP4A2	-0.117485	0.272078	0.988303				RP11-544A12.8	0.717355	0.320123	0.999913
MLXIP	-0.239373	0.272168	0.988303				MRPS31	-0.498322	0.320152	0.999913
YJU2	-0.263565	0.272361	0.988303				LINC00152	0.3184	0.320191	0.999913
IRF3	0.250448	0.272432	0.988303				MEFV	-1.0298	0.320214	0.999913
TUBA1C	0.165853	0.272482	0.988303				CPNE8	-0.94335	0.320498	0.999913
MED23	-0.295154	0.272649	0.988303				CNPY2	0.3408	0.320532	0.999913
DNAJC9	0.394398	0.272654	0.988303				FAM117B	-0.975596	0.32141	0.999913
PIK3R1	-0.165014	0.272725	0.988303				SACM1L	0.444197	0.321552	0.999913
MTRNR2L1	-0.384893	0.272775	0.988303				RDH14	-0.549798	0.321789	0.999913
ARHGAP45	-0.172418	0.272814	0.988303				COX7B	-0.2044	0.322497	0.999913
PRKCB	-0.14619	0.273269	0.988303				GPBAR1	-0.874474	0.32269	0.999913
SNRPG	0.136474	0.273338	0.988303				USP5	-0.653117	0.323097	0.999913
GNB2	-0.120535	0.273724	0.988303				MTIF2	-0.706911	0.32323	0.999913
DEDD2	-0.260253	0.273882	0.988303				CHTF8	0.489788	0.323431	0.999913
TRAM1	0.134141	0.27392	0.988303				CLEC10A	-0.229948	0.32346	0.999913
HSPD1	0.136758	0.274229	0.988303				NDUFS5	0.241073	0.323712	0.999913
MRPS23	0.208892	0.274231	0.988303				FLNA	0.440249	0.323949	0.999913
TAX1BP1	-0.1281	0.274406	0.988303				PSMC3	0.315763	0.324076	0.999913
GPBAR1	-0.307484	0.274486	0.988303				P2RX4	-0.714774	0.32436	0.999913
RNPS1	-0.146364	0.274745	0.988303				CPNE3	0.322222	0.324675	0.999913
FBXO42	-0.355689	0.274753	0.988303				KIAA0319L	1.04485	0.325243	0.999913
PREX1	-0.16648	0.274756	0.988303				HSPE1	0.245077	0.325548	0.999913
SMARCB1	0.180413	0.274879	0.988303				PLGRKT	-0.456167	0.325816	0.999913
ZC3H8	0.411037	0.274884	0.988303				LSM4	0.288324	0.32591	0.999913
C12orf75	-0.379579	0.274909	0.988303				SLC22A18	-0.843446	0.325962	0.999913
PDHA1	-0.229027	0.275008	0.988303				C15orf40	-0.497582	0.326393	0.999913
DCAF6	0.361488	0.27531	0.988303				IFT27	0.503372	0.326481	0.999913
TOB2	0.332296	0.275606	0.988303				CDK9	0.746359	0.326705	0.999913
ZSWIM7	0.189204	0.275653	0.988303				LRRC41	0.604143	0.326709	0.999913
ATG2A	-0.289502	0.275832	0.988303				STAC3	-0.56362	0.326721	0.999913
CCDC43	-0.306567	0.276072	0.988303				FBXO3	0.647462	0.32687	0.999913
TMEM43	-0.274395	0.27611	0.988303				HSPA6	-1.06172	0.326911	0.999913
ADA2	0.16737	0.276163	0.988303				AIF1	-0.176532	0.326918	0.999913
CEP350	0.17204	0.276545	0.988303				AC004556.1	0.602577	0.327021	0.999913
ARL14EP	-0.264609	0.276585	0.988303				RGS18	0.303287	0.327031	0.999913
KLF3	0.137892	0.276668	0.988303				JUN	-0.868064	0.327066	0.999913
TMED3	0.238139	0.277686	0.988303				ZZZ3	-0.912625	0.327357	0.999913
GSAP	-0.298968	0.277821	0.988303				DBF4	0.812672	0.327448	0.999913
ARL8B	0.209376	0.278141	0.988303				DGUOK	0.29155	0.32745	0.999913
MCTP1	-0.207929	0.278191	0.988303				ZFYVE16	-0.825121	0.327492	0.999913
IFNAR1	0.200012	0.2782	0.988303				IDI1	0.442687	0.327807	0.999913
PCID2	0.317086	0.278535	0.988303				IFIT5	0.863774	0.327985	0.999913
MAN1A2	0.207191	0.278724	0.988303				KCTD12	-0.34226	0.328114	0.999913
TMEM101	0.265903	0.278911	0.988303				CD33	-0.291162	0.328424	0.999913
LDHB	-0.135878	0.279102	0.988303				EIF4EBP2	0.431465	0.328588	0.999913
VPS13C	-0.145007	0.279136	0.988303				MZT2B	0.259666	0.328692	0.999913
KIF16B	0.468958	0.279145	0.988303				PTPRJ	-0.909453	0.328749	0.999913
PPIB	0.0968404	0.279411	0.988303				PFDN5	-0.17037	0.328814	0.999913
POLK	0.225322	0.279454	0.988303				ILK	-0.377681	0.329028	0.999913
EIF3B	0.187743	0.279467	0.988303				JTB	-0.254195	0.329462	0.999913
ABI2	-0.40802	0.279632	0.988303				MAVS	-0.870152	0.329949	0.999913
NELFCD	-0.239335	0.279659	0.988303				ANKRD39	0.783732	0.329972	0.999913
PID1	0.173794	0.279761	0.988303				R3HDM2	-0.670867	0.330105	0.999913
C17orf49	0.362983	0.279954	0.988303				ARHGAP17	-0.609075	0.330212	0.999913
HOOK3	-0.157566	0.280051	0.988303				FCGR2B	0.360983	0.330232	0.999913
PPA1	-0.109317	0.280227	0.988303				RMDN3	0.801281	0.330247	0.999913
POLD3	0.319926	0.280278	0.988303				TMEM167B	-0.585808	0.330392	0.999913
RGS14	-0.231175	0.280452	0.988303				LST1	-0.179797	0.33093	0.999913
HERPUD1	-0.115929	0.280463	0.988303				CDK17	-0.818862	0.331236	0.999913
PET100	0.144187	0.280702	0.988303				LSM10	0.326225	0.331337	0.999913
ADAP1	0.218921	0.281279	0.988303				SAYSD1	0.744801	0.331371	0.999913
CDK6	0.352846	0.28162	0.988303				RPL9	-0.165127	0.331862	0.999913
RBM3	0.0978308	0.281746	0.988303				LIX1L	-0.911167	0.331983	0.999913
MAP1LC3B	-0.126324	0.28189	0.988303				HINT1	-0.182476	0.331986	0.999913
CSTB	0.0992604	0.282393	0.988303				CALCOCO2	0.397436	0.332	0.999913
NR1D2	0.304456	0.282549	0.988303				LINC01410	0.913664	0.332186	0.999913
RBM47	0.217419	0.282572	0.988303				TCTA	-0.759468	0.332461	0.999913
FYB1	0.153543	0.282972	0.988303				CREBBP	-0.700799	0.332547	0.999913
MAP2K3	-0.155158	0.283329	0.988303				PPP1CA	0.219751	0.332855	0.999913
OAT	0.228613	0.283342	0.988303				OS9	0.349079	0.332883	0.999913
CCNY	-0.174747	0.28351	0.988303				PSMB6	0.23645	0.332936	0.999913
LMF2	0.301221	0.283583	0.988303				EEF1G	-0.862844	0.33425	0.999913
ZNF281	0.347926	0.283895	0.988303				SYMPK	0.626119	0.33433	0.999913
MRPL23	-0.172811	0.284225	0.988303				NEK7	-0.715618	0.334588	0.999913
DHRS3	-0.389076	0.284665	0.988303				POGLUT1	-0.826157	0.334743	0.999913
KIAA2026	-0.245038	0.284876	0.988303				DHX8	-0.581718	0.334774	0.999913
JAK2	-0.164924	0.285057	0.988303				KCMF1	-0.838342	0.33481	0.999913
HAS1	-1.26075	0.285063	0.988303				POLK	-0.44172	0.334834	0.999913
KMT2E	-0.128187	0.285091	0.988303				EID1	-0.248435	0.334997	0.999913
NDUFB10	0.114324	0.285117	0.988303				EML3	0.814982	0.335216	0.999913
GYPC	-0.187876	0.285292	0.988303				MTCH2	-0.293452	0.335273	0.999913
HEATR3	0.36222	0.285298	0.988303				DUSP6	-0.608206	0.335365	0.999913
PPP1CB	-0.120458	0.285647	0.988303				COX5A	0.230978	0.335757	0.999913
C2orf49	-0.347054	0.285663	0.988303				ZNF721	0.781471	0.335914	0.999913
TBRG1	0.238208	0.285671	0.988303				RPL12	-0.156346	0.335966	0.999913
RHOB	0.205512	0.286024	0.988303				SNX30	-0.807545	0.33616	0.999913
PHLDA1	0.368639	0.286032	0.988303				GOSR1	0.532631	0.33618	0.999913
DTNBP1	-0.240661	0.286044	0.988303				KARS	-0.364927	0.336662	0.999913
LSM7	-0.106743	0.286215	0.988303				PMS2	0.922489	0.336687	0.999913
BZW2	-0.19587	0.286261	0.988303				DPP8	0.747325	0.336701	0.999913
CFLAR	0.143494	0.286361	0.988303				LBR	0.343458	0.336897	0.999913
ATP1B1	-0.203566	0.286602	0.988303				UAP1	-0.896784	0.336964	0.999913
TGS1	0.294885	0.286766	0.988303				NME4	0.42962	0.337012	0.999913
CAMK2G	-0.271421	0.286879	0.988303				VDAC1	0.281265	0.337051	0.999913
STAT5B	0.347176	0.28698	0.988303				GLYR1	0.556459	0.337063	0.999913
THAP4	-0.374807	0.287091	0.988303				LAT2	0.343095	0.337125	0.999913
APOBEC3A	-0.426675	0.287122	0.988303				PBX2	-0.99061	0.337135	0.999913
TSPAN14	0.246921	0.287146	0.988303				SRSF8	0.373168	0.33718	0.999913
AL121944.1	0.282671	0.28733	0.988303				RAB1B	-0.54738	0.337298	0.999913
OGFR	0.162033	0.287452	0.988303				GRWD1	0.674439	0.337553	0.999913
PUM1	-0.224565	0.287499	0.988303				PLEK	0.262286	0.337609	0.999913
TRAPPC12	-0.248597	0.287515	0.988303				TBL1XR1	-0.465378	0.33777	0.999913
MINK1	-0.454929	0.287932	0.988303				RQCD1	0.571732	0.338158	0.999913
LYAR	0.256437	0.287991	0.988303				TGOLN2	-0.408833	0.338448	0.999913
ATP1B3	0.152531	0.288004	0.988303				CISD1	0.342026	0.3385	0.999913
TXNDC11	0.252056	0.288028	0.988303				GIT1	1.27816	0.338918	0.999913
ICE2	0.297575	0.288328	0.988303				DR1	-0.440705	0.339174	0.999913
CACNA2D4	0.487138	0.288473	0.988303				SNHG19	0.768464	0.339205	0.999913
AC020916.1	0.188287	0.288512	0.988303				GLMP	-1.12918	0.339261	0.999913
BID	-0.114378	0.288539	0.988303				DYNLL1	-0.207144	0.339332	0.999913
SRSF10	-0.121415	0.288868	0.988303				CREM	-0.583762	0.339334	0.999913
MGMT	0.251133	0.28894	0.988303				TPM1	0.520938	0.339658	0.999913
PPP2R1A	-0.179651	0.289138	0.988303				SRSF3	0.218714	0.339668	0.999913
MRPS24	-0.336534	0.289403	0.988303				ETNK1	-0.40148	0.339684	0.999913
DGKA	0.306278	0.28958	0.988303				NPTN	0.42247	0.339744	0.999913
MGST2	-0.156541	0.289837	0.988303				TCIRG1	-0.394243	0.339779	0.999913
PTBP1	0.155942	0.289937	0.988303				STX18	-0.593168	0.339889	0.999913
RAB3GAP2	0.371964	0.290243	0.988303				TIMM50	-0.52176	0.339979	0.999913
F8A1	-0.339355	0.290338	0.988303				SLC25A1	0.831983	0.340026	0.999913
HNRNPA2B1	0.0846407	0.29036	0.988303				SNX27	0.568284	0.340059	0.999913
MIIP	0.237914	0.29063	0.988303				AP006222.2	-0.773638	0.340275	0.999913
GCNT2	0.404578	0.291094	0.988303				PRKCI	0.785887	0.340324	0.999913
CDK11B	0.236572	0.291142	0.988303				CD38	0.826719	0.340436	0.999913
DEDD	0.380341	0.291283	0.988303				FAM110A	-0.511888	0.340751	0.999913
LILRB3	-0.169634	0.291462	0.988303				TM9SF2	0.285813	0.340843	0.999913
TIMM9	-0.237229	0.291718	0.988303				PSENEN	0.31429	0.340876	0.999913
RAP1B	0.109728	0.291728	0.988303				GOLPH3	0.423443	0.341006	0.999913
BTG2	-0.194725	0.291802	0.988303				KIAA2013	0.803485	0.341268	0.999913
NIT2	0.243915	0.291884	0.988303				LETMD1	0.666711	0.341633	0.999913
PRELID3B	0.23544	0.291893	0.988303				RPL13A	-0.149692	0.341774	0.999913
ANAPC7	-0.336231	0.292171	0.988303				CCND1	-1.22036	0.342188	0.999913
PLXNC1	0.231193	0.29234	0.988303				USMG5	0.191749	0.342219	0.999913
FAM162A	-0.152299	0.292389	0.988303				SHARPIN	-0.428675	0.342241	0.999913
TRIM21	0.431128	0.292897	0.988303				MRPL34	0.328823	0.342283	0.999913
ARHGEF2	-0.251511	0.292977	0.988303				MACF1	0.538592	0.342346	0.999913
DIAPH1	-0.146283	0.293161	0.988303				SH3BGRL	0.223168	0.342376	0.999913
VRK1	0.360579	0.293177	0.988303				SLC39A6	-0.728685	0.342417	0.999913
SHARPIN	0.237121	0.293501	0.988303				ZSCAN16-AS1	-0.48282	0.342478	0.999913
TERF2IP	0.158356	0.293682	0.988303				IWS1	0.585824	0.34248	0.999913
RSF1	0.164143	0.293764	0.988303				RBPJ	0.245415	0.342542	0.999913
PPIH	-0.234219	0.293793	0.988303				QKI	-0.460195	0.343321	0.999913
OCIAD1	0.146387	0.294184	0.988303				CUL5	-0.481875	0.34333	0.999913
RPS13	-0.0609112	0.294541	0.988303				KIAA0100	-0.690621	0.343417	0.999913
TXNL1	-0.149191	0.294594	0.988303				RNF130	0.226677	0.343551	0.999913
SLC38A2	-0.143377	0.294959	0.988303				EIF2AK4	0.496903	0.343676	0.999913
ZNF331	-0.415752	0.295034	0.988303				SUMF2	-0.417415	0.343765	0.999913
MACF1	-0.157891	0.295264	0.988303				SLC39A1	0.521022	0.344003	0.999913
DRG2	-0.237387	0.295316	0.988303				MRPL28	-0.344411	0.344011	0.999913
TM2D3	-0.299976	0.295395	0.988303				E2F3	0.764651	0.344084	0.999913
VEGFA	-0.334496	0.295497	0.988303				TIMM44	0.740389	0.344169	0.999913
IGHA1	0.681807	0.295499	0.988303				PACS2	1.06503	0.344307	0.999913
CLEC12A	-0.167614	0.295897	0.988303				CLCN3	-0.836601	0.344343	0.999913
CSF2RA	-0.171465	0.296	0.988303				RPL39	-0.14697	0.344672	0.999913
MS4A4A	0.284998	0.296083	0.988303				TMEM192	-0.521087	0.34473	0.999913
RCOR1	-0.189828	0.296092	0.988303				PDIA6	0.241516	0.344823	0.999913
UBE2F	0.208196	0.296149	0.988303				PDIA3	0.213949	0.344909	0.999913
UBE2V1	0.280286	0.296208	0.988303				SERINC5	0.617483	0.345292	0.999913
PTGIR	0.424908	0.296363	0.988303				RPUSD3	-0.606205	0.34542	0.999913
TADA3	0.207038	0.296724	0.988303				PCNP	0.275374	0.345476	0.999913
SYNCRIP	-0.128067	0.296739	0.988303				NUDT21	0.487951	0.345569	0.999913
HVCN1	-0.239018	0.29676	0.988303				EMC7	0.376475	0.345799	0.999913
IRAK3	-0.219502	0.296781	0.988303				PARL	-0.303074	0.345823	0.999913
RTF1	-0.1637	0.29682	0.988303				GUK1	0.243131	0.345882	0.999913
NEDD8	0.108437	0.296907	0.988303				ATG10	0.496665	0.346606	0.999913
SNRPE	0.130239	0.29754	0.988303				CLK4	-0.710869	0.346651	0.999913
TRNT1	0.362587	0.297561	0.988303				TPT1	-0.165515	0.347106	0.999913
FOSL2	-0.155216	0.297613	0.988303				LA16c-444G7.2	-2.14934	0.347257	0.999913
PHF6	0.28001	0.297631	0.988303				STX10	0.331765	0.347277	0.999913
LILRB4	-0.176298	0.297894	0.988303				RPL7A	-0.169865	0.34763	0.999913
CHCHD7	0.226076	0.298044	0.988303				UBC	-0.193896	0.347756	0.999913
STRN3	0.399404	0.298211	0.988303				DCTN3	0.309219	0.348147	0.999913
RPL19	-0.0594014	0.298227	0.988303				RAB11FIP1	-0.351518	0.348592	0.999913
AKIRIN1	0.153135	0.298245	0.988303				GPAT3	-0.292371	0.34901	0.999913
PYCARD	0.110284	0.298324	0.988303				DNTTIP1	0.419724	0.349171	0.999913
IFI44	-0.243577	0.298544	0.988303				ACTR1B	0.742312	0.349234	0.999913
UBE2J2	0.212332	0.298691	0.988303				RP11-138A9.1	-0.865543	0.349238	0.999913
EIF2S1	-0.204217	0.298817	0.988303				SMIM14	-0.355506	0.34934	0.999913
GTF2H1	-0.308309	0.298834	0.988303				SAFB2	0.506123	0.349379	0.999913
MRPS28	0.256414	0.298887	0.988303				ZDHHC4	0.501909	0.349476	0.999913
IL4R	-0.324275	0.298944	0.988303				H1FX	0.288391	0.349512	0.999913
MPZL1	0.307641	0.299031	0.988303				PKN2	-0.678614	0.349576	0.999913
VASP	0.106854	0.299351	0.988303				ZNF431	0.828181	0.349654	0.999913
CNOT6	-0.387791	0.299814	0.988303				EI24	0.411228	0.349896	0.999913
ZNF592	-0.335191	0.300287	0.988303				SNRK	0.93073	0.350013	0.999913
DAZAP2	-0.119387	0.300322	0.988303				MT-ND3	-0.17029	0.350049	0.999913
QDPR	0.316009	0.300472	0.988303				SHKBP1	0.29901	0.350058	0.999913
SUPT20H	-0.266473	0.301006	0.988303				FAM60A	0.440544	0.350206	0.999913
ARMC8	-0.259716	0.301054	0.988303				DPCD	-0.662221	0.350292	0.999913
EIF3F	-0.0946469	0.301067	0.988303				RARA	0.416566	0.350394	0.999913
MAPKAPK5	-0.3164	0.301421	0.988303				TAX1BP3	-0.420138	0.350601	0.999913
PSMG2	-0.144987	0.301613	0.988303				JMJD6	0.553055	0.350946	0.999913
NCOR1	-0.139571	0.301635	0.988303				LARP4	0.59247	0.351202	0.999913
GMFG	0.0936811	0.301992	0.988303				HAMP	1.85061	0.351259	0.999913
CCT6A	0.137464	0.30206	0.988303				CCDC167	-0.395927	0.351337	0.999913
DCAF13	0.262887	0.302161	0.988303				COA3	-0.317485	0.351391	0.999913
WDR11	-0.278968	0.302346	0.988303				CTB-113D17.1	0.609463	0.351534	0.999913
ENSG00000259001	1.0341	0.302581	0.988303				CPVL	-0.18408	0.351689	0.999913
HNRNPC	-0.0959218	0.302677	0.988303				UQCRC2	0.264781	0.351798	0.999913
ERH	-0.125441	0.302871	0.988303				ZNF644	0.451353	0.351986	0.999913
ZNF524	-0.224742	0.303216	0.988303				C4orf48	-0.266309	0.352114	0.999913
PPWD1	-0.334506	0.303225	0.988303				GNB2L1	-0.163155	0.352323	0.999913
SMAP1	-0.180806	0.303255	0.988303				RFX5	0.522911	0.352329	0.999913
FAM20C	-0.397307	0.303388	0.988303				DCAF6	0.638257	0.352412	0.999913
MAP3K4	-0.323394	0.30347	0.988303				NIT1	-0.624066	0.352629	0.999913
B4GALT4	-0.354176	0.303515	0.988303				LMO2	-0.417161	0.353049	0.999913
EEF2	-0.113245	0.30358	0.988303				OGFRL1	-0.426003	0.35318	0.999913
KIAA0232	0.295133	0.303692	0.988303				POLD2	0.443834	0.353235	0.999913
TXNRD1	0.196576	0.303857	0.988303				FUS	-0.291695	0.353261	0.999913
FRAT1	-0.276676	0.303968	0.988303				SEH1L	0.571994	0.353452	0.999913
LNPK	-0.414228	0.304183	0.988303				DENND5A	-0.839131	0.353596	0.999913
POP5	-0.222415	0.30419	0.988303				KLF6	-0.263554	0.353627	0.999913
COMMD6	-0.0977005	0.304282	0.988303				TEX30	-0.617197	0.354029	0.999913
EIF4E2	0.154175	0.304338	0.988303				FBXO18	-0.979431	0.354147	0.999913
ARHGAP27	0.223077	0.304489	0.988303				NDUFB4	-0.239187	0.354182	0.999913
STK19	0.325779	0.304601	0.988303				GABPB1-AS1	0.349235	0.354286	0.999913
UPF3A	-0.18429	0.304673	0.988303				NFKBIZ	0.545103	0.35436	0.999913
C4orf3	0.115536	0.305183	0.988303				UBE4A	0.552759	0.354935	0.999913
RAB20	-0.295527	0.305207	0.988303				SLC15A4	0.721947	0.354945	0.999913
BUD31	-0.138548	0.305306	0.988303				RAB3GAP1	0.590249	0.355107	0.999913
PLOD3	-0.310896	0.305386	0.988303				ABCD4	0.912787	0.355311	0.999913
RAP2B	0.133391	0.305403	0.988303				GNB1	0.438916	0.355515	0.999913
MFSD10	0.180252	0.305461	0.988303				ARHGAP15	-0.340479	0.355539	0.999913
LSM3	-0.137466	0.305473	0.988303				NXF1	0.550288	0.356253	0.999913
STIP1	0.220903	0.305623	0.988303				HMGN2	0.199966	0.356837	0.999913
DSE	0.181149	0.305683	0.988303				TRPS1	-0.526382	0.35701	0.999913
PIGT	0.218626	0.305905	0.988303				AVL9	-0.797872	0.357115	0.999913
SIRT2	0.218657	0.305946	0.988303				TRMT10C	0.43218	0.357161	0.999913
[truncated: 4,509 more rows]
