# Supplementary material for: Maturation signatures of conventional dendritic cell subtypes in COVID‐19 suggest direct viral sensing
Source: Eur J Immunol. 2021 Oct 1;52(1):109–22. doi: 10.1002/eji.202149298 (PMC8420462; doi:10.1002/eji.202149298)
Supplement: Supplementary file 7 — Table S6 [file EJI-52-109-s002.xlsx]

## Sheet: DEGs severe vs mild
DEGs in DC2s Severe vs Mild COVID-19 patients						DEGs in DC3s Severe vs Mild COVID-19 patients
gene	logFC	PValue	FDR			gene	logFC	PValue	FDR
MGST1	1.82723	3.76146e-06	0.0244759			S100A12	1.75541	6.32715e-07	0.00411708
IER2	-0.936271	1.21831e-05	0.0254387			MZT2A	1.15142	2.4318e-05	0.0498922
ZFP36L1	-0.849135	1.39933e-05	0.0254387			MGST1	1.06483	3.26278e-05	0.0498922
WSB1	-0.931228	1.56378e-05	0.0254387			ETS2	1.29698	3.73733e-05	0.0498922
LDHB	0.81053	2.86493e-05	0.0372842			S100A9	1.10824	3.83373e-05	0.0498922
CD63	0.937333	6.89652e-05	0.0630025			VAMP5	1.43164	6.93169e-05	0.068336
MNDA	-1.0715	8.26404e-05	0.0630025			SERPINB1	0.826188	7.35134e-05	0.068336
IGFBP7	0.835942	9.18296e-05	0.0630025			CAPN1	0.991321	0.000102015	0.0809133
RNASE2	2.26745	9.60321e-05	0.0630025			THBS1	5.01621	0.000111913	0.0809133
DUSP1	-0.913224	9.68227e-05	0.0630025			PTGER2	1.39145	0.000146212	0.0813129
NKG7	1.44997	0.000120809	0.0714642			RNF144B	1.52056	0.000146631	0.0813129
CHID1	0.888283	0.000163734	0.0854912			IGHA1	3.09942	0.000149955	0.0813129
CD79B	1.3433	0.000170798	0.0854912			EEF1G	-1.82431	0.000186076	0.0931381
NAGK	-0.881658	0.000272853	0.11531			HIST3H2A	1.78761	0.0002288	0.106343
TMEM173	0.848167	0.00029302	0.11531			ARL5B	-1.68526	0.000250926	0.108852
IL6R	-0.799573	0.000336506	0.11531			RNASE1	2.69009	0.0002704	0.109968
LILRB4	0.995532	0.000344017	0.11531			UPP1	1.30576	0.000333011	0.118445
EGR1	-2.61206	0.000348178	0.11531			CTSB	0.783503	0.000339102	0.118445
SMIM3	1.77387	0.00035472	0.11531			TXNL4A	0.770166	0.000345851	0.118445
MYL6B	1.07007	0.000367844	0.11531			TMEM8B	-1.8481	0.000372518	0.121199
EI24	0.911552	0.000372138	0.11531			ACSL1	1.62375	0.000449761	0.124815
LAPTM4A	0.560252	0.000410828	0.118766			ALOX5AP	1.29026	0.000452167	0.124815
AL360012.1	-2.4978	0.000419797	0.118766			CHN2	-1.60041	0.000455674	0.124815
GAPDH	0.580813	0.000460396	0.120858			IGKC	2.60412	0.0004648	0.124815
GAS6	1.08664	0.000464338	0.120858			AQP9	3.29222	0.000479958	0.124815
TIMP1	0.62869	0.000536296	0.134218			SULT1A1	1.5263	0.00051034	0.124815
HLA-F	-0.883111	0.000557427	0.13434			S100A8	1.61261	0.000530714	0.124815
AL627171.1	-1.42104	0.000654322	0.15132			HLA-DPB1	-0.551362	0.000554885	0.124815
NECTIN2	1.40115	0.000679311	0.15132			PTCH2	-1.86746	0.00057188	0.124815
CD99	0.588967	0.000697647	0.15132			CDA	2.85168	0.000580879	0.124815
FOS	-0.697392	0.000845246	0.163981			LRMDA	-0.994201	0.000615982	0.124815
IGHG1	2.12036	0.000896669	0.163981			CD63	0.728986	0.000616193	0.124815
ENPP4	1.84528	0.000947849	0.163981			CTSD	1.32524	0.000632997	0.124815
PCIF1	0.824279	0.000947863	0.163981			CLU	3.11486	0.000662855	0.126859
CREB5	-1.02572	0.000980846	0.163981			IER2	-0.650891	0.000702787	0.130658
EVL	-0.653931	0.000990023	0.163981			AREG	2.26413	0.000773797	0.135772
PLBD1	0.732322	0.00100986	0.163981			MS4A4A	1.68856	0.000792466	0.135772
JUN	-1.68195	0.00103314	0.163981			STARD4	1.30952	0.000792888	0.135772
CELF1	-0.894949	0.00104161	0.163981			SMIM3	1.42737	0.000832532	0.138905
FAM110A	-0.996682	0.00108055	0.163981			TNFAIP2	-0.977141	0.000874376	0.142239
ILF3-DT	-1.00153	0.00108352	0.163981			DRAM2	0.971751	0.000958329	0.151912
SAT1	-0.720498	0.00111517	0.163981			PDIA6	0.67691	0.000993705	0.151912
AC007952.4	-1.75041	0.00112173	0.163981			NBPF14	-0.844547	0.00100388	0.151912
HLA-DQA2	-5.88059	0.00113152	0.163981			LDHA	0.741695	0.00107218	0.158561
H2AFJ	0.638127	0.00114913	0.163981			PLIN2	1.46985	0.001136	0.161335
CDKN2D	0.802732	0.00115924	0.163981			NFKBIZ	-0.770701	0.00119141	0.161335
C9orf72	-0.65064	0.00120891	0.166896			WBP1L	-1.47	0.00121106	0.161335
CACNA2D3	-0.988171	0.00125184	0.166896			SLC25A37	0.971042	0.00121893	0.161335
SULT1A1	1.45217	0.00125679	0.166896			WSB1	-0.670966	0.0012284	0.161335
MCM6	1.72891	0.00129766	0.1673			FAM107B	1.07475	0.00123971	0.161335
COMMD4	0.733424	0.00131125	0.1673			HLA-DPA1	-0.519521	0.00136861	0.169414
KRCC1	-0.984109	0.00137316	0.169749			MAFB	1.59466	0.00137012	0.169414
SAMSN1	1.42995	0.00138984	0.169749			EED	-1.59154	0.00140712	0.169414
NUCB2	0.808121	0.00151412	0.169749			SELENOW	0.661187	0.00142242	0.169414
TMEM273	-1.12387	0.00152602	0.169749			ZBTB16	3.86638	0.00145554	0.169414
EDEM2	0.751972	0.00155919	0.169749			CLCN7	-1.14338	0.001458	0.169414
STAT5A	-0.781731	0.00157664	0.169749			IGLC3	1.53927	0.00164853	0.188192
PLIN3	0.59497	0.00158386	0.169749			NABP1	-1.30603	0.00176102	0.191702
PTPN1	0.580986	0.00158856	0.169749			BCL2A1	1.29775	0.00176845	0.191702
SLAMF7	-1.25871	0.00160014	0.169749			PELATON	2.73729	0.00178101	0.191702
KDM7A	-0.771802	0.00169869	0.169749			CEBPB	0.707728	0.00180113	0.191702
KMT5B	-0.764888	0.00171354	0.169749			MT-ATP8	-0.936774	0.00182657	0.191702
PRPF38B	-0.771041	0.00173434	0.169749			TKT	0.486467	0.00185802	0.191906
SPINT2	0.563157	0.0017361	0.169749			PRR13	0.477819	0.00192503	0.194999
ALOX5AP	1.16102	0.00175498	0.169749			FDPS	0.903556	0.00195373	0.194999
CXorf21	-1.032	0.00178271	0.169749			TMBIM6	0.507278	0.00199533	0.194999
ITGAE	0.802772	0.0017902	0.169749			MIR4435-2HG	0.974873	0.00203409	0.194999
CCNL1	-0.573161	0.00179844	0.169749			ENSG00000276216	-5.86221	0.0020378	0.194999
SLA	-1.15751	0.00180001	0.169749			PHKG2	-0.89603	0.00208206	0.196347
PPARGC1B	-1.1972	0.00185296	0.17077			TMIGD3	4.46972	0.00217388	0.201942
NUP62	-0.873904	0.00186332	0.17077			VPS37B	1.36332	0.00220416	0.201942
RSRP1	-0.692596	0.00194018	0.175343			GBP3	-1.85268	0.00228376	0.201942
SUMO3	0.498218	0.00196755	0.175381			CEBPD	0.767584	0.00229333	0.201942
TFDP1	0.730231	0.00204228	0.177673			TSPO	0.535773	0.00232618	0.201942
LDHA	0.561942	0.0020965	0.177673			PLAGL1	-1.04766	0.00237896	0.201942
FOSB	-0.640475	0.00214563	0.177673			PLIN3	0.621711	0.00238213	0.201942
N4BP2L2	-0.788108	0.00214813	0.177673			H2AFJ	1.17077	0.00238966	0.201942
ANKRD28	0.793164	0.00216358	0.177673			PLD4	-0.899391	0.00242342	0.202169
SNX29	-1.00647	0.00217743	0.177673			ZNF641	-1.55565	0.00246983	0.203433
C12orf57	-0.669007	0.00219172	0.177673			CAMK1D	-0.968055	0.00255898	0.205582
MSLN	2.38654	0.00221881	0.177673			HIVEP1	-1.5691	0.00258462	0.205582
PLCB2	-0.626276	0.00226261	0.177673			VAPA	0.51692	0.00259071	0.205582
SCPEP1	0.615182	0.00226631	0.177673			IRF1	-0.744907	0.00271893	0.213157
APP	0.483869	0.00230333	0.178426			LINC02256	-1.59618	0.00283501	0.219612
STAT6	-0.620576	0.00234123	0.179228			GRIP1	-4.51541	0.00293807	0.224918
TBXAS1	0.776118	0.00240088	0.181657			C5AR1	1.85687	0.0029751	0.225104
CFLAR	-0.567983	0.00246157	0.181683			RTN1	-1.44857	0.00312292	0.233077
TNFRSF21	1.84896	0.00248159	0.181683			KRCC1	-1.02428	0.00317823	0.233077
PARP14	-1.23359	0.00248499	0.181683			LAIR1	1.40166	0.00318793	0.233077
WDR74	-0.781897	0.00252059	0.182239			DSTN	0.870871	0.00323074	0.233583
BLMH	0.989951	0.00260616	0.185222			F11R	-1.51804	0.00326699	0.233608
TRIM38	-0.611333	0.00261878	0.185222			UBE2J1	0.632751	0.00333093	0.235591
TNFAIP2	-0.893848	0.00267229	0.186974			CCDC71L	1.58175	0.00337455	0.23611
MGAT4A	0.830327	0.00282983	0.193983			BST1	0.885257	0.00342187	0.236874
TMEM59	0.536595	0.00283208	0.193983			NLRP1	-0.958489	0.00353742	0.242294
STMN1	1.23421	0.00291122	0.197326			UBXN2A	-1.12771	0.00371025	0.251486
PCBD1	0.632855	0.00299307	0.199935			HMGB2	0.821963	0.00379199	0.253118
C11orf96	2.948	0.00301138	0.199935			ZNF281	1.08134	0.00385694	0.253118
KMT2E-AS1	-1.06829	0.00304718	0.199935			METTL9	0.600725	0.00388807	0.253118
PTMS	0.67988	0.00312307	0.199935			PPBP	2.28733	0.00396753	0.253118
AC245014.3	-1.5529	0.00312974	0.199935			JUP	-1.61971	0.00398666	0.253118
ATF7IP2	0.756755	0.00315154	0.199935			KDM7A	-0.805187	0.00399655	0.253118
APOL3	-1.08527	0.0031648	0.199935			FBXL15	0.786903	0.00402587	0.253118
IGHA1	1.75984	0.0032119	0.200582			RETN	1.24457	0.00405622	0.253118
BATF3	-1.1458	0.00323668	0.200582			HLA-DRA	-0.466217	0.00408443	0.253118
ADA2	-0.852269	0.00328852	0.201872			SESN3	-1.76903	0.00421397	0.255614
RAB13	0.957293	0.00339186	0.204012			NDUFA9	0.699215	0.00424613	0.255614
PILRA	-0.759171	0.00340092	0.204012			CENPX	0.860188	0.00430963	0.255614
NCOA7	-0.841386	0.00341745	0.204012			FAM193A	-1.2974	0.00431644	0.255614
BTG2	-0.682076	0.00347767	0.205073			POLB	-1.18143	0.00432113	0.255614
RIPOR1	-1.09805	0.00353118	0.205073			P4HB	0.57123	0.00442226	0.25924
MKI67	2.15554	0.00356006	0.205073			MARCHF5	-4.94843	0.00456977	0.259724
IFI30	-0.726148	0.00356127	0.205073			ADD3	0.837209	0.00457742	0.259724
ARID1B	-0.629171	0.00363526	0.207497			ST3GAL6	-1.11885	0.00464626	0.259724
HSD17B10	0.507382	0.00380538	0.211862			CERK	-1.1599	0.00465619	0.259724
Z93241.1	-1.6088	0.00383652	0.211862			CD74	-0.537118	0.00467142	0.259724
IRF8	-0.726574	0.00386816	0.211862			CAMSAP1	-1.41841	0.00475873	0.259724
RBM6	-0.550005	0.00390006	0.211862			TMEM183A	0.682221	0.0048564	0.259724
MAP3K1	-0.758592	0.00390214	0.211862			IRAG2	-5.02979	0.00489153	0.259724
POLR2L	0.429861	0.00397329	0.211862			RPL17	-0.766191	0.00491801	0.259724
VRK2	-0.754903	0.00398605	0.211862			SRSF1	-0.84394	0.00494602	0.259724
SLC31A2	-0.641258	0.00400185	0.211862			PSMB3	0.401751	0.00495734	0.259724
S100A4	0.377112	0.00400478	0.211862			TSPAN4	-1.04007	0.00504458	0.259724
TSPO	0.523871	0.00409046	0.21465			EGR1	-1.55319	0.00512528	0.259724
TBRG4	-0.947528	0.00415949	0.215922			ZNF609	-0.993494	0.00514633	0.259724
SCRN1	-0.812712	0.00423555	0.215922			DDIT4	0.940435	0.00515188	0.259724
NMRAL1	0.793855	0.00424502	0.215922			NEGR1	-2.10389	0.00515723	0.259724
NSUN6	-1.23482	0.00424742	0.215922			PSMA7	0.421392	0.00519383	0.259724
CLPP	0.61071	0.00430821	0.217314			HLA-DMB	-0.451233	0.00522318	0.259724
PLCG2	-1.09019	0.00435083	0.217776			XRCC5	0.48817	0.0052264	0.259724
AKAP9	-0.609715	0.00442189	0.219643			GEM	-4.90803	0.00525927	0.259724
BAZ1A	-0.552708	0.00454079	0.222915			H4C3	-1.90016	0.00532195	0.259724
CTSA	0.795578	0.00455629	0.222915			PKM	0.483391	0.00537269	0.259724
TMEM141	0.712304	0.00464618	0.225617			ANXA4	0.755181	0.00538474	0.259724
XPC	-0.87283	0.00469205	0.226157			ADAM9	1.00146	0.00538846	0.259724
FBP1	0.585268	0.00500289	0.237821			TIMP1	0.523285	0.00556181	0.266108
PTPRE	-0.573913	0.00503439	0.237821			SLC11A1	1.12422	0.00571249	0.267937
RETN	1.56916	0.00505729	0.237821			ZC3HAV1	-0.832599	0.0057378	0.267937
CDKN1B	-0.65824	0.00508024	0.237821			AC245014.3	-1.62639	0.00585007	0.267937
WNK1	-0.644452	0.0051719	0.239611			IL18BP	-1.42925	0.00591451	0.267937
ADK	0.555119	0.00519211	0.239611			RPS17	-1.07899	0.00593274	0.267937
KDELR1	0.425712	0.00529916	0.242595			IGFBP7	0.72757	0.00593929	0.267937
ZZEF1	-0.757074	0.00533746	0.242595			CHST15	1.72262	0.00595556	0.267937
PDIA6	0.578422	0.00536863	0.242595			ARPC5L	0.786866	0.00597128	0.267937
SRGAP2C	-0.856831	0.00554887	0.247746			PARP12	-1.14534	0.00609379	0.267937
UBE2D2	0.365273	0.00556276	0.247746			CIITA	-1.06319	0.00610665	0.267937
AREG	1.46443	0.00568006	0.247746			RNASE2	0.9398	0.006124	0.267937
MS4A7	-0.712764	0.00569736	0.247746			INTS10	0.832954	0.0061324	0.267937
MPEG1	-1.02174	0.00570558	0.247746			SDCBP	0.499073	0.00613533	0.267937
CRLF3	-0.717184	0.00571107	0.247746			TAF9	0.681574	0.00619501	0.268637
PLD3	0.608178	0.0059438	0.255274			NSMF	-1.64573	0.00623393	0.268637
PDCD4	-0.646088	0.00599514	0.255274			RAB5IF	0.543247	0.00632822	0.269904
LONP2	-0.639248	0.00606831	0.255274			GHITM	0.495304	0.00634629	0.269904
HPS5	-0.858358	0.00609461	0.255274			FHOD1	-1.01395	0.00639385	0.270161
UPP1	0.904134	0.0061134	0.255274			AKR7A2	0.751687	0.00659042	0.274017
ZSWIM7	0.609514	0.00615263	0.255274			IGLC2	1.84042	0.00661823	0.274017
ERICH1	-0.590572	0.00615922	0.255274			BIN2	0.633465	0.00664886	0.274017
ARHGAP17	-0.678741	0.00635074	0.26048			PHC2	1.39018	0.00665355	0.274017
HAVCR2	-0.612385	0.00636864	0.26048			FRYL	-0.806975	0.00671622	0.274858
SRSF6	-0.526129	0.00645416	0.26048			UFD1	0.587054	0.00681031	0.276967
CYTH1	-0.53544	0.00646334	0.26048			ZNF652	-0.785356	0.00690772	0.279183
DNAJA1	-0.525353	0.00649046	0.26048			RAB20	1.27012	0.00698305	0.280486
RNF144B	0.707562	0.00654269	0.26048			MEF2A	-0.699877	0.0072056	0.287546
IDO1	-3.0486	0.00657623	0.26048			DRG2	0.923251	0.0072472	0.287546
MS4A4A	1.19107	0.00660506	0.26048			LEPROT	0.671503	0.00732736	0.288964
TRIM26	-0.870357	0.00672248	0.262169			CNIH4	0.660111	0.00743969	0.290561
PPP1R10	-0.680274	0.00673437	0.262169			EPM2AIP1	-1.10891	0.00751294	0.290561
RPS3	0.434771	0.0068828	0.262169			KAT6A	-0.842657	0.00753368	0.290561
NFKBID	-0.943594	0.00688339	0.262169			RAB13	1.02447	0.00754646	0.290561
USP48	-0.499326	0.00689065	0.262169			RBBP7	0.827434	0.00761663	0.290866
DNAJC3	0.530186	0.00691899	0.262169			MAP3K5	-1.08754	0.00767137	0.290866
OTOF	-3.05194	0.00693374	0.262169			VRK2	-0.743175	0.00768849	0.290866
NME4	0.786789	0.00702696	0.262169			HMGN2	0.476475	0.00778265	0.292065
GMFB	0.685656	0.00704438	0.262169			NAT9	-1.03787	0.00780995	0.292065
TCOF1	-0.910596	0.00709736	0.262169			ZNF124	-0.949521	0.00790004	0.293746
RNF213	-0.875233	0.00713011	0.262169			CTSA	0.652616	0.00797358	0.294796
ATP2B1-AS1	-0.819651	0.00713138	0.262169			FCGR1A	0.940296	0.00805836	0.295002
SERPINF1	0.998226	0.0072195	0.263917			S100A4	0.359695	0.00806982	0.295002
SNX18	-0.684084	0.0073211	0.266136			FPR1	1.204	0.00816376	0.296769
C1orf21	1.46585	0.00742237	0.267872			NDUFB9	0.443676	0.00831088	0.300438
CNPPD1	-0.582246	0.00745117	0.267872			ITGAM	1.01984	0.00838697	0.301514
SURF6	-0.976183	0.0074962	0.26801			FAM89B	0.899389	0.00851811	0.303356
FABP5	0.607167	0.00763902	0.270471			EXOSC9	-0.901622	0.00853145	0.303356
SSRP1	0.471745	0.0076967	0.270471			TMEM173	0.955953	0.00863787	0.303861
UQCRFS1	0.394629	0.00772842	0.270471			CALHM2	-1.07599	0.00865028	0.303861
FDPS	0.671818	0.00776558	0.270471			EFNB1	-1.3235	0.00868575	0.303861
HLA-E	-0.367536	0.00777289	0.270471			MRTFA	-3.50495	0.00873468	0.303939
RANBP6	0.785802	0.00781566	0.270513			RPL37	-0.401661	0.00878193	0.303957
RASGRP2	0.533297	0.00791373	0.272459			SERPINF1	1.14712	0.00890933	0.306342
MEFV	-1.00832	0.00796755	0.272868			CCT5	0.494986	0.00894498	0.306342
BRD2	-0.72884	0.00814166	0.27638			CD99	0.466597	0.008994	0.306408
RGS18	-0.992286	0.00815505	0.27638			TOP1	0.561834	0.00908963	0.306514
MTHFD1L	1.3229	0.00823042	0.277489			RASA4	-1.04795	0.0090935	0.306514
SERF2	0.293688	0.00829877	0.277506			CTNND1	-1.07906	0.00913841	0.306514
SGK3	-0.585714	0.00831622	0.277506			OAZ1	0.373404	0.00926595	0.309198
MT1E	1.81363	0.0083976	0.277658			TADA3	0.777108	0.00940359	0.310971
PSMB6	0.373402	0.00845005	0.277658			ATXN3	-0.809422	0.00942793	0.310971
TENT5A	-0.514677	0.00847472	0.277658			USP48	-0.695034	0.00954312	0.310971
ZNF277	0.74353	0.00851537	0.277658			TMEM167A	0.544785	0.00954821	0.310971
DCLRE1C	-0.813159	0.00853414	0.277658			WDR70	-0.928505	0.00955806	0.310971
POLK	-0.621729	0.00862531	0.279228			ASAH1	0.401229	0.00968178	0.312496
PAFAH1B3	0.549374	0.00883515	0.283239			DNAJC3	0.575508	0.00970096	0.312496
HNRNPH1	-0.439287	0.00883627	0.283239			ARHGAP25	-1.45944	0.00975663	0.312741
PIGS	0.549642	0.0088832	0.283331			ADNP	-1.00813	0.00980593	0.31278
RGS2	-0.950692	0.00892622	0.283331			FBXO21	-1.12265	0.0099536	0.314623
IFT57	0.692138	0.0092019	0.283586			S100P	2.70377	0.00996041	0.314623
PPA1	0.58625	0.00921552	0.283586			ILF3-DT	-1.11146	0.0101124	0.317882
NCOA3	-0.610932	0.00929228	0.283586			GLUL	0.556143	0.0102342	0.319296
LAMP1	0.839592	0.0093661	0.283586			RAB34	0.573803	0.0102555	0.319296
RNF145	0.591336	0.00937635	0.283586			MZT2B	0.423935	0.0103166	0.319379
HINT1	0.402741	0.00938387	0.283586			SSNA1	0.470946	0.0103775	0.319379
INPP5D	-0.520936	0.00939816	0.283586			TRIM69	-1.35792	0.0104055	0.319379
CWF19L2	-0.813168	0.00941242	0.283586			PRKCA	-1.29642	0.0105492	0.322272
CCDC167	0.932081	0.00946028	0.283586			DDRGK1	0.677945	0.0106706	0.324457
FAM129A	0.565257	0.0094737	0.283586			SRI	0.479357	0.0107358	0.324794
HAUS1	0.766068	0.00947449	0.283586			GAPDH	0.499467	0.0107815	0.324794
TUBA4A	0.913802	0.00948226	0.283586			SERINC5	-0.998366	0.0108432	0.325145
TRIP11	-0.904781	0.00964901	0.283586			PLCG2	-0.760957	0.010986	0.32702
FGD2	-0.693369	0.00965245	0.283586			TMEM59	0.519497	0.0111311	0.32702
BCL2L11	1.26847	0.00968822	0.283586			SCAMP4	-0.86541	0.0111502	0.32702
ZFAND5	-0.449918	0.00971802	0.283586			H1FX	0.797216	0.0111513	0.32702
ZFP36	-0.923108	0.00972636	0.283586			ARPIN	-1.90421	0.0111582	0.32702
LINC00324	-1.09013	0.00973355	0.283586			SUMO1	0.433227	0.0112746	0.32702
PTDSS1	0.543906	0.00977708	0.283586			LRPAP1	0.43195	0.0112901	0.32702
TKT	0.444731	0.00980588	0.283586			VPS13D	-1.24374	0.0113078	0.32702
C16orf72	-0.513828	0.00985682	0.283798			HIPK2	0.846056	0.0113846	0.327785
IRF2	-0.742322	0.010034	0.287627			SRFBP1	-0.873508	0.0114694	0.328774
CAMK1D	-0.651605	0.0101276	0.288858			MBTD1	-1.40305	0.01168	0.332185
MT-CYB	0.375879	0.0101668	0.288858			STARD3	-0.910032	0.0116905	0.332185
DPM3	0.559779	0.0102101	0.288858			MEFV	-1.01441	0.0117715	0.333032
HIST1H1B	1.40527	0.0102642	0.28913			MRPS15	0.548238	0.0118481	0.333748
PIM1	2.18842	0.0103481	0.290237			APLP2	0.455786	0.0120345	0.333998
IRF5	-0.766126	0.0104318	0.290617			GADD45GIP1	0.465883	0.0121264	0.333998
PPP1R14A	1.36389	0.0104559	0.290617			DBP	-0.895893	0.0121415	0.333998
CCL3	-3.19431	0.0104956	0.290617			ECE1	1.76116	0.0121521	0.333998
PKM	0.388865	0.0106679	0.294005			ZNF710	-1.64032	0.012158	0.333998
PFDN2	-0.417905	0.0107083	0.294005			SDC2	2.09938	0.012165	0.333998
EIF3A	-0.328762	0.010893	0.294811			VCAN	0.565498	0.0122843	0.335858
ETHE1	0.547113	0.0109161	0.294811			TMEM273	-1.11838	0.012552	0.33966
P2RY14	-1.00661	0.0109789	0.294811			GSTM1	-3.32287	0.0126268	0.33966
KCNQ1OT1	-1.17672	0.0109877	0.294811			ELAVL1	0.632419	0.0126372	0.33966
APOL6	-0.826458	0.0109969	0.294811			CLPX	-0.876415	0.012681	0.33966
SLC25A3	0.470324	0.0110649	0.294811			UBE2D1	0.627229	0.0126877	0.33966
CIITA	-0.592955	0.0110734	0.294811			FAM129A	1.15693	0.0127366	0.33966
ANP32B	0.396092	0.0111287	0.294811			PPP1R14A	1.99036	0.0128103	0.34023
PGK1	0.419785	0.0112322	0.294811			ELL2	1.74075	0.0129367	0.342192
NFATC2IP	-0.593703	0.0112904	0.294811			PLBD1	0.490685	0.013003	0.342553
SH3BP4	0.585328	0.011306	0.294811			PDE7A	-1.09682	0.0131235	0.344167
LY96	0.469966	0.0113643	0.294811			Z93241.1	-1.60062	0.0131701	0.344167
EIF3G	0.345778	0.0114377	0.294811			PTPN1	0.588001	0.0133986	0.346611
MEF2A	-0.747953	0.0115278	0.294811			FAM135A	-1.39689	0.0134416	0.346611
MCOLN2	-0.851622	0.0116379	0.294811			MAP4K1	-0.868455	0.0135346	0.346611
OSBPL11	-0.619605	0.0116552	0.294811			TMEM107	-0.928644	0.0135529	0.346611
GNAQ	-0.555782	0.0117157	0.294811			IVNS1ABP	-0.675212	0.0135611	0.346611
GGCX	-0.676876	0.0117263	0.294811			RPL36A	-0.742258	0.0135832	0.346611
MALSU1	0.652038	0.0117567	0.294811			RGS2	-0.817587	0.0138401	0.349907
CD300E	-1.38337	0.0118346	0.294811			LAPTM4A	0.484184	0.0138431	0.349907
PHF19	0.675475	0.0118694	0.294811			RAMMET	0.80352	0.0139292	0.349907
PIAS1	-0.517234	0.0118971	0.294811			NUAK2	-1.46977	0.0139741	0.349907
MT-ATP8	-0.594658	0.0119049	0.294811			NHSL2	-1.48733	0.0140685	0.349907
GNG7	-0.619244	0.0119732	0.294811			RFLNB	1.15674	0.0140717	0.349907
NKTR	-0.467988	0.0119745	0.294811			TBC1D9	-1.01472	0.0141217	0.349907
JAZF1	0.705497	0.0120189	0.294811			SAT2	-0.504796	0.0141425	0.349907
LACTB2	-0.933842	0.0120339	0.294811			NDUFS7	0.385758	0.0142689	0.351697
P4HB	0.379521	0.0120523	0.294811			WDR82	-0.693093	0.0143247	0.351739
GOLGA4	-0.480215	0.0120798	0.294811			ARID4A	-0.636794	0.0144866	0.354378
TAOK3	-0.479206	0.0120969	0.294811			PRPF38B	-0.560249	0.0146469	0.356337
JCHAIN	1.05986	0.0121663	0.295396			ADI1	0.519801	0.014718	0.356337
CSF3R	-0.490638	0.0123161	0.297188			UPF3B	-0.85204	0.014731	0.356337
HSPB1	0.503489	0.0123819	0.297188			NOP10	0.521432	0.0148605	0.358137
DPP3	0.804085	0.0124	0.297188			ROCK2	-0.961976	0.0153137	0.367698
GLB1	0.493665	0.0124333	0.297188			TECR	0.640756	0.0155124	0.3711
ATP2B1	-0.452121	0.0125357	0.297188			RWDD4	0.885579	0.0156669	0.373422
ACTG1	0.383974	0.0125666	0.297188			COX5A	0.361597	0.0158147	0.375197
SNF8	0.456972	0.0126598	0.297188			MADD	-1.08187	0.0159489	0.375197
GCHFR	0.783492	0.0126726	0.297188			CD93	0.834082	0.0159638	0.375197
YIF1B	0.4747	0.0127227	0.297188			FAM111A	-0.850425	0.015972	0.375197
DDOST	0.384095	0.0127324	0.297188			TLR4	1.0572	0.0162238	0.379742
SBF2	-0.702295	0.0127497	0.297188			AL355075.4	-1.36272	0.0164168	0.380228
RUFY3	-0.442638	0.0128302	0.297188			RIOK3	0.55795	0.0164905	0.380228
JAK2	-0.567107	0.0128428	0.297188			LSM1	0.638657	0.0165157	0.380228
FLNA	-0.390669	0.0128795	0.297188			DCTN3	0.434751	0.0165377	0.380228
SH3BP5	0.478206	0.0130524	0.297624			CYBA	0.29408	0.016561	0.380228
GBP1	-1.01511	0.013108	0.297624			TM9SF2	0.465446	0.0166525	0.380228
AKNA	-0.584577	0.0131216	0.297624			HIP1	-0.918896	0.0167144	0.380228
RAB5A	0.43612	0.0131562	0.297624			GMFG	0.415358	0.0167521	0.380228
MVB12A	0.672058	0.0131573	0.297624			ARL14EP	-1.10701	0.0168018	0.380228
VKORC1	0.519733	0.0131728	0.297624			ITGAE	0.637027	0.0168761	0.380228
PHF20L1	-0.444473	0.013291	0.298227			AL360012.1	-1.51112	0.016903	0.380228
RIOK3	0.434204	0.0132912	0.298227			RSRP1	-0.581393	0.0169956	0.380228
RIF1	-0.641512	0.0133936	0.298731			H2AFV	0.832409	0.0170042	0.380228
PUS7L	-0.656115	0.0134305	0.298731			CLEC4E	1.27953	0.0171674	0.381433
DYNLL1	-0.647648	0.0134724	0.298731			TNFRSF10B	-1.04908	0.0171753	0.381433
EIF3F	0.399754	0.0135659	0.298731			CYBB	0.653993	0.0176477	0.386759
PSMB9	-0.547579	0.0135845	0.298731			PAPSS1	0.736632	0.0176487	0.386759
SNRNP200	-0.498005	0.0135996	0.298731			MAP1LC3B	0.539955	0.0177117	0.386759
RPE	-0.708679	0.0136764	0.298731			GDE1	0.782696	0.0178192	0.386759
KLF3	0.479235	0.0136809	0.298731			MIF	-0.693289	0.017979	0.386759
TPGS2	0.684389	0.0137739	0.29935			PEA15	-0.502663	0.0180266	0.386759
SARS	-0.586017	0.0138013	0.29935			CREG1	0.5138	0.0180347	0.386759
MALAT1	-0.373619	0.0138515	0.299441			TCN2	1.40404	0.0182373	0.386759
ADGRE5	-0.527951	0.0139796	0.30121			HCST	-0.496384	0.0183511	0.386759
ADM	2.5017	0.0140823	0.302422			CHD1	-0.534548	0.0184216	0.386759
PAN3	-0.617434	0.0145466	0.308036			HSPH1	-1.06986	0.0184532	0.386759
NDRG2	-0.590264	0.0146101	0.308036			MYCL	-1.13401	0.0184916	0.386759
CCL4	-3.98798	0.0146442	0.308036			HIST1H4C	1.09336	0.0184949	0.386759
ZDHHC12	0.598879	0.0147798	0.308036			S100B	1.97127	0.0185495	0.386759
SRSF1	-0.473714	0.0147954	0.308036			ARAP2	-1.02161	0.0185948	0.386759
ZNF672	-0.735314	0.014803	0.308036			FTX	-1.15349	0.0186245	0.386759
SDF4	0.467067	0.0148672	0.308036			ASL	0.918159	0.0186376	0.386759
FAM173A	0.525095	0.0148754	0.308036			DGKZ	-0.683531	0.0186867	0.386759
SNX30	0.654456	0.0148825	0.308036			AGTRAP	0.618614	0.018707	0.386759
TMBIM1	-0.794813	0.0149094	0.308036			ARL4A	0.596784	0.0187341	0.386759
OAS3	-1.45475	0.0149285	0.308036			XPOT	-1.23293	0.018776	0.386759
EIF4EBP1	0.458034	0.0149421	0.308036			SLC9A7	-1.221	0.0188279	0.386759
LGALS1	0.354426	0.0149592	0.308036			CDC123	0.645398	0.0188414	0.386759
ING1	0.667223	0.0151679	0.311094			FBP1	0.595853	0.0188416	0.386759
ACAP2	-0.364989	0.0152033	0.311094			ARPC1A	0.77834	0.018903	0.386798
TMEM131L	-0.926194	0.0153728	0.313576			AC091271.1	-1.50478	0.0191061	0.389428
MPRIP	0.88841	0.0154237	0.313631			USP32	-0.85359	0.019188	0.389428
FOXP1	-0.413335	0.0155914	0.316038			H3F3B	0.803213	0.0192111	0.389428
ASPSCR1	0.499773	0.0156508	0.316038			NPEPPS	-0.67322	0.0193799	0.389839
CLIC2	-0.476507	0.0157078	0.316038			THAP9-AS1	-0.78359	0.0194145	0.389839
CCNB1IP1	0.628944	0.0157363	0.316038			ACIN1	-0.589721	0.0194195	0.389839
PPP2R2A	-0.643338	0.0158004	0.316348			PIK3IP1	1.53725	0.0195798	0.389839
TRAP1	0.611849	0.016017	0.319702			PDLIM7	0.854148	0.0196466	0.389839
HLA-DRB1	0.421518	0.0162125	0.322613			RIT1	0.732149	0.0196596	0.389839
MPP1	0.720738	0.0162657	0.322686			LCP2	-0.671553	0.019788	0.389839
PCLAF	1.39348	0.0163501	0.322853			SRGAP2B	-0.875425	0.0198155	0.389839
APOBEC3A	-2.33278	0.0164495	0.322853			KLF9	0.630294	0.0198199	0.389839
PPP1CA	0.320309	0.0164703	0.322853			MFF	0.523929	0.0198304	0.389839
LFNG	-0.823927	0.0164726	0.322853			ETV6	-0.525507	0.0199205	0.390429
SCAND1	0.369837	0.0165575	0.322856			CXCL3	3.45687	0.0200401	0.391016
RTRAF	0.315681	0.016572	0.322856			PLSCR3	-2.06809	0.0200814	0.391016
TMEM107	-0.896103	0.016687	0.323316			EAPP	0.591467	0.0201307	0.391016
FAH	1.09504	0.0167099	0.323316			POLK	-0.775844	0.0203783	0.394647
RPS17	-0.790309	0.0167749	0.323316			CSTA	-0.467953	0.020657	0.398619
TNRC6B	-0.522008	0.0167943	0.323316			LILRB4	0.529426	0.0207111	0.398619
FKBP15	-0.643833	0.0168586	0.323595			UBR4	0.549178	0.0208163	0.398619
ZRANB2	-0.572896	0.0169276	0.323964			FTL	0.336041	0.0209	0.398619
CFP	0.41672	0.0169824	0.32406			SNX30	-0.791188	0.0209287	0.398619
EMC3	0.492728	0.0171173	0.32568			CD79A	2.55932	0.0209705	0.398619
CDC5L	-0.460293	0.0171837	0.32586			DSTYK	-1.03219	0.0210351	0.398619
TAF1	-0.726665	0.017227	0.32586			SNRPC	0.400143	0.0210734	0.398619
RBPJ	-0.439078	0.017427	0.328664			LUC7L	-0.838478	0.0212532	0.400578
PCF11	-0.437609	0.0174762	0.328664			IL3RA	-1.82284	0.0213001	0.400578
ICAM2	-0.566803	0.0176599	0.330086			MFSD14C	-0.836361	0.0213729	0.400788
HIP1	-0.708838	0.0176923	0.330086			NQO2	0.650325	0.0215126	0.402248
HSPH1	-0.780383	0.0177691	0.330086			KDM5A	-0.629786	0.0215781	0.402317
PDE4D	2.28236	0.01779	0.330086			PSMC3	0.524081	0.0216638	0.402762
CARHSP1	0.557515	0.0178055	0.330086			HNRNPM	0.354319	0.0218574	0.405202
TAOK1	-0.626463	0.017973	0.332244			VBP1	0.61165	0.0220444	0.407508
ALG5	0.608673	0.0182056	0.334004			ATP13A3	0.711095	0.0221746	0.407998
HUS1	-0.804009	0.0182195	0.334004			ARHGAP31	-0.995174	0.0221963	0.407998
AC025171.3	-1.24714	0.0182221	0.334004			SMAP2	0.802751	0.0224189	0.408043
CCT8	0.429891	0.0183749	0.335657			PGD	0.486335	0.0224535	0.408043
EXOC1	-0.771331	0.0184155	0.335657			PPP1R7	0.545533	0.0225092	0.408043
PRKCD	-0.615228	0.0185379	0.336551			TEX264	0.592917	0.0225969	0.408043
EIF3I	0.401976	0.018568	0.336551			SLC15A3	-0.726926	0.0226623	0.408043
ACP1	0.439362	0.0186674	0.336648			MSRB2	0.7466	0.0227336	0.408043
LCP2	-0.65026	0.0186917	0.336648			MYO5A	-0.781559	0.0228252	0.408043
PGAM1	0.392284	0.0187285	0.336648			SNX17	0.451259	0.0228861	0.408043
SESN2	1.08779	0.0187866	0.336761			RHOA	0.294052	0.0228915	0.408043
PSMB2	0.426745	0.0189221	0.337403			N4BP2	-0.760699	0.0229624	0.408043
TGFB1	-0.443353	0.0189261	0.337403			LSM4	0.471783	0.0231031	0.408043
CLEC7A	-0.729628	0.0191446	0.340366			MAPKAPK3	0.588191	0.0231201	0.408043
BOD1L1	-0.412134	0.0192941	0.341257			CNTRL	-0.721186	0.0231219	0.408043
2002-03-01	0.666684	0.0194804	0.341257			HCG18	1.32957	0.0231662	0.408043
WDR11	-0.561756	0.0195672	0.341257			WDR1	0.428161	0.0231721	0.408043
ANTXR2	-0.484708	0.0197357	0.341257			SLC40A1	-1.64003	0.0232021	0.408043
ZNF770	-0.796564	0.0197358	0.341257			CEP63	-0.73395	0.0236169	0.413843
BLVRA	-0.601478	0.0198097	0.341257			MCOLN2	-1.35863	0.0236993	0.413843
LYPLA1	0.350817	0.0198684	0.341257			NFATC2IP	-0.738881	0.0237917	0.413843
RAPH1	1.8035	0.0198789	0.341257			UVRAG	-0.598124	0.0238207	0.413843
PIGT	0.5262	0.0198918	0.341257			H2AC20	-4.10507	0.0239127	0.413843
MPP7	-0.777176	0.0200157	0.341257			ZFAND6	0.488476	0.0239135	0.413843
SAE1	0.6031	0.0200162	0.341257			STK4	-0.430453	0.0241083	0.415674
NPTN	0.510378	0.0200259	0.341257			FCER1A	-1.50366	0.024279	0.415674
JMJD6	-0.793564	0.0200448	0.341257			IL4I1	-1.87332	0.0243396	0.415674
GLRX	-0.464734	0.0200578	0.341257			NDE1	-0.802181	0.0243552	0.415674
GNB1	-0.367696	0.0200904	0.341257			CD163	0.859942	0.0244833	0.415674
MAVS	-0.785998	0.0200908	0.341257			ANXA7	0.410354	0.0245836	0.415674
DOCK5	-0.533818	0.020132	0.341257			DIDO1	-0.832915	0.0246254	0.415674
ELL2	2.27352	0.0201911	0.341257			P2RX4	0.633797	0.0246828	0.415674
CHMP1B	-0.619785	0.0202276	0.341257			ARPC2	0.311923	0.0248661	0.415674
HMBOX1	-0.726704	0.0202436	0.341257			DOK1	-0.849417	0.0250049	0.415674
CAMLG	0.381259	0.0203339	0.341684			MFSD14B	-1.0331	0.0250079	0.415674
DDX3X	-0.414013	0.020374	0.341684			PPP2R5A	0.678811	0.0250216	0.415674
NIPBL	-0.425036	0.0206806	0.344578			DAZAP1	0.557637	0.0250219	0.415674
NARF	0.54897	0.0207086	0.344578			KDELR1	0.465312	0.0250232	0.415674
CREBL2	-0.776801	0.020727	0.344578			HAX1	0.595043	0.0251475	0.415674
PPIB	0.343143	0.0207584	0.344578			HOMER2	1.41184	0.0251813	0.415674
PARP4	-0.590343	0.0209252	0.345761			LAMP1	0.587468	0.025202	0.415674
CHST2	0.878788	0.0209359	0.345761			ZBTB20	-0.741972	0.0253097	0.415674
UVRAG	-0.424976	0.0210352	0.346522			PARL	1.02668	0.0253308	0.415674
PJA2	-0.361251	0.0212342	0.348917			FGD3	-0.941112	0.0253437	0.415674
RPL7A	0.343376	0.0214528	0.35162			PSMB6	0.420326	0.0254593	0.415674
MRPS27	0.639199	0.0215944	0.352004			GLRX5	0.573292	0.0255892	0.415674
SUCLG2	0.758738	0.0215975	0.352004			ELP5	-0.869436	0.0256024	0.415674
PLEKHA2	-0.609891	0.0219509	0.352004			ARFGEF1	-0.687933	0.0256035	0.415674
ATP6V1E1	-0.387481	0.021979	0.352004			PLP2	0.571053	0.02569	0.415674
RPS6KA4	-0.48608	0.0220026	0.352004			WAC-AS1	-0.749357	0.0257338	0.415674
HNRNPU	-0.352948	0.0220472	0.352004			ZNF217	-0.920111	0.0257984	0.415674
ZDHHC3	0.642982	0.0220538	0.352004			STX10	0.485996	0.0258733	0.415674
COG3	0.690814	0.0220654	0.352004			PICK1	1.30908	0.0258872	0.415674
RPLP1	0.33	0.0221079	0.352004			MAN1A1	0.910322	0.0259357	0.415674
EIF2B1	0.433608	0.0221281	0.352004			ZC3H15	0.371935	0.0261476	0.41804
SUMO1	0.343572	0.0221768	0.352004			CACNA2D3	-0.88861	0.0264262	0.421458
WARS	-0.729775	0.0222245	0.352004			MCRIP1	0.612293	0.0265028	0.421647
COX11	0.742278	0.022225	0.352004			RRAS	0.774943	0.0269751	0.427657
POU2F2	-0.605592	0.0222893	0.352004			DENND3	-0.798468	0.027039	0.427657
GPR108	0.570125	0.0222941	0.352004			PTPRJ	0.592959	0.0270877	0.427657
RBM5	-0.468195	0.0223417	0.352004			ZNFX1	-0.804705	0.0271717	0.427657
SLC30A1	0.753885	0.0224106	0.352236			SELENOT	0.409125	0.0272091	0.427657
MCUR1	0.46735	0.0225976	0.353699			ABHD17A	0.53929	0.0274349	0.42974
PDLIM5	-0.646168	0.0226124	0.353699			MEAF6	0.486031	0.0275085	0.42974
ETFB	0.412766	0.0228134	0.355988			LILRA5	0.660674	0.0275398	0.42974
RNF181	0.3896	0.0230982	0.359459			MAN2B1	-0.864351	0.0277069	0.430751
NPC2	-0.376999	0.0231464	0.359459			SLC16A6	1.01402	0.0277395	0.430751
PCSK7	-0.450833	0.0233914	0.361515			GON4L	-0.664281	0.027871	0.430751
ERP29	0.374844	0.0234124	0.361515			LGALS9	-0.402989	0.0279034	0.430751
TMEM183A	0.390943	0.0234454	0.361515			CHMP2A	0.393424	0.0279356	0.430751
MAP3K8	0.704861	0.0237235	0.364552			PRCP	-0.447477	0.0281839	0.433261
IL10RA	-0.449639	0.0237545	0.364552			ANAPC13	-0.705787	0.0283405	0.433261
XKR8	0.862333	0.0242583	0.371409			BTAF1	-0.754395	0.0285065	0.433261
ENO1	0.305551	0.0243759	0.372334			SEPTIN6	-1.33021	0.0285321	0.433261
TADA3	0.510314	0.0244336	0.372341			C9orf85	-0.904714	0.0285808	0.433261
MRPL55	0.466315	0.0247285	0.374722			MACROH2A1	-0.89065	0.028689	0.433261
MRPL9	0.544799	0.0247373	0.374722			PSMD4	0.416383	0.0287542	0.433261
SIGLEC1	-1.8072	0.0247627	0.374722			GNG7	-1.16257	0.0288316	0.433261
STAT2	-0.673295	0.0248852	0.375637			HELZ	-0.721817	0.0288392	0.433261
UBE2J1	0.45285	0.0249463	0.375637			BLVRB	0.342526	0.0289405	0.433261
IPO5	0.514119	0.0250402	0.375637			AC064805.1	-1.68243	0.0289744	0.433261
YME1L1	-0.400133	0.025176	0.375637			GSAP	-0.929093	0.0291246	0.433261
NCF2	-0.423127	0.0251919	0.375637			PWWP2A	-1.06185	0.029215	0.433261
CD1D	-0.435281	0.0252918	0.375637			MRPL21	0.473663	0.0292215	0.433261
CXXC5	0.797122	0.0252945	0.375637			H1-10	1.44917	0.0292477	0.433261
RPAP3	-0.744343	0.0253044	0.375637			FOLR3	3.16355	0.0293067	0.433261
INTS6	-0.628746	0.0253427	0.375637			CD38	-1.22452	0.0293126	0.433261
MRPL11	0.372144	0.0254745	0.376527			ZNF385A	-0.464979	0.0293136	0.433261
TUSC2	0.616705	0.0255184	0.376527			CNPY2	0.75954	0.0294008	0.433261
RPN2	0.385964	0.0257159	0.378582			PDK4	1.91463	0.0294598	0.433261
SAFB2	-0.501628	0.0257747	0.378591			MAP2K1	0.622453	0.0295275	0.433261
NR1H2	0.484822	0.0259602	0.380457			WDR54	-1.26772	0.0295632	0.433261
ERLEC1	0.536191	0.0260579	0.38103			TSC22D3	0.518102	0.0296755	0.43393
FNIP2	-0.601775	0.0261486	0.381499			NUP214	0.542299	0.0298219	0.435092
MIS18BP1	-0.462132	0.0262218	0.381712			NKTR	-0.48762	0.0302168	0.439868
MAP3K3	-0.596657	0.0262974	0.381959			IRS2	1.23361	0.0306023	0.443161
SACM1L	-0.656926	0.026613	0.385681			EREG	1.5656	0.0306176	0.443161
RNASET2	0.422732	0.0269396	0.389546			GATM	1.65595	0.0306473	0.443161
SSBP4	0.38596	0.0270638	0.390475			RBM6	-0.664887	0.0308285	0.444792
PGD	0.483096	0.0272101	0.391717			BSG	0.373449	0.0310031	0.445033
ACTR2	-0.329216	0.0272812	0.391873			ATF7	-0.83268	0.0310512	0.445033
PRDX4	0.466927	0.0274168	0.39248			PGK1	0.33927	0.0310776	0.445033
BTBD7	-0.71102	0.0274441	0.39248			RABAC1	0.459772	0.0311188	0.445033
HIST1H1C	0.57608	0.0275332	0.392891			ARF5	-0.490693	0.0315185	0.447908
MIR4435-2HG	0.620454	0.0277718	0.395429			PSMB1	0.36103	0.0315264	0.447908
PAXX	-0.339424	0.0278411	0.39555			SIGIRR	0.513514	0.0315622	0.447908
RAB34	0.425827	0.0279676	0.396148			RNF7	0.362288	0.0315952	0.447908
SQSTM1	-0.409923	0.0280049	0.396148			HADHB	0.48823	0.031797	0.44979
GRIP1	-1.30461	0.0280862	0.396195			SEC62	0.461675	0.0319186	0.450386
CIZ1	0.533969	0.028211	0.396195			SLC66A3	-2.41957	0.0319776	0.450386
ATF7IP	-0.576346	0.028219	0.396195			POLR2E	0.436307	0.032149	0.450704
TMED10	0.366546	0.0282518	0.396195			TCF4	0.851527	0.0321521	0.450704
ACBD6	0.390093	0.028469	0.396684			WARS1	-1.45069	0.032208	0.450704
CCDC88A	-0.376493	0.0284762	0.396684			PTGS1	-0.977083	0.0322929	0.450923
SMIM14	-0.63153	0.0285023	0.396684			ERP44	0.409423	0.0325259	0.453204
TALDO1	0.328948	0.0285305	0.396684			PABPC1	-0.326226	0.0326622	0.454097
WDFY4	-0.588078	0.0286783	0.397888			ARHGDIB	0.339895	0.0329296	0.454097
COTL1	0.289834	0.0288457	0.399359			TBC1D5	-0.64239	0.0329458	0.454097
SAT2	-0.404718	0.029017	0.399447			HELB	-1.28335	0.0330719	0.454097
ADAM8	-0.465797	0.0291504	0.399447			C4orf33	-0.70164	0.0330906	0.454097
NOP16	-0.78759	0.0292684	0.399447			ENPP4	1.26489	0.0331017	0.454097
ANKRD44	-0.44503	0.029279	0.399447			SCAF11	-0.451262	0.0331253	0.454097
C1QB	1.6856	0.029317	0.399447			UBE2E3	0.562451	0.0332057	0.454097
KCTD12	-0.652507	0.0293414	0.399447			HPRT1	0.592708	0.0332188	0.454097
SRP72	0.31629	0.0294126	0.399447			ASNA1	0.992013	0.0333046	0.454097
CYCS	-0.359499	0.0294226	0.399447			PRKACA	-0.580659	0.033407	0.454097
THAP9-AS1	-0.632486	0.0294362	0.399447			OTOF	-1.81914	0.0335053	0.454097
MPST	0.475821	0.0294659	0.399447			ENSG00000259001	-4.06091	0.0336174	0.454097
CITED4	0.831355	0.0297774	0.399683			RASAL3	-0.803833	0.0336517	0.454097
HSPA1A	-1.5492	0.0298916	0.399683			BRWD1	-0.715741	0.0336791	0.454097
PPP1R12A	-0.431108	0.0298964	0.399683			VAV3	0.64454	0.0337066	0.454097
RPS5	0.372072	0.0299331	0.399683			MT-CYB	0.325428	0.0338624	0.455098
ITGB7	0.359057	0.0299353	0.399683			IVD	-0.709925	0.0339208	0.455098
STOML2	0.449715	0.0300105	0.399683			PECAM1	0.496275	0.0339928	0.455125
RALB	-0.444654	0.0300592	0.399683			FKBP3	0.624994	0.0342023	0.45699
GDAP2	-0.700152	0.0300675	0.399683			UBQLN1	0.532487	0.0343329	0.457629
DYRK2	-0.645339	0.0301132	0.399683			2002-03-01	0.747063	0.0344296	0.457629
DENND1A	0.613615	0.0301371	0.399683			GALK1	0.631618	0.034606	0.457629
DOCK7	-0.788524	0.030159	0.399683			ERGIC1	0.577883	0.0346881	0.457629
PPM1G	0.371308	0.0302328	0.399848			PPFIA1	-0.760441	0.0347161	0.457629
LIMS1	-0.401303	0.0303164	0.39994			NSUN6	-1.02873	0.0348436	0.457629
MOSPD3	0.772925	0.0303627	0.39994			INPP4A	-0.838251	0.0349014	0.457629
FBXO7	0.469622	0.0304782	0.40065			TBC1D10B	0.91697	0.0349807	0.457629
AP1S1	0.674369	0.0306441	0.401802			TAOK3	-0.423615	0.03505	0.457629
TMCO3	0.791336	0.0306893	0.401802			SYNE1	-1.09961	0.0350563	0.457629
EIF4A1	-0.363059	0.0308064	0.402524			CHPT1	0.637325	0.035147	0.457629
WDR18	0.549607	0.0309319	0.402953			P2RY14	-1.60629	0.0352428	0.457629
TPMT	-0.514615	0.0309646	0.402953			IGHG1	1.87328	0.0352463	0.457629
RRAS	0.648215	0.031025	0.402953			MSLN	1.93605	0.0352883	0.457629
EEF1B2	0.40845	0.0312069	0.403521			IL1R2	2.0083	0.0353364	0.457629
NR2C1	0.596645	0.0312445	0.403521			PTPN2	0.359021	0.0354135	0.457629
CLPTM1	0.578938	0.0312547	0.403521			IWS1	-0.615202	0.0354457	0.457629
NUP98	0.420051	0.0313642	0.404132			TALDO1	0.36353	0.0358426	0.461416
SHMT2	0.476316	0.0314988	0.405064			MOB1B	-0.78043	0.0360023	0.461416
NSRP1	-0.519478	0.0316015	0.405583			MRPL3	0.589982	0.0360052	0.461416
TAF9	0.382526	0.0316744	0.405719			TSPAN32	-0.76637	0.0360226	0.461416
HCK	-0.384727	0.0320018	0.408071			GAS6	0.685283	0.0361196	0.46175
ZNF22	-0.624678	0.0320759	0.408071			SH2D3C	-0.984859	0.036192	0.461768
MDN1	-0.750197	0.0322441	0.408071			MBNL1	-0.432675	0.0363703	0.462738
ANXA2	0.316614	0.0322986	0.408071			SUGP2	-0.631295	0.0364103	0.462738
WEE1	1.54269	0.0323698	0.408071			ATP6V0B	0.287269	0.0366647	0.464641
GSK3B	0.464617	0.0324074	0.408071			OTUD6B-AS1	-0.767241	0.0367029	0.464641
RPL8	0.280797	0.0324326	0.408071			MRPS5	0.48424	0.0368453	0.465539
DDT	0.355922	0.032504	0.408071			H3F3A	0.826373	0.037071	0.465818
EDRF1	0.635573	0.0326367	0.408071			RNF44	-0.66826	0.0371542	0.465818
TRIM44	-0.421346	0.0326593	0.408071			ENO1	0.318842	0.0373172	0.465818
ACTR3	-0.335226	0.032686	0.408071			ZRSR2	-0.710079	0.0373191	0.465818
OSTC	0.344227	0.0328295	0.408071			EIF2AK4	-0.444489	0.0374127	0.465818
CTSD	0.480085	0.0328978	0.408071			SEPTIN2	-1.41045	0.037492	0.465818
SDHB	0.359988	0.0330586	0.408071			MCUR1	0.655293	0.0375006	0.465818
ABCB7	0.648362	0.0331028	0.408071			CD14	1.14023	0.0375028	0.465818
PDPK1	-0.514809	0.0331296	0.408071			CRLF3	-1.09597	0.0376348	0.465818
DDX5	-0.34789	0.0331586	0.408071			PPCS	0.597979	0.0376966	0.465818
MEPCE	-0.771694	0.0331832	0.408071			ECI1	0.699835	0.0377137	0.465818
KDM5B	0.964875	0.0331982	0.408071			UBE2V1	-0.889848	0.0377733	0.465818
STK38L	-0.565996	0.0332301	0.408071			TSPAN3	-0.788314	0.037798	0.465818
EPSTI1	-0.962218	0.0332324	0.408071			FLOT1	0.497277	0.0379356	0.46663
JTB	0.342848	0.0332904	0.408071			UQCRC2	0.371097	0.0380801	0.467523
ATRX	-0.444525	0.0333315	0.408071			PPP4C	0.349075	0.0381816	0.467887
C12orf45	-0.369986	0.0333631	0.408071			NME2	-0.897391	0.0383149	0.468471
KNOP1	-0.887522	0.0334983	0.408956			HSD17B11	0.451062	0.0383733	0.468471
SHARPIN	0.529646	0.0337785	0.411605			RPL31	-0.374273	0.0384879	0.46899
MSL3	-0.460907	0.0340318	0.413287			DTWD1	-1.02662	0.0387305	0.469405
LMAN1	0.561641	0.0341469	0.413287			SMIM20	0.611784	0.0387449	0.469405
SON	-0.295191	0.0341943	0.413287			SH3BGRL3	0.271901	0.0388015	0.469405
GIMAP7	-1.66891	0.034202	0.413287			FOS	-0.383047	0.0388573	0.469405
ARAP1	-0.61459	0.0343365	0.413287			TMEM126A	0.526082	0.0389164	0.469405
ATG7	-0.73141	0.0343435	0.413287			SYNJ2BP	-1.05785	0.0389548	0.469405
PARG	-0.911856	0.0343612	0.413287			RPL36	-0.29884	0.0392358	0.471183
ZNF580	0.531752	0.0344865	0.414029			PRDX5	0.339571	0.0392472	0.471183
KXD1	0.537775	0.0346801	0.415102			KCNK6	-0.593181	0.0393625	0.471487
RASSF2	-0.404542	0.0347466	0.415102			GNG5	0.326239	0.0395287	0.471487
ARHGAP25	-1.01624	0.0347673	0.415102			SMG7	-0.754401	0.0395839	0.471487
ARHGEF2	-0.525415	0.034867	0.41553			NUP62	-0.653272	0.0395961	0.471487
PLP2	0.55192	0.0350025	0.416382			STAB1	0.980268	0.0396373	0.471487
HOXA5	2.00466	0.0351185	0.417			RRAGA	0.696737	0.0397238	0.471487
MBNL1	-0.424685	0.0353569	0.418944			EIF4E2	0.445172	0.0397797	0.471487
DHTKD1	-0.886339	0.035414	0.418944			MRPL54	0.381962	0.039956	0.472716
TMEM154	-0.427248	0.0354861	0.418944			PIK3C3	-0.934427	0.0403225	0.476186
NHP2	0.327632	0.0355397	0.418944			EIF3B	0.627127	0.0406273	0.478182
ATP5PB	0.31722	0.0356229	0.419165			CDC37	-0.327408	0.0406725	0.478182
TBC1D9	-0.753373	0.0358687	0.420743			BMP2K	-0.622764	0.0407119	0.478182
SMARCD3	0.954262	0.0358864	0.420743			MT-ND1	0.363557	0.0410885	0.479467
CD300A	-0.647126	0.0361136	0.421701			TOB2	-1.08453	0.041311	0.479467
LRMP	-0.403654	0.0361376	0.421701			DUT	0.490786	0.0413278	0.479467
FYB1	-0.592817	0.0361625	0.421701			PIP4P2	-0.681612	0.0413889	0.479467
AC023157.3	1.48482	0.0362705	0.422204			NORAD	0.491422	0.0414638	0.479467
LSM8	-0.408666	0.0363549	0.422241			CRYBG3	-0.881277	0.0415856	0.479467
RABAC1	0.332499	0.0364034	0.422241			IKZF1	-0.354361	0.0416247	0.479467
PLAGL1	-0.508106	0.0366876	0.424058			ATXN2	-0.949883	0.0416293	0.479467
KHDC4	-0.809799	0.036766	0.424058			RPL38	-0.538075	0.0416333	0.479467
RPS27A	0.30777	0.036812	0.424058			PYGL	0.500565	0.0416415	0.479467
HTATIP2	0.480404	0.0368208	0.424058			PIH1D1	0.632456	0.0416755	0.479467
TM7SF3	0.516451	0.0369566	0.424274			DOCK11	-0.600407	0.0418701	0.479467
RRAD	-2.90159	0.037038	0.424274			ANP32B	0.321912	0.041924	0.479467
HSCB	-0.504796	0.0371188	0.424274			TBC1D7	-0.834047	0.042037	0.479467
APOBR	-0.47938	0.0373115	0.424274			PKIB	1.07879	0.0420785	0.479467
AL135791.1	-1.48391	0.037322	0.424274			GTF2B	0.517412	0.0421191	0.479467
TMBIM6	0.310635	0.0373237	0.424274			ADH5	0.504598	0.0421337	0.479467
KLHL6	-0.851632	0.0373426	0.424274			JPT1	0.452876	0.0421477	0.479467
SPOP	-0.562123	0.0373751	0.424274			EHD1	0.865567	0.0424067	0.479604
ADCY7	-0.498777	0.0374652	0.424274			RPL34	-0.298228	0.0424693	0.479604
ISY1	0.481456	0.0374916	0.424274			FNTA	0.549361	0.0425383	0.479604
ZBTB38	-0.55446	0.0376052	0.424821			YBX3	0.478607	0.0425645	0.479604
NFKBIZ	-0.601728	0.0376783	0.424909			HMOX2	-0.75156	0.0426596	0.479604
CHD1	-0.428281	0.037828	0.42506			MKLN1	-0.73061	0.042663	0.479604
CCNT1	-0.669913	0.0380142	0.42506			MT-ATP6	0.371992	0.0426757	0.479604
TAP2	-0.543083	0.0380718	0.42506			KDM6A	-0.967419	0.0430151	0.482585
PLXNC1	-0.517035	0.038113	0.42506			FAM208B	-0.779524	0.0431013	0.48272
SPN	-0.438138	0.0381642	0.42506			ZNF518A	-0.901695	0.0432502	0.482902
BLOC1S5	-0.776355	0.0381947	0.42506			TRMT6	0.52556	0.0432664	0.482902
PITPNB	-0.493083	0.0382489	0.42506			SYK	-0.443821	0.0433402	0.482902
RABGAP1L	-0.596817	0.0382869	0.42506			HNRNPH2	0.549118	0.043715	0.485739
DRAP1	-0.311333	0.0382901	0.42506			COMMD7	0.6931	0.0437441	0.485739
PEPD	0.466205	0.0383449	0.42506			SNRPB	0.297612	0.0438724	0.486334
STRAP	0.350261	0.0385595	0.426712			KAT5	0.652162	0.0439871	0.486744
TARBP1	-0.844141	0.0390493	0.431171			DDX5	-0.32203	0.044059	0.486744
GAS7	-0.577649	0.039135	0.431171			BRPF1	-0.863327	0.0442839	0.488399
CCDC69	0.487877	0.0391612	0.431171			FILIP1L	-2.39129	0.0444187	0.488631
AUP1	0.394194	0.0394373	0.433478			RPL26	-0.317016	0.0447506	0.488631
HBP1	0.482256	0.039554	0.434027			AC012615.1	-1.02915	0.0447924	0.488631
NHSL2	-1.09581	0.0396229	0.434051			IFT74	-1.09108	0.0449156	0.488631
AP3S1	0.435609	0.0397811	0.434797			PCSK7	-0.53498	0.0449651	0.488631
NOTCH2	-0.502177	0.0398632	0.434797			MYL6	0.272047	0.0450388	0.488631
CSKMT	-0.952978	0.040048	0.434797			CCNL2	-0.552606	0.0450389	0.488631
CXCR4	-0.646956	0.0400494	0.434797			RNF2	-1.05118	0.0450883	0.488631
SRSF7	-0.319347	0.0400828	0.434797			POM121C	0.705787	0.0450923	0.488631
PSMB1	0.297269	0.0401059	0.434797			TESC	-0.803515	0.0450935	0.488631
COX5A	0.291878	0.0402348	0.434797			TTF1	0.805504	0.0451309	0.488631
RCC2	-0.374092	0.040348	0.434797			DENND4A	-0.702269	0.0452176	0.488755
EIF4B	0.431277	0.0403688	0.434797			FNIP2	-0.740215	0.0455887	0.49195
EBPL	0.497439	0.0404078	0.434797			HSPA5	0.560301	0.045805	0.493159
POLDIP2	0.55266	0.040426	0.434797			RPL37A	-0.37062	0.0458523	0.493159
IGLC3	1.27563	0.0405223	0.43511			DNAJC10	-0.599112	0.0460348	0.49332
CYTH4	-0.469223	0.0405888	0.43511			CLASRP	-0.607018	0.0462005	0.49332
SPRY2	1.04158	0.0407877	0.436523			NFATC3	-0.717138	0.0462571	0.49332
HSBP1	-0.366445	0.0408608	0.436586			CTBS	0.473042	0.0463426	0.49332
SCAF11	-0.385897	0.0410241	0.436929			CSPP1	-1.04724	0.0464021	0.49332
PSME2	-0.328787	0.0410383	0.436929			SERF2	0.249075	0.0464112	0.49332
ZBTB11	-0.568686	0.0411096	0.436929			DERA	0.549227	0.0464641	0.49332
ANKRD12	-0.30078	0.041214	0.436929			MTX1	0.635794	0.0464738	0.49332
RPL5	0.278048	0.0412286	0.436929			PHYKPL	0.511171	0.046631	0.494182
TNRC18	-0.522376	0.0413212	0.437072			MID1IP1	-0.624075	0.0467318	0.494446
ATP6V0A2	0.665601	0.0413967	0.437072			NDUFC2	0.366739	0.0468588	0.494985
ABHD17A	0.391394	0.0414436	0.437072			TTC17	-0.653936	0.0471254	0.495111
LIPA	0.50314	0.0416664	0.438548			AC245297.3	-0.743607	0.0472016	0.495111
ZNF32	0.557376	0.0417183	0.438548			GOSR1	-0.660761	0.0473199	0.495111
IL16	-0.396334	0.0418683	0.439303			SLC37A2	-1.33932	0.0473206	0.495111
FPR3	-1.59278	0.0419912	0.439303			IFNGR2	0.419073	0.0473403	0.495111
R3HDM1	0.526806	0.0420287	0.439303			DHPS	0.559265	0.0475355	0.495111
CASP8	-0.466786	0.0420602	0.439303			ATP5F1A	0.304942	0.0475847	0.495111
DERA	0.441948	0.0421788	0.439319			BEST1	-1.01135	0.0476207	0.495111
PRNP	0.387944	0.0421967	0.439319			COX8A	0.295354	0.0476252	0.495111
GRB2	0.29314	0.0427058	0.443909			ADAM8	-0.52094	0.0476908	0.495111
CORO7	-0.528366	0.0429575	0.445463			PPP3CC	-1.00994	0.0477078	0.495111
AL450998.2	-0.679625	0.0429923	0.445463			ASXL2	-0.962398	0.0478349	0.49564
SELENOT	0.327707	0.0430721	0.445581			TBXAS1	0.627538	0.0480453	0.496073
MHENCR	0.751315	0.043351	0.446166			C1orf122	0.587307	0.0482557	0.496073
TBK1	0.571992	0.0434137	0.446166			UBR5	-0.569864	0.048291	0.496073
RHOB	-0.891502	0.0434371	0.446166			SCRN1	-0.891033	0.0483736	0.496073
AC064805.1	-0.876244	0.0434738	0.446166			MCTP1	-0.54754	0.0483907	0.496073
AC004817.3	-0.887735	0.0436035	0.446166			TNK2	-0.706471	0.0484161	0.496073
TUT4	0.667458	0.0437104	0.446166			DCAF6	-0.738727	0.0484682	0.496073
COX4I1	0.286865	0.043751	0.446166			DALRD3	-1.07869	0.0486219	0.496073
IMPA2	0.494088	0.0437713	0.446166			MVD	0.777876	0.0487019	0.496073
S100A9	0.579937	0.0438179	0.446166			NDUFS5	0.296305	0.0489737	0.496073
PKIB	1.00186	0.0439043	0.446166			COPS5	0.510517	0.0489837	0.496073
HK2	-1.33141	0.0440089	0.446166			SCAND1	0.334683	0.0490586	0.496073
NSMCE2	-0.589134	0.044041	0.446166			TNFRSF12A	1.19946	0.0491229	0.496073
ARMC10	0.538876	0.0440846	0.446166			TRIM56	-0.971487	0.0491982	0.496073
BMP2K	-0.814184	0.044228	0.446166			ENY2	0.327481	0.0492468	0.496073
SLC39A6	0.581219	0.0442612	0.446166			ZNF487	0.886546	0.0492475	0.496073
CD302	-0.406633	0.0443512	0.446166			POLD3	-0.83681	0.0492715	0.496073
MAP2K6	-0.847952	0.0445146	0.446166			NFKBIE	-0.910786	0.0493276	0.496073
ZSWIM6	-0.796682	0.0445797	0.446166			MKKS	-0.89249	0.0493809	0.496073
TRA2B	-0.406812	0.0446107	0.446166			SFT2D1	0.405769	0.0494014	0.496073
FOXO3	0.785055	0.0446264	0.446166			RUVBL1	0.829146	0.049503	0.496257
TAP1	-0.641695	0.0447853	0.446166			MORC3	-0.68652	0.0495723	0.496257
TP53I3	0.590717	0.0448876	0.446166			JAK1	0.33239	0.0497327	0.497098
CHORDC1	-0.60313	0.04494	0.446166			FAM217B	-1.29021	0.0499601	0.498605
SH2B3	-0.454538	0.0449438	0.446166			RGL2	-0.892419	0.050257	0.499773
C1orf162	-0.398269	0.0451895	0.446166			SIGLEC14	0.966601	0.0502836	0.499773
RPS23	0.271045	0.0452213	0.446166			PLEKHB2	0.436645	0.0503497	0.499773
KBTBD2	0.643054	0.0454703	0.446166			PPP1R14B	0.484595	0.0504379	0.499773
TNFSF13B	-0.385303	0.0454719	0.446166			ARF1	0.336129	0.0505247	0.499773
SCLT1	-0.479945	0.045473	0.446166			TATDN3	-0.82245	0.0505379	0.499773
HVCN1	-0.682088	0.0455776	0.446166			MANF	0.622803	0.0507818	0.500784
AMD1	-0.341493	0.0455893	0.446166			SUPT6H	-0.557613	0.0508795	0.500784
VPS4B	-0.386241	0.0456674	0.446166			HIST1H1C	0.994949	0.0508839	0.500784
KLF6	-0.562363	0.0457763	0.446166			GABBR1	-0.749315	0.0510181	0.500784
OFD1	-0.468344	0.0459088	0.446166			HLX	0.797275	0.0510677	0.500784
TNNT1	1.68721	0.0459143	0.446166			PSMD2	0.383223	0.0511304	0.500784
S100A12	0.61569	0.0459254	0.446166			PRDX3	0.430015	0.0512364	0.500784
ARL5B	-0.867061	0.0459798	0.446166			BLOC1S1	0.370468	0.0512559	0.500784
AL355075.4	-1.47525	0.0459969	0.446166			NGLY1	0.546981	0.0513364	0.500819
NOP53	-0.469569	0.0460047	0.446166			RRAD	-3.20295	0.0515606	0.50179
LIMD1	-0.736712	0.0460057	0.446166			ELOB	0.265843	0.0515902	0.50179
ARCN1	-0.506637	0.0460387	0.446166			ATAD2B	-0.670105	0.051808	0.502558
MRC1	1.65772	0.0461527	0.446166			UBE2J2	0.511667	0.0518693	0.502558
FKBP8	0.275715	0.0462676	0.446166			SAMSN1	0.884187	0.0520846	0.502558
LRIF1	-0.92808	0.0462882	0.446166			SH2B3	-0.547666	0.0521879	0.502558
APOL2	-1.11133	0.0463478	0.446166			TMC8	-0.776382	0.0522526	0.502558
CLEC4A	-0.359071	0.0464893	0.446166			COPE	0.295138	0.0523352	0.502558
CD4	-0.476841	0.0465091	0.446166			TIMM13	0.386214	0.0523998	0.502558
SMIM26	-0.350457	0.0465161	0.446166			ATR	-1.07947	0.052416	0.502558
EDEM1	-0.597714	0.0465442	0.446166			LAPTM5	0.32012	0.0524372	0.502558
MIR29B2CHG	-0.86537	0.0465571	0.446166			HPS5	-0.716158	0.0524737	0.502558
AKAP8L	0.432444	0.0467144	0.446848			KLF3	0.374929	0.0525992	0.502558
C1orf56	-0.545181	0.0467656	0.446848			STT3B	0.541371	0.0526279	0.502558
DOCK10	-0.604602	0.0468456	0.446956			RPN2	0.365916	0.0526732	0.502558
RAB20	0.733952	0.0470528	0.448149			RPS6KA5	-1.42862	0.0528384	0.503396
CLNK	-1.62012	0.0471089	0.448149			ROGDI	-0.820906	0.0530884	0.504382
RPUSD1	0.587652	0.0472394	0.448149			MPEG1	-0.469901	0.0530969	0.504382
CSF2RA	-0.419081	0.047246	0.448149			FAM120A	0.41441	0.0533702	0.504851
UBE2W	-0.492064	0.0475423	0.449758			ANGEL2	-0.693437	0.0533991	0.504851
THBD	1.60499	0.0475541	0.449758			GSK3A	0.736422	0.0534511	0.504851
TMEM176B	2.60878	0.047629	0.449758			TRAPPC2B	-0.997079	0.053517	0.504851
CD93	-0.658221	0.0477308	0.449758			ARHGEF2	-0.606777	0.0535356	0.504851
SAMD9L	-0.987403	0.0477613	0.449758			EIF1	0.338638	0.0536118	0.504851
XPA	-0.4209	0.0480063	0.450642			MSH6	-0.919364	0.0536942	0.504896
TCN2	1.45174	0.0480678	0.450642			MARS	-0.843455	0.0540624	0.507625
CALM2	-0.322146	0.0481141	0.450642			NSUN2	-0.895321	0.0542257	0.508424
ATP5MC3	0.288522	0.0481617	0.450642			CDC42EP3	0.566401	0.0545718	0.510119
EBP	0.560004	0.0482014	0.450642			USP4	-0.422971	0.0545996	0.510119
AHCY	0.510017	0.0482757	0.450688			STOML2	0.4624	0.0548213	0.510119
ASAP1	-0.445497	0.0484593	0.451326			AFF3	-0.683654	0.0548981	0.510119
RACK1	0.27864	0.0484826	0.451326			DCUN1D1	-0.713284	0.0549772	0.510119
MINK1	0.833333	0.0486115	0.451847			TMBIM1	-0.617589	0.0550956	0.510119
ATF4	-0.314252	0.0486776	0.451847			PARG	-1.12181	0.0551095	0.510119
TDRD3	-0.68738	0.0487562	0.451932			GTF2E2	-0.706829	0.0551215	0.510119
C1QBP	0.320884	0.048946	0.453047			MARCHF6	-2.36786	0.0551664	0.510119
TFRC	-0.644789	0.0490376	0.453249			RELB	0.531866	0.0551904	0.510119
RPSA	0.29775	0.0494666	0.456566			RPS29	-0.401802	0.0553742	0.510356
INTS10	0.372253	0.0496026	0.457173			PRPF6	-0.480707	0.0555237	0.510356
NBPF26	-0.92614	0.0498923	0.459193			CTSW	-1.45081	0.0556089	0.510356
STAT1	-0.742801	0.0499876	0.459403			SLC25A11	0.5776	0.0556826	0.510356
RAB5C	0.292945	0.0500926	0.459403			MAP3K2	0.394709	0.0557852	0.510356
CHCHD2	0.281919	0.0501269	0.459403			HIVEP3	-1.06775	0.0558572	0.510356
MKRN1	0.342968	0.0503035	0.460078			NANS	0.436043	0.055936	0.510356
HMGB2	0.408723	0.050342	0.460078			GNL3	-0.61118	0.0559507	0.510356
C3orf58	0.39565	0.0507146	0.462269			SNX4	-0.663768	0.0560163	0.510356
GLTP	0.424783	0.0507664	0.462269			MTCH2	0.481006	0.0561248	0.510356
SP110	-0.515945	0.0508378	0.462269			ANTKMT	-1.94477	0.0561348	0.510356
TAPBP	-0.266152	0.0508659	0.462269			H2AFY	0.545712	0.056335	0.510356
UBE2E3	0.430356	0.0510337	0.463146			SLC25A3	0.345889	0.0563408	0.510356
SVIL	-0.528821	0.0516183	0.467173			MTMR10	-0.938486	0.0563626	0.510356
C8orf82	0.622609	0.0516209	0.467173			SEC14L1	0.462729	0.0563924	0.510356
ETV6	-0.377853	0.0517458	0.467627			GNAI3	0.367532	0.0565439	0.511016
LRRK2	-0.652893	0.0518148	0.467627			ATRAID	0.392369	0.0567016	0.51173
TST	0.515948	0.0520704	0.468892			AL645728.1	-1.25092	0.0567872	0.511793
RBM7	0.431689	0.0520992	0.468892			MCRIP2	-0.569195	0.0569704	0.512733
COASY	0.449164	0.0524057	0.470709			MRPL28	0.476465	0.0570923	0.513121
PRR14L	-0.627908	0.0524457	0.470709			RASGRP2	0.492857	0.0574169	0.514693
SAP30	0.698586	0.0526309	0.471721			CASP2	-0.965369	0.0574518	0.514693
DENND4B	-0.552679	0.0529834	0.473037			GABARAP	-0.700952	0.0575045	0.514693
MSH6	-0.660964	0.0529937	0.473037			CD47	0.33371	0.0576159	0.514982
HCAR3	-1.63136	0.0531197	0.473037			CMPK2	-1.07179	0.0579968	0.517675
TANK	-0.404907	0.0531946	0.473037			CCDC88A	-0.339014	0.0581386	0.51823
GTF3C6	0.315467	0.0531958	0.473037			AP1AR	-1.01229	0.0582697	0.518688
CTNND1	-0.732339	0.053214	0.473037			COX7A2L	0.308728	0.0585406	0.519993
ARHGAP22	-1.16009	0.0535347	0.474226			C1orf56	-0.757894	0.0586447	0.519993
SLC1A5	-0.48747	0.0535784	0.474226			BTN2A2	-0.913211	0.0587127	0.519993
C19orf66	-0.582918	0.0536326	0.474226			SNU13	0.319925	0.0589483	0.519993
WAPL	-0.346689	0.0537296	0.474226			SDF4	0.417682	0.0590149	0.519993
NENF	0.318088	0.053937	0.474226			IKBKB	-0.744014	0.0592216	0.519993
UBN1	0.422362	0.0540086	0.474226			NDUFB8	0.455642	0.0592732	0.519993
FARP2	-0.676362	0.0540684	0.474226			CANX	0.360497	0.0592872	0.519993
DCTN6	0.479309	0.0541133	0.474226			CD4	-0.449763	0.0593914	0.519993
HAGH	0.472005	0.0541203	0.474226			VPS41	0.603979	0.0593985	0.519993
ENSA	0.251884	0.0541334	0.474226			TMEM176A	2.22535	0.0595056	0.519993
UBASH3B	0.953185	0.0543524	0.474226			CEP170	-0.462309	0.0595142	0.519993
BZW1	0.301723	0.0543832	0.474226			ACLY	0.621158	0.0595579	0.519993
RPS3A	0.332425	0.0543895	0.474226			ZNF280D	-0.641937	0.0595709	0.519993
RGS1	-0.990026	0.0544291	0.474226			MYO1G	0.3712	0.059615	0.519993
EFR3A	-0.457353	0.0544409	0.474226			HEATR5B	-0.866459	0.0601799	0.522791
SH3BGRL3	0.223788	0.054702	0.474235			ANPEP	-1.14329	0.060191	0.522791
GADD45GIP1	0.32217	0.0547806	0.474235			SRSF2	-0.306621	0.0602461	0.522791
MTRNR2L12	-0.449352	0.0547835	0.474235			HIST1H1D	1.02668	0.0603602	0.522791
MARCO	-1.07756	0.0547986	0.474235			TAF15	-0.445161	0.0603679	0.522791
TAF7	-0.413843	0.0548063	0.474235			AURKAIP1	0.300485	0.0604178	0.522791
TRIM8	-0.304837	0.054987	0.474944			SDF2L1	0.449569	0.0605483	0.522839
ZNF281	0.567911	0.0550797	0.474944			LAGE3	0.487461	0.0605841	0.522839
ALDH9A1	0.427251	0.0551073	0.474944			DIAPH1	0.350217	0.0606704	0.522846
TMEM242	0.490911	0.055224	0.475321			TNRC18	-0.640047	0.0607996	0.522846
DNAJB12	0.381347	0.0554271	0.476204			RRAGC	-0.552416	0.0608537	0.522846
CYP20A1	-0.523433	0.055473	0.476204			CBX4	-0.662806	0.0609063	0.522846
HLX	0.874662	0.0556504	0.476271			CDYL	-0.729178	0.0611031	0.522892
PUM1	-0.384157	0.0557303	0.476271			RCC2	-0.40533	0.0612345	0.522892
DRAM2	0.406873	0.055758	0.476271			RNF4	-0.823678	0.0613115	0.522892
PLXNB2	-0.451758	0.0557735	0.476271			CD3G	-3.44279	0.061358	0.522892
ATM	-0.675108	0.0559539	0.476746			HMBOX1	-0.775359	0.0613739	0.522892
NUPL2	-0.50282	0.0559757	0.476746			MAN1B1-DT	-1.0415	0.0613938	0.522892
NABP1	-0.832995	0.0560614	0.476851			ACSF2	-0.936233	0.0615228	0.523305
SYNCRIP	-0.2936	0.0561581	0.477051			RUFY1	0.503523	0.0616454	0.523664
VMO1	1.6868	0.0563435	0.478001			UBE2Z	-0.51774	0.0617678	0.52402
ELF4	0.660607	0.0565437	0.478907			SNHG7	0.472987	0.0619279	0.524694
HLA-DRB5	-2.41026	0.0565974	0.478907			DTD1	-0.732085	0.0621767	0.526117
FAM111A	-0.458316	0.0569024	0.480228			APPBP2	-0.800565	0.0623581	0.526228
STK10	-0.356363	0.05698	0.480228			SLC4A7	-0.715818	0.0623648	0.526228
AKT2	0.450688	0.057207	0.480228			COQ4	-0.694433	0.0626168	0.526228
C1orf131	-0.613117	0.0573349	0.480228			PLCL2	-0.91191	0.06266	0.526228
ROCK1	-0.265813	0.0574484	0.480228			ZFP36	-0.644048	0.0626693	0.526228
PIK3CD	-0.588816	0.0575509	0.480228			FAM215B	-1.23908	0.0626751	0.526228
RPL3	0.352872	0.0575619	0.480228			SNHG12	-0.983253	0.0628915	0.526728
SPIN1	0.625447	0.0576025	0.480228			STK38L	-0.656444	0.062926	0.526728
RPL36A	-0.629488	0.0577371	0.480228			SFXN4	0.85649	0.0629775	0.526728
ENDOG	0.673672	0.057783	0.480228			EPRS	0.836153	0.0633607	0.528253
MRM2	-0.481253	0.0578508	0.480228			TKFC	-0.790063	0.0633816	0.528253
RXRA	-0.486493	0.0578645	0.480228			LGALS2	-1.18307	0.0634871	0.528253
UBE2L6	-0.527437	0.057878	0.480228			SRSF11	-0.342481	0.0635263	0.528253
TMEM243	-0.3875	0.0579066	0.480228			ZNF770	-0.845352	0.0635667	0.528253
RNF149	-0.412067	0.0579081	0.480228			FGFR1OP2	0.456285	0.0637638	0.528253
TNFRSF14	-0.444425	0.0579947	0.480228			WASHC2C	-0.533775	0.063768	0.528253
STK4	-0.278796	0.0580082	0.480228			OSBP	-0.680715	0.0638108	0.528253
OCIAD2	0.575701	0.0583344	0.482315			AGFG1	0.557358	0.0638904	0.528253
SNRPD2	0.251807	0.0584999	0.482832			ERH	0.319784	0.0643409	0.530849
ATF1	-0.526929	0.0585654	0.482832			ZNF703	-1.62589	0.0643676	0.530849
NAMPT	-0.521108	0.0586321	0.482832			RUNX2	-0.71932	0.0646431	0.532001
MCCC1	0.544451	0.0586945	0.482832			TUFM	0.305348	0.0646708	0.532001
TBC1D10B	-0.618409	0.0587848	0.482832			TTC3	-0.352392	0.064823	0.53258
TAF1D	-0.42959	0.0588421	0.482832			ENSG00000285106	-2.20664	0.0649292	0.53278
LARP7	-0.380397	0.0591053	0.484253			TRAK1	-0.649424	0.065172	0.533486
LINC00528	-0.774652	0.0591929	0.484253			TNFSF13	-0.975111	0.0652775	0.533486
BANF1	-0.348166	0.0592505	0.484253			DDX10	-0.795762	0.0653727	0.533486
CFL1	0.213175	0.0593131	0.484253			HLA-DQB2	-1.74509	0.0654225	0.533486
CCND2	-0.58388	0.0594664	0.484477			RSBN1	-0.506635	0.0654252	0.533486
HLA-DQB2	-2.15971	0.0595313	0.484477			HDAC1	0.446414	0.0655632	0.533942
PDP1	-0.549143	0.0595638	0.484477			PIK3R1	0.395362	0.0656772	0.534202
CRTC3	0.494638	0.0597281	0.48463			MLEC	0.362259	0.0659638	0.535863
KDSR	0.374145	0.0597316	0.48463			FKBP2	0.365434	0.0660859	0.536186
ISCA1	0.605097	0.0598358	0.484871			MDN1	-0.93709	0.0665559	0.539327
ITPR1	-0.651809	0.060041	0.485929			DYNLRB1	0.344606	0.0671631	0.541471
BTN2A1	-0.625728	0.0602646	0.486426			GTPBP1	-0.738132	0.0673641	0.541471
COX7A2L	0.327103	0.0603073	0.486426			DNAAF2	-1.00728	0.0674401	0.541471
SKIL	-0.566892	0.0603281	0.486426			NUCB2	0.646351	0.0675139	0.541471
SNW1	-0.367645	0.06046	0.486426			H1-4	1.28284	0.0675155	0.541471
PTCH2	-0.852915	0.0604762	0.486426			HNMT	-0.69539	0.0675453	0.541471
DNMT1	-0.451271	0.060642	0.486862			GAR1	-0.631442	0.0675735	0.541471
MDH2	0.314407	0.06068	0.486862			TXNDC9	0.773143	0.0676361	0.541471
TPR	-0.331841	0.0608273	0.48721			SPNS3	-0.950079	0.0677457	0.541471
NUMB	-0.448025	0.0608732	0.48721			AP3S1	0.446008	0.0678692	0.541471
KDM1B	-0.502916	0.0610537	0.487352			IRF4	-0.991529	0.067957	0.541471
MPHOSPH8	-0.538691	0.0611901	0.487352			HMOX1	0.783346	0.0679826	0.541471
SSFA2	-0.405488	0.0612164	0.487352			MTFMT	-0.951834	0.0680125	0.541471
RHOC	0.342528	0.0612959	0.487352			RPS27	-0.327881	0.0680675	0.541471
NFKBIL1	0.498875	0.0613295	0.487352			BBX	-0.48514	0.0681032	0.541471
RNF13	-0.449949	0.0613402	0.487352			WDR74	-0.645682	0.0682045	0.541471
TFAM	-0.340101	0.0617249	0.4894			TFEC	-0.672624	0.0682351	0.541471
TRIM56	-0.703816	0.0618006	0.4894			HOTAIRM1	0.550367	0.0684442	0.542469
PRELID3B	0.5624	0.0618237	0.4894			TNNI2	0.892298	0.0685873	0.542941
MAP1S	0.514475	0.0619205	0.48957			RTN3	0.441525	0.0686941	0.54308
PDE7A	-0.587899	0.06249	0.490896			CCNDBP1	0.457218	0.0687805	0.54308
CD200R1	-1.22944	0.0625335	0.490896			TRIT1	-0.976683	0.0688552	0.54308
PSMD2	0.344002	0.0626281	0.490896			AL669831.5	-1.04615	0.0689589	0.543239
TPD52L2	0.478038	0.0626386	0.490896			KMT2E	-0.357338	0.0693227	0.545444
EREG	1.29493	0.0626596	0.490896			ZMYND8	-0.799891	0.0696278	0.546146
KBTBD8	0.921205	0.0626663	0.490896			BAG1	0.319764	0.0696647	0.546146
RGS10	-0.264157	0.0626922	0.490896			FKBP5	0.837732	0.0697009	0.546146
ADH5	0.406856	0.0627796	0.490896			CIRBP	0.292645	0.069792	0.546146
CMC1	-0.393841	0.062801	0.490896			CUL4A	0.571198	0.0698855	0.546146
RAB11FIP1	-0.270133	0.062859	0.490896			FAM129B	0.668005	0.0699975	0.546146
SIGIRR	0.373157	0.062918	0.490896			DAGLB	-0.62012	0.0699993	0.546146
FAM45A	-0.421529	0.0631031	0.4912			LINC00685	-1.43755	0.0700883	0.546185
MCM4	1.00973	0.063108	0.4912			FAM32A	0.384303	0.0703115	0.546553
REEP3	0.405738	0.0635729	0.493957			CAMLG	0.422457	0.0703782	0.546553
ZNF366	-1.11589	0.0636445	0.493957			GSTP1	0.255521	0.070457	0.546553
PFKP	0.607172	0.0636899	0.493957			PMM2	0.702532	0.0705068	0.546553
WBP1	1.49356	0.0638936	0.49456			RALBP1	0.498969	0.0706005	0.546553
CANX	0.275996	0.0640868	0.49456			IRAK3	0.66216	0.0707122	0.546553
SLC7A5	0.964381	0.0641756	0.49456			TBC1D10A	-0.992345	0.0707235	0.546553
PCNP	0.259014	0.0642276	0.49456			GCH1	-0.946979	0.0709325	0.547496
STAM	0.630593	0.0642285	0.49456			SNX5	0.480019	0.0711233	0.547496
MAPK9	0.63705	0.0642287	0.49456			NCSTN	-0.666672	0.0711319	0.547496
CHCHD10	-0.552705	0.0642997	0.49456			THYN1	-0.646943	0.071182	0.547496
TEX264	0.329063	0.0644525	0.494693			NTMT1	0.552097	0.0713289	0.547978
CREG1	0.373461	0.064647	0.494693			YIPF4	-0.62916	0.071764	0.550404
ARMH1	0.867461	0.06466	0.494693			RAB5C	0.319017	0.0718139	0.550404
LSM6	-0.427088	0.0646607	0.494693			SLC39A3	0.60351	0.0719185	0.550557
EIF2B4	-0.61247	0.064697	0.494693			CCSER1	-1.00822	0.072373	0.552757
CISD2	0.39716	0.0648015	0.49491			TINF2	0.64784	0.0723757	0.552757
NIN	-0.377638	0.0650205	0.495063			SRRT	-0.633115	0.072637	0.553709
TTC17	-0.424179	0.0650356	0.495063			SH3GLB1	0.325032	0.0726705	0.553709
RPL38	-0.463832	0.0651467	0.495063			ASPH	0.594009	0.0729703	0.554219
NDUFB8	0.256181	0.0652847	0.495063			C11orf21	-0.844931	0.0729749	0.554219
FRYL	-0.371695	0.0653149	0.495063			UBE2W	-0.707383	0.0730799	0.554219
LAYN	1.203	0.0653385	0.495063			CEP192	-0.906442	0.0731458	0.554219
MYADM	-0.4563	0.0654053	0.495063			PPA1	0.471339	0.0731634	0.554219
RAB11FIP4	-0.650636	0.0655576	0.495063			MRPL9	0.479189	0.073344	0.554316
MTHFD2	0.451152	0.0655868	0.495063			LAMTOR5	0.275903	0.0733465	0.554316
IMP3	-0.419948	0.0656166	0.495063			CNOT4	-0.565748	0.073664	0.556069
NRM	0.603772	0.0657065	0.495063			C1orf43	0.328171	0.0738657	0.556946
PGM1	0.550682	0.0657346	0.495063			ZNF672	-0.790117	0.0740938	0.558019
CARD19	0.460027	0.0658204	0.495137			LSM5	0.351746	0.0743447	0.559261
COMMD8	0.37201	0.0661729	0.496806			RCN2	-0.810351	0.0744911	0.559484
ZBTB20	-0.502151	0.066195	0.496806			MT-ND4L	-0.389199	0.0745581	0.559484
CCL5	-1.12553	0.0665175	0.497848			AL354733.3	-1.74296	0.0746323	0.559484
MED1	-0.617432	0.0666136	0.497848			KIAA1109	-0.603766	0.074801	0.560104
CSDE1	0.221487	0.0666156	0.497848			RPL26L1	0.526226	0.0749284	0.560413
PPM1A	0.472584	0.0666399	0.497848			HSPA4	0.47493	0.075094	0.561007
EFNB1	-0.562244	0.0669819	0.49983			TRADD	0.497523	0.0752043	0.561186
AL354733.3	-1.23082	0.0670936	0.500089			CNPPD1	-0.42677	0.0757094	0.562725
MT-ND6	-0.786473	0.0673306	0.501232			CTTNBP2NL	-0.886657	0.0757637	0.562725
AC025164.1	-1.29986	0.0674118	0.501232			GMCL1	-0.909584	0.0757729	0.562725
GMEB1	0.555682	0.0674826	0.501232			CCNK	0.473377	0.0758422	0.562725
CEP85L	0.464026	0.0675551	0.501232			SLC44A1	0.716906	0.0758992	0.562725
CLEC11A	0.677156	0.0678032	0.501655			STUB1	0.42927	0.0759874	0.562725
UGP2	0.401938	0.0678493	0.501655			MPG	0.335759	0.076025	0.562725
TAF10	0.247389	0.0678876	0.501655			NUDT5	0.480037	0.0761604	0.562725
SOX4	0.886309	0.068103	0.501655			PRPS2	0.781328	0.0762871	0.562725
TRIM33	-0.437875	0.0681438	0.501655			NDUFAF3	0.513612	0.0763841	0.562725
DYNC1I2	-0.578657	0.0682558	0.501655			NEU1	-0.578622	0.0764249	0.562725
ATG14	0.602703	0.068352	0.501655			NKAP	-0.577782	0.0764482	0.562725
NR3C1	-0.286081	0.0684562	0.501655			C16orf54	-0.519376	0.0767856	0.564569
SURF4	0.45719	0.0685086	0.501655			NCOA7	-0.726962	0.0771573	0.566169
MARS	-0.426011	0.0685689	0.501655			DHRS4	-0.566789	0.0774019	0.566169
UBA2	0.33799	0.0685983	0.501655			TPCN1	-0.78164	0.0775013	0.566169
RSBN1L	-0.551892	0.0686265	0.501655			EFR3A	0.514732	0.0775142	0.566169
FKBP5	0.516783	0.0687166	0.501655			CELF1	-0.539039	0.0778276	0.566169
BLOC1S2	0.335695	0.0687264	0.501655			MGST2	0.443829	0.0779079	0.566169
MRPL10	0.585343	0.0687685	0.501655			RHOQ	0.578232	0.0779258	0.566169
NAXE	0.394917	0.0689091	0.501703			MOB3B	-1.16594	0.0779361	0.566169
ECI2	0.494477	0.0689293	0.501703			OSTC	0.368169	0.0780384	0.566169
BNIP1	0.58533	0.0690571	0.501929			EAF1	0.692667	0.078197	0.566169
SLC39A10	-0.369702	0.0691145	0.501929			PSMD11	0.406688	0.0783077	0.566169
SIPA1L1	-0.853585	0.0694515	0.503814			ITGA5	0.729676	0.0784185	0.566169
IFI44L	-1.67908	0.0697959	0.505521			NDUFA6	0.320808	0.0784462	0.566169
PNN	-0.271663	0.0698422	0.505521			MEPCE	-0.956558	0.0784786	0.566169
FTL	0.219902	0.0700678	0.50659			CLK1	-0.494483	0.0785683	0.566169
FAM208B	-0.477704	0.0701721	0.50675			SMIM19	0.525229	0.0786017	0.566169
WDR13	0.510056	0.0703475	0.50675			PGAM1	0.282489	0.0786408	0.566169
GALNT1	0.346223	0.070447	0.50675			AQR	-0.658276	0.0787556	0.566169
GHITM	0.290125	0.0704551	0.50675			HIF1A	0.512153	0.0788282	0.566169
ATP5F1A	0.306479	0.0704793	0.50675			AFF1	-0.861047	0.0788918	0.566169
SLC41A2	-0.432486	0.0705693	0.506837			TP53I13	-0.594464	0.078952	0.566169
SMARCC1	0.278555	0.0707417	0.50709			CNEP1R1	-0.745237	0.0789619	0.566169
JAK3	0.500559	0.0707894	0.50709			AGPAT2	0.41412	0.0790044	0.566169
CCDC59	0.251267	0.0709034	0.50709			BTG2	-0.54498	0.0792213	0.567023
GAB3	-0.573426	0.0709246	0.50709			ZNF791	-0.643821	0.0792979	0.567023
BTG1	-0.357137	0.0709941	0.50709			ODR4	-0.580632	0.0797352	0.568883
NDUFA4	0.285658	0.0711839	0.50714			PHC3	-0.65779	0.0798973	0.568883
SELL	0.408447	0.0712419	0.50714			H2AFZ	0.636516	0.0798976	0.568883
PRDX6	0.275575	0.0712716	0.50714			WDR45	0.516724	0.0799986	0.568883
CCR1	-1.10046	0.0713129	0.50714			SDR39U1	-0.62522	0.0800214	0.568883
SNCA	0.711872	0.0714869	0.507255			IL2RG	0.53072	0.0801136	0.568883
MTA2	0.475904	0.0715255	0.507255			NFKBIB	-0.668141	0.080216	0.568883
GANC	-0.528517	0.0715629	0.507255			SLC5A3	-1.02969	0.0804178	0.568883
CCDC22	0.409188	0.0717976	0.508365			PTOV1	0.671364	0.0804282	0.568883
GSTK1	0.222727	0.0719853	0.50914			CALM3	0.331424	0.0804321	0.568883
GRHPR	0.361241	0.0722013	0.510113			OSBPL3	-1.0848	0.0806905	0.569761
RPL10A	0.30145	0.0723315	0.510349			IPMK	-0.709461	0.0807315	0.569761
TOMM20	0.262557	0.0724844	0.510349			TIMM17B	0.374059	0.0810612	0.571468
TAB2	-0.381947	0.0725398	0.510349			CPD	0.732162	0.0812515	0.57219
STX4	-0.498531	0.072702	0.510349			CCDC86	-0.767137	0.0814421	0.572912
LTV1	-0.353239	0.0727035	0.510349			MDM4	-0.362737	0.0815592	0.573116
FLI1	-0.393975	0.0729166	0.510349			BACH1	0.369002	0.0819452	0.574718
SMIM30	0.515649	0.0729169	0.510349			PER1	0.457061	0.0820856	0.574718
SDCCAG8	-0.483486	0.0730539	0.510349			SON	-0.233053	0.0821796	0.574718
PACSIN2	-0.363993	0.0731252	0.510349			NME1	0.4629	0.0822319	0.574718
CLTB	-0.260176	0.0731325	0.510349			GRAMD4	-0.721409	0.0824681	0.574718
RRP15	-0.562508	0.0732095	0.510349			BRD1	-0.715193	0.0825723	0.574718
S100A10	0.222782	0.0732838	0.510349			IARS2	-0.502293	0.0826788	0.574718
TUBB6	0.750372	0.0734764	0.510349			GYG1	0.512467	0.0827927	0.574718
PQLC1	0.419268	0.0734925	0.510349			HIPK1-AS1	-1.486	0.0828096	0.574718
DNAJC25	0.786511	0.0736102	0.510349			SLC25A13	0.506752	0.0828249	0.574718
UFD1	0.334944	0.0737882	0.510349			GSTO1	0.313749	0.0830266	0.574718
HNRNPH3	0.314955	0.0738632	0.510349			HK2	-0.938498	0.0830365	0.574718
SEL1L3	0.6267	0.0739591	0.510349			H1-3	-2.21493	0.0830412	0.574718
CXCL8	-1.49241	0.0740272	0.510349			MT-ND2	0.35118	0.0830441	0.574718
PRPF4B	-0.385606	0.0740489	0.510349			SUMO3	0.318501	0.0831637	0.574718
TMEM109	0.357246	0.074054	0.510349			MRPS34	0.363856	0.0832003	0.574718
AC091271.1	-0.994878	0.0741048	0.510349			IKBKG	0.569759	0.083452	0.575845
OAT	0.478316	0.0741147	0.510349			MGAT1	0.38511	0.083807	0.576706
PRKAA1	0.634319	0.0741171	0.510349			ZDHHC1	-1.06416	0.0838507	0.576706
DHFR	0.888629	0.0746179	0.513057			PSMB7	0.336916	0.0838708	0.576706
ZRSR2	-0.554316	0.074713	0.513057			TCEAL4	-0.532061	0.0843414	0.576706
EXOSC1	0.434726	0.0747895	0.513057			PNN	-0.272838	0.0843636	0.576706
PHACTR1	-0.346348	0.0749051	0.513057			POLDIP3	-0.588797	0.084391	0.576706
RBBP7	0.327681	0.0749644	0.513057			LGALS1	0.256483	0.0844517	0.576706
ZFHX3	-0.438565	0.0749834	0.513057			TENT4A	-0.916278	0.0846774	0.576706
GNG2	-0.459539	0.0750659	0.513082			ATP6V1F	0.283716	0.0846814	0.576706
LYST	-0.506377	0.0751812	0.51333			PPIB	0.284875	0.0847162	0.576706
MBIP	0.709718	0.0752648	0.513363			MRPL22	0.486587	0.0847727	0.576706
TRIT1	-0.627329	0.0755721	0.514919			TM9SF3	0.429368	0.084842	0.576706
RAP1GAP2	-1.00462	0.0756747	0.515079			UCHL3	0.420646	0.0848623	0.576706
TSG101	0.418152	0.0758363	0.515639			ESYT1	-0.605178	0.0850184	0.576706
GTF2H5	-0.460462	0.076229	0.51706			PTPN11	-0.54243	0.0850543	0.576706
PEBP1	0.272187	0.0763373	0.51706			CCL3	-1.72038	0.0853353	0.576706
RPL34	-0.217662	0.0764236	0.51706			PITPNA	0.493011	0.0853907	0.576706
XPNPEP1	0.529283	0.0764477	0.51706			LFNG	-0.825529	0.0857385	0.576706
HNRNPLL	0.630392	0.0764559	0.51706			NF1	-0.676161	0.0857866	0.576706
ATP5MD	-0.345919	0.076522	0.51706			ATF5	-0.580005	0.085787	0.576706
ANXA7	0.312411	0.076804	0.517186			AC025171.3	-1.04797	0.085819	0.576706
SNRPF	0.247431	0.0768848	0.517186			VPS13C	-0.452087	0.0858213	0.576706
WAC	-0.294725	0.0769358	0.517186			NRGN	0.477563	0.0858523	0.576706
PYGB	0.597632	0.0770054	0.517186			ACAA2	0.43633	0.0859676	0.576706
IFITM1	-1.81687	0.0770773	0.517186			NUP210	-0.6196	0.0859804	0.576706
RHOA	0.219124	0.0771123	0.517186			ADGRE2	-0.581546	0.0860039	0.576706
ILKAP	0.404723	0.0771185	0.517186			GNB2	0.301719	0.0860205	0.576706
AC008105.3	-0.545229	0.0772356	0.517186			NFIL3	0.948529	0.0860828	0.576706
CCR2	-1.1375	0.0772727	0.517186			TCEA3	-1.36902	0.0862201	0.576706
C1orf122	0.412044	0.0773355	0.517186			AP1G2	-0.700172	0.0862355	0.576706
CRYBG3	-0.540844	0.0775766	0.51818			PON2	0.613778	0.0864111	0.577286
EVI2A	-0.489772	0.0776751	0.51818			NSFL1C	0.389434	0.0865497	0.577619
MFSD10	0.388936	0.077723	0.51818			OGT	-0.503051	0.0868524	0.578073
RNASEH2B	-0.426375	0.0780278	0.519671			CWC27	-0.543294	0.0868985	0.578073
CD9	1.25559	0.0782679	0.519671			HMGB3	0.851655	0.0869349	0.578073
KLHDC3	0.471427	0.0783132	0.519671			PSMD7	0.2845	0.086973	0.578073
LRRK1	-0.5037	0.0783528	0.519671			CTNNBL1	0.34644	0.0871884	0.578605
TRAF5	0.765266	0.0785058	0.519671			OSER1	0.627554	0.0872309	0.578605
ERO1A	0.435189	0.0785985	0.519671			NEPRO	-0.68201	0.0876779	0.580977
CD83	-0.939576	0.0786002	0.519671			ENSG00000241978	-3.33783	0.0880028	0.581653
WIPI2	0.427081	0.07863	0.519671			CEP290	-0.927413	0.0881121	0.581653
EIF3H	0.267369	0.0786655	0.519671			NDRG1	0.544807	0.0881219	0.581653
DPP9	0.403143	0.0787942	0.519994			CAPNS1	0.287681	0.0881374	0.581653
CCNH	-0.412451	0.0788887	0.52009			ZMAT5	-0.710581	0.0883161	0.581791
JUP	-1.24183	0.0794558	0.521054			POLR2K	0.487553	0.0884576	0.581791
TOMM40	0.390565	0.0795405	0.521054			INSR	0.656596	0.0885553	0.581791
JPX	-0.477592	0.0795533	0.521054			JCHAIN	1.67121	0.0885943	0.581791
ZNF581	0.455349	0.0795686	0.521054			EFTUD2	-0.471202	0.0886053	0.581791
YWHAH	0.266449	0.0795786	0.521054			MAP3K8	0.668732	0.0888845	0.582609
COX18	-0.665846	0.0795815	0.521054			AATF	0.396558	0.088909	0.582609
TBRG1	-0.469228	0.0795955	0.521054			MYLPF	-1.266	0.0892007	0.583395
TMED3	0.455945	0.0796921	0.521162			TMEM87B	-0.852327	0.0892679	0.583395
BAG5	0.318745	0.0799762	0.521585			PDE4A	-0.800294	0.0893588	0.583395
COMTD1	0.627468	0.0799992	0.521585			REV3L	-0.719443	0.0893875	0.583395
SLC38A2	-0.337323	0.080074	0.521585			CCDC146	-1.19957	0.0896456	0.58416
RAB9A	-0.504814	0.0801723	0.521585			C1D	0.452764	0.0896843	0.58416
SNX17	0.350081	0.0801879	0.521585			SYNGR2	-0.323339	0.0899798	0.585499
DDX18	-0.368378	0.0802377	0.521585			TCEA1	0.279232	0.0901891	0.585771
NBPF19	-0.520759	0.0804289	0.521596			FAM96B	0.647473	0.0904089	0.585771
SRSF4	-0.261321	0.0804387	0.521596			CARS	0.596247	0.0904337	0.585771
CARD8	-0.441729	0.0804799	0.521596			FOXJ3	-0.656278	0.0906135	0.585771
ATP6V0B	0.233964	0.0806825	0.522117			FAM96A	0.805334	0.0906782	0.585771
CALHM2	-0.597286	0.0807206	0.522117			IPO9	-0.813812	0.0906907	0.585771
SERPINB1	0.25375	0.0809344	0.522979			SBF2	-0.567479	0.0907024	0.585771
PABPN1	-0.266744	0.0811928	0.523538			IMPDH1	0.448387	0.0907419	0.585771
PMAIP1	-0.568817	0.0812163	0.523538			PARVB	-0.450313	0.0910268	0.586623
HSH2D	-0.586739	0.0812622	0.523538			CKAP4	1.01077	0.0914916	0.586623
CPPED1	-0.321679	0.0814066	0.523745			RPS21	-0.272626	0.0917185	0.586623
RPS27	-0.264105	0.0814554	0.523745			SPCS1	0.295628	0.0917319	0.586623
SNRNP35	0.465166	0.0818213	0.525579			STK25	0.671211	0.0917759	0.586623
XAF1	-0.853878	0.0820811	0.526728			TFEB	-0.504328	0.0917809	0.586623
KPNA2	0.47375	0.0822065	0.527012			COQ7	-0.802998	0.0918822	0.586623
DYNLT3	0.614081	0.0827075	0.529018			RBM26	-0.533184	0.0920009	0.586623
QPRT	0.998419	0.0828382	0.529018			QDPR	0.629123	0.0920562	0.586623
RC3H1	-0.427675	0.0828688	0.529018			NR3C1	-0.343803	0.092092	0.586623
SWAP70	0.45205	0.0828808	0.529018			NDUFS6	0.299592	0.0922102	0.586623
USP25	-0.510117	0.0829271	0.529018			SEC61B	0.265532	0.0922124	0.586623
SGTB	0.720487	0.0830596	0.529018			MRPL35	-0.697148	0.0922207	0.586623
NPM1	0.244417	0.0830885	0.529018			CCDC112	-0.531862	0.0923304	0.586623
SDF2	-0.449693	0.083555	0.530974			SDS	-1.22867	0.0924214	0.586623
RGS14	-0.441362	0.0836808	0.530974			SAMHD1	-0.420906	0.0924238	0.586623
DUSP5	-0.705224	0.0837704	0.530974			MKI67	1.24404	0.0924716	0.586623
TMEM9	0.602719	0.0838105	0.530974			SF3B2	0.256489	0.0926611	0.586623
NDUFA12	0.292969	0.0838933	0.530974			IL1RN	-0.714819	0.0927628	0.586623
HSP90AB1	0.240597	0.0839031	0.530974			SP1	-0.691948	0.0927694	0.586623
DELE1	-0.379652	0.084205	0.530974			CD2AP	-0.639198	0.0929646	0.586623
LAMTOR1	0.280657	0.084228	0.530974			MOAP1	-0.575408	0.0930235	0.586623
SLC39A1	0.466457	0.0842725	0.530974			ACTG1	0.270095	0.0930544	0.586623
SRM	0.391501	0.0842869	0.530974			SAP25	-0.69189	0.0931371	0.586623
STAG2	-0.39995	0.0844303	0.530974			EMB	0.408903	0.0932026	0.586623
CD48	-0.280045	0.0845243	0.530974			NDUFB11	0.274704	0.0935156	0.586623
HSDL2	0.479573	0.0845763	0.530974			SPOPL	-0.526464	0.093557	0.586623
LSM4	0.309349	0.0846992	0.530974			TRIM24	-0.969265	0.0936466	0.586623
CDK17	0.541683	0.0847001	0.530974			PHETA1	-1.05953	0.0936894	0.586623
LSP1	0.215147	0.0847047	0.530974			CALR	0.398592	0.0937077	0.586623
PDS5B	-0.413675	0.0848416	0.530974			ZNF91	-0.875357	0.0937919	0.586623
PPIG	-0.295709	0.0848645	0.530974			CASP8	-0.474881	0.0938075	0.586623
FLOT1	0.362609	0.0852303	0.531726			ZBED5	-0.720637	0.0939071	0.586623
HEATR5B	-0.685605	0.085396	0.531726			TNFAIP8L2	-0.76791	0.093939	0.586623
MAML2	-0.728313	0.085623	0.531726			PTPN6	0.287621	0.0943503	0.587
PDZD8	0.555308	0.085648	0.531726			TOMM40	0.444548	0.0944557	0.587
MRPL37	0.424561	0.0856719	0.531726			CYP27A1	1.61864	0.0944663	0.587
GNA15	0.524482	0.0857188	0.531726			TIMP2	0.527477	0.0944961	0.587
NRAS	0.433491	0.0858199	0.531726			TMED9	0.379096	0.0946741	0.587
FUBP1	-0.405788	0.085834	0.531726			PDE4DIP	-0.811973	0.0947418	0.587
TET3	-0.708262	0.085928	0.531726			SH3BP5	0.447835	0.0947433	0.587
BLVRB	0.234079	0.0859782	0.531726			SF1	-0.305498	0.094824	0.587
ACAT1	0.447333	0.0860192	0.531726			KATNBL1	-0.599117	0.0948822	0.587
YWHAQ	0.320213	0.0861365	0.531726			MIEF1	-0.773331	0.0949015	0.587
TNFRSF12A	1.02397	0.0862317	0.531726			RBM8A	0.307907	0.0951012	0.587298
JADE1	-0.569211	0.0863955	0.531726			RCOR3	-0.68652	0.0951302	0.587298
HCAR2	-1.90717	0.0865465	0.531726			FES	0.372261	0.095424	0.587939
HIST1H4C	0.350892	0.0866378	0.531726			TOX4	0.392728	0.0955236	0.587939
S100PBP	-0.867422	0.0866552	0.531726			PDIA3	0.277855	0.0957544	0.587939
KIF20B	-0.623426	0.0866671	0.531726			RHOB	-0.541908	0.0958134	0.587939
GSDMD	-0.39552	0.0866981	0.531726			HAS1	3.14732	0.0959939	0.587939
DBI	0.452784	0.0867102	0.531726			AL627171.1	-0.961193	0.0960149	0.587939
ELOVL5	-0.32242	0.0867242	0.531726			NLRP3	0.507304	0.0960758	0.587939
PSMD8	0.289	0.0867823	0.531726			CASC3	0.511029	0.0961796	0.587939
ABCE1	-0.316673	0.0869731	0.532047			S100A6	0.231666	0.0962071	0.587939
FAM207A	0.453369	0.0870097	0.532047			FERMT3	0.241772	0.0962418	0.587939
FURIN	0.55184	0.0870801	0.532047			SVIL	-0.822654	0.0962734	0.587939
MED17	0.658291	0.0871863	0.532196			EZH1	-0.834073	0.0964075	0.587939
ELOB	0.19923	0.087549	0.533909			ARID5A	-0.477736	0.0964086	0.587939
PPP1R9B	-0.519484	0.0877847	0.534846			NMRAL1	0.479708	0.096555	0.58828
LRRC25	-0.293066	0.0879416	0.5353			RER1	0.401791	0.0966912	0.588559
STRN	0.556207	0.0881559	0.535485			BOLA3	0.611132	0.0968955	0.589251
PNMA1	1.20086	0.0881983	0.535485			ST3GAL5	-0.674284	0.0972418	0.589783
DIS3	0.406754	0.0882188	0.535485			C2orf68	-0.747442	0.0973427	0.589783
ABI3	-0.57838	0.0884047	0.536113			GUCD1	-0.474231	0.0973854	0.589783
TRIM22	-0.505573	0.0885877	0.536722			AL390728.6	-0.949603	0.097509	0.589783
SH3GLB2	0.665819	0.0890286	0.538892			SLAMF8	-1.25065	0.0976183	0.589783
YBX1	0.206266	0.0894169	0.540481			PPTC7	-0.453953	0.0976791	0.589783
ZFP36L2	-0.464554	0.0896394	0.540481			GALNT2	-0.727208	0.097792	0.589783
PSMB5	0.525829	0.0896824	0.540481			ANKRD28	0.497903	0.0978412	0.589783
SFXN1	0.660978	0.0897441	0.540481			FCHSD2	-0.520512	0.0982276	0.589783
PPIA	0.19133	0.0897984	0.540481			COPS6	0.327418	0.0982924	0.589783
DHRS3	0.602263	0.0899784	0.540481			ANKHD1	-0.566353	0.09834	0.589783
SEC23B	0.432007	0.0899987	0.540481			RAC1	0.22902	0.0983718	0.589783
CHN2	-0.711926	0.09003	0.540481			GARS1	-1.56106	0.0984688	0.589783
PRDX2	0.469278	0.0900403	0.540481			VTI1B	0.378383	0.0985278	0.589783
TPT1	0.212322	0.0901218	0.540481			LTB4R	0.859534	0.0987196	0.589783
ARHGAP30	-0.289596	0.090399	0.541645			TRAF4	-1.03038	0.0987205	0.589783
CCDC88B	-0.370459	0.090687	0.542401			DCTN5	0.630062	0.0987969	0.589783
TMEM126A	0.367326	0.0906919	0.542401			BZW1	0.356754	0.0988504	0.589783
SYTL3	1.06097	0.090888	0.542805			NOP53	-0.401459	0.098855	0.589783
NDUFS3	0.310972	0.0909875	0.542805			CLK3	-0.439662	0.0988872	0.589783
PANK3	-0.53419	0.0910802	0.542805			HSDL2	-0.591578	0.0989985	0.589783
XPO1	-0.452296	0.0911191	0.542805			MPHOSPH10	-0.509543	0.0991275	0.589783
KRT10	0.351233	0.0911765	0.542805			UBE2V2	0.508815	0.0991625	0.589783
UFC1	0.275926	0.0914575	0.54398			HERC3	-0.808375	0.0992371	0.589783
SMAD3	-0.589556	0.091705	0.544954			TMEM256	0.360024	0.0992489	0.589783
DCAF7	-0.364391	0.0922222	0.545784			KDM4C	-0.528689	0.0993466	0.589825
IREB2	0.418483	0.0922392	0.545784			NBEAL2	0.759308	0.0995325	0.59039
MINOS1	-0.288844	0.0924374	0.545784			TMEM160	0.410144	0.0999878	0.591063
PRKCA	-0.557476	0.0924874	0.545784			MAP2K2	0.510452	0.100021	0.591063
SLC2A6	0.434838	0.0925576	0.545784			KLHL15	-0.960609	0.100153	0.591063
SLC35E3	-0.91118	0.092597	0.545784			PARP11	-0.970385	0.100324	0.591063
NAGPA	0.352082	0.0925979	0.545784			OXLD1	0.543395	0.100361	0.591063
ZNF276	-0.493849	0.0926136	0.545784			TMUB2	-0.560286	0.100501	0.591063
KAT8	0.42055	0.0926186	0.545784			HSPB1	0.340749	0.10058	0.591063
KIAA0232	-0.513965	0.0926835	0.545784			ADAMTSL4	0.682208	0.100634	0.591063
BIRC3	-0.72947	0.0928486	0.546262			NFIC	-0.469692	0.100662	0.591063
MCTP1	-0.374756	0.0931367	0.547462			BOD1L1	-0.315259	0.100665	0.591063
SMARCA5	-0.32027	0.0933306	0.547675			PFDN4	0.380098	0.100751	0.591063
CLK1	-0.427686	0.0933412	0.547675			MRE11	-0.670954	0.100809	0.591063
SKI	-0.86708	0.0934353	0.547733			JUN	-0.65196	0.100827	0.591063
RPS6KA5	-0.638344	0.0939476	0.55024			PARP14	-0.789845	0.101027	0.591202
LSG1	-0.441221	0.0941	0.550638			NCBP2-AS2	0.664842	0.101075	0.591202
C1QA	1.46738	0.0942549	0.550807			BRI3	0.384626	0.101126	0.591202
C6orf62	-0.312798	0.0944128	0.550807			ZC3H6	-0.854521	0.101225	0.591202
GSTP1	0.256806	0.0945101	0.550807			BICD2	-0.655068	0.101314	0.591202
AGPAT2	0.382922	0.0945529	0.550807			FBXO9	0.39323	0.101396	0.591202
MDM4	-0.336326	0.0946069	0.550807			ACSF3	-0.781556	0.101661	0.592221
ZCCHC7	-0.511416	0.0946471	0.550807			RPL36AL	0.23193	0.101879	0.592342
FNBP1	-0.283179	0.0947811	0.550807			GOSR2	-0.602161	0.101901	0.592342
PSMB10	-0.494049	0.0948062	0.550807			LDHB	0.307937	0.102122	0.592342
VPS13A	0.532746	0.0949074	0.550903			MCOLN1	0.675587	0.102207	0.592342
PSMC4	-0.275142	0.0950419	0.551095			EXOSC4	-0.654425	0.102299	0.592342
VPS13C	-0.362579	0.0951099	0.551095			FPR3	-1.54473	0.102344	0.592342
CHIC2	-0.54675	0.095279	0.551584			ENSG00000257764	0.762426	0.102377	0.592342
PTBP3	-0.265131	0.0955596	0.551667			TBCB	0.323883	0.10241	0.592342
FGD4	-0.48482	0.0955729	0.551667			SEC22B	-0.42914	0.10275	0.593527
SNAP23	-0.309234	0.0957055	0.551667			MSH3	-0.830728	0.102798	0.593527
EIF2A	0.258341	0.0958026	0.551667			RHOF	-0.495104	0.102938	0.593809
ARHGEF7	-0.645175	0.0958196	0.551667			XPC	-0.633155	0.103319	0.594352
USO1	-0.457742	0.0958645	0.551667			TUBB	-0.303947	0.103443	0.594352
BORCS5	-0.530798	0.0958868	0.551667			IMPA2	0.395171	0.103719	0.594352
FAF1	0.513849	0.0959822	0.551728			CCSER2	-0.743997	0.103754	0.594352
TSPYL4	0.698244	0.096306	0.551773			DHFR	1.07926	0.103826	0.594352
ASB2	0.835578	0.0963199	0.551773			CD37	-0.319984	0.10386	0.594352
VPS26A	0.340758	0.0964484	0.551773			FBXO42	-0.738694	0.103874	0.594352
PPP4R3B	-0.40126	0.0967342	0.551773			POLR3D	-0.879147	0.103896	0.594352
MRPS25	0.372399	0.0967388	0.551773			CD200R1	-1.22081	0.103941	0.594352
MTRNR2L8	-1.47719	0.0967778	0.551773			AC114760.2	-0.987276	0.104046	0.594352
SETD7	0.460055	0.0968124	0.551773			ZNF276	-0.717628	0.10417	0.594352
ITSN2	-0.319633	0.0968296	0.551773			SNW1	0.333267	0.104219	0.594352
RPL15	0.270152	0.0969026	0.551773			S100A11	0.403979	0.104219	0.594352
G6PD	0.36994	0.0969104	0.551773			MIDEAS	-1.45409	0.104596	0.594704
ODC1	0.607567	0.0969479	0.551773			GPBAR1	-0.500518	0.104604	0.594704
UTF1	0.624311	0.0971211	0.551773			SSBP1	0.288879	0.104693	0.594704
LGALS9	-0.302557	0.0971968	0.551773			ATP5PB	0.259092	0.104715	0.594704
PSMC5	0.259571	0.0972919	0.551773			TTC14	-0.460111	0.104819	0.594704
PSMD3	0.316585	0.0973258	0.551773			ABR	-0.510799	0.104829	0.594704
ALOX5	-0.399677	0.0973468	0.551773			TTYH3	0.694398	0.10508	0.595608
DSTN	0.422449	0.0974856	0.551948			AZI2	0.606441	0.105332	0.596515
XRN1	-0.606524	0.0975473	0.551948			AP1S2	-0.232982	0.105534	0.59665
PLCL2	-0.456286	0.0980719	0.554268			BAZ2A	-0.452147	0.105622	0.59665
RPL37	-0.229628	0.0982516	0.554268			RNASEH2C	0.363467	0.105727	0.59665
NFAM1	-0.724758	0.0982586	0.554268			TUBA4A	0.850396	0.105756	0.59665
DHX36	-0.339466	0.0984167	0.554268			STK11	0.717301	0.105905	0.59665
PHLDB3	0.785835	0.0984509	0.554268			CDKN1B	-0.488375	0.105933	0.59665
ARSA	0.530312	0.0984684	0.554268			AC004817.3	-0.931273	0.106039	0.59665
NDUFS8	0.285429	0.0986738	0.554479			CIC	-0.579925	0.106089	0.59665
NIPSNAP1	0.626713	0.0987461	0.554479			ENSA	0.281093	0.106202	0.596696
USP8	-0.30645	0.0987615	0.554479			PSMB8	0.335736	0.106281	0.596696
NEXN	-1.45606	0.0989172	0.554545			GHRL	-0.91907	0.106447	0.597112
ECHDC1	-0.391815	0.0991706	0.554545			UQCC3	0.537611	0.106539	0.597113
RBM28	-0.520816	0.0992492	0.554545			SERPINA1	0.344756	0.106679	0.597385
SNX20	-0.416962	0.0993508	0.554545			IAH1	0.343186	0.106893	0.597677
SYPL1	0.356344	0.0993561	0.554545			UBE2R2	0.384557	0.106915	0.597677
TARDBP	-0.466325	0.0994009	0.554545			MFSD10	0.379856	0.107039	0.597858
FBXO42	-0.56361	0.0994357	0.554545			ZEB2-AS1	-0.788012	0.107148	0.597952
NDUFS7	0.221245	0.099455	0.554545			LARP1B	-0.71773	0.107493	0.598727
SH3BP2	-0.322958	0.0997266	0.555583			CYP51A1	-1.12384	0.107493	0.598727
QKI	-0.380048	0.0998933	0.556035			DHX29	0.473848	0.107563	0.598727
RAE1	0.416824	0.100138	0.556607			SQOR	0.365154	0.107941	0.600305
SMCHD1	-0.464488	0.100167	0.556607			PRRG4	0.660597	0.108031	0.600305
DEK	0.227694	0.1004	0.556963			AES	0.610859	0.108169	0.600558
UPF3B	-0.40004	0.100419	0.556963			CLIC1	0.223963	0.108595	0.602412
NAP1L4	-0.341363	0.100488	0.556963			BCL10	-0.548168	0.108881	0.602821
NEU1	-0.562439	0.100637	0.557313			ETF1	0.428695	0.108899	0.602821
MMD	0.672711	0.100832	0.557921			REEP5	0.251648	0.108962	0.602821
ASGR1	-0.612367	0.101172	0.558998			LIMK1	-0.668667	0.10912	0.602821
IVNS1ABP	-0.454716	0.101335	0.558998			FCER1G	0.290028	0.109132	0.602821
IFIH1	-0.862706	0.101344	0.558998			IDH3A	-0.510191	0.109355	0.603542
CEP290	-0.757625	0.101474	0.558998			TMEM70	0.589175	0.109521	0.603758
BTN3A2	-0.552112	0.101564	0.558998			NUMA1	-0.501439	0.10958	0.603758
SRSF5	-0.224668	0.10162	0.558998			CLPP	0.448338	0.109856	0.60445
GBP3	-0.606748	0.101628	0.558998			LRRC59	0.411407	0.109892	0.60445
ACYP2	-0.3687	0.10182	0.559187			DCTD	-0.589142	0.11041	0.606791
LENG8	-0.391982	0.101847	0.559187			PTGIR	-0.906651	0.110769	0.60825
MIEN1	0.378826	0.102098	0.559187			MT-CO2	0.209746	0.111002	0.608521
MKLN1	-0.444421	0.102104	0.559187			ZNF428	-0.513659	0.111149	0.608521
IGFLR1	-0.433458	0.102127	0.559187			INTS6	-0.6678	0.111159	0.608521
NUDT16L1	0.382432	0.102178	0.559187			NDUFV3	0.383508	0.111193	0.608521
EIF5A	0.290666	0.102304	0.559244			NSMCE3	0.591632	0.111325	0.608731
NEAT1	-0.357492	0.102476	0.559244			TUBGCP2	0.335117	0.111506	0.60921
PKN2	-0.35275	0.102484	0.559244			DNAJA1	-0.303026	0.111637	0.609413
ANKRD13D	-0.370076	0.102774	0.559244			CBWD5	-0.795079	0.111888	0.610275
ARHGAP45	-0.329942	0.102784	0.559244			MARK2	-0.469648	0.112346	0.611248
KLF11	0.51869	0.102801	0.559244			PDXDC1	-0.590587	0.112407	0.611248
TREM1	-0.926263	0.10288	0.559244			SHMT2	-0.726656	0.112626	0.611248
YARS	0.427631	0.102966	0.559244			ZBTB8OS	0.513493	0.113064	0.611248
GMPR2	0.419645	0.103051	0.559244			CARS2	0.494275	0.113167	0.611248
CCL3L1	-2.20202	0.103056	0.559244			ASNSD1	0.538521	0.113526	0.611248
CCL4L2	-3.26279	0.103134	0.559244			ATG4C	-0.77395	0.113543	0.611248
ZNF609	-0.506952	0.103475	0.560628			MTFR1L	-0.58816	0.11363	0.611248
GTPBP1	-0.43286	0.10381	0.561658			KHDC4	-0.708936	0.113663	0.611248
CMTM3	0.325144	0.103838	0.561658			MTMR11	-0.605039	0.113699	0.611248
GPATCH2L	-0.380468	0.104218	0.562553			REL	-0.2666	0.113783	0.611248
EIF4A2	-0.308195	0.104273	0.562553			WDR60	-0.838942	0.113889	0.611248
CEP170	-0.360821	0.104289	0.562553			NEDD8	0.232713	0.113912	0.611248
ABHD2	-0.382339	0.104419	0.562553			MAF1	0.336104	0.114067	0.611248
PDXK	0.477402	0.104436	0.562553			POLD4	-0.705604	0.114196	0.611248
PLEKHO1	-0.272843	0.104542	0.562661			SH3BP2	-0.333166	0.114201	0.611248
PPARD	0.886608	0.10466	0.562786			GTF3C5	-0.597763	0.11421	0.611248
AKIRIN1	-0.336956	0.104738	0.562786			ECHDC1	0.469101	0.11421	0.611248
CCM2	0.376974	0.104844	0.562885			C19orf24	0.754436	0.114214	0.611248
CDC42SE1	-0.263005	0.105109	0.563844			AC013394.1	-0.982809	0.114302	0.611248
SENP6	-0.350657	0.105287	0.56428			CAB39	-0.493309	0.11431	0.611248
HDDC3	0.497444	0.105363	0.56428			ANKRD10	-0.430584	0.114356	0.611248
ODR4	-0.542227	0.105645	0.564825			MEF2C	-0.398846	0.114509	0.611248
OAS1	-0.846151	0.105646	0.564825			TSR3	0.414437	0.114624	0.611248
PFKL	0.322889	0.105774	0.564825			WWP2	-0.543286	0.114626	0.611248
SLC44A1	0.613523	0.105989	0.564825			RP2	-0.500969	0.114629	0.611248
SYNGR1	0.431241	0.106069	0.564825			ARCN1	-0.503152	0.114721	0.611248
IL1B	-1.17939	0.106116	0.564825			HADHA	0.235254	0.114757	0.611248
CUL2	0.370441	0.106119	0.564825			TRIM25	-0.579697	0.114791	0.611248
RFK	0.420375	0.10645	0.564825			TRAPPC1	0.233928	0.115307	0.613247
HELLS	1.17912	0.106485	0.564825			PAFAH1B3	0.514062	0.115403	0.613247
LSM12	0.237902	0.106486	0.564825			GET4	-1.09805	0.115455	0.613247
MRPL44	0.425084	0.106528	0.564825			CAMK1	-0.46156	0.11557	0.613247
ING3	0.439785	0.10653	0.564825			CHMP1B	-0.368733	0.115638	0.613247
GIMAP4	-1.30793	0.106594	0.564825			FAM20C	0.870783	0.116134	0.613944
C1orf54	-0.675458	0.106902	0.565996			POP7	0.592438	0.116227	0.613944
WASHC4	-0.428362	0.10705	0.566322			OXCT1	-0.966642	0.116251	0.613944
ABHD3	-0.594348	0.107637	0.567552			ZNF394	0.462524	0.116322	0.613944
TMCC3	1.07822	0.107671	0.567552			DNTTIP2	0.417548	0.116347	0.613944
ATXN10	0.269001	0.107687	0.567552			ITPRIPL2	-0.780782	0.116404	0.613944
SPCS1	0.270298	0.107826	0.567552			CALCRL	-1.08733	0.11643	0.613944
ZNF217	-0.478147	0.107841	0.567552			SPG7	-0.424713	0.116552	0.614094
SSH1	-0.635902	0.107867	0.567552			PIM1	0.786533	0.116775	0.614324
RPS6KC1	-0.397219	0.107893	0.567552			MIEN1	0.438746	0.116785	0.614324
CBX6	0.336673	0.108432	0.569775			TBC1D9B	-0.427729	0.117099	0.615481
TPP1	0.239647	0.108537	0.569775			IL10RB-DT	-0.799598	0.117207	0.615549
STX2	0.69091	0.108757	0.569775			TPK1	-0.602642	0.117346	0.615782
HERC1	-0.376613	0.108885	0.569775			PCMTD1	-0.594921	0.117891	0.618146
TCEA1	0.236151	0.10894	0.569775			RBM7	0.467906	0.118148	0.618449
PDCL	0.646992	0.10904	0.569775			WDR37	0.764414	0.11823	0.618449
DDIT3	-1.12279	0.10913	0.569775			2002-09-01	0.578607	0.118333	0.618449
GNGT2	0.444853	0.109148	0.569775			IGFLR1	-0.49376	0.118422	0.618449
RPL6	0.202044	0.109164	0.569775			SNX6	0.301401	0.118424	0.618449
ARPC2	0.204705	0.109191	0.569775			KIF20B	-0.75696	0.118602	0.618651
LMNB1	0.414264	0.109311	0.569785			ARL1	0.625784	0.118668	0.618651
ABCF3	0.640711	0.109369	0.569785			TMEM80	0.735536	0.118853	0.618651
MPZL1	0.492973	0.109791	0.571528			PFKP	0.57348	0.118878	0.618651
MID1IP1	-0.593618	0.109883	0.571552			SRGN	0.356684	0.118967	0.618651
LYL1	-0.402449	0.110138	0.571829			MICAL1	-0.459199	0.119137	0.618651
SUPT16H	0.329948	0.110158	0.571829			SYMPK	-0.558609	0.119235	0.618651
LCORL	-0.562012	0.110275	0.571829			ATP5PO	0.32554	0.119252	0.618651
LSM3	-0.267046	0.11039	0.571829			RPS19	-0.20888	0.119465	0.618651
SUPT4H1	-0.259562	0.110492	0.571829			CTSC	0.345039	0.119616	0.618651
THBS1	2.00283	0.110626	0.571829			PPP1R10	-0.496684	0.119706	0.618651
SRGAP2B	-0.403823	0.110687	0.571829			CITED2	0.535971	0.119751	0.618651
BEST1	-0.694647	0.110693	0.571829			NR4A1	-0.707274	0.119778	0.618651
RASSF4	-0.434727	0.11083	0.571829			KCNQ1OT1	-0.821596	0.11985	0.618651
ZDHHC17	-0.404445	0.110885	0.571829			TMEM18	-0.48285	0.119905	0.618651
SMOX	1.27376	0.110903	0.571829			SPIB	-1.07586	0.120013	0.618651
TSC22D3	-0.348826	0.111563	0.574774			CD68	0.30162	0.120125	0.618651
NCF4	0.378236	0.111814	0.575487			EVI2B	0.318857	0.120174	0.618651
PGLS	0.249639	0.111934	0.575487			IRF9	-0.569888	0.120438	0.61952
NDUFAF2	-0.393219	0.111985	0.575487			EIPR1	0.634416	0.120838	0.621082
STARD3NL	0.417254	0.112135	0.575487			SERPINB6	0.315457	0.121004	0.62114
MBD5	-0.430082	0.112144	0.575487			TIMM10	-0.422723	0.12104	0.62114
DUSP3	0.356964	0.112314	0.575907			QPRT	-1.49608	0.121188	0.621305
SOS2	-0.480286	0.11262	0.576758			ITGB2	0.218309	0.121346	0.621305
FBRSL1	-0.499139	0.112657	0.576758			PPP2R5C	0.434719	0.121393	0.621305
PLEK	-0.321346	0.112794	0.577005			SNX29	-0.501736	0.121454	0.621305
HERC3	-0.506197	0.112932	0.57726			GLO1	0.355459	0.121624	0.621687
RPS2	0.252731	0.113201	0.577778			MAPK6	0.586997	0.122126	0.622387
RALY	0.254787	0.11338	0.577778			ETNK1	-0.529723	0.122141	0.622387
KDM4C	-0.400307	0.113386	0.577778			TMF1	0.337782	0.12215	0.622387
THYN1	0.383622	0.113486	0.577778			DCAF8	-0.584207	0.122161	0.622387
EIF3J	-0.281213	0.113578	0.577778			TRIP11	-0.737973	0.12235	0.622387
SZRD1	-0.37978	0.113607	0.577778			TLK2	-0.470154	0.12237	0.622387
PRPS2	0.512288	0.113655	0.577778			FXR1	0.32618	0.12243	0.622387
ZNF706	-0.290749	0.113907	0.577965			TMEM208	0.45297	0.122638	0.622957
PEA15	-0.296803	0.114206	0.577965			BZW2	0.394969	0.122846	0.623254
MTPN	0.234027	0.114253	0.577965			POLR2C	0.48096	0.122888	0.623254
PPP1R15B	-0.528667	0.114385	0.577965			YTHDF3	-0.535108	0.123555	0.625391
TXN2	0.226203	0.114403	0.577965			RGS14	-0.57455	0.123587	0.625391
SCAMP4	-0.321298	0.114442	0.577965			PET100	-0.394276	0.123642	0.625391
SDR42E2	-0.851302	0.11454	0.577965			COX5B	0.197007	0.123823	0.625391
HIST1H1D	0.630848	0.114647	0.577965			SMS	-0.304397	0.123885	0.625391
REXO2	0.528359	0.114673	0.577965			TMEM134	-0.487584	0.123902	0.625391
DOCK8	-0.310085	0.114687	0.577965			DIPK2A	-1.74395	0.123983	0.625391
RPUSD3	0.463516	0.114934	0.577965			SUPT16H	0.408807	0.12423	0.626153
PARVG	-0.243913	0.114979	0.577965			CYP1B1	1.40752	0.124354	0.626292
DESI2	0.393611	0.115088	0.577965			RAB3GAP2	-0.757601	0.124686	0.62748
NDUFA3	-0.321175	0.115379	0.577965			CYRIA	0.967523	0.124918	0.628164
RPS6	0.241072	0.115448	0.577965			SLC25A6	0.283703	0.12521	0.628344
IDH2	0.261627	0.115578	0.577965			SNX9	0.803339	0.125375	0.628344
NOM1	-0.401921	0.115751	0.577965			ATP6V1D	0.479112	0.125406	0.628344
SREBF2	0.528055	0.115782	0.577965			ZMIZ1	-0.403157	0.125426	0.628344
U2AF1	1.15587	0.115803	0.577965			WIPI2	0.336899	0.125437	0.628344
TPI1	0.229084	0.115818	0.577965			ASB8	0.470621	0.125661	0.628546
BCL6	0.374796	0.115977	0.577965			EMD	0.417033	0.125671	0.628546
AC004854.2	-0.685509	0.116015	0.577965			ABHD12	-0.624565	0.126118	0.628993
BRWD3	-0.563203	0.116166	0.577965			HDDC3	0.554953	0.126183	0.628993
IGKC	1.22412	0.1162	0.577965			GLRX3	0.369777	0.12623	0.628993
UTP6	0.513274	0.116317	0.577965			TRAF3	0.554388	0.126349	0.628993
C16orf54	-0.599386	0.116427	0.577965			ICE2	-0.62417	0.126363	0.628993
COX17	-0.329735	0.116486	0.577965			REV1	-0.56032	0.12645	0.628993
MBTD1	-0.513453	0.116524	0.577965			TLR2	0.723396	0.126471	0.628993
AFF3	-0.372276	0.116587	0.577965			TTC32	-0.572002	0.126591	0.628993
RHEB	-0.304337	0.116636	0.577965			RASSF1	-0.398726	0.126662	0.628993
ADPRHL2	-0.600386	0.116674	0.577965			FOXO1	-1.04547	0.126853	0.628993
FDX1	0.333371	0.116689	0.577965			SMARCC2	-0.485308	0.126988	0.628993
HELZ2	-0.873185	0.116811	0.577965			ECSIT	-0.601252	0.127032	0.628993
MT-CO2	0.172195	0.116825	0.577965			CTSL	1.20402	0.127254	0.628993
DHRS7	0.260949	0.117035	0.577965			DKC1	-0.497493	0.127296	0.628993
IER5L	0.775784	0.117038	0.577965			DHX15	-0.477276	0.127297	0.628993
ZBTB1	0.386206	0.117053	0.577965			CLTB	0.263599	0.127306	0.628993
GRK3	-0.42001	0.117187	0.577965			SEC61G	0.271319	0.127636	0.629876
MAT2A	-0.434697	0.117216	0.577965			PSEN1	-0.445909	0.127742	0.629876
RPS29	-0.38516	0.117245	0.577965			LYPLA1	0.290415	0.127776	0.629876
VSIR	-0.270872	0.117628	0.579412			PRKRIP1	-0.429888	0.127932	0.630168
MBD6	0.525105	0.117782	0.579733			PCID2	0.570041	0.12817	0.63046
POP4	0.380258	0.118087	0.580162			CASS4	-0.97418	0.128285	0.63046
LENG1	-0.445401	0.118201	0.580162			PGS1	0.497357	0.128324	0.63046
TMEM65	-0.484282	0.118216	0.580162			AC009093.2	-0.85604	0.128395	0.63046
CDC42EP3	-0.456019	0.118273	0.580162			CCNT2	-0.51531	0.128476	0.63046
ITM2C	0.450747	0.118315	0.580162			NUTF2	0.354214	0.128806	0.630622
NAE1	0.380227	0.118537	0.5806			CLIP1	0.351908	0.12898	0.630622
TPPP3	-0.809396	0.118673	0.5806			ZC3H18	-0.447715	0.128993	0.630622
PPM1J	0.778936	0.118735	0.5806			UPF1	-0.766754	0.129051	0.630622
THOC2	-0.32107	0.118833	0.5806			EIF3A	-0.242087	0.129076	0.630622
GLRX5	0.384636	0.118895	0.5806			CWC25	0.452497	0.12909	0.630622
LTA4H	0.465361	0.119016	0.5806			NR1H2	0.390979	0.129393	0.631253
MGAT2	-0.409579	0.119118	0.5806			MRPL14	0.391343	0.129413	0.631253
RPLP0	0.283817	0.119118	0.5806			MDH1	0.375347	0.129934	0.63332
PGRMC1	0.393719	0.119248	0.580635			ZDHHC24	0.436775	0.13018	0.634043
F11R	-0.687137	0.119348	0.580635			NUTM2A-AS1	-0.504257	0.130504	0.635144
RSAD2	-1.49755	0.119393	0.580635			PSMB8-AS1	-0.527886	0.130603	0.635153
RNF7	0.240919	0.11976	0.581985			BASP1	0.324171	0.13075	0.635394
MICAL1	-0.333353	0.119922	0.582339			PCNT	-0.712605	0.131033	0.63552
H2AFX	-0.807291	0.120063	0.582588			APOC1	-1.30031	0.131075	0.63552
NUCB1	0.327847	0.120181	0.582725			MMGT1	-0.57126	0.131165	0.63552
STRN3	-0.66982	0.120757	0.584822			PITPNM1	-0.54688	0.131167	0.63552
EIF2S1	-0.436985	0.120974	0.584822			RPL32	-0.198875	0.131611	0.635685
TMEM14B	0.264668	0.121007	0.584822			NAA20	0.356642	0.132002	0.635685
IQSEC1	-0.371284	0.121073	0.584822			TPM1	0.62851	0.132091	0.635685
ATP6V1F	0.211263	0.12114	0.584822			RNF126	0.433215	0.132137	0.635685
NRGN	0.39978	0.121153	0.584822			BTLA	2.86276	0.132142	0.635685
DAZAP2	-0.23333	0.121424	0.585277			RGCC	0.980427	0.132156	0.635685
NEGR1	-0.683683	0.121479	0.585277			B3GAT3	0.462795	0.132368	0.635685
HLA-DMB	-0.210036	0.121624	0.585277			BTBD7	-0.613798	0.132395	0.635685
NECAP2	-0.331205	0.121683	0.585277			MRPS18C	0.493798	0.13251	0.635685
NRBF2	-0.42272	0.121697	0.585277			IL7R	-1.86817	0.13264	0.635685
MTX1	0.467298	0.12214	0.586977			ARFGAP2	-0.355314	0.132755	0.635685
TKFC	0.4664	0.122232	0.586983			CENPF	1.26558	0.132768	0.635685
SCIMP	-0.512747	0.123292	0.591637			RBM38	-0.709157	0.132772	0.635685
UCKL1	0.429562	0.123741	0.592618			DELE1	-0.532379	0.132799	0.635685
TOPORS	-0.422312	0.123934	0.592618			AKAP7	-0.707592	0.132877	0.635685
BMF	-0.553149	0.123936	0.592618			LARP4	-0.543491	0.132882	0.635685
CLASP2	-0.407278	0.123973	0.592618			SPRY2	0.872464	0.132893	0.635685
RRP8	0.54187	0.123995	0.592618			MAP4K5	-0.524368	0.133135	0.635685
EXT2	0.599444	0.124134	0.592618			MRPL51	0.388532	0.133255	0.635685
NAA25	-0.421576	0.124134	0.592618			FHL3	0.520469	0.13328	0.635685
OCIAD1	0.225674	0.124304	0.592788			SSR2	0.265316	0.133348	0.635685
PUM2	-0.429398	0.124351	0.592788			CHD8	-0.435941	0.13351	0.635685
CYP1B1	1.47117	0.124525	0.59318			CSTB	-0.3128	0.133526	0.635685
RASA2	-0.485199	0.124676	0.593463			LRIF1	-0.996346	0.133561	0.635685
MLXIP	-0.393303	0.124904	0.594118			RB1	0.333344	0.133643	0.635685
AC026369.3	1.33208	0.12517	0.59473			SLC35E1	0.491742	0.133836	0.636135
TBC1D9B	0.299379	0.125252	0.59473			MRPS24	-0.9483	0.133968	0.636298
SH2B2	0.703871	0.125374	0.59473			MYADM	-0.317971	0.134167	0.636779
PET100	-0.441257	0.12548	0.59473			HDAC4	0.585016	0.134585	0.638296
PTPN22	-0.333052	0.12549	0.59473			PCBP2	-0.219846	0.134831	0.639
CHD3	0.314723	0.125806	0.595359			DGCR6L	-0.387102	0.135057	0.639606
SH2D3C	-0.594409	0.125806	0.595359			FARP2	0.823347	0.135263	0.640112
SP140L	-0.357885	0.125901	0.595377			GFER	-0.578272	0.135383	0.640214
AIF1	-0.22606	0.126195	0.596145			NT5DC1	-0.499237	0.135527	0.640433
DENND1B	-0.345877	0.126247	0.596145			SLC25A39	0.428798	0.13574	0.640974
KPNB1	-0.373208	0.126502	0.596415			FGFR1OP	-0.713508	0.136032	0.641151
CMTR2	-0.773376	0.126535	0.596415			JAZF1	0.450157	0.136065	0.641151
CTSH	0.278608	0.126579	0.596415			TMEM9B	0.350755	0.136073	0.641151
ZMAT5	-0.44996	0.126754	0.596802			LAYN	-1.11515	0.136438	0.642035
SOCS4	-0.548734	0.126903	0.596802			RSBN1L	-0.622974	0.136496	0.642035
CCDC130	-0.459575	0.127025	0.596802			WTAP	0.322895	0.136557	0.642035
BBX	-0.259965	0.127028	0.596802			SGTB	0.570797	0.13673	0.642386
VCAN	0.419885	0.127206	0.596962			SLC9A3R1	-0.457565	0.137488	0.644165
PHIP	-0.281584	0.12744	0.596962			ZBTB7A	0.295104	0.137684	0.644165
TCIRG1	0.27454	0.127456	0.596962			ECHDC2	-0.703766	0.137685	0.644165
SLC35D2	0.496409	0.127489	0.596962			HLA-DOA	-0.535093	0.137742	0.644165
NANS	0.343659	0.127521	0.596962			ICE1	-0.386947	0.138093	0.644165
CNOT1	0.301829	0.12764	0.59709			NDRG2	-0.468162	0.138114	0.644165
UQCRH	0.207221	0.127845	0.597622			PRNP	0.357296	0.138157	0.644165
GDI1	-0.479847	0.128023	0.597734			MAP3K14	-0.685719	0.13827	0.644165
RCN2	0.292213	0.128053	0.597734			APOL6	-0.562833	0.138292	0.644165
CCT7	0.262365	0.128415	0.598996			ANAPC15	0.343682	0.138382	0.644165
WDR37	-0.604321	0.128581	0.599337			EIF3I	0.255569	0.138589	0.644165
ZEB1	-0.592859	0.128692	0.599428			NDUFS2	0.374225	0.138602	0.644165
BRK1	0.220245	0.129395	0.600824			CNOT9	0.617061	0.13868	0.644165
AK5	1.27728	0.129457	0.600824			TST	-0.471672	0.138755	0.644165
CALM1	0.233746	0.129502	0.600824			PTMS	0.464125	0.13896	0.644165
PDIA3	0.224291	0.129662	0.600824			VDAC2	0.253723	0.138988	0.644165
CALHM6	-0.687455	0.129676	0.600824			C1GALT1	-0.597902	0.139166	0.644165
IRF7	-0.672951	0.129837	0.600824			GATC	-0.82521	0.139198	0.644165
ADPGK	-0.257686	0.129891	0.600824			HIST1H1B	1.23232	0.139217	0.644165
HELB	-0.612125	0.13005	0.600824			CPSF3	0.489955	0.139267	0.644165
PLXND1	0.750606	0.130127	0.600824			ITPR1	-0.553412	0.139389	0.644165
MLF2	0.234515	0.130176	0.600824			NFATC2	-1.06408	0.139445	0.644165
IGLC2	1.19703	0.130182	0.600824			RPL11	-0.183432	0.139693	0.644165
DHX58	-0.807092	0.13022	0.600824			SP140L	-0.472594	0.139736	0.644165
COPG1	0.581122	0.130384	0.600824			LRRC8D	0.54409	0.139743	0.644165
PMM2	-0.53868	0.130399	0.600824			IER5L	0.62831	0.139895	0.644165
EXOC3	0.410881	0.130411	0.600824			HERC2	-0.55364	0.139923	0.644165
MRPS18B	-0.386535	0.130469	0.600824			RDX	-0.444581	0.140262	0.644165
NEDD8	0.220879	0.13069	0.601369			COG2	0.601746	0.140362	0.644165
SLC25A46	-0.498535	0.130777	0.601369			RPL35	-0.238399	0.140368	0.644165
SORL1	0.729804	0.130942	0.601369			CDK6	0.522219	0.140478	0.644165
TPRA1	0.571935	0.131013	0.601369			SECISBP2L	-0.67505	0.140543	0.644165
IER5	-0.467934	0.13105	0.601369			UBE2F	0.396293	0.140682	0.644165
CNOT6L	-0.399084	0.131576	0.603099			FAM102B	-0.609742	0.140709	0.644165
ZBP1	-0.826646	0.131612	0.603099			TMCC3	0.91671	0.140717	0.644165
ST3GAL1	0.626843	0.131752	0.603132			RABGGTA	-0.76785	0.140818	0.644165
HLA-DMA	0.184034	0.131882	0.603132			LMAN2	0.257659	0.140863	0.644165
CYBA	0.173108	0.131964	0.603132			CCNI	0.20513	0.141046	0.644165
SLC25A6	0.239702	0.13225	0.603132			POU2F2	-0.432598	0.141065	0.644165
RPL36	-0.190834	0.132279	0.603132			SNX13	0.548912	0.141307	0.644165
TYMP	-0.297284	0.132351	0.603132			SLC38A10	0.476262	0.141327	0.644165
CRLS1	0.437964	0.132383	0.603132			NIT2	-0.469796	0.141537	0.644165
SSR3	0.213503	0.132445	0.603132			SUCLG1	0.351946	0.141657	0.644165
SPG21	0.247764	0.132454	0.603132			LARS	0.670106	0.141898	0.644165
PPP6C	0.314623	0.132935	0.604353			AP2M1	0.250005	0.141973	0.644165
PBX2	-0.372019	0.133022	0.604353			PSMF1	0.362947	0.142047	0.644165
BIRC2	-0.431182	0.133073	0.604353			DDX1	-0.576368	0.142074	0.644165
ATP1B1	-0.3418	0.133093	0.604353			VPS11	-0.603121	0.14226	0.644165
HDAC3	0.326424	0.133328	0.604764			CYBC1	0.581782	0.142586	0.644165
CARS2	0.303377	0.13337	0.604764			CRTC3	0.596913	0.142608	0.644165
ATF6B	-0.388664	0.133594	0.605357			IMPA1	-0.592411	0.142631	0.644165
SHKBP1	0.267039	0.134088	0.607176			CRIP3	-0.860022	0.142672	0.644165
AFG3L2	0.351137	0.134237	0.607348			KAT7	0.452276	0.142684	0.644165
THUMPD1	-0.289111	0.134313	0.607348			USP9X	0.417111	0.142715	0.644165
ST14	-0.412377	0.134505	0.607382			ZNF644	-0.334809	0.142731	0.644165
AP2M1	0.239828	0.134527	0.607382			MTHFD1L	-1.09688	0.142734	0.644165
PTGIR	0.656823	0.1346	0.607382			MLX	-0.372521	0.142752	0.644165
TMEM101	0.365495	0.134706	0.607435			ENOPH1	0.585913	0.143171	0.644395
CCNT2	-0.348742	0.135204	0.609023			LINC01003	0.656127	0.143216	0.644395
SFXN3	0.581883	0.135245	0.609023			GCSAM	2.17096	0.143268	0.644395
PPP4C	0.197005	0.135567	0.609598			SLC38A1	0.417823	0.143292	0.644395
LETMD1	0.430643	0.135779	0.609598			AP3D1	-0.446537	0.143298	0.644395
DAGLB	-0.430393	0.135812	0.609598			MRPL47	0.363268	0.143428	0.644534
TRAPPC5	-0.838665	0.135982	0.609598			GEMIN7	-0.641871	0.143874	0.645833
LASP1	-0.324612	0.136017	0.609598			ZKSCAN1	-0.604975	0.143932	0.645833
ATP5F1D	0.209621	0.13603	0.609598			ATP5PF	0.20694	0.144015	0.645833
STN1	0.505057	0.136142	0.609598			SMARCE1	-0.5085	0.144176	0.645854
CNBD2	0.524412	0.136256	0.609598			SOD1	0.32094	0.144218	0.645854
DOK1	-0.520225	0.136318	0.609598			ID3	-1.87818	0.144434	0.646378
PLCD1	0.651989	0.136338	0.609598			AFTPH	-0.426408	0.144647	0.646556
POR	-0.350277	0.136403	0.609598			LYSMD2	-0.423351	0.144673	0.646556
TRAF7	0.384423	0.136654	0.609605			ZNHIT1	0.237513	0.144975	0.647423
KPNA4	-0.269482	0.136763	0.609605			NDUFB6	0.432668	0.145066	0.647423
SOAT1	-0.438936	0.13677	0.609605			KLHDC2	0.488404	0.145199	0.647575
FAM228B	0.485051	0.136779	0.609605			2001-03-01	0.819975	0.145522	0.647844
VTA1	-0.457239	0.137304	0.610034			OXSR1	0.458476	0.145546	0.647844
ATG4C	-0.589925	0.137334	0.610034			C6orf226	0.450828	0.145558	0.647844
CNOT8	-0.333272	0.137391	0.610034			MSR1	-1.57979	0.145897	0.648466
CHD2	-0.296018	0.137406	0.610034			GIMAP7	-1.61618	0.14591	0.648466
ZNF124	-0.392636	0.13743	0.610034			SH2B2	0.686075	0.146001	0.648466
COIL	0.449291	0.137519	0.610034			C11orf96	2.06988	0.146097	0.648466
SSH2	0.368886	0.137532	0.610034			AK6	-0.694964	0.146469	0.64883
UBE2E2	-0.287499	0.137636	0.610081			ADA2	-0.372206	0.146477	0.64883
NR4A1	-0.624023	0.138136	0.611878			DDB1	-0.497205	0.146559	0.64883
NELFB	-0.37693	0.138661	0.613437			LRRC58	-0.445411	0.146578	0.64883
C19orf33	-0.675276	0.138676	0.613437			RC3H2	-0.509561	0.146693	0.6489
PAXBP1	-0.317514	0.138871	0.61388			PPP4R3B	-0.384133	0.146829	0.649062
PITHD1	0.338753	0.139342	0.614461			WIPF1	0.379807	0.147147	0.64909
TRNT1	-0.526112	0.13935	0.614461			HEXIM1	-0.688239	0.147299	0.64909
MAFG	0.493238	0.13937	0.614461			C1QB	2.25002	0.147378	0.64909
PARK7	0.256646	0.13938	0.614461			FRMD4B	-0.628576	0.14738	0.64909
PHETA1	-0.802237	0.139501	0.614577			APIP	-0.415061	0.147427	0.64909
UBE2D4	0.611657	0.139876	0.61577			DPM2	0.473155	0.147434	0.64909
GRAMD1A	0.409366	0.140035	0.61577			UFSP2	-0.635355	0.147714	0.64962
MAP3K20	0.303758	0.140167	0.61577			DAPK1	-0.503943	0.147754	0.64962
RAC1	0.203941	0.140215	0.61577			GSK3B	0.369179	0.148143	0.649806
ATF2	-0.47142	0.140245	0.61577			PIAS1	-0.437413	0.14815	0.649806
PARP8	-0.503849	0.140638	0.616013			GALNT1	0.338733	0.14819	0.649806
BTF3L4	-0.29808	0.1407	0.616013			LSG1	-0.541722	0.148262	0.649806
ATP2A2	-0.384644	0.140822	0.616013			CFL1	0.174855	0.148296	0.649806
PNPT1	-0.695044	0.140862	0.616013			ZC3H12A	-1.01045	0.148647	0.65011
ANKHD1	0.460569	0.140912	0.616013			PARP8	-0.486325	0.148664	0.65011
ZNF830	-0.591406	0.140941	0.616013			SIPA1	0.524053	0.148665	0.65011
TULP4	0.59449	0.140963	0.616013			TRIM21	0.724288	0.149026	0.651253
RWDD4	0.3415	0.141402	0.617517			ARPC3	0.190263	0.149423	0.652031
ERAP2	-0.725888	0.141556	0.617619			TMEM156	1.13075	0.149503	0.652031
CBX5	-0.348085	0.141615	0.617619			MITD1	-0.6007	0.149628	0.652031
RPF2	-0.507811	0.142256	0.618667			GNPAT	0.574266	0.149707	0.652031
AK2	-0.261135	0.142271	0.618667			NOLC1	-0.448802	0.149718	0.652031
H1FX	0.343788	0.142306	0.618667			IPCEF1	-0.746351	0.149894	0.652031
ZNF518A	-0.432265	0.14232	0.618667			TRIO	-0.473352	0.149975	0.652031
AP2S1	0.217169	0.142348	0.618667			JTB	0.220531	0.150104	0.652031
RPGR	0.476769	0.142426	0.618667			MRPL37	0.450647	0.150291	0.652031
KRR1	0.301794	0.142712	0.619158			ELF2	-0.334711	0.150295	0.652031
GSAP	-0.450046	0.142803	0.619158			ARL3	0.538528	0.150307	0.652031
FEM1C	0.380384	0.142824	0.619158			CBX1	0.513864	0.150635	0.653021
PTRHD1	0.234688	0.143009	0.619229			ARMH1	0.555738	0.150976	0.653132
BABAM2	0.348595	0.143192	0.619229			MAP3K13	-0.512236	0.151161	0.653132
CAST	-0.247954	0.143236	0.619229			CPEB2	-0.855601	0.151228	0.653132
CD151	-0.624039	0.14343	0.619229			HACD4	0.300318	0.151293	0.653132
UGCG	0.402027	0.143503	0.619229			TACSTD2	3.20156	0.151293	0.653132
CCDC124	0.273832	0.143531	0.619229			ZNF292	-0.352703	0.151358	0.653132
SMCO4	-0.387019	0.143573	0.619229			FOPNL	0.568487	0.151399	0.653132
KDM5A	-0.27293	0.143602	0.619229			KIAA1143	-0.454893	0.151464	0.653132
CAPN1	0.292817	0.144061	0.620796			REXO4	-0.644641	0.152028	0.654407
YDJC	-0.345798	0.144304	0.621433			CFAP97	0.567909	0.1521	0.654407
FAM53B	-0.611899	0.144501	0.621471			ATP5MC3	0.217004	0.152155	0.654407
ECI1	0.358736	0.14458	0.621471			MCL1	0.22609	0.152162	0.654407
HMGB3	0.562128	0.144599	0.621471			ZEB2	0.2655	0.152412	0.654693
APBB1IP	-0.437068	0.144752	0.621638			CTSS	0.294779	0.152583	0.654693
ZNF467	0.424238	0.14495	0.621638			UPK3A	-0.355135	0.152754	0.654693
PHF14	-0.303115	0.145019	0.621638			UBE2K	0.333262	0.152762	0.654693
BTG3	0.609223	0.145289	0.621638			HNRNPH1	-0.271134	0.152774	0.654693
TRAPPC2B	-0.623668	0.145295	0.621638			OSGEP	-0.407258	0.152832	0.654693
MAPKAPK5-AS1	-0.42001	0.145373	0.621638			GNLY	1.0348	0.153202	0.655825
APRT	0.232852	0.145392	0.621638			DCP2	0.324513	0.153298	0.655825
ATG5	0.311335	0.145402	0.621638			CA2	-0.719555	0.15346	0.656088
MAPKAPK5	-0.40823	0.145695	0.622478			DUSP2	-0.993737	0.153606	0.656281
ASRGL1	0.733648	0.146145	0.623364			DYNC1LI1	0.325097	0.153747	0.656451
FIS1	0.250142	0.146158	0.623364			TXNDC17	0.29846	0.153895	0.656653
WAC-AS1	-0.463336	0.146378	0.623364			ADAM19	0.742214	0.154001	0.656673
TEC	-0.776935	0.146899	0.623364			RAP1A	0.22862	0.154569	0.658656
ST13	0.210152	0.146905	0.623364			VHL	-0.409789	0.154745	0.658656
OSER1	0.521651	0.146925	0.623364			POMC	-1.04139	0.15477	0.658656
CD72	0.554409	0.147124	0.623364			C8orf82	0.522431	0.155042	0.658784
JUNB	-0.405928	0.147305	0.623364			IL6R	-0.381539	0.155052	0.658784
NASP	0.27414	0.14735	0.623364			METTL17	-0.628769	0.155103	0.658784
EIF3K	0.220067	0.147421	0.623364			MAN1B1	-0.577935	0.155455	0.659845
LUC7L3	-0.393868	0.147489	0.623364			BAG5	-0.468334	0.15596	0.660583
RIOK2	0.399618	0.147496	0.623364			SETD5	-0.469096	0.156	0.660583
NBDY	0.262064	0.147524	0.623364			CTDSPL2	-0.488835	0.156044	0.660583
MAPRE1	0.234117	0.147582	0.623364			C1GALT1C1	0.605713	0.156129	0.660583
MAD2L2	0.302845	0.147657	0.623364			NRROS	-0.491237	0.156136	0.660583
ERBIN	-0.28565	0.147665	0.623364			CPNE3	0.338201	0.156282	0.660773
HBS1L	0.375717	0.147693	0.623364			MTIF2	-0.489246	0.156558	0.661508
PSMA1	0.197559	0.147735	0.623364			TMED10	0.299553	0.157039	0.66291
AC004687.1	-0.495152	0.147875	0.623364			NMD3	0.589309	0.157172	0.66291
SMIM29	0.357093	0.148005	0.623364			MVB12A	0.459718	0.157218	0.66291
ABRAXAS1	0.36693	0.148051	0.623364			JMJD8	-0.624539	0.157297	0.66291
XIAP	-0.372242	0.148115	0.623364			LDLRAD4	-0.477522	0.157495	0.662943
DDX50	0.285265	0.148226	0.623364			CDK11A	-0.432049	0.157593	0.662943
MX2	-0.80546	0.148255	0.623364			PSMC1	0.274073	0.157611	0.662943
AC103591.3	-0.708786	0.148389	0.623364			ELF4	-0.458111	0.157895	0.663279
PAK1	-0.275268	0.148393	0.623364			RRBP1	0.307503	0.158042	0.663279
NUDT1	0.277741	0.148815	0.624016			ARRDC4	-0.673605	0.158316	0.663279
MYDGF	0.225642	0.14882	0.624016			TPP2	-0.437675	0.158361	0.663279
HK1	0.242043	0.148836	0.624016			MBP	-0.315727	0.15838	0.663279
EIF2B5	-0.395234	0.149167	0.624521			NDUFB7	0.203112	0.158705	0.663279
SETD5	-0.371803	0.149212	0.624521			SEMA6B	1.13509	0.158705	0.663279
PTPRA	0.32613	0.149244	0.624521			DDB2	-0.74894	0.158795	0.663279
TET2	-0.309506	0.149621	0.625698			DNAJB9	-0.653772	0.15886	0.663279
CHERP	-0.611942	0.150018	0.625807			UBC	0.291521	0.15903	0.663279
PSMD11	0.307295	0.150203	0.625807			APOBR	-0.383817	0.159124	0.663279
PCID2	0.449621	0.150218	0.625807			CCDC82	-0.459319	0.159264	0.663279
FARS2	-0.415281	0.150344	0.625807			PHF11	0.410618	0.15928	0.663279
STX12	0.303292	0.150379	0.625807			ENSG00000124593	-1.45371	0.159345	0.663279
HNRNPH2	0.27541	0.150391	0.625807			EML4	-0.384181	0.159358	0.663279
CBWD5	-0.50493	0.1504	0.625807			STAT5B	-0.585215	0.159437	0.663279
BCOR	0.540423	0.150417	0.625807			TAF1B	-0.779177	0.159499	0.663279
APIP	-0.286694	0.150555	0.625983			CRIP1	-0.559798	0.159529	0.663279
OAZ2	-0.286921	0.150721	0.626272			PNMA1	1.05771	0.159831	0.663279
NMI	-0.409826	0.150895	0.626549			AUP1	0.31843	0.159926	0.663279
H3-3A	1.82918	0.15098	0.626549			ATF6B	-0.331526	0.159935	0.663279
MTAP	-0.538369	0.151196	0.626641			GAA	-0.421968	0.160115	0.663279
GSK3A	0.38851	0.151278	0.626641			GPR160	0.833893	0.160143	0.663279
TOM1	0.626005	0.151387	0.626641			NDUFV2	0.248414	0.160239	0.663279
LST1	-0.2325	0.151388	0.626641			TP53	-0.58138	0.160304	0.663279
ARPC5L	0.288648	0.151689	0.627146			YLPM1	-0.506701	0.160432	0.663279
CEBPD	0.35879	0.151702	0.627146			ARHGAP22	-1.33352	0.160528	0.663279
CARM1	0.525928	0.151814	0.627207			ATP6V0A1	-0.526666	0.160582	0.663279
DUSP2	-0.813889	0.152039	0.62774			DHX30	-0.509846	0.160647	0.663279
FXYD5	0.178967	0.152235	0.628068			LEMD3	-0.597415	0.160923	0.663446
HCST	-0.31421	0.152312	0.628068			EPS8	0.521974	0.161162	0.663446
FNBP4	-0.294707	0.152533	0.628229			LAMP2	0.334367	0.161216	0.663446
AC016831.5	0.798686	0.152556	0.628229			SLAIN2	-0.482657	0.161252	0.663446
LUCAT1	1.32448	0.15264	0.628229			PIGX	-0.493311	0.161359	0.663446
DDX21	-0.229534	0.152808	0.62852			NBEAL1	-0.456277	0.161416	0.663446
ASL	0.414663	0.152912	0.628553			PNPLA8	0.404248	0.161705	0.663446
ADAM15	0.395372	0.153019	0.628568			PPP1R21	0.639486	0.161721	0.663446
NUDT14	0.506579	0.153269	0.628568			RO60	-1.23532	0.161742	0.663446
NRDC	-0.268201	0.15354	0.628568			GRB2	0.226845	0.161751	0.663446
PRMT1	0.275951	0.1536	0.628568			STK32C	0.787288	0.161815	0.663446
DAPP1	-0.227792	0.153604	0.628568			TOR1AIP1	-0.461569	0.161926	0.663446
NUFIP1	-0.546198	0.153658	0.628568			TMPO	0.384216	0.162076	0.663446
SLC25A39	0.34753	0.153677	0.628568			DDX56	-0.524543	0.162166	0.663446
LINC00685	-0.831754	0.153864	0.628568			TICAM1	-0.6967	0.162262	0.663446
CHML	-0.469456	0.154046	0.628568			2001-09-01	0.763185	0.162318	0.663446
SYNE3	-0.379454	0.154227	0.628568			CAPZB	0.200489	0.162464	0.663625
CCDC28A	-0.380391	0.154372	0.628568			MIA2	-0.511377	0.162637	0.663796
FOLR3	2.58473	0.154451	0.628568			NBPF19	-0.62301	0.16271	0.663796
GNPTAB	0.34337	0.15447	0.628568			GPATCH2	-0.89092	0.162912	0.664067
STX10	0.20766	0.154596	0.628568			CCDC18	-0.666888	0.163098	0.664067
LITAF	0.262696	0.154708	0.628568			BTBD1	-0.462432	0.163134	0.664067
SLC39A4	0.540498	0.154713	0.628568			MRPL4	0.337903	0.163185	0.664067
TSSC4	-0.317877	0.154756	0.628568			PGP	0.478299	0.163417	0.664595
ERGIC1	0.360946	0.154809	0.628568			RPS19BP1	0.279566	0.163578	0.664837
FAU	0.152388	0.154842	0.628568			SRSF9	0.228763	0.163775	0.66511
AC098818.2	-0.950387	0.154848	0.628568			TNFSF9	-1.32637	0.16385	0.66511
TTC19	0.31037	0.155144	0.628848			FBL	-0.270517	0.164394	0.666903
UBE2D1	-0.31377	0.155149	0.628848			RCOR1	-0.403883	0.164612	0.66737
YPEL5	-0.380711	0.155256	0.628848			TCTEX1D2	0.681363	0.16531	0.669638
EEF1A1	0.18308	0.155303	0.628848			DMXL2	-0.506606	0.165377	0.669638
PDXDC1	-0.386054	0.155686	0.629103			EIF4G2	0.222099	0.165618	0.670197
COX8A	0.168789	0.155686	0.629103			TGFBR2	-0.423238	0.166046	0.671101
SMC4	-0.373826	0.155691	0.629103			KDM1B	-0.456807	0.166284	0.671101
IPCEF1	-0.5374	0.155845	0.629103			EDEM1	-0.491216	0.166317	0.671101
MED30	0.381044	0.155964	0.629103			LSM12	0.301595	0.16632	0.671101
SF1	-0.187011	0.156081	0.629103			UBE2D2	0.205264	0.166357	0.671101
SELENOW	0.252757	0.156129	0.629103			HECTD1	-0.340769	0.166656	0.671888
NME1	0.261223	0.15614	0.629103			SAP30	0.775342	0.166931	0.671973
SPART	0.357968	0.156335	0.629214			STX2	0.669296	0.16719	0.671973
POLD4	-0.586839	0.156361	0.629214			ICA1L	-0.770349	0.167423	0.671973
EEF1D	0.186999	0.156692	0.630158			NKIRAS2	-0.431441	0.167441	0.671973
TRIM21	-0.60204	0.157054	0.631225			ARL6IP5	0.252984	0.167482	0.671973
MAPK3	0.518524	0.157204	0.631437			VSIG4	1.40914	0.167558	0.671973
NSMCE4A	0.347965	0.157324	0.631439			TMEM248	0.3969	0.16761	0.671973
GTF3A	0.215172	0.157492	0.631439			AL445524.1	0.557476	0.167726	0.671973
CSGALNACT2	-0.307347	0.157496	0.631439			RBP7	1.12702	0.167825	0.671973
FBXO33	0.38904	0.157816	0.631703			MIA3	-0.398126	0.167847	0.671973
PSMB3	0.182112	0.157866	0.631703			FAM177A1	-0.415138	0.167874	0.671973
PLAA	-0.373151	0.158159	0.631703			PSMD8	0.216419	0.167975	0.671973
MAN1B1-DT	-0.385573	0.158235	0.631703			PTPRA	0.364737	0.168019	0.671973
CHPT1	0.373042	0.158248	0.631703			ATP11A	-0.399245	0.168352	0.672708
PWWP2A	-0.411183	0.158262	0.631703			AC026979.2	-0.500403	0.16841	0.672708
SETX	-0.290925	0.158269	0.631703			MINOS1	0.477113	0.168558	0.672888
PCM1	-0.295576	0.158338	0.631703			PML	-0.631645	0.168718	0.673113
RAB24	-0.531424	0.158759	0.632776			TNF	-1.20261	0.16898	0.673185
WDR83OS	0.197463	0.158802	0.632776			RARRES3	-0.533802	0.16899	0.673185
IMPDH1	0.308401	0.159057	0.633404			RECQL	-0.461077	0.169046	0.673185
ANXA6	-0.242068	0.159159	0.633425			MDFIC	-0.53664	0.169487	0.673198
RASSF3	-0.427528	0.159791	0.634786			AL136987.1	1.20389	0.169524	0.673198
TMEM179B	0.299917	0.15981	0.634786			ATP5F1D	0.220796	0.169594	0.673198
2007-03-01	-0.380763	0.159914	0.634786			SUCLG2	0.475185	0.169733	0.673198
ARFIP1	-0.590201	0.159982	0.634786			RERE	-0.495991	0.169848	0.673198
MT-ND3	-0.409289	0.160035	0.634786			GOLGA3	-0.56114	0.169854	0.673198
FAM89B	0.378959	0.160087	0.634786			DBF4	-0.470395	0.169865	0.673198
DPP7	0.193355	0.160303	0.635009			RNMT	0.279767	0.169877	0.673198
MGA	-0.535824	0.160391	0.635009			USB1	0.397293	0.17004	0.673341
SLC8B1	0.457136	0.160436	0.635009			SRSF7	-0.258266	0.170256	0.673341
SPTBN1	0.450047	0.160632	0.635132			VDAC3	0.326519	0.170382	0.673341
ACO2	0.262248	0.160662	0.635132			CCNT1	-0.641413	0.170482	0.673341
PLEKHO2	-0.624504	0.160909	0.635722			SPTLC2	0.356055	0.170505	0.673341
UBE2Q1	0.407421	0.161161	0.636333			CUL5	-0.366754	0.170556	0.673341
TUBA1B	0.186572	0.161353	0.636705			WIPF2	-0.546217	0.170669	0.673341
RAB1A	0.334808	0.161584	0.637025			AC004854.2	-0.796631	0.170741	0.673341
LPP	-0.369572	0.16163	0.637025			UBR1	-0.652305	0.170903	0.673572
AC009093.2	-0.670277	0.161858	0.637523			ARHGAP1	0.448423	0.171177	0.674014
SURF1	0.310225	0.161967	0.637523			TLR8	-0.658101	0.171324	0.674014
TRA2A	-0.2834	0.162051	0.637523			CDKN1C	1.37697	0.171326	0.674014
SSR4	0.184171	0.162149	0.637523			ENDOV	-0.536064	0.171462	0.67414
TAX1BP1	0.210779	0.162917	0.639476			ITGAX	-0.278941	0.171594	0.674253
RNF220	0.321265	0.162948	0.639476			ZCCHC10	0.552491	0.171921	0.67513
TBCB	0.222393	0.163017	0.639476			CEP164	-0.470864	0.172107	0.675418
YTHDC1	-0.226795	0.163059	0.639476			PTTG1IP	0.356806	0.172329	0.675418
ARHGAP27	-0.40921	0.1632	0.639476			JUNB	-0.293129	0.172607	0.675418
NDFIP1	-0.192678	0.163235	0.639476			ACTN4	0.356135	0.172678	0.675418
MORF4L1	0.190851	0.163756	0.640471			NUBPL	-1.28572	0.17271	0.675418
NFIL3	0.868699	0.163815	0.640471			TPI1	0.24279	0.172715	0.675418
CENPX	-0.317589	0.163899	0.640471			HSP90B1	0.23309	0.172721	0.675418
EMC4	0.292505	0.164048	0.640471			HTATIP2	0.418036	0.173197	0.676872
HSPA8	-0.329119	0.164054	0.640471			COX4I1	0.201045	0.173373	0.677155
CPSF2	-0.507168	0.164478	0.640471			RRP8	-0.590635	0.173621	0.677459
MICU1	0.435351	0.164498	0.640471			POLR1F	-1.33237	0.173659	0.677459
SPAST	0.473606	0.164532	0.640471			ZNF331	1.16066	0.173809	0.67749
CX3CR1	-0.733942	0.164763	0.640471			TULP4	-0.76888	0.173876	0.67749
HOXB2	0.617678	0.16494	0.640471			RPS18	-0.249387	0.173991	0.677534
ALDH3A2	-0.538317	0.165042	0.640471			2007-09-01	0.426316	0.174186	0.677582
SVIP	0.496246	0.165052	0.640471			ICAM1	-0.487647	0.174392	0.677582
OGA	-0.302436	0.165053	0.640471			CHST2	0.762187	0.174494	0.677582
PRKRIP1	-0.447473	0.165197	0.640471			FLT3	0.469325	0.174655	0.677582
FGL2	-0.582047	0.165382	0.640471			COA3	-0.38783	0.174665	0.677582
AKR1A1	-0.235361	0.16546	0.640471			KMT2C	-0.230814	0.174696	0.677582
PIAS2	0.519243	0.165466	0.640471			CAMTA1	0.284279	0.174739	0.677582
RBM25	-0.205473	0.165503	0.640471			MFAP1	-0.673295	0.174836	0.677582
CRYBG1	-0.248913	0.165596	0.640471			TNFSF13B	-0.29602	0.17499	0.677775
PSMB7	0.233257	0.165676	0.640471			USP1	-0.380569	0.175209	0.677887
VAV1	-0.333919	0.165821	0.640471			DPP4	2.33791	0.175237	0.677887
PXK	0.295708	0.165931	0.640471			APPL1	0.248648	0.175332	0.677887
CNTRL	-0.315674	0.16597	0.640471			WDR48	-0.452339	0.175473	0.678032
ASMTL	0.388245	0.166007	0.640471			SULT1B1	0.970139	0.175793	0.678821
CORO1B	0.246572	0.166084	0.640471			CCNG1	-0.5892	0.175886	0.678821
MTMR10	-0.500077	0.166168	0.640471			FAM200B	0.387972	0.176559	0.680933
RDH11	0.4943	0.166196	0.640471			CTNNB1	0.392075	0.176868	0.680933
EPC1	0.26625	0.16626	0.640471			LRPPRC	-0.405883	0.177031	0.680933
CHPF2	0.463	0.166343	0.640471			TRAPPC11	-0.687288	0.177118	0.680933
NARS	-0.413623	0.166454	0.640491			SLC25A5	0.216739	0.177605	0.680933
PICK1	0.488595	0.166545	0.640491			TMEM109	-0.277639	0.177661	0.680933
FKBP2	0.231939	0.166677	0.640618			GSN	-0.294152	0.177775	0.680933
RIC8A	0.401351	0.167044	0.640745			RPL39	-0.198743	0.17795	0.680933
DDX58	-0.82476	0.167049	0.640745			CAPRIN1	0.367754	0.178055	0.680933
CBL	-0.347604	0.167151	0.640745			SSBP2	-0.582125	0.178101	0.680933
MED13L	-0.337651	0.16722	0.640745			LBR	0.289577	0.178161	0.680933
TYK2	-0.355522	0.167234	0.640745			BCL7C	0.346126	0.178473	0.680933
TMEM156	-0.636032	0.167301	0.640745			BCL11A	-0.422185	0.178479	0.680933
OAS2	-0.804437	0.167413	0.640797			CTNNBIP1	0.346272	0.178496	0.680933
ETF1	0.314184	0.167546	0.640929			KCTD17	-0.693359	0.178597	0.680933
ATP5PO	0.231582	0.167854	0.641571			LILRA2	0.309689	0.17868	0.680933
GSTZ1	0.461163	0.167911	0.641571			MTSS1	1.02624	0.178733	0.680933
TATDN3	-0.39349	0.168118	0.64167			ALDH2	-0.293472	0.178876	0.680933
WDR60	-0.684089	0.168134	0.64167			RABIF	0.516678	0.178889	0.680933
LARP4B	-0.389246	0.168577	0.642052			DNAJB6	0.29692	0.178902	0.680933
EIF5B	-0.34758	0.168679	0.642052			UFC1	0.228421	0.179064	0.680933
VPS25	0.351372	0.168693	0.642052			DDT	0.290941	0.179173	0.680933
FRMD4B	-0.54588	0.168818	0.642052			SEPTIN9	-0.67986	0.179345	0.680933
AFTPH	-0.295875	0.168904	0.642052			HNRNPH3	0.285812	0.179527	0.680933
AIMP2	0.312794	0.169013	0.642052			CHM	-0.735902	0.179631	0.680933
KLF4	-0.48753	0.169178	0.642052			ANXA2	0.244212	0.179632	0.680933
AC245297.3	-0.466645	0.169234	0.642052			CLEC4A	-0.265533	0.179734	0.680933
UBE2F	0.308243	0.169243	0.642052			SNCA	0.379239	0.17984	0.680933
RYBP	-0.376831	0.169256	0.642052			SOS2	-0.435816	0.179939	0.680933
GPR160	-0.496033	0.169337	0.642052			GRK2	-0.299932	0.180008	0.680933
BCL3	0.425835	0.1695	0.642052			ERO1A	0.379068	0.180072	0.680933
TIMM10	-0.345198	0.169579	0.642052			JDP2	0.58775	0.180165	0.680933
NUDT5	0.282971	0.169615	0.642052			PDCL	0.72722	0.180191	0.680933
PAICS	0.34851	0.169998	0.643127			EIF3K	0.203332	0.180224	0.680933
EIF2S2	-0.261673	0.170264	0.643759			LTV1	-0.440521	0.180319	0.680933
HMG20B	0.315992	0.170645	0.644005			TOMM7	-0.262021	0.180433	0.680933
SUPT20H	-0.339107	0.170681	0.644005			NCBP2AS2	-1.06422	0.180496	0.680933
SVBP	0.301336	0.170731	0.644005			BCL3	-0.426422	0.180517	0.680933
NKIRAS2	-0.372	0.170824	0.644005			HSD17B10	0.250097	0.180622	0.680933
NT5DC1	0.342779	0.170824	0.644005			GPN3	-0.595182	0.18066	0.680933
FMR1	-0.417454	0.171179	0.644868			NKG7	0.48559	0.180724	0.680933
SEC61B	0.169844	0.17135	0.644868			CAVIN2	1.15869	0.180856	0.681036
SMG7	-0.330332	0.171623	0.644868			TOMM22	0.240168	0.181205	0.681956
CARD16	-0.232653	0.171709	0.644868			TXNDC15	-0.445717	0.181987	0.684501
MAPK1IP1L	0.286303	0.171745	0.644868			PPP1CC	0.231325	0.182144	0.684698
CD300LB	-0.430796	0.172008	0.644868			PPP1R9B	-0.347612	0.182568	0.685896
IFI44	-0.883925	0.1721	0.644868			CLIC2	-0.48337	0.182795	0.686351
PRKAR2B	0.44611	0.172149	0.644868			CREM	-0.792171	0.18322	0.686766
ODF2L	0.551996	0.172231	0.644868			HAUS4	-0.632495	0.183244	0.686766
THUMPD3	0.382504	0.172232	0.644868			SCAMP3	-0.440698	0.183308	0.686766
TMUB1	0.332477	0.172257	0.644868			SLA	0.624329	0.183368	0.686766
DDX42	-0.265682	0.172272	0.644868			ING2	0.514896	0.183433	0.686766
ATF7	0.390842	0.172376	0.644868			FAM49A	-0.448865	0.183581	0.686859
NDUFA2	-0.206461	0.172467	0.644868			POLR2B	-0.467559	0.183669	0.686859
TSEN15	0.362211	0.172605	0.644868			CYB5R4	0.283379	0.184188	0.688402
LEPROTL1	-0.341758	0.172667	0.644868			GUK1	0.19842	0.184496	0.68916
LMAN2	0.233729	0.172738	0.644868			ALDH3B1	-0.49766	0.184669	0.68941
ATP5F1B	0.169896	0.172947	0.64528			TFPT	0.46451	0.184881	0.689806
C9orf78	0.215851	0.17335	0.646411			DEK	0.196225	0.185251	0.69045
PRKAR2A	0.256458	0.173497	0.64659			SMIM10L1	0.380521	0.185266	0.69045
TRIP12	-0.274145	0.174007	0.647821			LYRM7	-0.677064	0.185407	0.690529
CPNE8	-0.435315	0.174181	0.647821			EEF1D	0.202973	0.185696	0.690529
REV3L	-0.320022	0.174333	0.647821			ATP6V1C1	-0.6641	0.185843	0.690529
CMPK2	-0.759854	0.174339	0.647821			PLEKHG2	-0.430267	0.185902	0.690529
UBE2A	0.212859	0.174471	0.647821			CCND2	-0.490044	0.185946	0.690529
AL645728.1	-0.773181	0.174541	0.647821			NEXN	-0.927048	0.18607	0.690529
MRPS5	-0.288102	0.174605	0.647821			LUCAT1	1.01381	0.18608	0.690529
TRMT6	0.439581	0.174624	0.647821			HP1BP3	0.288134	0.186136	0.690529
GNPDA1	0.473585	0.174929	0.648583			DUSP6	0.786729	0.186243	0.69053
APEH	0.350208	0.175222	0.649298			ARL5A	-0.339746	0.186531	0.691207
TNF	-1.13978	0.175801	0.649685			R3HDM1	-0.435773	0.186741	0.691592
BDP1	-0.213513	0.175803	0.649685			NOL7	0.235264	0.186906	0.691653
ARL6IP6	0.466847	0.17595	0.649685			RPS12	-0.175714	0.18697	0.691653
ACOT8	0.469018	0.176203	0.649685			PHTF2	-0.521714	0.187375	0.692546
JAGN1	0.311541	0.176274	0.649685			STRN3	-0.70992	0.187425	0.692546
TLE4	-0.279201	0.176379	0.649685			KDM2B	-0.457556	0.187622	0.69288
HMGCS1	-0.339673	0.176389	0.649685			RALY	0.298926	0.187756	0.692983
PRR13	-0.178748	0.176442	0.649685			ENSG00000274213	1.31211	0.188162	0.694086
CLEC2B	0.229405	0.176528	0.649685			CCDC69	0.354504	0.188285	0.694147
FAM107B	0.404155	0.176541	0.649685			ADM	1.27848	0.188508	0.694574
IL27RA	0.324546	0.176585	0.649685			GTF2H5	-0.426737	0.188825	0.694742
TMEM11	0.31858	0.176698	0.649685			IMP3	-0.371577	0.189011	0.694742
ZNF146	-0.440986	0.176732	0.649685			CARHSP1	0.469232	0.189118	0.694742
TRAF3IP3	-0.27436	0.176994	0.649685			TGS1	-0.509179	0.1892	0.694742
ACER3	-0.262375	0.177203	0.649685			BUD23	0.321584	0.189225	0.694742
CHM	-0.518577	0.177241	0.649685			JAK2	-0.373145	0.189293	0.694742
TM2D2	0.542102	0.177355	0.649685			DGKA	-0.516325	0.1893	0.694742
ZNF91	-0.368533	0.177385	0.649685			HACD2	-0.549121	0.189511	0.694855
TMEM176A	2.50331	0.177526	0.649685			CALCOCO2	0.351644	0.189635	0.694855
OS9	0.204907	0.177648	0.649685			TAF3	-0.525034	0.18969	0.694855
MTRNR2L1	-1.56273	0.177823	0.649685			NIPBL	-0.295009	0.189936	0.694855
ATIC	0.370958	0.17784	0.649685			LENG8	-0.34816	0.189974	0.694855
TRAPPC1	0.254167	0.17788	0.649685			TAGAP	-0.419391	0.190037	0.694855
KRI1	-0.547326	0.177899	0.649685			AL135791.1	-1.35493	0.190079	0.694855
DKC1	-0.318686	0.178007	0.649685			AP1S1	0.398104	0.190326	0.695297
MYL6	0.173683	0.17803	0.649685			ATP5MJ	-0.585228	0.190413	0.695297
NFKBIA	-0.572867	0.17836	0.649685			HMGCS1	-0.519584	0.190629	0.695694
BBIP1	-0.472381	0.178439	0.649685			ATP6V1B2	-0.358133	0.190801	0.695894
HSPA1B	-0.759347	0.178451	0.649685			RNASEH1	0.422013	0.190898	0.695894
LMBR1L	0.463289	0.178536	0.649685			PSMD13	0.247376	0.191231	0.696411
NDUFV3	-0.301949	0.178559	0.649685			SP110	-0.419538	0.191268	0.696411
VPS37B	1.06996	0.178596	0.649685			AC118549.1	-0.511245	0.191412	0.696411
SYTL1	-0.273004	0.178864	0.649685			TBC1D10C	-0.492757	0.191468	0.696411
ADIPOR1	0.310366	0.178922	0.649685			TFG	-0.423399	0.191714	0.696577
AK3	0.351871	0.178983	0.649685			ZYX	0.251009	0.191742	0.696577
MRPS12	0.286011	0.179038	0.649685			NCK1	-0.532879	0.192029	0.696577
GSR	0.294024	0.179128	0.649685			NUBP1	-0.51998	0.192124	0.696577
CD2BP2	0.324707	0.179266	0.649685			ACADVL	0.238423	0.192171	0.696577
TBCC	0.402949	0.179325	0.649685			SLC9A9	-0.593999	0.192199	0.696577
GORASP2	0.366801	0.179377	0.649685			IL32	-1.40848	0.192263	0.696577
CAVIN2	-0.814673	0.179451	0.649685			PTPN22	-0.489604	0.192717	0.697465
RNASEH1	0.306019	0.179608	0.649685			ORAI2	-0.44791	0.192722	0.697465
AIM2	-1.18224	0.179819	0.649685			UQCR10	0.202572	0.19305	0.69802
INPPL1	0.463335	0.179848	0.649685			CERS2	-0.372096	0.193155	0.69802
CUTA	0.220614	0.179863	0.649685			EMG1	0.502523	0.193197	0.69802
RPL18	0.187288	0.179975	0.649685			HSPA8	-0.21181	0.1938	0.699109
TOR3A	0.294463	0.180019	0.649685			MMP24OS	0.317713	0.193804	0.699109
SIVA1	0.202029	0.180141	0.649764			SIPA1L1	-0.589975	0.193973	0.699109
TMEM9B	0.232543	0.18121	0.653024			LGALS3	0.223586	0.194006	0.699109
BAZ2B	-0.276608	0.181245	0.653024			TWISTNB	0.419526	0.194089	0.699109
RECQL	-0.304049	0.181629	0.654045			YPEL3	0.494216	0.194237	0.699109
SFXN4	0.517988	0.181765	0.654174			PLXNB2	-0.34034	0.194331	0.699109
AHNAK	-0.253334	0.181946	0.654462			SMIM25	0.685263	0.194459	0.699109
UBA6	-0.28185	0.182306	0.655132			EVL	-0.456143	0.194504	0.699109
ATL3	0.298394	0.18244	0.655132			PTPN7	-0.376028	0.194622	0.699109
ATP6V1G1	0.165433	0.182714	0.655132			MAP7D3	-0.548425	0.194854	0.699109
ARHGDIB	0.189338	0.182832	0.655132			NDUFB10	0.190816	0.195034	0.699109
ZDHHC7	-0.382262	0.182892	0.655132			HSH2D	-0.556769	0.195052	0.699109
PCMTD1	-0.346594	0.182925	0.655132			VMA21	0.258423	0.195199	0.699109
TAF8	-0.404551	0.18296	0.655132			VPS4B	0.39279	0.195203	0.699109
HNRNPM	0.185897	0.183058	0.655132			USP16	-0.269442	0.195218	0.699109
RABEP1	-0.37229	0.183077	0.655132			BRD8	0.653608	0.195358	0.699228
AC010642.2	0.519108	0.183248	0.655132			MPP1	0.401541	0.195867	0.700233
TMEM170B	-0.489643	0.183384	0.655132			VTA1	-0.548557	0.195995	0.700233
NCKAP5	-1.80682	0.183539	0.655132			EIF2S1	0.350092	0.19603	0.700233
PNKD	0.316158	0.183563	0.655132			TNFRSF1B	0.247725	0.196069	0.700233
TIAM1	0.64062	0.183565	0.655132			CCT7	0.255332	0.196379	0.700592
LINC01588	-0.613638	0.184032	0.655132			FKBP8	0.257122	0.196385	0.700592
VIM	0.253285	0.184043	0.655132			DENND6A	0.470841	0.196986	0.70235
MFSD14C	-0.287798	0.184097	0.655132			TRAPPC12	-0.574032	0.197414	0.702969
COX5B	0.168547	0.184225	0.655132			CUL2	-0.389824	0.197465	0.702969
SYK	-0.294515	0.184284	0.655132			RPL12	-0.163013	0.197522	0.702969
ARL3	0.415219	0.184286	0.655132			COMMD8	0.375283	0.197592	0.702969
VMP1	-0.336698	0.184346	0.655132			PRKAR1A	0.239027	0.19776	0.703184
TSPYL2	-0.605361	0.184347	0.655132			RAB31	0.253955	0.198028	0.70375
DDAH2	0.247679	0.184638	0.655806			KCTD5	-0.442985	0.198149	0.703797
TFE3	0.496486	0.18493	0.656221			OXR1	-0.542065	0.198586	0.704473
LY6E	-0.68466	0.185037	0.656221			ORC6	-1.01203	0.198588	0.704473
CSNK2A2	0.398609	0.185183	0.656221			SYTL1	-0.355999	0.198828	0.704473
MOB3B	0.52575	0.185184	0.656221			PDAP1	0.258726	0.198901	0.704473
FAM104A	0.396833	0.185271	0.656221			PYCARD	0.229724	0.198944	0.704473
RAB27A	0.444599	0.18536	0.656221			TRAM1	-0.218595	0.198989	0.704473
FUT8	0.787186	0.185638	0.656573			C19orf48	-0.850626	0.19934	0.704479
CD52	-0.248319	0.185661	0.656573			ZDHHC18	-0.520964	0.199431	0.704479
MRPS36	-0.231169	0.185876	0.656774			ASGR2	0.414905	0.199589	0.704479
PXN	0.444985	0.185943	0.656774			TRAPPC2L	0.325839	0.199634	0.704479
AGO1	0.377342	0.186048	0.656774			EIF4A3	-0.344228	0.19972	0.704479
VPS51	0.264493	0.186177	0.656774			MRPS31	-0.537927	0.199731	0.704479
EIF4A3	-0.272544	0.186222	0.656774			RABGAP1	-0.604609	0.199749	0.704479
PRDX1	0.271097	0.1864	0.656785			HSBP1	0.289225	0.200071	0.705065
TM6SF1	0.507873	0.18648	0.656785			PHF3	-0.327623	0.200131	0.705065
ADSL	0.447696	0.186543	0.656785			NAA15	-0.355286	0.200259	0.705132
PIK3IP1	0.719549	0.186629	0.656785			SYPL1	0.3039	0.200422	0.705191
DNAJC10	-0.30372	0.186754	0.65687			RANBP1	0.21845	0.200587	0.705191
PARP12	-0.481864	0.187084	0.657558			LATS1	-0.566142	0.200672	0.705191
EMP1	0.88947	0.187354	0.657558			IL27RA	0.364084	0.200709	0.705191
TMEM19	0.383359	0.187354	0.657558			STX17	0.461873	0.200916	0.705536
ZNF710	-0.470404	0.187375	0.657558			SARS	0.466307	0.201988	0.708195
JUND	-0.506066	0.18754	0.657558			CD1D	-0.297629	0.202101	0.708195
ADAR	-0.320599	0.18759	0.657558			MAPKAPK2	0.316226	0.202234	0.708195
AP1S2	-0.215096	0.187657	0.657558			CENPB	0.575386	0.202256	0.708195
NF1	-0.326211	0.187772	0.657605			MBTPS1	-0.40694	0.202307	0.708195
NDUFB11	0.195182	0.188073	0.658304			NINJ1	0.616964	0.202355	0.708195
ADIPOR2	0.387663	0.18835	0.65892			MARCKS	-0.605199	0.202772	0.708195
MED6	0.350669	0.188749	0.659961			SNX3	0.193751	0.202977	0.708195
HSPA5	0.363597	0.188951	0.660083			CTDSP1	0.322809	0.203083	0.708195
PTPN7	-0.374703	0.189064	0.660083			ANTXR2	-0.407502	0.203104	0.708195
GABARAP	-0.543348	0.189144	0.660083			RFC1	-0.301557	0.203153	0.708195
RAB6A	0.339848	0.189299	0.660083			COL9A2	-0.562145	0.203334	0.708195
CD1E	0.887081	0.189321	0.660083			ATP1B3	0.382542	0.203466	0.708195
QRICH1	0.374943	0.189672	0.660083			PDCD10	0.394373	0.203725	0.708195
MCUB	0.247045	0.189672	0.660083			PRKDC	0.332304	0.203783	0.708195
SLC25A5	0.216339	0.189734	0.660083			RBM47	0.310587	0.203807	0.708195
CNOT4	-0.370596	0.189765	0.660083			USE1	0.371714	0.203841	0.708195
PSMA3-AS1	-0.28557	0.189798	0.660083			RFX5	-0.511036	0.203857	0.708195
CASP9	0.776499	0.189906	0.660106			NAGK	-0.404171	0.203922	0.708195
P2RY13	-0.643534	0.190011	0.660119			EIF4EBP2	0.342768	0.203954	0.708195
ENTPD4	0.361898	0.190169	0.660316			EPB41L4A-AS1	0.345969	0.203959	0.708195
ZNF267	0.291135	0.190478	0.660573			ITPRID2	-1.14798	0.204892	0.71074
SNRPN	0.429106	0.190484	0.660573			COG5	-0.707135	0.205109	0.71074
KLF9	0.35128	0.190548	0.660573			TUBB2A	0.915983	0.205265	0.71074
FLII	0.210523	0.190795	0.661076			CHMP3	0.348738	0.205327	0.71074
LUC7L2	0.265309	0.190984	0.661091			METAP1	-0.69318	0.205369	0.71074
RBL2	-0.333182	0.191099	0.661091			GPR35	-0.609971	0.205405	0.71074
CCR6	0.676511	0.191165	0.661091			YIPF3	0.379971	0.205483	0.71074
PPP2R1A	-0.274089	0.191205	0.661091			LONP2	-0.328439	0.205565	0.71074
CHST15	1.39122	0.191868	0.662763			RSL24D1	0.184696	0.205784	0.711009
ATP6V1H	0.298781	0.191987	0.662763			PRKCD	-0.460144	0.205895	0.711009
SNRPG	-0.240302	0.191994	0.662763			CH25H	-1.63159	0.206059	0.711009
M6PR	0.175229	0.192947	0.665699			SAMD4A	-0.591867	0.20608	0.711009
VDAC2	0.202035	0.193258	0.666212			IPO7	-0.453402	0.20663	0.712417
TOMM22	0.205691	0.193301	0.666212			MCTS1	0.38476	0.206707	0.712417
DTX3L	-0.595127	0.193707	0.666781			HIKESHI	0.358816	0.207931	0.716068
ARAP2	-0.548017	0.193877	0.666781			TAF13	-0.48201	0.208003	0.716068
NOCT	1.06913	0.193879	0.666781			MAP3K1	-0.308755	0.208097	0.716068
TPK1	-0.352692	0.193991	0.666781			NUDT3	-0.388118	0.208847	0.717558
ABCA7	-0.405338	0.194121	0.666781			NDUFA13	-0.23499	0.208937	0.717558
ARID4B	-0.266159	0.194178	0.666781			LRRC41	0.461505	0.208963	0.717558
ZBED3	0.728345	0.194183	0.666781			STK17A	0.505382	0.208971	0.717558
STX7	-0.349985	0.194396	0.666834			R3HCC1	-0.50579	0.209088	0.717583
USP3	-0.23929	0.194404	0.666834			ATG13	-0.498283	0.209282	0.71787
CHCHD5	0.216058	0.194903	0.668195			LIG3	-0.546853	0.209759	0.719125
RSRC1	-0.355795	0.195055	0.668303			BTG1	0.288752	0.209984	0.719305
ULK1	0.568012	0.195197	0.668303			APH1B	0.794441	0.21017	0.719305
ABRAXAS2	0.33701	0.195314	0.668303			NUDT16	0.408987	0.210223	0.719305
SRBD1	-0.36641	0.195368	0.668303			TMED5	0.273134	0.210253	0.719305
UBR2	-0.355119	0.195448	0.668303			UFL1	-0.439712	0.210826	0.720887
VPS39	-0.49953	0.195731	0.668868			PDHB	0.450543	0.210993	0.720913
VCPIP1	0.379807	0.195828	0.668868			ACAP2	-0.233186	0.211056	0.720913
TSPAN4	0.440687	0.195922	0.668868			IL13RA1	0.280633	0.211271	0.721269
PHACTR4	-0.302679	0.196697	0.670872			KDM1A	-0.475306	0.211508	0.721701
EEF2	0.170878	0.196715	0.670872			PLCB2	-0.31097	0.211632	0.721744
LMO2	0.240202	0.196818	0.670872			ATP5MPL	0.436751	0.212503	0.724335
TCEAL4	-0.315568	0.19696	0.671005			ORMDL2	0.40528	0.212886	0.724946
ST3GAL4	-0.314359	0.197271	0.671672			SORBS3	-0.628043	0.213096	0.724946
PLEKHG2	-0.429761	0.197362	0.671672			SZRD1	-0.290185	0.213288	0.724946
CALM3	0.208627	0.197491	0.671757			RPS28	-0.177524	0.213317	0.724946
DGKZ	-0.286597	0.197849	0.672624			ENSG00000265206	-1.07479	0.213549	0.724946
DAXX	-0.39954	0.19813	0.673228			AIMP1	0.254584	0.213606	0.724946
SLC8A1	-0.24307	0.198384	0.67356			PLEKHA2	-0.43122	0.213731	0.724946
UBXN7	-0.379236	0.198486	0.67356			SLC35D2	0.47397	0.213804	0.724946
TUFM	0.208419	0.198538	0.67356			ZMAT2	0.292329	0.214021	0.724946
AGA	0.491845	0.198954	0.67462			ARHGAP17	-0.567787	0.214122	0.724946
UBR1	-0.408413	0.199081	0.674698			FNDC3B	0.36986	0.214136	0.724946
LPCAT2	-0.304935	0.199203	0.674757			AP1M1	-0.406814	0.214152	0.724946
OGDH	-0.298383	0.199306	0.674757			HSPB11	-0.390425	0.214372	0.724946
CCZ1B	-0.977879	0.200099	0.676617			GNB4	0.28131	0.214444	0.724946
TP53I13	0.281397	0.200161	0.676617			ETFB	0.218831	0.214578	0.724946
NAPG	0.302265	0.200167	0.676617			C19orf33	-0.910018	0.214608	0.724946
TMEM123	-0.239764	0.200453	0.677089			BAD	0.434959	0.214679	0.724946
PDS5A	-0.322277	0.20058	0.677089			YTHDC2	-0.493287	0.214687	0.724946
CINP	0.392754	0.200751	0.677089			FBRS	-0.314436	0.214897	0.725276
PPM1F	-0.332665	0.200762	0.677089			CAND1	-0.489384	0.215241	0.725844
GTF3C2	-0.486898	0.200947	0.677089			ANXA5	0.177629	0.215288	0.725844
MAN1A1	0.324378	0.201013	0.677089			HMG20B	0.361469	0.21541	0.725878
FKBP4	0.586389	0.201035	0.677089			UBE2Q1	0.441211	0.215558	0.726002
RNF216	-0.330696	0.201142	0.6771			KIAA2013	-0.456509	0.215976	0.727035
GTPBP6	0.254243	0.201449	0.677166			DHRS7	0.256305	0.216891	0.729245
FBXO6	-0.30077	0.201474	0.677166			ZNF33A	-0.452888	0.216946	0.729245
SCO1	-0.376139	0.201474	0.677166			PIAS2	-0.581868	0.216969	0.729245
BOD1	-0.458577	0.201751	0.677745			EHD4	0.378353	0.217385	0.7299
KDM2A	-0.252669	0.20201	0.678267			WBP2	0.321977	0.217388	0.7299
NDUFA10	0.217276	0.202303	0.678455			SLC25A29	-0.628167	0.217619	0.730298
HBB	-1.96617	0.202365	0.678455			PEX2	0.441215	0.217991	0.731169
ZC3H13	-0.294367	0.202555	0.678455			SERTAD1	0.665513	0.21848	0.732071
WDR82	-0.26102	0.20259	0.678455			ITGB1	0.271975	0.218593	0.732071
LYRM2	0.269835	0.202629	0.678455			PIEZO1	-0.35643	0.218758	0.732071
FBRS	-0.303693	0.202886	0.678455			MDH2	0.202334	0.218789	0.732071
PHF10	0.574433	0.203001	0.678455			NAAA	-0.252032	0.218822	0.732071
TMUB2	-0.322114	0.203002	0.678455			C20orf194	-0.482894	0.219032	0.732276
TNFAIP8L2	-0.598512	0.203043	0.678455			AC027644.3	0.550411	0.219109	0.732276
IFI16	-0.528587	0.203109	0.678455			PRCC	-0.418444	0.219245	0.732332
DNAJC21	0.292638	0.203295	0.678481			CDKN2D	0.293182	0.219351	0.732332
TBC1D12	0.384131	0.203384	0.678481			CD300C	-0.437886	0.219614	0.732613
MRPS16	0.276439	0.203466	0.678481			CLTC	0.363928	0.21966	0.732613
PDK4	-1.15461	0.203534	0.678481			RFTN1	-0.570596	0.219843	0.732848
ST3GAL5	-0.415093	0.203999	0.679402			ZDHHC12	0.363875	0.220074	0.732888
COMMD2	-0.279863	0.20414	0.679402			C12orf76	0.449593	0.22015	0.732888
NBPF14	-0.390501	0.20417	0.679402			PRKD3	-0.535788	0.220193	0.732888
PMP22	-0.722139	0.204228	0.679402			PARP9	-0.461113	0.220678	0.733467
SF3B3	-0.437657	0.204394	0.679551			LRRK1	-0.407308	0.220831	0.733467
PSMA7	0.169579	0.204481	0.679551			SECISBP2	-0.342807	0.220834	0.733467
CD55	-0.246596	0.204737	0.679809			CCL4L2	-1.17768	0.220985	0.733467
VAMP3	0.25641	0.204768	0.679809			PRKAG2-AS1	0.598855	0.221039	0.733467
CRK	-0.397889	0.205078	0.68049			UBA5	0.440718	0.221153	0.733467
DNASE1L3	-1.05763	0.205377	0.681136			CCDC186	-0.418352	0.221156	0.733467
RAB21	0.251667	0.205804	0.681643			ENHO	-0.322005	0.221274	0.733484
TCTEX1D2	0.554874	0.20583	0.681643			RBBP4	0.340957	0.221687	0.734478
IRAK1	-0.2942	0.205844	0.681643			LINC00324	-0.872998	0.222238	0.735678
NOC2L	0.29737	0.206233	0.682482			GPAT4	-0.404762	0.222275	0.735678
ZMYND8	-0.427568	0.206308	0.682482			NAMPT	0.351633	0.222667	0.736386
RPL7	0.251316	0.206433	0.682551			FOSB	-0.284902	0.222715	0.736386
TECR	0.269436	0.206696	0.682622			FBXO22	-0.528469	0.223107	0.736874
NR4A2	-0.586458	0.206765	0.682622			FMN1	0.547241	0.223193	0.736874
SERP1	0.204423	0.206868	0.682622			OTULINL	0.320638	0.223313	0.736874
SAMHD1	-0.274679	0.206874	0.682622			NDUFB5	0.189298	0.223337	0.736874
MRPS6	-0.325693	0.207084	0.682967			INPP5F	-0.636154	0.2235	0.736874
SNX4	-0.297805	0.207383	0.682972			MRPL55	0.451824	0.223542	0.736874
C1orf43	0.224232	0.207426	0.682972			CS	-0.393304	0.22368	0.736955
CPSF3	-0.294054	0.20748	0.682972			MGRN1	-0.344625	0.224048	0.737794
QRSL1	0.44882	0.207505	0.682972			S100PBP	-0.686506	0.224609	0.738656
PARVB	-0.382673	0.207793	0.683379			CLEC4F	-2.23311	0.224726	0.738656
PCNA	0.366193	0.207839	0.683379			CYB561A3	-0.411675	0.22475	0.738656
ARHGDIA	-0.209208	0.208536	0.685125			TUBGCP3	-0.422821	0.224764	0.738656
SPAG9	-0.300142	0.208642	0.685125			EPC1	0.355035	0.225119	0.739107
C1orf174	-0.298216	0.208686	0.685125			PRPF31	0.314273	0.225142	0.739107
ADNP	-0.417068	0.209213	0.685342			PITHD1	0.365926	0.225358	0.739107
HERPUD1	-0.265433	0.209301	0.685342			FAM104A	-0.526448	0.225551	0.739107
INSR	0.345316	0.209446	0.685342			PCBD1	0.382155	0.225557	0.739107
EML4	0.263208	0.209526	0.685342			COA4	0.345235	0.225583	0.739107
IFI27L2	0.202087	0.20967	0.685342			CSKMT	-0.695087	0.226209	0.740118
MRFAP1	-0.23782	0.209749	0.685342			BRD2	-0.273211	0.226321	0.740118
YWHAG	-0.268715	0.20978	0.685342			ADIPOR1	0.287137	0.226463	0.740118
AKIP1	0.392259	0.20986	0.685342			CDC42	0.194775	0.226559	0.740118
FAM118A	0.553828	0.209885	0.685342			RELA	-0.35613	0.226642	0.740118
OSBP	0.402788	0.209894	0.685342			COLGALT1	-0.422695	0.226651	0.740118
LSM2	0.276907	0.20991	0.685342			PAG1	0.515399	0.226699	0.740118
RBM4	-0.257844	0.210477	0.686712			TPP1	0.20356	0.226801	0.740118
CHKA	0.560857	0.210541	0.686712			DNAJB1	-0.397958	0.226948	0.740225
RPS7	0.181304	0.210738	0.68701			NIN	-0.307648	0.227154	0.740528
PSTPIP2	-0.281535	0.210872	0.687104			ARID5B	0.557808	0.227306	0.740651
NDUFS2	0.266644	0.211778	0.688107			ZBTB24	-0.465488	0.227422	0.74066
[truncated: 4,509 more rows]
